# Supplementary material for: High‐resolution gene expression atlases of two contrasting major Greek olive (Olea europaea L.) tree cultivars for oil and table olive production
Source: Physiol Plant. 2024 Nov 5;176(6):e14600. doi: 10.1111/ppl.14600 (PMC11659808; doi:10.1111/ppl.14600)
Supplement: Supplementary file 1 — Supplementary Data S1 A. Sequencing read counts and quality control of the transcriptomes generated for the 14 tissue types/ developmental stages of the CHO olive tree cultivar. [file PPL-176-e14600-s004.xlsx]

## Sheet: S1A_CHO_read_counts
Supplementary Data S1A. Sequencing read counts and quality control of the transcriptomes generated for the 14 tissue types/ developmental stages of the CHO olive tree cultivar.
Sample	Total reads processed	Reads written (passing filters)	Total basepairs processed	Total written (filtered)
CH_closed_flower_rep1_F	12405316	12,405,316 (100.0%)	1,830,033,101 bp	1,734,789,065 bp (94.8%)
CH_closed_flower_rep1_R	12405316	12,405,316 (100.0%)	1,838,667,338 bp	1,732,013,411 bp (94.2%)
CH_closed_flower_rep2_F	12703636	12,703,636 (100.0%)	1,822,660,983 bp	1,709,095,410 bp (93.8%)
CH_closed_flower_rep2_R	12703636	12,703,636 (100.0%)	1,878,527,102 bp	1,758,456,734 bp (93.6%)
CH_closed_flower_rep3_F	17554068	17,554,068 (100.0%)	2,500,016,891 bp	2,291,108,897 bp (91.6%)
CH_closed_flower_rep3_R	17554068	17,554,068 (100.0%)	2,500,804,737 bp	2,222,699,688 bp (88.9%)
CH_mature_leaf_rep1_F	13619036	13,619,036 (100.0%)	1,940,673,597 bp	1,849,401,367 bp (95.3%)
CH_mature_leaf_rep1_R	13619036	13,619,036 (100.0%)	1,995,566,679 bp	1,894,545,652 bp (94.9%)
CH_mature_leaf_rep2_F	13708584	13,708,584 (100.0%)	1,976,298,634 bp	1,892,760,499 bp (95.8%)
CH_mature_leaf_rep2_R	13708584	13,708,584 (100.0%)	2,006,173,626 bp	1,919,289,495 bp (95.7%)
CH_mature_leaf_rep3_F	18328747	18,328,747 (100.0%)	2,671,229,387 bp	2,446,206,887 bp (91.6%)
CH_mature_leaf_rep3_R	18328747	18,328,747 (100.0%)	2,673,343,131 bp	2,388,335,305 bp (89.3%)
CH_mature_shoot_rep1_F	13548977	13,548,977 (100.0%)	1,943,446,873 bp	1,803,167,233 bp (92.8%)
CH_mature_shoot_rep1_R	13548977	13,548,977 (100.0%)	2,007,240,258 bp	1,833,627,543 bp (91.4%)
CH_mature_shoot_rep2_F	14226733	14,226,733 (100.0%)	1,979,701,004 bp	1,829,411,926 bp (92.4%)
CH_mature_shoot_rep2_R	14226733	14,226,733 (100.0%)	2,119,770,504 bp	1,991,809,105 bp (94.0%)
CH_mature_shoot_rep3_F	18398768	18,398,768 (100.0%)	2,664,127,080 bp	2,439,685,595 bp (91.6%)
CH_mature_shoot_rep3_R	18398768	18,398,768 (100.0%)	2,664,022,416 bp	2,411,037,454 bp (90.5%)
CH_open_flower_rep1_F	15262141	15,262,141 (100.0%)	2,283,037,992 bp	2,184,374,495 bp (95.7%)
CH_open_flower_rep1_R	15262141	15,262,141 (100.0%)	2,289,538,739 bp	2,165,991,621 bp (94.6%)
CH_open_flower_rep2_F	11890454	11,890,454 (100.0%)	1,779,675,147 bp	1,703,027,195 bp (95.7%)
CH_open_flower_rep2_R	11890454	11,890,454 (100.0%)	1,784,488,786 bp	1,690,253,081 bp (94.7%)
CH_open_flower_rep3_F	17411652	17,411,652 (100.0%)	2,562,769,124 bp	2,359,515,539 bp (92.1%)
CH_open_flower_rep3_R	17411652	17,411,652 (100.0%)	2,562,488,334 bp	2,296,974,216 bp (89.6%)
CH_root_rep1_F	13088112	13,088,112 (100.0%)	1,941,100,909 bp	1,861,502,818 bp (95.9%)
CH_root_rep1_R	13088112	13,088,112 (100.0%)	1,941,812,014 bp	1,844,972,324 bp (95.0%)
CH_root_rep2_F	11008500	11,008,500 (100.0%)	1,569,514,639 bp	1,507,895,393 bp (96.1%)
CH_root_rep2_R	11008500	11,008,500 (100.0%)	1,583,704,176 bp	1,494,461,474 bp (94.4%)
CH_root_rep3_F	13167169	13,167,169 (100.0%)	1,887,644,435 bp	1,790,389,541 bp (94.8%)
CH_root_rep3_R	13167169	13,167,169 (100.0%)	1,925,452,101 bp	1,824,510,418 bp (94.8%)
CH_stage2_endocarp_rep1_F	12817640	12,817,640 (100.0%)	1,901,851,055 bp	1,823,045,781 bp (95.9%)
CH_stage2_endocarp_rep1_R	12817640	12,817,640 (100.0%)	1,902,522,196 bp	1,819,856,460 bp (95.7%)
CH_stage2_endocarp_rep2_F	13173786	13,173,786 (100.0%)	1,950,011,746 bp	1,867,759,297 bp (95.8%)
CH_stage2_endocarp_rep2_R	13173786	13,173,786 (100.0%)	1,953,693,489 bp	1,864,786,028 bp (95.4%)
CH_stage2_endocarp_rep3_F	12154640	12,154,640 (100.0%)	1,812,534,368 bp	1,746,228,003 bp (96.3%)
CH_stage2_endocarp_rep3_R	12154640	12,154,640 (100.0%)	1,814,359,571 bp	1,717,051,536 bp (94.6%)
CH_stage2_fruit_rep1_F	13144981	13,144,981 (100.0%)	1,928,345,202 bp	1,856,197,063 bp (96.3%)
CH_stage2_fruit_rep1_R	13144981	13,144,981 (100.0%)	1,936,675,087 bp	1,846,087,974 bp (95.3%)
CH_stage2_fruit_rep2_F	11899020	11,899,020 (100.0%)	1,782,595,964 bp	1,712,013,494 bp (96.0%)
CH_stage2_fruit_rep2_R	11899020	11,899,020 (100.0%)	1,783,297,934 bp	1,694,911,861 bp (95.0%)
CH_stage2_fruit_rep3_F	14169770	14,169,770 (100.0%)	2,045,545,771 bp	1,900,964,393 bp (92.9%)
CH_stage2_fruit_rep3_R	14169770	14,169,770 (100.0%)	2,045,781,142 bp	1,857,547,507 bp (90.8%)
CH_stage3_endocarp_rep1_F	13157322	13,157,322 (100.0%)	1,934,825,984 bp	1,835,933,912 bp (94.9%)
CH_stage3_endocarp_rep1_R	13157322	13,157,322 (100.0%)	1,942,469,390 bp	1,832,550,425 bp (94.3%)
CH_stage3_endocarp_rep2_F	12819453	12,819,453 (100.0%)	1,847,405,997 bp	1,762,408,979 bp (95.4%)
CH_stage3_endocarp_rep2_R	12819453	12,819,453 (100.0%)	1,851,186,901 bp	1,761,836,731 bp (95.2%)
CH_stage3_endocarp_rep3_F	12639130	12,639,130 (100.0%)	1,891,624,154 bp	1,807,584,755 bp (95.6%)
CH_stage3_endocarp_rep3_R	12639130	12,639,130 (100.0%)	1,892,395,395 bp	1,799,105,162 bp (95.1%)
CH_stage3_fruit_rep1_F	13131020	13,131,020 (100.0%)	1,909,643,936 bp	1,835,805,928 bp (96.1%)
CH_stage3_fruit_rep1_R	13131020	13,131,020 (100.0%)	1,911,148,080 bp	1,825,102,160 bp (95.5%)
CH_stage3_fruit_rep2_F	14361223	14,361,223 (100.0%)	2,117,965,003 bp	2,027,196,904 bp (95.7%)
CH_stage3_fruit_rep2_R	14361223	14,361,223 (100.0%)	2,120,961,266 bp	2,006,887,432 bp (94.6%)
CH_stage3_fruit_rep3_F	16247925	16,247,925 (100.0%)	2,301,728,099 bp	2,120,304,311 bp (92.1%)
CH_stage3_fruit_rep3_R	16247925	16,247,925 (100.0%)	2,303,741,943 bp	2,003,698,313 bp (87.0%)
CH_stage4_endocarp_rep1_F	12215893	12,215,893 (100.0%)	1,816,616,386 bp	1,737,924,373 bp (95.7%)
CH_stage4_endocarp_rep1_R	12215893	12,215,893 (100.0%)	1,820,778,827 bp	1,702,386,734 bp (93.5%)
CH_stage4_endocarp_rep2_F	10999847	10,999,847 (100.0%)	1,599,250,936 bp	1,521,549,553 bp (95.1%)
CH_stage4_endocarp_rep2_R	10999847	10,999,847 (100.0%)	1,621,917,424 bp	1,539,562,807 bp (94.9%)
CH_stage4_endocarp_rep3_F	16677018	16,677,018 (100.0%)	2,476,437,165 bp	2,375,263,254 bp (95.9%)
CH_stage4_endocarp_rep3_R	16677018	16,677,018 (100.0%)	2,479,822,591 bp	2,362,629,418 bp (95.3%)
CH_stage4_fruit_rep1_F	17947242	17,947,242 (100.0%)	2,685,618,658 bp	2,578,287,121 bp (96.0%)
CH_stage4_fruit_rep1_R	17947242	17,947,242 (100.0%)	2,685,609,609 bp	2,559,747,147 bp (95.3%)
CH_stage4_fruit_rep2_F	14140959	14,140,959 (100.0%)	2,072,037,587 bp	1,992,187,263 bp (96.1%)
CH_stage4_fruit_rep2_R	14140959	14,140,959 (100.0%)	2,072,916,101 bp	1,978,361,841 bp (95.4%)
CH_stage4_fruit_rep3_F	15211584	15,211,584 (100.0%)	2,211,304,449 bp	2,033,898,274 bp (92.0%)
CH_stage4_fruit_rep3_R	15211584	15,211,584 (100.0%)	2,211,397,379 bp	1,975,914,256 bp (89.4%)
CH_stage4_stalk_rep1_F	11743487	11,743,487 (100.0%)	1,743,196,103 bp	1,637,847,956 bp (94.0%)
CH_stage4_stalk_rep1_R	11743487	11,743,487 (100.0%)	1,755,679,714 bp	1,636,693,609 bp (93.2%)
CH_stage4_stalk_rep2_F	13435903	13,435,903 (100.0%)	1,991,635,515 bp	1,905,640,098 bp (95.7%)
CH_stage4_stalk_rep2_R	13435903	13,435,903 (100.0%)	1,997,258,090 bp	1,896,846,479 bp (95.0%)
CH_stage4_stalk_rep3_F	15962210	15,962,210 (100.0%)	2,314,755,240 bp	2,045,642,372 bp (88.4%)
CH_stage4_stalk_rep3_R	15962210	15,962,210 (100.0%)	2,314,800,528 bp	2,079,061,846 bp (89.8%)
CH_young_leaf_rep1_F	13684573	13,684,573 (100.0%)	1,987,796,689 bp	1,880,327,305 bp (94.6%)
CH_young_leaf_rep1_R	13684573	13,684,573 (100.0%)	2,013,945,634 bp	1,897,986,498 bp (94.2%)
CH_young_leaf_rep2_F	12395321	12,395,321 (100.0%)	1,838,992,232 bp	1,747,794,740 bp (95.0%)
CH_young_leaf_rep2_R	12395321	12,395,321 (100.0%)	1,847,265,143 bp	1,744,979,012 bp (94.5%)
CH_young_leaf_rep3_F	18709388	18,709,388 (100.0%)	2,565,031,440 bp	2,379,569,891 bp (92.8%)
CH_young_leaf_rep3_R	18709388	18,709,388 (100.0%)	2,570,856,419 bp	2,163,320,353 bp (84.1%)
CH_young_shoot_rep1_F	27456953	27,456,953 (100.0%)	4,003,390,600 bp	3,645,303,925 bp (91.1%)
CH_young_shoot_rep1_R	27456953	27,456,953 (100.0%)	4,003,114,809 bp	3,585,896,548 bp (89.6%)
CH_young_shoot_rep2_F	11315938	11,315,938 (100.0%)	1,661,615,984 bp	1,566,031,382 bp (94.2%)
CH_young_shoot_rep2_R	11315938	11,315,938 (100.0%)	1,695,096,958 bp	1,597,641,635 bp (94.3%)
CH_young_shoot_rep3_F	12640916	12,640,916 (100.0%)	1,777,279,022 bp	1,663,512,734 bp (93.6%)
CH_young_shoot_rep3_R	12640916	12,640,916 (100.0%)	1,866,926,236 bp	1,769,357,364 bp (94.8%)

## Sheet: S1B_KO_read_counts
Supplementary Data S1B. Sequencing read counts and quality control of the transcriptomes generated for the 14 tissue types/ developmental stages of the KO olive tree cultivar.
Sample	Total reads processed	Reads written (passing filters)	Total basepairs processed	Total written (filtered)
KO_closed_flower_rep1_F	22,119,669	22,119,669 (100.0%)	3,330,196,908 bp	3,171,662,720 bp (95.2%)
KO_closed_flower_rep1_R	22,119,669	22,119,669 (100.0%)	3,333,077,014 bp	3,167,957,981 bp (95.0%)
KO_closed_flower_rep2_F	21,293,574	21,293,574 (100.0%)	3,205,951,836 bp	3,043,316,348 bp (94.9%)
KO_closed_flower_rep2_R	21,293,574	21,293,574 (100.0%)	3,208,678,333 bp	3,039,952,617 bp (94.7%)
KO_closed_flower_rep3_F	22,582,275	22,582,275 (100.0%)	3,399,239,063 bp	3,217,634,715 bp (94.7%)
KO_closed_flower_rep3_R	22,582,275	22,582,275 (100.0%)	3,402,935,752 bp	3,214,718,928 bp (94.5%)
KO_mature_leaf_rep1_F	34,582,359	34,582,359 (100.0%)	5,206,671,295 bp	4,842,815,496 bp (93.0%)
KO_mature_leaf_rep1_R	34,582,359	34,582,359 (100.0%)	5,211,358,113 bp	4,859,692,402 bp (93.3%)
KO_mature_leaf_rep2_F	30,850,910	30,850,910 (100.0%)	4,644,401,318 bp	4,356,713,034 bp (93.8%)
KO_mature_leaf_rep2_R	30,850,910	30,850,910 (100.0%)	4,648,916,135 bp	4,356,602,796 bp (93.7%)
KO_mature_leaf_rep3_F	29,002,290	29,002,290 (100.0%)	4,366,082,014 bp	4,092,298,080 bp (93.7%)
KO_mature_leaf_rep3_R	29,002,290	29,002,290 (100.0%)	4,370,369,928 bp	4,091,970,740 bp (93.6%)
KO_mature_shoot_rep1_F	32,819,848	32,819,848 (100.0%)	4,940,900,288 bp	4,592,724,514 bp (93.0%)
KO_mature_shoot_rep1_R	32,819,848	32,819,848 (100.0%)	4,945,820,275 bp	4,601,390,683 bp (93.0%)
KO_mature_shoot_rep2_F	27,001,874	27,001,874 (100.0%)	4,065,092,402 bp	3,804,956,498 bp (93.6%)
KO_mature_shoot_rep2_R	27,001,874	27,001,874 (100.0%)	4,068,940,782 bp	3,810,274,566 bp (93.6%)
KO_mature_shoot_rep3_F	26,561,032	26,561,032 (100.0%)	3,999,059,385 bp	3,749,153,403 bp (93.8%)
KO_mature_shoot_rep3_R	26,561,032	26,561,032 (100.0%)	4,002,385,508 bp	3,755,609,976 bp (93.8%)
KO_open_flower_rep1_F	20,400,244	20,400,244 (100.0%)	3,071,526,449 bp	2,891,593,013 bp (94.1%)
KO_open_flower_rep1_R	20,400,244	20,400,244 (100.0%)	3,074,283,722 bp	2,888,677,016 bp (94.0%)
KO_open_flower_rep2_F	18,554,889	18,554,889 (100.0%)	2,794,016,832 bp	2,655,292,485 bp (95.0%)
KO_open_flower_rep2_R	18,554,889	18,554,889 (100.0%)	2,795,998,561 bp	2,652,942,153 bp (94.9%)
KO_open_flower_rep3_F	19,088,206	19,088,206 (100.0%)	2,873,909,526 bp	2,713,666,284 bp (94.4%)
KO_open_flower_rep3_R	19,088,206	19,088,206 (100.0%)	2,876,405,630 bp	2,727,007,592 bp (94.8%)
KO_root_rep1_F	22,362,155	22,362,155 (100.0%)	3,367,296,178 bp	3,219,102,154 bp (95.6%)
KO_root_rep1_R	22,362,155	22,362,155 (100.0%)	3,369,528,942 bp	3,215,172,993 bp (95.4%)
KO_root_rep2_F	21,011,617	21,011,617 (100.0%)	3,163,441,113 bp	3,019,425,930 bp (95.4%)
KO_root_rep2_R	21,011,617	21,011,617 (100.0%)	3,166,002,979 bp	3,018,368,678 bp (95.3%)
KO_root_rep3_F	23,871,736	23,871,736 (100.0%)	3,594,576,983 bp	3,433,322,945 bp (95.5%)
KO_root_rep3_R	23,871,736	23,871,736 (100.0%)	3,597,024,871 bp	3,429,884,869 bp (95.4%)
KO_stage2_endocarp_rep1_F	20,226,801	20,226,801 (100.0%)	3,045,463,646 bp	2,927,017,625 bp (96.1%)
KO_stage2_endocarp_rep1_R	20,226,801	20,226,801 (100.0%)	3,047,659,192 bp	2,925,905,395 bp (96.0%)
KO_stage2_endocarp_rep2_F	18,496,619	18,496,619 (100.0%)	2,784,705,605 bp	2,675,971,955 bp (96.1%)
KO_stage2_endocarp_rep2_R	18,496,619	18,496,619 (100.0%)	2,786,997,938 bp	2,673,319,105 bp (95.9%)
KO_stage2_endocarp_rep3_F	21,108,532	21,108,532 (100.0%)	3,178,251,292 bp	3,044,859,273 bp (95.8%)
KO_stage2_endocarp_rep3_R	21,108,532	21,108,532 (100.0%)	3,180,618,667 bp	3,042,171,824 bp (95.6%)
KO_stage2_fruit_rep1_F	19,904,060	19,904,060 (100.0%)	2,996,951,494 bp	2,832,714,271 bp (94.5%)
KO_stage2_fruit_rep1_R	19,904,060	19,904,060 (100.0%)	2,999,388,627 bp	2,828,171,450 bp (94.3%)
KO_stage2_fruit_rep2_F	22,519,330	22,519,330 (100.0%)	3,390,845,007 bp	3,230,043,585 bp (95.3%)
KO_stage2_fruit_rep2_R	22,519,330	22,519,330 (100.0%)	3,393,224,881 bp	3,225,381,107 bp (95.1%)
KO_stage2_fruit_rep3_F	24,244,084	24,244,084 (100.0%)	3,650,399,138 bp	3,471,143,540 bp (95.1%)
KO_stage2_fruit_rep3_R	24,244,084	24,244,084 (100.0%)	3,653,170,303 bp	3,466,921,790 bp (94.9%)
KO_stage3_endocarp_rep1_F	20,861,182	20,861,182 (100.0%)	3,141,031,448 bp	2,994,264,214 bp (95.3%)
KO_stage3_endocarp_rep1_R	20,861,182	20,861,182 (100.0%)	3,143,287,572 bp	2,990,998,839 bp (95.2%)
KO_stage3_endocarp_rep2_F	21,745,650	21,745,650 (100.0%)	3,273,885,161 bp	3,135,898,874 bp (95.8%)
KO_stage3_endocarp_rep2_R	21,745,650	21,745,650 (100.0%)	3,276,378,658 bp	3,133,601,067 bp (95.6%)
KO_stage3_endocarp_rep3_F	22,546,944	22,546,944 (100.0%)	3,394,455,003 bp	3,220,391,069 bp (94.9%)
KO_stage3_endocarp_rep3_R	22,546,944	22,546,944 (100.0%)	3,397,536,113 bp	3,219,798,583 bp (94.8%)
KO_stage3_fruit_rep1_F	22,917,077	22,917,077 (100.0%)	3,450,697,760 bp	3,290,396,931 bp (95.4%)
KO_stage3_fruit_rep1_R	22,917,077	22,917,077 (100.0%)	3,453,206,566 bp	3,293,360,180 bp (95.4%)
KO_stage3_fruit_rep2_F	23,768,022	23,768,022 (100.0%)	3,579,266,219 bp	3,346,414,562 bp (93.5%)
KO_stage3_fruit_rep2_R	23,768,022	23,768,022 (100.0%)	3,581,590,605 bp	3,379,872,433 bp (94.4%)
KO_stage3_fruit_rep3_F	22,014,630	22,014,630 (100.0%)	3,314,794,903 bp	3,175,697,513 bp (95.8%)
KO_stage3_fruit_rep3_R	22,014,630	22,014,630 (100.0%)	3,317,035,275 bp	3,172,720,303 bp (95.6%)
KO_stage4_endocarp_rep1_F	19,349,407	19,349,407 (100.0%)	2,912,590,685 bp	2,664,897,518 bp (91.5%)
KO_stage4_endocarp_rep1_R	19,349,407	19,349,407 (100.0%)	2,916,329,317 bp	2,663,781,692 bp (91.3%)
KO_stage4_endocarp_rep2_F	20,073,221	20,073,221 (100.0%)	3,022,396,181 bp	2,790,341,748 bp (92.3%)
KO_stage4_endocarp_rep2_R	20,073,221	20,073,221 (100.0%)	3,025,249,739 bp	2,788,330,374 bp (92.2%)
KO_stage4_endocarp_rep3_F	27,415,261	27,415,261 (100.0%)	4,128,288,369 bp	3,816,480,014 bp (92.4%)
KO_stage4_endocarp_rep3_R	27,415,261	27,415,261 (100.0%)	4,131,758,794 bp	3,814,392,044 bp (92.3%)
KO_stage4_fruit_rep1_F	20,955,483	20,955,483 (100.0%)	3,155,988,252 bp	2,846,467,514 bp (90.2%)
KO_stage4_fruit_rep1_R	20,955,483	20,955,483 (100.0%)	3,158,491,138 bp	2,846,272,753 bp (90.1%)
KO_stage4_fruit_rep2_F	19,718,577	19,718,577 (100.0%)	2,968,709,978 bp	2,728,121,783 bp (91.9%)
KO_stage4_fruit_rep2_R	19,718,577	19,718,577 (100.0%)	2,971,864,890 bp	2,725,567,235 bp (91.7%)
KO_stage4_fruit_rep3_F	18,206,171	18,206,171 (100.0%)	2,740,742,054 bp	2,523,608,128 bp (92.1%)
KO_stage4_fruit_rep3_R	18,206,171	18,206,171 (100.0%)	2,743,909,671 bp	2,521,102,448 bp (91.9%)
KO_stage4_stalk_rep1_F	19,612,305	19,612,305 (100.0%)	2,953,026,095 bp	2,739,015,698 bp (92.8%)
KO_stage4_stalk_rep1_R	19,612,305	19,612,305 (100.0%)	2,955,733,437 bp	2,735,799,864 bp (92.6%)
KO_stage4_stalk_rep2_F	24,569,438	24,569,438 (100.0%)	3,699,149,722 bp	3,424,770,420 bp (92.6%)
KO_stage4_stalk_rep2_R	24,569,438	24,569,438 (100.0%)	3,702,827,674 bp	3,420,898,063 bp (92.4%)
KO_stage4_stalk_rep3_F	19,034,467	19,034,467 (100.0%)	2,866,115,787 bp	2,649,544,816 bp (92.4%)
KO_stage4_stalk_rep3_R	19,034,467	19,034,467 (100.0%)	2,868,750,335 bp	2,646,590,550 bp (92.3%)
KO_young_leaf_rep1_F	32,715,012	32,715,012 (100.0%)	4,925,569,072 bp	4,673,575,114 bp (94.9%)
KO_young_leaf_rep1_R	32,715,012	32,715,012 (100.0%)	4,929,448,781 bp	4,668,207,133 bp (94.7%)
KO_young_leaf_rep2_F	33,930,614	33,930,614 (100.0%)	5,108,254,604 bp	4,781,988,080 bp (93.6%)
KO_young_leaf_rep2_R	33,930,614	33,930,614 (100.0%)	5,112,941,616 bp	4,779,668,672 bp (93.5%)
KO_young_leaf_rep3_F	34,015,555	34,015,555 (100.0%)	5,121,234,847 bp	4,750,666,048 bp (92.8%)
KO_young_leaf_rep3_R	34,015,555	34,015,555 (100.0%)	5,125,903,282 bp	4,751,833,891 bp (92.7%)
KO_young_shoot_rep1_F	33,539,745	33,539,745 (100.0%)	5,049,967,111 bp	4,831,689,265 bp (95.7%)
KO_young_shoot_rep1_R	33,539,745	33,539,745 (100.0%)	5,053,300,049 bp	4,828,482,677 bp (95.6%)
KO_young_shoot_rep2_F	35,435,286	35,435,286 (100.0%)	5,334,689,760 bp	5,102,642,282 bp (95.7%)
KO_young_shoot_rep2_R	35,435,286	35,435,286 (100.0%)	5,338,966,004 bp	5,095,863,348 bp (95.4%)
KO_young_shoot_rep3_F	38,630,648	38,630,648 (100.0%)	5,816,276,342 bp	5,500,137,262 bp (94.6%)
KO_young_shoot_rep3_R	38,630,648	38,630,648 (100.0%)	5,820,962,315 bp	5,494,638,800 bp (94.4%)
