# Supplementary material for: High‐resolution gene expression atlases of two contrasting major Greek olive (Olea europaea L.) tree cultivars for oil and table olive production
Source: Physiol Plant. 2024 Nov 5;176(6):e14600. doi: 10.1111/ppl.14600 (PMC11659808; doi:10.1111/ppl.14600)
Supplement: Supplementary file 2 — Supplementary Data S2 B. Mapping information of the transcriptomes generated for the 14 tissue types/ developmental stages of the KO olive tree cultivar. [file PPL-176-e14600-s006.xlsx]

## Sheet: S2A_CHO_Means
Supplementary Data S2A. Mapping information of the transcriptomes generated for the 14 tissue types/ developmental stages of the CHO olive tree cultivar.
	1	2	3	4	5	6	7	8	9	10	11	12	13	14
	CHO_closed_flower_mean	CHO_mature_leaf_mean	CHO_mature_shoot_mean	CHO_open_flower_mean	CHO_root_mean	CHO_stage2_endocarp_mean	CHO_stage2_fruit_mean	CHO_stage3_endocarp_mean	CHO_stage3_fruit_mean	CHO_stage4_endocarp_mean	CHO_stage4_fruit_mean	CHO_stage4_stalk_mean	CHO_young_leaf_mean	CHO_young_shoot_mean	Average	MIN	MAX
Number of input reads	13228442	1.42355e+07	13843792	1.4121e+07	11761170	12241770	1.24989e+07	1.23199e+07	1.37682e+07	1.26946e+07	1.50696e+07	1.27622e+07	13880327	15845284	1.34479e+07	11761170	15845284
Average input read length	280.667	282	283	287	284.667	289.667	284.333	286	279.333	288.667	283.667	284	276.667	283.333	283.786	276.667	289.667
Uniquely mapped reads number	9267722	1.19592e+07	9.34396e+06	1.16035e+07	9.55733e+06	8.23287e+06	1.07129e+07	1.01314e+07	11855577	1.07818e+07	1.30498e+07	8.04424e+06	9.9682e+06	12787791	1.05212e+07	8.04424e+06	1.30498e+07
Uniquely mapped reads %	70.0591	84.0101	67.4957	82.1721	81.2617	67.2523	85.7104	82.2363	86.1085	84.9321	86.5965	63.0318	71.8153	80.7041	78.099	63.0318	86.5965
Average mapped length	278.03	279.147	280.24	283.797	282.177	287.223	281.893	283.287	276.717	285.047	281.14	280.433	273.137	279.857	280.866	273.137	287.223
Number of splices: Total	7.00642e+06	1.02183e+07	7.21984e+06	8.73106e+06	7934450	6.6737e+06	1.02645e+07	8.83413e+06	10980879	10254890	13009549	6.05926e+06	6543757	8274744	8.71468e+06	6.05926e+06	13009549
Number of splices: Annotated (sjdb)	5498657	8.01803e+06	5514138	6.81592e+06	6089926	5.36081e+06	8.15791e+06	7.04978e+06	8769711	8.27165e+06	1.04568e+07	4.71407e+06	5.06506e+06	6419418	6.87156e+06	4.71407e+06	1.04568e+07
Number of splices: GT/AG	6.85225e+06	1.00415e+07	7089958	8.57323e+06	7.80938e+06	6.5767e+06	1.00717e+07	8.68466e+06	1.07743e+07	10066283	1.27697e+07	5951828	6366438	8079965	8.55056e+06	5951828	1.27697e+07
Number of splices: GC/AG	92642.7	116126	79385.7	93476	88069.3	68436	149671	101960	155886	136666	186472	66899.7	89350.7	97950.3	108785	66899.7	186472
Number of splices: AT/AC	3568	4537.33	3562	3831.33	3537.33	3035	4525	3668.67	4427	4258	5118	2778	2934.33	3777.67	3825.55	2778	5118
Number of splices: Non-canonical	57961	56143	46930	60528.7	33458.7	25535.3	38599.7	43842.7	46276.3	47682.7	48263.7	37757	85034	93051	51504.5	25535.3	93051
Mismatch rate per base	0.766667	0.686667	0.706667	0.81	0.606667	0.6	0.613333	0.676667	0.656667	0.69	0.63	0.74	0.843333	0.893333	0.708571	0.6	0.893333
Deletion rate per base	0.0366667	0.03	0.04	0.0366667	0.03	0.03	0.03	0.03	0.03	0.03	0.03	0.0366667	0.03	0.0366667	0.032619	0.03	0.04
Deletion average length	2.12333	2.31	2.38667	2.23667	2.38333	2.44333	2.30667	2.56333	2.25667	2.60333	2.25333	2.36	2.13667	2.17	2.32381	2.12333	2.60333
Insertion rate per base	0.0166667	0.02	0.02	0.02	0.02	0.02	0.0166667	0.02	0.0166667	0.02	0.0133333	0.0266667	0.02	0.02	0.0192857	0.0133333	0.0266667
Insertion average length	2.56	2.48333	2.53	2.70333	2.54667	2.54667	2.44	2.85	2.63333	2.82667	2.56667	2.52333	2.68	2.85333	2.62452	2.44	2.85333
Number of reads mapped to multiple loci	696694	685412	509162	722878	490671	323973	499599	512295	621476	539357	635477	418384	889455	992539	609812	323973	992539
% of reads mapped to multiple loci	5.26664	4.81482	3.67791	5.11916	4.17196	2.64646	3.99714	4.15828	4.51386	4.24871	4.21694	3.27831	6.40803	6.26394	4.48444	2.64646	6.40803
Number of reads mapped to too many loci	2598.67	1828.67	5456	1698.67	4179.33	1476.67	4799.33	2107	2732	1358.67	1810.33	2256.33	2711.67	2673.67	2691.93	1358.67	5456
% of reads mapped to too many loci	0.0196445	0.0128459	0.0394112	0.0120293	0.035535	0.0120625	0.038398	0.0171024	0.0198428	0.0107027	0.0120131	0.0176798	0.019536	0.0168736	0.0202626	0.0107027	0.0394112
Number of reads unmapped: too many mismatches	0	0	0	0	0	0	0	0	0	0	0	0	0	0	0	0	0
% of reads unmapped: too many mismatches	0	0	0	0	0	0	0	0	0	0	0	0	0	0	0	0	0
Number of reads unmapped: too short	3221934	1.58573e+06	3.91917e+06	1782845	1706898	3682788	1.28075e+06	1.65864e+06	1275837	1371667	1.38011e+06	4.27452e+06	3.01106e+06	2.04304e+06	2.29964e+06	1275837	4.27452e+06
% of reads unmapped: too short	24.3561	11.1393	28.3099	12.6255	14.513	30.0838	10.2469	13.4631	9.26656	10.8051	9.15824	33.4936	21.693	12.8937	17.2891	9.15824	33.4936
Number of reads unmapped: other	39493.3	3260.67	66045	10065	2089	665	898.667	15431	12561.7	420.333	2455.67	22797.3	8902	19238.7	14594.5	420.333	66045
% of reads unmapped: other	0.298549	0.0229052	0.477073	0.0712767	0.0177618	0.00543222	0.00718996	0.125253	0.0912369	0.00331112	0.0162955	0.178632	0.0641339	0.121416	0.107176	0.00331112	0.477073
Number of chimeric reads	0	0	0	0	0	0	0	0	0	0	0	0	0	0	0	0	0
% of chimeric reads	0	0	0	0	0	0	0	0	0	0	0	0	0	0	0	0	0

## Sheet: S2B_ΚΟ_Means
Supplementary Data S2B. Mapping information of the transcriptomes generated for the 14 tissue types/ developmental stages of the KO olive tree cultivar.
	1	2	3	4	5	6	7	8	9	10	11	12	13	14
	KO_closed_flower_mean	KO_mature_leaf_mean	KO_mature_shoot_mean	KO_open_flower_mean	KO_root_mean	KO_stage2_endocarp_mean	KO_stage2_fruit_mean	KO_stage3_endocarp_mean	KO_stage3_fruit_mean	KO_stage4_endocarp_mean	KO_stage4_fruit_mean	KO_stage4_stalk_mean	KO_young_leaf_mean	KO_young_shoot_mean	Average	MIN	MAX
Number of input reads	2.19597e+07	31362481	2.66611e+07	1.93034e+07	2.23635e+07	1.99028e+07	22183394	2.1672e+07	22753159	22237695	19583755	2.10344e+07	3.34693e+07	3.57974e+07	2.4306e+07	1.93034e+07	3.57974e+07
Average input read length	285.33	281.66	283.495	284.66	287.333	288.667	285.333	287	286.333	277	275	278.33	282	286.66	283.48	275	288.66
Uniquely mapped reads number	1.82637e+07	2.56475e+07	2.19556e+07	1.60323e+07	17499850	1.60722e+07	1.85224e+07	17619467	1.89203e+07	1.79837e+07	16141114	1.69154e+07	2.81656e+07	3.00235e+07	1.9983e+07	1.60323e+07	3.00235e+07
Uniquely mapped reads %	83.169	81.7775	82.3506	83.0543	78.2519	80.7539	83.4967	81.3006	83.1545	80.8704	82.4209	80.4179	84.1535	83.8706	82.0744	78.2519	84.1535
Average mapped length	281.5	278.3	279.9	281.04	282.717	284.957	281.203	282.443	282.323	272.68	270.81	274.577	278.59	283.01	279.57	270.817	284.95
Number of splices: Total	16773057	2.35811e+07	2.01771e+07	13145911	14760846	1.3906e+07	1.66157e+07	1.50483e+07	17799704	14562140	1.38808e+07	14171010	2.44381e+07	2.65291e+07	1.75278e+07	13145911	2.65291e+07
Number of splices: Annotated (sjdb)	1.33047e+07	1.87315e+07	1.60181e+07	10312031	1.11892e+07	10972788	13165741	1.16377e+07	13949826	1.12943e+07	1.10815e+07	1.10334e+07	1.94501e+07	21143941	1.38061e+07	10312031	21143941
Number of splices: GT/AG	1.64627e+07	2.3214e+07	1.98384e+07	12888003	1.45185e+07	1.3678e+07	16318968	1.47744e+07	1.74653e+07	14300598	1.36273e+07	1.39387e+07	23965961	26042753	1.72167e+07	12888003	26042753
Number of splices: GC/AG	225121	248378	236750	163149	158206	155987	217496	176879	244540	164700	174096	150144	334160	344994	213900	150144	344994
Number of splices: AT/AC	8041	9810.33	8925.66	5833.66	6124.33	6134	7159.33	8023.33	6939.66	7621.66	5530.66	6215.33	11709	12388.3	7889.73	5530.66	12388.3
Number of splices: Non-canonical	77148.7	108987	93067.7	88925.3	78024	65861	72095	88990	82895	89220.3	73855.3	75941.7	126247	128998	89304	65861	128998
Mismatch rate per base	0.91	0.87	92.6	0.94	0.98	0.92	0.97	0.94	0.94	0.99	0.99	0.94	0.86	0.85	7.47	0.85	92.6
Deletion rate per base	0.04	0.04	0.04	0.03	0.04	0.04	0.04	0.04	0.03	0.04	0.03	0.04	0.04	0.04	0.03	0.03	0.04
Deletion average length	2.46	2.54	2.5	2.55333	2.45667	2.53667	2.31667	2.54	2.31	2.47667	2.30667	2.40333	2.43	2.45	2.44	2.30667	2.55333
Insertion rate per base	0.02	0.02	0.02	0.02	0.02	0.02	0.02	0.03	0.02	0.02	0.02	0.02	0.02	0.02	0.02	0.02	0.03
Insertion average length	2.52	2.4	2.46	2.37667	2.49	2.70333	2.55667	2.69667	2.67	2.6	2.64333	2.44667	2.5	2.52	2.54	2.37667	2.70333
Number of reads mapped to multiple loci	904212	1338332	1.12127e+06	826470	976426	794490	975462	950895	1.05355e+06	1028244	975599	899884	1.47277e+06	1487535	1.05751e+06	794490	1487535
% of reads mapped to multiple loci	4.11759	4.2673	4.20565	4.28147	4.36617	3.99186	4.39726	4.38767	4.63036	4.62388	4.98168	4.27816	4.40037	4.15543	4.3632	3.99186	4.98168
Number of reads mapped to too many loci	5507	9043.33	7275.16	4009.33	4545.67	3832.33	4232.67	3878	4189.33	4477.33	3581.33	4206.66	9527	9421	5551.86	3581.33	9527
% of reads mapped to too many loci	0.0250777	0.0288349	0.0272876	0.02077	0.0203263	0.0192553	0.0190803	0.0178941	0.0184121	0.020134	0.0182872	0.019999	0.0284649	0.0263176	0.0221529	0.0178941	0.0288349
Number of reads unmapped: too many mismatches	0	0	0	0	0	0	0	0	0	0	0	0	0	0	0	0	0
% of reads unmapped: too many mismatches	0	0	0	0	0	0	0	0	0	0	0	0	0	0	0	0	0
Number of reads unmapped: too short	2784311	4361822	3.57307e+06	2438973	3.8801e+06	3.03099e+06	2.67977e+06	3096302	2.77333e+06	3.21888e+06	2.46067e+06	3.21242e+06	3816404	4.27157e+06	3.25704e+06	2438973	4361822
% of reads unmapped: too short	12.6792	13.9078	13.4018	12.6349	17.3502	15.229	12.0801	14.2871	12.1888	14.4749	12.5649	15.2722	11.4027	11.9326	13.529	11.4027	17.3502
Number of reads unmapped: other	2013	5827.33	3920.16	1642.66	2549	1201.66	1523	1457	1822.66	2388.66	2790.67	2471	5020.66	5357.33	2856.05	1201.66	5827.33
% of reads unmapped: other	0.00916678	0.0185806	0.0147037	0.00850968	0.0113981	0.00603766	0.0068655	0.00672296	0.00801058	0.0107415	0.0142499	0.0117474	0.0150008	0.0149657	0.0111929	0.00603766	0.0185806
Number of chimeric reads	0	0	0	0	0	0	0	0	0	0	0	0	0	0	0	0	0
% of chimeric reads	0	0	0	0	0	0	0	0	0	0	0	0	0	0	0	0	0
