# Supplementary material for: High‐resolution gene expression atlases of two contrasting major Greek olive (Olea europaea L.) tree cultivars for oil and table olive production
Source: Physiol Plant. 2024 Nov 5;176(6):e14600. doi: 10.1111/ppl.14600 (PMC11659808; doi:10.1111/ppl.14600)
Supplement: Supplementary file 3 — Supplementary Data S3 B. Gene tissue specificity expressed in tau values for KO tissue types/ developmental stages. [file PPL-176-e14600-s012.xlsx]

## Sheet: S3A_tau_CHO
Supplementary Data S3A. Gene tissue specificity expressed in tau values for CHO tissue types/ developmental stages.
	genes_CHO	tau	CHO_closed_flower	CHO_mature_leaf	CHO_mature_shoot	CHO_open_flower	CHO_root	CHO_stage2_endocarp	CHO_stage2_fruit	CHO_stage3_endocarp	CHO_stage3_fruit	CHO_stage4_endocarp	CHO_stage4_fruit	CHO_stage4_stalk	CHO_young_leaf	CHO_young_shoot
1	Oeu000002.1	0.795	0.559	0.149	0.506	0.493	0.795	0	0	0	0	0	0	0	0	0.327
2	Oeu000004.1	0.41	0.349	0.41	0.216	0.271	0.244	0.296	0.31	0.327	0.317	0.335	0.332	0.232	0.341	0.237
3	Oeu000005.1	0.915	0.172	0.915	0.122	0	0	0	0	0	0	0	0	0.507	0.346	0.237
4	Oeu000006.2	0.06	0.054	0.052	0.054	0.054	0.054	0.06	0.056	0.059	0.054	0.057	0.053	0.051	0.047	0.051
5	Oeu000009.1	0.423	0.388	0	0.375	0.215	0.147	0.287	0.279	0.062	0.286	0.238	0.297	0.423	0.111	0.364
6	Oeu000011.1	0.538	0.531	0	0.538	0.308	0.135	0.306	0.315	0.181	0.368	0.293	0.315	0.456	0.142	0.484
7	Oeu000012.1	0.47	0.333	0.173	0.435	0.235	0.425	0.117	0.069	0.401	0.47	0.465	0.409	0.059	0.2	0.357
8	Oeu000013.1	0.269	0.211	0.233	0.223	0.216	0.249	0.269	0.228	0.252	0.229	0.249	0.236	0.248	0.172	0.204
9	Oeu000016.1	0	0	0	0	0	0	0	0	0	0	0	0	0	0	0
10	Oeu000017.1	0	0	0	0	0	0	0	0	0	0	0	0	0	0	0
11	Oeu000018.2	0.288	0.288	0.275	0.236	0.254	0.237	0.21	0.224	0.238	0.229	0.256	0.236	0.224	0.209	0.221
12	Oeu000019.1	0.085	0.081	0.074	0.077	0.084	0.078	0.081	0.084	0.081	0.084	0.085	0.085	0.084	0.077	0.078
13	Oeu000020.1	0.188	0.184	0.188	0.152	0.165	0.159	0.158	0.162	0.169	0.165	0.171	0.165	0.155	0.176	0.155
14	Oeu000021.1	0.327	0.302	0.274	0.211	0.327	0.205	0.168	0.245	0.25	0.276	0.285	0.285	0.233	0.263	0.232
15	Oeu000022.1	0.692	0.641	0.327	0.661	0.576	0.412	0	0	0	0	0	0	0	0.692	0.612
16	Oeu000023.2	0.423	0.286	0.373	0.362	0.423	0.216	0.281	0.368	0.294	0.31	0.255	0.275	0.244	0.121	0.258
17	Oeu000035.2	0.718	0.361	0.718	0.608	0.355	0.226	0	0	0	0	0	0	0.542	0.549	0.543
18	Oeu000037.2	0.069	0.069	0.064	0.062	0.063	0.052	0.053	0.05	0.052	0.053	0.051	0.053	0.06	0.066	0.064
19	Oeu000038.3	0.023	0.019	0.02	0.019	0.02	0.022	0.023	0.023	0.022	0.022	0.022	0.021	0.022	0.017	0.02
20	Oeu000040.1	1	0	0	0	0	0	1	0	0	0	0	0	0	0	0
21	Oeu000041.1	0.038	0.037	0.036	0.036	0.032	0.035	0.037	0.037	0.036	0.036	0.037	0.036	0.033	0.038	0.035
22	Oeu000042.1	0.788	0	0.507	0	0.426	0.788	0.479	0	0.207	0	0.064	0	0.353	0	0.11
23	Oeu000043.1	1	0	0	0	0	1	0	0	0	0	0	0	0	0	0
24	Oeu000046.1	1	0	0	0	0	1	0	0	0	0	0	0	0	0	0
25	Oeu000047.1	0.099	0.089	0.089	0.089	0.095	0.099	0.091	0.092	0.095	0.094	0.096	0.097	0.09	0.071	0.086
26	Oeu000048.1	0.821	0	0	0.568	0.203	0	0	0.077	0	0	0	0	0.821	0.433	0.312
27	Oeu000049.2	0.985	0	0.206	0	0.985	0	0	0	0	0	0	0	0	0	0
28	Oeu000050.1	0.231	0.224	0.193	0.198	0.231	0.184	0.202	0.183	0.214	0.181	0.201	0.182	0.175	0.201	0.187
29	Oeu000052.1	0.106	0.098	0.096	0.104	0.091	0.103	0.098	0.094	0.1	0.095	0.097	0.097	0.098	0.092	0.106
30	Oeu000053.1	0.231	0.193	0.223	0.184	0.198	0.19	0.218	0.231	0.215	0.223	0.206	0.219	0.179	0.183	0.174
31	Oeu000055.1	0.462	0.351	0.227	0.234	0.446	0.444	0	0.018	0.246	0.234	0.251	0.305	0.462	0.254	0.305
32	Oeu000056.1	0.046	0.04	0.041	0.041	0.034	0.035	0.034	0.036	0.036	0.038	0.037	0.04	0.035	0.046	0.042
33	Oeu000057.1	0.5	0.447	0.305	0.317	0.5	0.331	0.143	0.341	0.047	0.238	0.027	0.185	0.372	0.479	0.483
34	Oeu000058.1	0.615	0.419	0.127	0.074	0.195	0.332	0.261	0.353	0.615	0	0.5	0.175	0.074	0.615	0
35	Oeu000060.1	0.791	0.454	0.075	0.179	0.791	0.196	0.264	0.304	0	0.214	0	0	0.11	0.33	0.486
36	Oeu000062.1	0.785	0.24	0.097	0.454	0.148	0.267	0.056	0.267	0	0.379	0	0.056	0.427	0.194	0.785
37	Oeu000064.1	0.132	0.127	0.124	0.128	0.132	0.131	0.129	0.124	0.125	0.121	0.124	0.125	0.126	0.127	0.122
38	Oeu000070.1	0.292	0.292	0.232	0.22	0.192	0.094	0.151	0.24	0.134	0.242	0.072	0.197	0.086	0.261	0.292
39	Oeu000071.1	0.274	0.203	0.241	0.201	0.274	0.224	0.218	0.209	0.23	0.212	0.228	0.213	0.236	0.194	0.221
40	Oeu000075.1	0.962	0	0.406	0	0	0	0	0	0	0	0	0	0	0.962	0
41	Oeu000076.1	0.223	0.223	0.169	0.179	0.182	0.172	0.157	0.166	0.175	0.183	0.183	0.193	0.18	0.184	0.191
42	Oeu000077.1	0.208	0.097	0.141	0.194	0.184	0.168	0.155	0.09	0.159	0.104	0.133	0.124	0.208	0.192	0.199
43	Oeu000078.1	0.315	0.177	0.221	0.291	0.257	0.284	0.196	0.114	0.208	0.152	0.167	0.152	0.296	0.313	0.315
44	Oeu000079.1	0.385	0.193	0.243	0.333	0.308	0.385	0.211	0.122	0.202	0.149	0.182	0.124	0.355	0.324	0.359
45	Oeu000080.1	0.285	0.163	0.205	0.285	0.247	0.255	0.162	0.084	0.206	0.111	0.173	0.122	0.277	0.27	0.284
46	Oeu000081.1	0.821	0.364	0	0	0.74	0.821	0	0	0	0	0	0	0.447	0	0.189
47	Oeu000082.1	0.038	0.038	0.033	0.035	0.038	0.036	0.037	0.038	0.036	0.038	0.038	0.037	0.037	0.036	0.035
48	Oeu000083.1	0.008	0.007	0.007	0.007	0.007	0.008	0.008	0.008	0.007	0.007	0.007	0.007	0.008	0.006	0.007
49	Oeu000084.1	0.923	0	0	0	0	0	0	0	0	0	0	0	0	0.791	0.923
50	Oeu000086.1	0.015	0.013	0.013	0.014	0.012	0.015	0.01	0.012	0.011	0.012	0.011	0.012	0.014	0.013	0.014
51	Oeu000087.1	0.12	0.11	0.096	0.079	0.118	0.11	0.092	0.109	0.113	0.109	0.12	0.118	0.104	0.102	0.099
52	Oeu000090.1	1	0	0	0	1	0	0	0	0	0	0	0	0	0	0
53	Oeu000092.1	1	1	0	0	0	0	0	0	0	0	0	0	0	0	0
54	Oeu000094.1	0.365	0.365	0.325	0.294	0.249	0.211	0.301	0.26	0.275	0.274	0.289	0.258	0.291	0.203	0.207
55	Oeu000095.1	1	1	0	0	0	0	0	0	0	0	0	0	0	0	0
56	Oeu000096.1	1	1	0	0	0	0	0	0	0	0	0	0	0	0	0
57	Oeu000097.1	1	1	0	0	0	0	0	0	0	0	0	0	0	0	0
58	Oeu000098.1	0.254	0.215	0.175	0.203	0.254	0.196	0.198	0.223	0.192	0.25	0.203	0.25	0.172	0.188	0.213
59	Oeu000099.1	0.208	0.145	0.143	0.146	0.167	0.208	0.18	0.195	0.18	0.191	0.19	0.193	0.176	0.135	0.157
60	Oeu000100.1	0.279	0.208	0.163	0.178	0.16	0.226	0.254	0.207	0.252	0.231	0.248	0.257	0.279	0.224	0.26
61	Oeu000101.1	0.068	0.068	0.065	0.065	0.067	0.068	0.068	0.064	0.065	0.063	0.064	0.062	0.064	0.064	0.064
62	Oeu000102.1	0.138	0.12	0.108	0.092	0.126	0.138	0.133	0.134	0.13	0.121	0.134	0.132	0.124	0.087	0.093
63	Oeu000103.1	0.754	0.632	0	0.666	0.558	0.754	0	0	0	0	0	0	0.226	0.154	0.506
64	Oeu000106.1	0.692	0.313	0	0.402	0.324	0.692	0.491	0	0	0	0	0.086	0	0	0.665
65	Oeu000108.1	1	0	0	0	1	0	0	0	0	0	0	0	0	0	0
66	Oeu000110.1	0.738	0.4	0.303	0.738	0	0.284	0	0.225	0.276	0	0.092	0	0.292	0.269	0.458
67	Oeu000112.1	0	0	0	0	0	0	0	0	0	0	0	0	0	0	0
68	Oeu000114.1	0.479	0.283	0.292	0.29	0.237	0.273	0.479	0.267	0.397	0.25	0.339	0.252	0.23	0.331	0.307
69	Oeu000115.1	0.008	0.007	0.007	0.008	0.007	0.007	0.007	0.007	0.008	0.007	0.008	0.007	0.007	0.007	0.007
70	Oeu000119.1	0.008	0.007	0.007	0.007	0.007	0.007	0.008	0.008	0.008	0.008	0.008	0.008	0.007	0.007	0.007
71	Oeu000123.1	0.067	0.067	0.059	0.058	0.062	0.065	0.062	0.065	0.061	0.062	0.064	0.062	0.06	0.056	0.059
72	Oeu000124.2	0.043	0.04	0.04	0.04	0.043	0.041	0.042	0.037	0.04	0.038	0.039	0.038	0.04	0.038	0.039
73	Oeu000125.1	0.265	0.194	0.252	0.245	0.216	0.265	0.219	0.235	0.237	0.222	0.234	0.202	0.231	0.218	0.215
74	Oeu000128.2	0.145	0.144	0.133	0.128	0.127	0.113	0.123	0.122	0.118	0.128	0.128	0.134	0.127	0.145	0.131
75	Oeu000129.1	0.221	0.221	0.22	0.193	0.206	0.19	0.195	0.191	0.201	0.198	0.199	0.191	0.208	0.18	0.213
76	Oeu000131.1	0.692	0.223	0	0.116	0.092	0.195	0.221	0.692	0.526	0.585	0.607	0.607	0	0	0.233
77	Oeu000132.1	0.452	0.295	0.134	0.187	0.396	0.167	0.276	0.442	0.352	0.452	0.4	0.436	0.237	0.225	0.182
78	Oeu000133.1	0.085	0.08	0.072	0.079	0.082	0.084	0.078	0.075	0.077	0.075	0.074	0.075	0.085	0.075	0.08
79	Oeu000134.1	0.558	0.5	0.451	0.558	0.428	0.554	0.387	0	0.159	0	0	0	0.537	0.231	0.404
80	Oeu000138.1	0.712	0.486	0.184	0.712	0.32	0.395	0	0	0	0	0	0	0.104	0.36	0.68
81	Oeu000139.1	1	0	0	0	1	0	0	0	0	0	0	0	0	0	0
82	Oeu000140.3	0.692	0.513	0.187	0.376	0.334	0	0	0.314	0	0.692	0	0.611	0	0.445	0.509
83	Oeu000141.1	0.277	0.266	0.218	0.217	0.263	0.274	0.277	0.271	0.194	0.243	0.179	0.169	0.217	0.125	0.211
84	Oeu000142.1	0.1	0.094	0.096	0.09	0.086	0.083	0.093	0.093	0.091	0.094	0.091	0.092	0.088	0.1	0.092
85	Oeu000143.1	0.094	0.09	0.082	0.094	0.09	0.08	0.083	0.089	0.085	0.084	0.083	0.079	0.084	0.087	0.091
86	Oeu000144.2	0.529	0.321	0.266	0.292	0.529	0.339	0.375	0.363	0.276	0.339	0.321	0.335	0.281	0.282	0.31
87	Oeu000145.1	0.165	0.152	0.16	0.132	0.133	0.109	0.154	0.165	0.149	0.162	0.163	0.155	0.121	0.137	0.126
88	Oeu000149.1	0.846	0	0	0	0	0	0	0.846	0	0.691	0	0.202	0	0	0
89	Oeu000150.1	0.308	0.222	0.221	0.266	0.209	0.289	0.234	0.222	0.248	0.233	0.242	0.263	0.308	0.194	0.2
90	Oeu000151.1	0.218	0.167	0.155	0.165	0.163	0.218	0.193	0.18	0.208	0.187	0.208	0.21	0.187	0.181	0.154
91	Oeu000152.1	0.549	0.549	0.423	0.276	0.031	0.307	0.305	0.329	0.348	0.24	0.311	0.24	0.27	0.43	0.386
92	Oeu000153.1	0.248	0.195	0.248	0.182	0.166	0.223	0.189	0.226	0.185	0.226	0.195	0.214	0.153	0.183	0.172
93	Oeu000154.1	0.316	0.271	0.316	0.277	0.274	0.245	0.202	0.264	0.219	0.239	0.221	0.237	0.252	0.271	0.272
94	Oeu000155.1	0.192	0.062	0.171	0.148	0.102	0.168	0.192	0.171	0.143	0.174	0.135	0.148	0.174	0	0.047
95	Oeu000156.1	0.131	0.108	0.112	0.105	0.109	0.121	0.131	0.119	0.127	0.114	0.125	0.118	0.117	0.096	0.096
96	Oeu000157.1	0.092	0.081	0.07	0.077	0.074	0.088	0.092	0.075	0.09	0.071	0.083	0.067	0.087	0.074	0.084
97	Oeu000158.1	0.038	0.038	0.034	0.034	0.033	0.033	0.034	0.032	0.035	0.034	0.035	0.034	0.032	0.036	0.037
98	Oeu000159.1	0.299	0.281	0.283	0.217	0.217	0.187	0.203	0.233	0.201	0.224	0.204	0.206	0.2	0.299	0.256
99	Oeu000160.1	0.923	0	0.569	0	0	0.923	0	0	0	0	0	0	0	0	0
100	Oeu000163.1	0.06	0.06	0.057	0.057	0.06	0.054	0.056	0.05	0.058	0.052	0.054	0.051	0.059	0.059	0.056
101	Oeu000165.2	0.096	0.093	0.093	0.088	0.09	0.089	0.09	0.088	0.087	0.091	0.088	0.093	0.085	0.096	0.087
102	Oeu000167.1	0.368	0.368	0.258	0.201	0.221	0.231	0.285	0.247	0.299	0.265	0.318	0.246	0.215	0.308	0.317
103	Oeu000168.1	0.165	0.16	0.154	0.154	0.138	0.141	0.149	0.153	0.138	0.155	0.149	0.154	0.151	0.165	0.146
104	Oeu000169.3	1	0	0	1	0	0	0	0	0	0	0	0	0	0	0
105	Oeu000171.6	0.291	0.255	0.229	0.226	0.212	0.291	0.243	0.24	0.227	0.242	0.23	0.235	0.242	0.245	0.224
106	Oeu000173.4	0.115	0.102	0.104	0.101	0.107	0.11	0.114	0.1	0.115	0.099	0.114	0.101	0.108	0.108	0.101
107	Oeu000174.1	0.846	0.292	0	0	0	0	0.846	0	0.519	0	0	0	0	0	0
108	Oeu000176.1	0.515	0.332	0.102	0.243	0.296	0.515	0.424	0.429	0.358	0.333	0.348	0.273	0.313	0.275	0.264
109	Oeu000177.1	0.556	0.391	0.443	0.437	0.359	0.385	0	0.324	0.072	0.364	0	0.313	0.413	0.368	0.556
110	Oeu000178.1	0.673	0.186	0.465	0.49	0.239	0.318	0.204	0	0.188	0.106	0.036	0	0.495	0.63	0.673
111	Oeu000179.1	0.962	0	0	0	0	0.962	0.441	0	0	0	0	0	0	0	0
112	Oeu000180.1	0.354	0.354	0.274	0.258	0.346	0.271	0.282	0.277	0.281	0.276	0.315	0.267	0.228	0.241	0.223
113	Oeu000183.1	0.821	0	0	0	0	0.303	0	0.405	0.171	0.821	0.733	0.549	0	0	0
114	Oeu000184.1	0.615	0	0	0	0	0	0.516	0.542	0.502	0.59	0.615	0.54	0	0.227	0.214
115	Oeu000185.1	0.831	0.302	0	0.831	0.422	0.292	0	0	0	0	0	0	0.472	0	0.304
116	Oeu000190.1	0.359	0.231	0.234	0.229	0.352	0.272	0.359	0.268	0.326	0.234	0.302	0.23	0.286	0.151	0.214
117	Oeu000191.1	0.253	0.196	0.233	0.228	0.253	0.251	0.208	0.21	0.187	0.176	0.188	0.178	0.236	0.21	0.222
118	Oeu000192.1	0.41	0.249	0.41	0.274	0.231	0.268	0.326	0.381	0.312	0.368	0.308	0.349	0.191	0.266	0.198
119	Oeu000193.1	0.519	0.327	0.519	0.359	0.404	0.202	0.377	0.274	0.401	0.264	0.359	0.249	0.303	0.352	0.383
120	Oeu000194.1	0.644	0.293	0.456	0.27	0.222	0.644	0.497	0	0.451	0	0.174	0	0.243	0.594	0.567
121	Oeu000195.1	0.208	0.19	0.179	0.183	0.167	0.165	0.161	0.14	0.162	0.147	0.153	0.154	0.164	0.208	0.187
122	Oeu000196.1	0.418	0.359	0.287	0.325	0.276	0.262	0.317	0.272	0.285	0.268	0.308	0.28	0.302	0.418	0.332
123	Oeu000197.1	0.59	0.484	0.378	0.446	0.424	0.342	0.368	0.172	0	0.036	0	0.064	0.24	0.59	0.489
124	Oeu000198.2	0.187	0.187	0.18	0.154	0.165	0.164	0.172	0.158	0.179	0.158	0.175	0.158	0.166	0.144	0.142
125	Oeu000199.1	0.396	0.245	0.304	0.329	0.275	0.303	0.396	0.385	0.307	0.363	0.316	0.356	0.306	0.09	0.244
126	Oeu000200.2	0.962	0.962	0	0	0.117	0	0	0	0	0	0	0	0	0	0
127	Oeu000201.1	0.402	0.315	0.331	0.36	0.336	0.402	0.284	0.22	0.279	0.237	0.232	0.246	0.278	0.327	0.349
128	Oeu000220.4	0.731	0.226	0.338	0.233	0.628	0	0.6	0	0.731	0	0.689	0	0	0	0
129	Oeu000223.1	0.758	0.411	0.215	0.758	0.432	0.294	0.178	0.147	0.26	0	0.164	0	0.606	0	0.322
130	Oeu000224.1	1	0	0	0	1	0	0	0	0	0	0	0	0	0	0
131	Oeu000225.1	0.978	0.442	0	0	0.978	0	0	0	0	0	0	0	0	0	0
132	Oeu000226.1	0.981	0	0	0	0.075	0.981	0	0	0	0	0	0	0	0	0
133	Oeu000227.1	0.208	0.183	0.182	0.183	0.162	0.177	0.208	0.163	0.187	0.159	0.188	0.161	0.182	0.188	0.178
134	Oeu000228.1	0.25	0.199	0.205	0.198	0.184	0.232	0.236	0.203	0.25	0.221	0.237	0.235	0.206	0.228	0.183
135	Oeu000229.1	0.912	0	0.293	0.095	0	0.45	0	0	0	0	0	0	0.912	0.158	0.12
136	Oeu000232.1	0.295	0.238	0.249	0.264	0.241	0.253	0.188	0.192	0.188	0.217	0.219	0.215	0.289	0.261	0.295
137	Oeu000233.2	0.222	0.155	0.2	0.182	0.183	0.193	0.2	0.213	0.208	0.204	0.2	0.191	0.222	0.126	0.166
138	Oeu000236.2	0.369	0.221	0.369	0.333	0.311	0.27	0.083	0.313	0.185	0.343	0.226	0.273	0.276	0.015	0.257
139	Oeu000237.1	0.631	0.497	0.431	0.631	0.405	0.372	0.255	0.077	0	0	0	0	0.114	0.544	0.549
140	Oeu000238.1	0.215	0.177	0.181	0.193	0.18	0.167	0.215	0.203	0.19	0.189	0.197	0.18	0.184	0.19	0.178
141	Oeu000239.1	0.291	0.177	0.256	0.247	0.258	0.257	0.198	0.243	0.291	0.234	0.273	0.211	0.198	0.245	0.213
142	Oeu000240.1	0.897	0	0	0	0	0	0.897	0	0.606	0	0.531	0	0	0	0
143	Oeu000241.1	0.352	0.158	0.277	0.247	0.257	0.309	0.224	0.329	0.352	0.296	0.33	0.257	0.256	0.185	0.196
144	Oeu000242.1	0.508	0.421	0.02	0.058	0.302	0	0.301	0.487	0.427	0.508	0.483	0.495	0.123	0.07	0.094
145	Oeu000247.4	0.103	0.094	0.093	0.087	0.099	0.089	0.091	0.099	0.087	0.098	0.094	0.094	0.092	0.103	0.094
146	Oeu000249.3	0.327	0.285	0.235	0.256	0.207	0.284	0.321	0.265	0.306	0.273	0.32	0.327	0.239	0.231	0.213
147	Oeu000250.1	0.146	0.136	0.146	0.128	0.123	0.123	0.127	0.116	0.133	0.116	0.129	0.113	0.117	0.144	0.127
148	Oeu000251.1	0.492	0.29	0.307	0.339	0.38	0.293	0.072	0.327	0	0.108	0	0.095	0.492	0.297	0.312
149	Oeu000252.1	0.131	0.131	0.127	0.124	0.124	0.119	0.129	0.112	0.127	0.115	0.12	0.112	0.112	0.129	0.123
150	Oeu000253.3	0.692	0.119	0.152	0.065	0.267	0	0.419	0.692	0.444	0.611	0.543	0.579	0	0	0.063
151	Oeu000258.1	0.846	0.346	0.201	0.143	0.085	0.846	0.078	0	0.101	0.038	0.101	0.209	0.279	0.295	0.386
152	Oeu000259.1	0.431	0.23	0.236	0.133	0.191	0.149	0.276	0.414	0.355	0.431	0.4	0.426	0.101	0.216	0.239
153	Oeu000263.1	0.712	0	0.389	0.274	0.481	0.712	0.039	0.197	0.274	0.363	0.414	0.433	0.637	0	0
154	Oeu000268.1	0.154	0.142	0.137	0.143	0.147	0.134	0.12	0.125	0.122	0.126	0.116	0.127	0.147	0.14	0.154
155	Oeu000269.1	0.754	0	0	0	0.117	0.261	0	0.287	0.602	0.59	0.754	0.528	0	0	0
156	Oeu000272.2	0.06	0.06	0.055	0.055	0.052	0.057	0.058	0.054	0.057	0.056	0.058	0.057	0.05	0.058	0.057
157	Oeu000273.1	0.838	0.036	0	0.084	0.134	0.423	0.838	0	0.511	0	0.447	0	0.422	0	0.094
158	Oeu000274.1	0.085	0.08	0.079	0.078	0.08	0.079	0.075	0.081	0.082	0.083	0.082	0.083	0.085	0.079	0.085
159	Oeu000275.2	0.092	0.082	0.089	0.092	0.084	0.087	0.085	0.084	0.09	0.084	0.091	0.085	0.092	0.084	0.089
160	Oeu000276.3	0.06	0.058	0.054	0.055	0.053	0.053	0.055	0.059	0.056	0.058	0.057	0.058	0.054	0.06	0.058
161	Oeu000277.1	0.008	0.005	0.004	0.005	0.005	0.006	0.007	0.008	0.007	0.007	0.007	0.007	0.006	0.005	0.006
162	Oeu000278.1	0.654	0.267	0.218	0.205	0.226	0	0.581	0.385	0.382	0.265	0.32	0.073	0	0.654	0.444
163	Oeu000279.1	0.567	0.252	0.196	0.351	0.567	0.354	0.256	0	0.372	0	0.342	0	0.405	0.567	0.555
164	Oeu000280.1	0.4	0.285	0.331	0.372	0.269	0.359	0.309	0.218	0.262	0.191	0.204	0.154	0.266	0.4	0.386
165	Oeu000281.1	0.846	0.137	0.084	0.384	0.15	0.846	0	0	0	0	0	0.116	0.244	0.452	0.426
166	Oeu000282.1	0.162	0.139	0.141	0.128	0.122	0.148	0.162	0.157	0.134	0.16	0.139	0.157	0.122	0.112	0.118
167	Oeu000283.1	0	0	0	0	0	0	0	0	0	0	0	0	0	0	0
168	Oeu000285.1	0.077	0.065	0.062	0.077	0.067	0.068	0.05	0.056	0.05	0.056	0.051	0.052	0.075	0.067	0.071
169	Oeu000288.1	0.062	0.056	0.06	0.049	0.048	0.045	0.05	0.043	0.043	0.043	0.041	0.043	0.041	0.062	0.054
170	Oeu000289.1	0.208	0.163	0.124	0.188	0.183	0.161	0.172	0.158	0.163	0.165	0.164	0.167	0.208	0.139	0.171
171	Oeu000293.1	0.846	0	0	0	0	0.55	0.458	0.846	0.231	0	0.608	0	0	0	0
172	Oeu000294.1	0.205	0.205	0.185	0.163	0.173	0.166	0.192	0.174	0.153	0.173	0.163	0.168	0.133	0.19	0.178
173	Oeu000295.1	0.385	0.224	0.232	0.327	0.326	0.242	0.288	0.112	0.24	0.274	0.268	0.298	0.385	0.323	0.31
174	Oeu000296.1	0.623	0.487	0.623	0.307	0.313	0	0	0.169	0.246	0.118	0.182	0.023	0.151	0.571	0.429
175	Oeu000297.1	0.538	0.114	0.538	0.247	0.174	0.236	0.233	0.518	0	0.322	0.12	0.297	0.236	0	0
176	Oeu000298.1	0.875	0.875	0.079	0.13	0.212	0.046	0.133	0.193	0.211	0.195	0.327	0.082	0	0.197	0.102
177	Oeu000299.1	0.477	0.477	0.343	0.36	0.348	0.26	0.254	0.33	0.256	0.342	0.269	0.271	0.272	0.374	0.342
178	Oeu000302.1	0.962	0	0	0.192	0	0.962	0	0	0	0	0	0	0	0	0
179	Oeu000303.1	0.846	0.194	0	0.846	0.641	0	0	0	0	0	0	0	0	0	0.425
180	Oeu000304.1	0.023	0.02	0.02	0.022	0.019	0.022	0.017	0.019	0.018	0.019	0.018	0.019	0.023	0.019	0.023
181	Oeu000305.2	0.221	0.206	0.169	0.185	0.187	0.201	0.214	0.164	0.206	0.13	0.194	0.146	0.221	0.217	0.203
182	Oeu000306.1	0.585	0.255	0.186	0.185	0.351	0.383	0.585	0.266	0.503	0.101	0.401	0.075	0.397	0.075	0.213
183	Oeu000307.1	0.185	0.138	0.146	0.15	0.161	0.174	0.181	0.163	0.185	0.16	0.177	0.163	0.172	0.135	0.154
184	Oeu000308.1	0.192	0.137	0.152	0.147	0.148	0.162	0.164	0.192	0.176	0.188	0.169	0.175	0.165	0.141	0.156
185	Oeu000312.2	0.137	0.137	0.128	0.125	0.136	0.115	0.127	0.128	0.123	0.127	0.125	0.125	0.121	0.132	0.122
186	Oeu000314.1	0.188	0.165	0.167	0.16	0.168	0.172	0.188	0.16	0.171	0.146	0.168	0.153	0.174	0.174	0.168
187	Oeu000315.1	0.167	0.134	0.131	0.115	0.15	0.148	0.162	0.154	0.163	0.155	0.167	0.154	0.152	0.109	0.111
188	Oeu000316.1	1	0	0	0	1	0	0	0	0	0	0	0	0	0	0
189	Oeu000318.1	0.872	0	0	0	0.479	0	0.273	0	0.872	0	0.572	0	0	0	0
190	Oeu000320.3	0.718	0.392	0.124	0.358	0.072	0.718	0	0	0	0	0	0	0.29	0.212	0.667
191	Oeu000323.1	0.031	0.027	0.026	0.027	0.027	0.029	0.03	0.03	0.031	0.029	0.03	0.029	0.028	0.025	0.026
192	Oeu000324.1	0.677	0.168	0.095	0.486	0.242	0.368	0.207	0	0.245	0	0.376	0.136	0.677	0.152	0.328
193	Oeu000325.1	0.146	0.13	0.116	0.128	0.146	0.115	0.117	0.118	0.122	0.133	0.133	0.138	0.118	0.119	0.118
194	Oeu000326.2	0.108	0.095	0.091	0.091	0.093	0.089	0.096	0.102	0.094	0.108	0.099	0.106	0.085	0.091	0.088
195	Oeu000331.1	0.034	0.033	0.033	0.032	0.032	0.027	0.03	0.032	0.032	0.032	0.033	0.033	0.03	0.034	0.032
196	Oeu000332.3	0.974	0	0	0	0.974	0	0.104	0	0	0	0	0	0	0	0
197	Oeu000333.1	0	0	0	0	0	0	0	0	0	0	0	0	0	0	0
198	Oeu000334.1	1	0	0	0	0	0	0	0	0	0	0	0	1	0	0
199	Oeu000335.2	0.054	0.051	0.047	0.054	0.049	0.05	0.046	0.052	0.05	0.053	0.053	0.053	0.052	0.044	0.051
200	Oeu000336.1	0.562	0.2	0.562	0.482	0.267	0.351	0.388	0	0.482	0	0.415	0	0.291	0.413	0.445
201	Oeu000338.1	0.744	0.683	0.265	0.319	0.457	0.744	0	0	0	0	0.068	0.203	0.223	0.326	0.544
202	Oeu000339.1	0.269	0.223	0.148	0.211	0.255	0.174	0.166	0.269	0.182	0.257	0.235	0.241	0.152	0.254	0.203
203	Oeu000340.1	0.654	0.383	0.336	0.467	0.374	0.589	0.104	0	0	0	0	0	0.494	0.122	0.654
204	Oeu000342.1	0.015	0.015	0.014	0.015	0.013	0.012	0.013	0.015	0.015	0.015	0.015	0.015	0.014	0.014	0.014
205	Oeu000343.3	0.365	0.28	0.281	0.302	0.223	0.301	0.322	0.286	0.223	0.243	0.187	0.227	0.212	0.365	0.338
206	Oeu000344.1	0.923	0.923	0	0	0.692	0	0	0	0	0	0	0	0	0	0
207	Oeu000345.1	0.654	0.485	0.53	0.295	0.489	0	0.483	0.059	0.341	0	0.242	0	0	0.654	0.519
208	Oeu000355.1	0.974	0	0	0	0	0	0.974	0	0.1	0	0	0	0	0	0
209	Oeu000356.1	0.705	0.513	0	0	0.42	0.145	0	0.292	0.609	0.563	0.652	0.705	0	0	0
210	Oeu000358.1	0.144	0.134	0.116	0.123	0.14	0.139	0.135	0.122	0.133	0.133	0.14	0.144	0.139	0.108	0.117
211	Oeu000360.1	0.573	0.307	0.213	0.456	0.267	0.546	0.028	0.293	0.224	0.326	0.119	0.194	0.513	0.445	0.573
212	Oeu000366.2	0.077	0.077	0.073	0.075	0.067	0.069	0.065	0.07	0.067	0.071	0.071	0.074	0.073	0.068	0.07
213	Oeu000367.1	0.885	0.082	0	0.223	0.096	0.885	0	0	0	0	0	0.073	0.507	0	0
214	Oeu000369.1	0.462	0	0.294	0.448	0	0.418	0.27	0.365	0.077	0.448	0.294	0.404	0.462	0	0.202
215	Oeu000372.4	0.558	0.402	0.558	0.369	0.286	0.258	0.311	0.311	0.354	0.219	0.346	0.188	0.3	0.468	0.342
216	Oeu000373.1	0.323	0.3	0.311	0.223	0.246	0.222	0.242	0.212	0.23	0.224	0.215	0.226	0.209	0.323	0.263
217	Oeu000374.1	0.444	0.232	0.213	0.381	0.374	0.444	0.356	0.252	0.274	0.251	0.3	0.294	0.33	0.166	0.323
218	Oeu000375.3	0.615	0.272	0.134	0.11	0.434	0.109	0.615	0.345	0.501	0.331	0.42	0.326	0.194	0.196	0.179
219	Oeu000377.2	0.308	0.297	0.175	0.25	0.262	0.232	0.308	0.237	0.241	0.22	0.224	0.191	0.273	0.247	0.306
220	Oeu000378.3	0.377	0.297	0.377	0.301	0.241	0	0.171	0.285	0.185	0.25	0.19	0.207	0.238	0.354	0.31
221	Oeu000379.1	0.365	0.302	0.211	0.321	0.213	0.219	0	0.127	0.316	0.344	0.346	0.365	0.162	0.308	0.35
222	Oeu000380.2	0.238	0.195	0.166	0.172	0.205	0.238	0.215	0.202	0.216	0.197	0.208	0.202	0.204	0.162	0.19
223	Oeu000382.1	0.641	0.171	0.641	0.213	0.259	0	0	0.501	0.315	0.599	0.137	0.522	0	0.378	0.231
224	Oeu000383.1	0.085	0.078	0.075	0.079	0.074	0.08	0.078	0.079	0.082	0.082	0.085	0.085	0.079	0.077	0.07
225	Oeu000384.1	0.154	0.121	0.137	0.13	0.103	0.119	0.146	0.133	0.154	0.138	0.131	0.127	0.105	0.106	0.111
226	Oeu000385.1	1	0	0	0	1	0	0	0	0	0	0	0	0	0	0
227	Oeu000386.4	0.385	0.249	0.223	0.264	0.289	0.35	0.307	0.385	0.311	0.337	0.321	0.328	0.3	0.148	0.223
228	Oeu000387.1	0.769	0.143	0	0.769	0.488	0	0	0.083	0	0	0	0.241	0.083	0.083	0.439
229	Oeu000389.1	0.069	0.065	0.067	0.067	0.055	0.056	0.06	0.064	0.057	0.064	0.06	0.062	0.052	0.069	0.066
230	Oeu000390.1	0.185	0.147	0.15	0.144	0.175	0.177	0.185	0.165	0.173	0.16	0.181	0.159	0.164	0.121	0.149
231	Oeu000392.1	0.135	0.125	0.119	0.123	0.12	0.118	0.118	0.115	0.121	0.119	0.121	0.121	0.124	0.135	0.119
232	Oeu000393.1	0.221	0.214	0.213	0.204	0.21	0.214	0.186	0.166	0.178	0.178	0.178	0.187	0.209	0.213	0.221
233	Oeu000396.3	0.275	0.211	0.218	0.208	0.25	0.267	0.256	0.235	0.275	0.213	0.256	0.205	0.265	0.149	0.237
234	Oeu000397.1	0.615	0.362	0.344	0.234	0.563	0.31	0.053	0.094	0.223	0.128	0.203	0.346	0.229	0.351	0.615
235	Oeu000400.1	0.977	0.977	0	0	0	0.281	0	0	0	0	0	0	0	0.083	0
236	Oeu000401.1	0.481	0.263	0.07	0.167	0.385	0.072	0.398	0.423	0.465	0.325	0.481	0.37	0.146	0.072	0.253
237	Oeu000403.1	0.085	0.061	0.061	0.085	0.084	0.083	0.052	0.074	0.049	0.059	0.052	0.056	0.08	0.076	0.084
238	Oeu000404.1	0.338	0.274	0.228	0.324	0.259	0.243	0	0.121	0.069	0.225	0.078	0.148	0.088	0.321	0.338
239	Oeu000405.1	0.031	0.026	0.018	0.028	0.022	0.018	0.02	0.03	0.024	0.031	0.027	0.028	0.017	0.026	0.028
240	Oeu000409.1	0.795	0.088	0.425	0.52	0.051	0.586	0	0	0	0	0	0.191	0.795	0.15	0.247
241	Oeu000412.2	0.163	0.125	0.129	0.127	0.139	0.144	0.163	0.163	0.157	0.155	0.158	0.154	0.141	0.094	0.112
242	Oeu000414.1	0.185	0.155	0.147	0.153	0.171	0.172	0.153	0.123	0.185	0.127	0.167	0.142	0.182	0.154	0.176
243	Oeu000415.1	0.408	0.278	0.303	0.408	0.244	0.321	0.198	0.184	0.212	0.139	0.17	0.093	0.38	0.334	0.39
244	Oeu000419.1	0.8	0.398	0	0.269	0.309	0	0.8	0	0.615	0	0.508	0	0	0.34	0.213
245	Oeu000420.1	0.275	0.275	0.242	0.254	0.217	0.2	0.16	0.22	0.196	0.225	0.229	0.207	0.236	0.233	0.236
246	Oeu000421.1	0.723	0.723	0.182	0.215	0.242	0.428	0.438	0.289	0.332	0.126	0.201	0.124	0	0.42	0.198
247	Oeu000423.1	0.222	0.195	0.195	0.183	0.188	0.173	0.199	0.165	0.183	0.16	0.17	0.158	0.169	0.222	0.199
248	Oeu000424.1	0.769	0.179	0	0	0	0.302	0	0.769	0.467	0.454	0.695	0.566	0	0	0
249	Oeu000425.1	0.423	0.122	0.186	0.095	0.142	0.095	0.423	0.225	0.394	0.054	0.35	0.095	0	0.207	0.283
250	Oeu000426.1	0.2	0.167	0.18	0.173	0.18	0.178	0.175	0.157	0.172	0.156	0.17	0.148	0.148	0.169	0.2
251	Oeu000430.1	0.735	0.606	0.569	0.321	0.605	0	0	0	0	0	0	0	0.238	0.532	0.735
252	Oeu000431.1	0.812	0.48	0.504	0	0.812	0	0	0	0	0	0	0	0	0.542	0.702
253	Oeu000434.1	0.471	0.462	0.467	0.346	0.319	0.232	0.287	0.319	0.287	0.292	0.274	0.257	0.184	0.471	0.375
254	Oeu000435.1	0.991	0.047	0	0	0.991	0	0	0	0	0	0	0	0	0	0
255	Oeu000436.1	0.338	0.163	0.221	0.198	0.295	0.251	0.303	0.338	0.329	0.315	0.324	0.32	0.262	0.115	0.223
256	Oeu000437.1	0.2	0.185	0.164	0.186	0.154	0.192	0.153	0.153	0.155	0.16	0.162	0.164	0.2	0.154	0.171
257	Oeu000438.1	0.2	0.181	0.174	0.193	0.2	0.18	0.188	0.15	0.161	0.152	0.156	0.146	0.172	0.194	0.189
258	Oeu000439.1	0.731	0.593	0.163	0.553	0.593	0.084	0	0	0	0	0	0	0.445	0.536	0.731
259	Oeu000441.3	0.154	0.104	0.114	0.117	0.126	0.119	0.152	0.154	0.134	0.141	0.138	0.141	0.135	0.066	0.123
260	Oeu000445.1	0.319	0.252	0.263	0.234	0.221	0.277	0.315	0.251	0.319	0.251	0.311	0.261	0.247	0.19	0.213
261	Oeu000446.1	0.198	0.172	0.183	0.194	0.16	0.179	0.198	0.159	0.196	0.169	0.196	0.171	0.169	0.162	0.162
262	Oeu000447.1	0.983	0.983	0	0.046	0.189	0	0	0	0	0	0	0	0	0	0
263	Oeu000448.1	1	1	0	0	0	0	0	0	0	0	0	0	0	0	0
264	Oeu000451.1	0.352	0.175	0.104	0.121	0.333	0.34	0.316	0.314	0.291	0.34	0.345	0.336	0.352	0.169	0.218
265	Oeu000452.1	1	0	0	0	1	0	0	0	0	0	0	0	0	0	0
266	Oeu000453.1	0.244	0.213	0.145	0.185	0.218	0.195	0.239	0.192	0.21	0.2	0.228	0.21	0.202	0.244	0.23
267	Oeu000454.1	1	1	0	0	0	0	0	0	0	0	0	0	0	0	0
268	Oeu000457.2	0.554	0.45	0.292	0.374	0.414	0.213	0.543	0.256	0.283	0	0.099	0	0.095	0.554	0.434
269	Oeu000458.1	1	0	0	0	1	0	0	0	0	0	0	0	0	0	0
270	Oeu000460.1	0.221	0.2	0.205	0.203	0.183	0.18	0.199	0.173	0.195	0.175	0.195	0.176	0.206	0.221	0.199
271	Oeu000461.2	0.115	0.1	0.097	0.088	0.09	0.081	0.083	0.086	0.078	0.081	0.07	0.09	0.083	0.105	0.115
272	Oeu000462.1	0.088	0.088	0.087	0.084	0.087	0.082	0.088	0.079	0.087	0.082	0.084	0.08	0.088	0.081	0.082
273	Oeu000467.1	0.974	0.21	0	0	0.349	0.974	0	0	0	0	0	0	0	0	0
274	Oeu000468.1	1	0	0	0	0	1	0	0	0	0	0	0	0	0	0
275	Oeu000470.1	0.333	0.232	0.288	0.256	0.252	0.286	0.243	0.333	0.231	0.283	0.249	0.219	0.216	0.293	0.223
276	Oeu000473.1	0.393	0.369	0.335	0.266	0.393	0.245	0.264	0.302	0.229	0.285	0.287	0.276	0.229	0.298	0.291
277	Oeu000476.1	0.103	0.103	0.095	0.097	0.101	0.096	0.096	0.1	0.101	0.101	0.098	0.1	0.102	0.09	0.102
278	Oeu000477.1	0.885	0.885	0	0	0	0	0	0	0	0	0	0	0	0.417	0.652
279	Oeu000479.1	0.692	0.047	0.132	0.177	0.081	0.224	0.48	0.198	0.692	0.325	0.626	0.382	0.236	0	0
280	Oeu000480.1	0.531	0.245	0.266	0.287	0.29	0.314	0.451	0.294	0.531	0.328	0.517	0.35	0.301	0.041	0.193
281	Oeu000481.1	0.209	0.158	0.16	0.19	0.167	0.201	0.176	0.171	0.159	0.182	0.17	0.183	0.18	0.209	0.186
282	Oeu000482.1	0.769	0.769	0	0.119	0.549	0	0	0	0	0.408	0	0.732	0	0.35	0
283	Oeu000485.1	0.859	0.097	0	0	0.859	0.254	0.541	0.298	0.212	0.24	0.057	0.057	0	0	0
284	Oeu000486.1	0.171	0.143	0.14	0.129	0.143	0.144	0.167	0.171	0.167	0.169	0.17	0.169	0.139	0.117	0.132
285	Oeu000488.1	0.615	0	0	0	0	0.161	0	0.611	0.161	0.285	0.615	0.541	0	0	0
286	Oeu000489.1	0.462	0	0.07	0	0.322	0.273	0.462	0.429	0.383	0.341	0.392	0.367	0.28	0	0
287	Oeu000490.1	0.185	0.151	0.145	0.151	0.155	0.168	0.114	0.124	0.128	0.126	0.12	0.133	0.185	0.145	0.165
288	Oeu000492.1	0.346	0.324	0.261	0.324	0.276	0.257	0.291	0.262	0.247	0.232	0.24	0.231	0.213	0.346	0.318
289	Oeu000495.1	0.173	0.173	0.167	0.145	0.156	0.134	0.153	0.156	0.157	0.152	0.153	0.147	0.149	0.164	0.154
290	Oeu000496.1	0.962	0.962	0	0	0	0.265	0	0	0	0	0	0	0	0	0
291	Oeu000498.1	0.679	0.335	0.043	0.564	0.369	0.539	0.088	0.162	0.179	0	0.451	0	0.679	0.201	0.42
292	Oeu000499.1	0.923	0	0	0	0	0	0	0.923	0	0	0	0.269	0	0	0
293	Oeu000504.1	0.981	0	0	0	0	0	0.981	0	0.216	0	0	0	0	0	0
294	Oeu000505.1	0.667	0.369	0.332	0	0.302	0.359	0.667	0.142	0.486	0.309	0.522	0.3	0.465	0	0
295	Oeu000506.1	0.192	0.179	0.178	0.156	0.164	0.158	0.182	0.188	0.184	0.186	0.179	0.186	0.156	0.192	0.165
296	Oeu000507.1	0.974	0	0	0	0.974	0	0.389	0	0	0	0	0	0	0	0
297	Oeu000508.1	1	0	0	0	1	0	0	0	0	0	0	0	0	0	0
298	Oeu000509.1	0.607	0.466	0.381	0.531	0.447	0.378	0.173	0.084	0.141	0	0	0.129	0.19	0.607	0.553
299	Oeu000511.1	0.183	0.172	0.153	0.154	0.148	0.183	0.172	0.159	0.165	0.152	0.165	0.153	0.176	0.155	0.157
300	Oeu000513.1	0.587	0.35	0.587	0.536	0.45	0	0.538	0.281	0.426	0.054	0.405	0.054	0.031	0.105	0.287
301	Oeu000514.1	0.564	0.564	0	0.122	0.383	0.2	0.13	0.472	0.474	0.432	0.463	0.326	0	0.249	0.292
302	Oeu000515.2	0.215	0.181	0.187	0.19	0.202	0.215	0.172	0.18	0.161	0.162	0.147	0.152	0.167	0.188	0.199
303	Oeu000516.1	0.393	0.251	0.284	0.221	0.332	0.354	0.307	0.192	0.351	0.231	0.265	0.172	0.13	0.331	0.393
304	Oeu000518.1	0.171	0.139	0.165	0.147	0.15	0.153	0.144	0.171	0.149	0.158	0.144	0.145	0.169	0.135	0.139
305	Oeu000520.1	0.41	0.382	0.265	0.279	0.319	0.245	0.303	0.41	0.238	0.333	0.258	0.285	0.251	0.332	0.368
306	Oeu000521.1	0.146	0.122	0.146	0.129	0.128	0.125	0.103	0.124	0.106	0.121	0.123	0.132	0.145	0.118	0.123
307	Oeu000523.1	0.106	0.102	0.106	0.105	0.106	0.093	0.094	0.089	0.093	0.093	0.09	0.094	0.101	0.099	0.1
308	Oeu000527.1	0.833	0.332	0	0	0.366	0	0.579	0	0.794	0	0.833	0	0	0	0.168
309	Oeu000528.1	0.256	0.241	0.246	0.256	0.219	0.212	0.208	0.139	0.203	0.077	0.182	0.088	0.228	0.251	0.24
310	Oeu000529.1	0.359	0.222	0.17	0.359	0.106	0.353	0.205	0.308	0.223	0.266	0.224	0.262	0.304	0.304	0.312
311	Oeu000530.2	0.062	0.05	0.062	0.056	0.045	0.051	0.046	0.058	0.043	0.054	0.046	0.049	0.054	0.043	0.045
312	Oeu000531.1	0.462	0	0.185	0.191	0	0.108	0.108	0.108	0	0.457	0.462	0.362	0	0	0
313	Oeu000532.1	0.2	0.141	0.2	0.188	0.037	0.176	0.16	0.169	0.167	0.187	0.158	0.191	0.193	0.178	0.177
314	Oeu000538.1	0.897	0.637	0	0	0.897	0	0.397	0.226	0	0	0	0	0	0	0
315	Oeu000539.1	0.484	0.255	0.394	0.422	0.274	0.484	0	0.405	0.126	0.295	0.209	0.283	0.448	0.346	0.422
316	Oeu000540.1	0.923	0	0	0	0.424	0	0	0	0.923	0	0	0	0	0	0
317	Oeu000541.2	0.385	0.307	0.174	0.202	0.163	0.327	0.336	0.385	0.286	0.285	0.215	0.183	0.221	0.279	0.232
318	Oeu000542.1	0.231	0.181	0.204	0.204	0.167	0.216	0.204	0.186	0.199	0.16	0.182	0.133	0.231	0.183	0.201
319	Oeu000543.1	0.09	0.085	0.078	0.076	0.077	0.084	0.09	0.087	0.088	0.085	0.086	0.089	0.088	0.058	0.074
320	Oeu000545.1	0.205	0.135	0.2	0.12	0.137	0.155	0.205	0.17	0.197	0.156	0.194	0.149	0.166	0.109	0.109
321	Oeu000546.1	0.115	0.101	0.1	0.093	0.091	0.101	0.106	0.094	0.115	0.093	0.11	0.095	0.102	0.093	0.094
322	Oeu000547.3	0.319	0.181	0.243	0.195	0.224	0.283	0.316	0.265	0.317	0.255	0.319	0.255	0.275	0.128	0.205
323	Oeu000548.2	0.269	0.218	0.192	0.223	0.236	0.227	0.269	0.205	0.245	0.205	0.222	0.209	0.212	0.201	0.21
324	Oeu000549.1	1	0	0	0	0	0	0	1	0	0	0	0	0	0	0
325	Oeu000551.1	0.092	0.087	0.082	0.086	0.09	0.09	0.092	0.085	0.088	0.085	0.088	0.086	0.088	0.078	0.083
326	Oeu000555.1	0.606	0.532	0.554	0.298	0.389	0.139	0.26	0.248	0.252	0.338	0.358	0.314	0	0.606	0.45
327	Oeu000556.1	0.419	0.36	0.246	0.296	0.384	0.292	0.369	0.247	0.236	0.218	0.163	0.179	0.129	0.33	0.419
328	Oeu000557.1	0.615	0.602	0	0.339	0.602	0.323	0.615	0	0.464	0	0.327	0	0.303	0.158	0.314
329	Oeu000561.1	0.023	0.019	0.022	0.023	0.02	0.023	0.017	0.022	0.02	0.022	0.022	0.021	0.019	0.017	0.02
330	Oeu000567.1	0.865	0	0.865	0	0.552	0.125	0	0	0	0	0	0	0.658	0	0.157
331	Oeu000569.1	0.508	0.461	0	0.037	0.508	0	0.406	0.478	0.352	0.507	0.45	0.505	0	0.037	0.037
332	Oeu000571.1	0.215	0.205	0.2	0.188	0.183	0.177	0.16	0.182	0.2	0.169	0.192	0.178	0.183	0.215	0.164
333	Oeu000572.1	1	1	0	0	0	0	0	0	0	0	0	0	0	0	0
334	Oeu000573.1	0.626	0.217	0.266	0.237	0.492	0.626	0.365	0	0.505	0.035	0.498	0.082	0.454	0.135	0.34
335	Oeu000574.1	0.862	0.851	0.062	0.231	0.862	0	0	0	0	0	0	0	0	0.11	0.106
336	Oeu000575.1	0.231	0.204	0.225	0.142	0.209	0.092	0.231	0.167	0.187	0.196	0.143	0.183	0.16	0.205	0.119
337	Oeu000576.2	0.577	0	0	0.544	0.337	0.259	0.317	0.577	0.539	0.375	0	0.411	0.195	0	0.11
338	Oeu000587.2	0.327	0.182	0.27	0.155	0.174	0.324	0.239	0.285	0.187	0.183	0.182	0.166	0.327	0.246	0.282
339	Oeu000590.1	0.923	0.923	0	0.437	0.678	0	0	0	0	0	0	0	0	0	0
340	Oeu000592.1	1	0	0	0	0	0	0	0	0	0	0	0	1	0	0
341	Oeu000593.1	0.846	0.846	0	0.303	0	0	0	0	0	0.303	0	0	0	0	0
342	Oeu000597.1	0.667	0.481	0.319	0.622	0.433	0.301	0.487	0	0.135	0	0.042	0	0	0.512	0.667
343	Oeu000598.1	0.359	0.346	0.264	0.317	0.346	0.237	0.285	0.215	0.218	0.157	0.193	0.18	0.225	0.359	0.326
344	Oeu000600.1	0.492	0.492	0.166	0.369	0.469	0.319	0.395	0.079	0.175	0.059	0.088	0.059	0.166	0.34	0.407
345	Oeu000601.1	0.754	0.754	0.358	0.176	0.675	0.053	0.374	0	0.139	0	0	0	0	0.349	0.538
346	Oeu000602.1	0.677	0.569	0.524	0.47	0.488	0.267	0.15	0	0	0	0	0	0.108	0.677	0.603
347	Oeu000603.1	0.692	0.53	0	0.692	0.43	0.432	0	0	0	0	0	0	0.51	0.402	0.664
348	Oeu000604.2	0.436	0.43	0.255	0.348	0.341	0.216	0.394	0.395	0.436	0.345	0.38	0.323	0.238	0	0.219
349	Oeu000607.1	0.923	0.165	0.923	0	0	0	0	0.248	0.192	0	0.108	0.14	0.059	0	0
350	Oeu000608.1	1	0	0	0	0	0	0	1	0	0	0	0	0	0	0
351	Oeu000613.1	0.41	0.409	0.405	0.338	0.359	0	0.236	0.371	0.345	0.246	0.362	0.127	0.41	0	0.336
352	Oeu000614.1	0.256	0.239	0.235	0.248	0.207	0.228	0.141	0.176	0.167	0.184	0.165	0.185	0.223	0.23	0.256
353	Oeu000616.2	0.359	0.292	0.252	0.235	0.235	0.11	0.176	0.269	0.193	0.182	0.237	0.223	0.089	0.359	0.287
354	Oeu000617.1	0.936	0.229	0	0.581	0	0.936	0	0	0	0	0	0	0	0	0.197
355	Oeu000619.1	0.173	0.15	0.173	0.145	0.145	0.136	0.159	0.121	0.171	0.138	0.151	0.149	0.135	0.165	0.148
356	Oeu000620.1	0.546	0.514	0.319	0.535	0.36	0.339	0.17	0.123	0.178	0	0	0	0.441	0.489	0.546
357	Oeu000621.1	1	0	0	0	0	0	1	0	0	0	0	0	0	0	0
358	Oeu000624.1	0.369	0.294	0.283	0.296	0.316	0.332	0.075	0.201	0.301	0.248	0.369	0.256	0.321	0.279	0.206
359	Oeu000625.2	0.246	0.231	0.202	0.215	0.246	0.186	0.183	0.146	0.165	0.157	0.164	0.175	0.224	0.225	0.215
360	Oeu000627.1	0.923	0	0	0	0.923	0	0.41	0	0	0	0	0	0	0	0
361	Oeu000628.1	1	0	0	0	0	0	1	0	0	0	0	0	0	0	0
362	Oeu000629.1	0.923	0	0	0	0	0	0.923	0	0.479	0	0.356	0	0	0.067	0
363	Oeu000631.1	0.938	0.15	0	0	0	0	0.938	0	0.066	0	0	0	0	0.227	0.248
364	Oeu000634.1	0.792	0	0	0	0.532	0	0.788	0	0.792	0	0.754	0	0	0	0
365	Oeu000636.1	0.977	0	0	0.038	0.977	0	0	0	0	0	0	0	0.247	0	0
366	Oeu000638.1	0.205	0.189	0.205	0.137	0.166	0.169	0.185	0.194	0.185	0.188	0.174	0.172	0.182	0.177	0.154
367	Oeu000639.1	0.385	0.352	0.152	0.221	0.385	0.253	0.293	0.286	0.341	0.309	0.34	0.278	0.251	0.178	0.231
368	Oeu000640.1	0.354	0.185	0.25	0.265	0.149	0.22	0.354	0.347	0.282	0.303	0.276	0.298	0.237	0.156	0.226
369	Oeu000641.1	0.308	0.2	0.203	0.208	0.209	0.25	0.3	0.308	0.278	0.284	0.283	0.274	0.234	0.14	0.204
370	Oeu000642.1	0.359	0.257	0.316	0.225	0.224	0.017	0.333	0.303	0.359	0.274	0.284	0.204	0.24	0.279	0.217
371	Oeu000643.1	0.838	0.252	0.451	0.189	0.27	0.399	0	0	0	0	0	0	0	0.707	0.838
372	Oeu000645.1	0.4	0.297	0.232	0.274	0.283	0.318	0.4	0.323	0.391	0.318	0.391	0.344	0.285	0.151	0.221
373	Oeu000646.1	0.282	0.214	0.225	0.2	0.18	0.243	0.282	0.225	0.251	0.229	0.261	0.205	0.227	0.223	0.174
374	Oeu000647.1	0.179	0.161	0.161	0.168	0.129	0.159	0.179	0.139	0.167	0.137	0.156	0.123	0.153	0.175	0.147
375	Oeu000648.1	0.285	0.211	0.202	0.238	0.241	0.275	0.177	0.207	0.196	0.213	0.19	0.216	0.285	0.217	0.254
376	Oeu000651.1	0.154	0.151	0.137	0.133	0.138	0.127	0.143	0.13	0.144	0.13	0.142	0.13	0.127	0.154	0.139
377	Oeu000652.2	0.962	0.376	0.297	0	0.962	0	0	0	0	0	0	0	0	0	0
378	Oeu000659.1	0.023	0.022	0.023	0.022	0.019	0.021	0.021	0.019	0.021	0.02	0.021	0.02	0.021	0.023	0.022
379	Oeu000661.1	0.529	0.2	0.308	0.438	0.347	0.529	0.191	0.369	0.282	0.245	0.274	0.274	0.431	0.207	0.436
380	Oeu000662.1	0.635	0.635	0.333	0.246	0.335	0.236	0.152	0.289	0.277	0.272	0.458	0.152	0.227	0	0.226
381	Oeu000663.1	0.299	0.218	0.26	0.257	0.299	0.273	0.223	0.25	0.242	0.246	0.24	0.24	0.267	0.199	0.244
382	Oeu000667.1	0.222	0.19	0.187	0.189	0.194	0.179	0.217	0.222	0.181	0.204	0.188	0.19	0.189	0.186	0.188
383	Oeu000668.1	0.846	0	0	0	0	0	0	0.846	0	0.288	0.288	0	0	0	0
384	Oeu000671.1	0.231	0.211	0.213	0.133	0.204	0.173	0.231	0.173	0.213	0.202	0.214	0.224	0.215	0.157	0.21
385	Oeu000672.1	0.145	0.14	0.131	0.122	0.135	0.12	0.114	0.135	0.134	0.139	0.145	0.144	0.137	0.134	0.127
386	Oeu000673.1	0.215	0.185	0.188	0.181	0.163	0.158	0.192	0.17	0.204	0.167	0.194	0.171	0.169	0.215	0.192
387	Oeu000674.1	0.573	0.23	0.31	0.347	0.359	0.573	0.255	0.271	0.186	0.246	0.22	0.301	0.439	0.321	0.407
388	Oeu000675.1	0.923	0	0	0	0	0	0	0	0.562	0.174	0.923	0	0	0	0
389	Oeu000676.1	0.298	0.271	0.265	0.231	0.252	0.224	0.298	0.243	0.283	0.236	0.249	0.229	0.19	0.297	0.261
390	Oeu000677.1	0.744	0.689	0.744	0.524	0.675	0	0	0	0	0	0	0	0.396	0.113	0.348
391	Oeu000678.1	0.209	0.172	0.144	0.167	0.186	0.187	0.151	0.187	0.174	0.193	0.185	0.209	0.177	0.159	0.187
392	Oeu000685.1	0.967	0	0	0.298	0.057	0.967	0	0	0	0	0	0	0	0	0
393	Oeu000689.1	0.592	0.151	0	0	0.166	0.231	0.504	0.554	0.521	0.592	0.575	0.59	0.218	0	0
394	Oeu000690.4	0.471	0.308	0.254	0.249	0.344	0.303	0.416	0.471	0.344	0.4	0.32	0.369	0.309	0.226	0.236
395	Oeu000692.1	0.885	0.62	0.354	0.368	0.885	0	0	0	0	0	0	0	0	0	0
396	Oeu000693.1	0.274	0.274	0.215	0.232	0.239	0.216	0.216	0.216	0.221	0.223	0.222	0.232	0.219	0.213	0.231
397	Oeu000694.1	0.223	0.178	0.19	0.158	0.213	0.19	0.197	0.21	0.223	0.195	0.219	0.185	0.164	0.131	0.183
398	Oeu000695.1	0.538	0.086	0.219	0.089	0.263	0.257	0.227	0.505	0.402	0.515	0.413	0.538	0.208	0.161	0.142
399	Oeu000696.1	0.615	0.161	0.27	0.035	0.211	0.354	0.254	0.615	0.491	0.573	0.569	0.504	0	0.084	0.107
400	Oeu000697.1	0.108	0.08	0.088	0.085	0.083	0.081	0.096	0.1	0.088	0.089	0.077	0.079	0.076	0.083	0.108
401	Oeu000701.1	0.923	0.68	0	0	0.923	0	0	0	0	0	0	0	0.06	0	0.103
402	Oeu000703.2	0.183	0.152	0.162	0.161	0.155	0.178	0.174	0.182	0.179	0.176	0.183	0.174	0.177	0.149	0.154
403	Oeu000704.1	0.615	0	0.602	0.097	0.299	0	0.615	0.097	0.479	0.097	0.325	0	0.348	0	0
404	Oeu000707.1	0.718	0	0.718	0.571	0.245	0.504	0	0	0	0	0	0	0.599	0.468	0.606
405	Oeu000711.1	0.372	0.287	0.292	0.314	0.372	0.285	0.218	0.233	0.213	0.234	0.225	0.237	0.275	0.328	0.327
406	Oeu000713.1	0.638	0.435	0.581	0.474	0.466	0.167	0	0.207	0	0	0	0	0.339	0.638	0.554
407	Oeu000715.1	0.527	0.272	0.527	0.424	0.185	0.25	0	0.365	0.224	0.399	0.371	0.427	0.337	0.259	0.323
408	Oeu000716.1	0.923	0	0.923	0	0	0	0	0	0	0	0.223	0	0	0	0
409	Oeu000722.1	0.108	0.102	0.088	0.096	0.108	0.096	0.096	0.089	0.087	0.093	0.087	0.093	0.108	0.1	0.103
410	Oeu000723.1	0.062	0.053	0.053	0.062	0.058	0.061	0.061	0.057	0.061	0.054	0.058	0.058	0.061	0.061	0.059
411	Oeu000724.1	0.346	0.235	0.247	0.212	0.301	0.283	0.319	0.294	0.346	0.283	0.294	0.331	0.306	0.228	0.218
412	Oeu000726.1	0.085	0.074	0.075	0.084	0.071	0.07	0.073	0.082	0.077	0.085	0.08	0.084	0.078	0.073	0.077
413	Oeu000727.1	0.131	0.122	0.101	0.113	0.119	0.1	0.117	0.122	0.119	0.131	0.127	0.129	0.117	0.116	0.12
414	Oeu000728.1	0.846	0.063	0	0	0	0	0	0.388	0.204	0.846	0.579	0.62	0	0	0
415	Oeu000730.1	0.795	0	0.259	0.62	0	0.093	0	0	0	0	0	0	0.616	0.795	0.449
416	Oeu000732.1	0.2	0.124	0.132	0.132	0.146	0.155	0.185	0.2	0.174	0.18	0.18	0.175	0.165	0.118	0.126
417	Oeu000733.1	0.362	0.207	0.234	0.334	0.205	0.362	0.082	0.161	0.244	0.203	0.204	0.176	0.351	0.329	0.361
418	Oeu000735.2	0.128	0.128	0.124	0.108	0.111	0.108	0.118	0.128	0.118	0.125	0.119	0.121	0.1	0.109	0.107
419	Oeu000737.1	0.369	0.273	0.284	0.29	0.285	0.3	0.369	0.147	0.257	0.144	0.27	0.207	0.286	0.247	0.236
420	Oeu000740.1	0.662	0	0.137	0.116	0.662	0.5	0	0.116	0.241	0.253	0.364	0.497	0.625	0.087	0.268
421	Oeu000741.3	0.167	0.148	0.123	0.153	0.165	0.116	0.162	0.155	0.164	0.13	0.153	0.118	0.111	0.148	0.167
422	Oeu000745.1	0.316	0.143	0.239	0.212	0.256	0.24	0.222	0.226	0.314	0.285	0.307	0.297	0.316	0.157	0.219
423	Oeu000748.2	0.567	0.335	0.36	0.365	0.391	0.567	0.229	0.233	0.226	0.218	0.233	0.288	0.512	0.342	0.386
424	Oeu000749.3	0.359	0.291	0.296	0.299	0.29	0.294	0.218	0.236	0.248	0.256	0.258	0.267	0.27	0.359	0.324
425	Oeu000750.1	0.675	0.318	0.408	0.377	0.222	0.137	0.411	0	0.645	0.196	0.675	0.336	0.162	0.112	0.291
426	Oeu000751.1	0.577	0.26	0.534	0.577	0.144	0.562	0.373	0.417	0.363	0.207	0.35	0	0.487	0	0.254
427	Oeu000753.1	0.188	0.169	0.173	0.173	0.157	0.165	0.154	0.155	0.163	0.156	0.155	0.163	0.188	0.175	0.159
428	Oeu000756.1	0.192	0.192	0.163	0.14	0.181	0.152	0.177	0.162	0.173	0.179	0.174	0.188	0.169	0.158	0.166
429	Oeu000757.1	0.096	0.096	0.088	0.089	0.089	0.084	0.079	0.09	0.09	0.096	0.091	0.093	0.087	0.08	0.089
430	Oeu000758.1	0.325	0.226	0.215	0.194	0.238	0.229	0.325	0.234	0.301	0.264	0.294	0.29	0.23	0.181	0.166
431	Oeu000759.1	1	0	0	0	0	0	1	0	0	0	0	0	0	0	0
432	Oeu000760.1	0.286	0.199	0.22	0.207	0.238	0.204	0.286	0.245	0.281	0.247	0.266	0.264	0.216	0.157	0.167
433	Oeu000761.1	0.288	0.252	0.251	0.257	0.252	0.204	0.288	0.222	0.278	0.232	0.264	0.266	0.221	0.226	0.221
434	Oeu000762.1	0.587	0.451	0.416	0.401	0.347	0.161	0.562	0.275	0.25	0.2	0.085	0.246	0.161	0.587	0.519
435	Oeu000763.1	0.481	0.382	0.131	0.217	0	0.177	0.238	0.397	0.37	0.412	0.477	0.481	0.105	0.276	0.323
436	Oeu000765.1	0.677	0.458	0.677	0.501	0.341	0.068	0	0.321	0	0.175	0	0	0.174	0.581	0.519
437	Oeu000769.1	1	0	0	0	1	0	0	0	0	0	0	0	0	0	0
438	Oeu000771.1	0.308	0.216	0.237	0.226	0.2	0.308	0.262	0.257	0.265	0.265	0.26	0.257	0.277	0.155	0.177
439	Oeu000777.1	0.451	0.413	0.281	0.244	0.381	0.026	0	0.369	0.361	0.403	0.451	0.411	0.092	0.341	0.295
440	Oeu000778.2	0.376	0.318	0.376	0.245	0.283	0.223	0.259	0.289	0.293	0.288	0.291	0.28	0.242	0.372	0.297
441	Oeu000781.1	0.169	0.135	0.135	0.144	0.128	0.147	0.169	0.146	0.152	0.142	0.151	0.14	0.134	0.13	0.138
442	Oeu000782.1	0.254	0.17	0.128	0.146	0.168	0.132	0.104	0.232	0.241	0.254	0.251	0.25	0.123	0.158	0.22
443	Oeu000783.1	0.038	0.023	0.031	0.036	0.023	0.028	0.032	0.032	0.032	0.03	0.034	0.031	0.038	0.019	0.027
444	Oeu000784.1	0.292	0.193	0.215	0.25	0.228	0.207	0.135	0.219	0.129	0.218	0.114	0.174	0.189	0.276	0.292
445	Oeu000785.1	0.692	0	0.46	0	0.348	0	0.414	0.692	0	0.485	0	0	0	0	0
446	Oeu000786.1	0.308	0.308	0.265	0.275	0.253	0.234	0.191	0.196	0.179	0.203	0.177	0.198	0.248	0.251	0.273
447	Oeu000787.1	0.333	0.333	0.319	0.326	0.279	0.262	0.264	0.227	0.253	0.252	0.285	0.261	0.196	0.181	0.216
448	Oeu000789.2	0.165	0.138	0.125	0.133	0.126	0.133	0.158	0.165	0.155	0.159	0.161	0.154	0.142	0.13	0.128
449	Oeu000792.2	0.043	0.042	0.041	0.041	0.038	0.041	0.039	0.043	0.041	0.042	0.042	0.041	0.041	0.038	0.04
450	Oeu000793.1	0.346	0.249	0.346	0.302	0.288	0.147	0.148	0.287	0.232	0.323	0.273	0.313	0.256	0.274	0.259
451	Oeu000798.1	0.185	0.14	0.185	0.156	0.153	0.109	0.087	0.161	0.126	0.169	0.145	0.165	0.14	0.134	0.136
452	Oeu000799.1	0.626	0	0.188	0.254	0	0.112	0.465	0.626	0.5	0.597	0.515	0.544	0.243	0	0
453	Oeu000804.1	0.327	0.212	0.305	0.256	0.269	0.113	0.143	0.327	0.17	0.313	0.251	0.274	0.214	0.127	0.152
454	Oeu000806.2	0.192	0.192	0.167	0.175	0.178	0.166	0.15	0.152	0.169	0.159	0.159	0.161	0.172	0.142	0.173
455	Oeu000807.1	0.6	0.348	0.239	0.516	0.39	0.6	0.341	0.406	0.288	0.376	0.328	0.384	0	0.093	0.318
456	Oeu000808.1	0.654	0.458	0.237	0.654	0.4	0.615	0.275	0.359	0.188	0.34	0.243	0.326	0	0	0.374
457	Oeu000809.1	0.75	0	0	0.063	0.647	0	0.633	0.063	0.75	0	0.749	0	0	0	0.167
458	Oeu000810.1	0.662	0.296	0.223	0.247	0.629	0	0.516	0.084	0.662	0	0.6	0.048	0	0.223	0.357
459	Oeu000811.1	0.808	0	0	0.144	0.144	0.144	0	0	0.144	0	0.808	0.34	0	0	0
460	Oeu000812.1	0.154	0.141	0.14	0.133	0.122	0.137	0.154	0.142	0.135	0.137	0.138	0.138	0.124	0.144	0.127
461	Oeu000813.1	0.628	0.628	0.369	0.216	0.418	0.433	0.081	0.04	0.217	0.07	0.368	0.402	0.171	0.298	0.462
462	Oeu000816.1	0.487	0.154	0.432	0.385	0	0.233	0.487	0.484	0.178	0.397	0.334	0.359	0.098	0.055	0.312
463	Oeu000817.1	0.108	0.091	0.097	0.082	0.093	0.106	0.108	0.046	0.086	0.061	0.088	0.077	0.091	0.074	0.078
464	Oeu000822.2	0.846	0.312	0	0	0	0	0	0	0	0	0	0	0.846	0.435	0
465	Oeu000823.1	0.744	0.294	0.321	0.744	0.207	0.376	0.047	0	0	0	0	0	0.047	0.737	0.657
466	Oeu000824.1	0.777	0.303	0.26	0.26	0.777	0.362	0.353	0.231	0	0.188	0.035	0.22	0.349	0.328	0.313
467	Oeu000825.1	0.429	0.355	0.306	0.429	0.359	0.316	0.315	0.163	0.2	0.231	0.261	0.363	0.255	0.362	0.423
468	Oeu000826.1	0.821	0.281	0.489	0.821	0	0.586	0	0	0	0	0	0	0	0	0.642
469	Oeu000827.1	0.936	0	0.936	0	0.162	0	0	0	0	0	0	0	0.324	0.061	0.137
470	Oeu000828.1	0.1	0.084	0.083	0.078	0.087	0.1	0.087	0.099	0.09	0.098	0.092	0.096	0.088	0.077	0.081
471	Oeu000831.1	1	0	0	1	0	0	0	0	0	0	0	0	0	0	0
472	Oeu000833.2	0.115	0.1	0.097	0.106	0.095	0.115	0.085	0.105	0.091	0.104	0.099	0.102	0.113	0.102	0.112
473	Oeu000838.2	0.513	0.3	0.513	0.221	0.302	0.111	0.287	0.247	0.296	0.417	0.181	0.462	0.487	0.091	0.157
474	Oeu000840.3	0	0	0	0	0	0	0	0	0	0	0	0	0	0	0
475	Oeu000841.1	0.265	0.228	0.199	0.218	0.221	0.181	0.198	0.213	0.218	0.195	0.217	0.208	0.265	0.178	0.202
476	Oeu000842.1	0.015	0.015	0.012	0.014	0.015	0.015	0.014	0.015	0.015	0.015	0.015	0.015	0.014	0.012	0.014
477	Oeu000844.1	0.108	0.096	0.089	0.088	0.098	0.099	0.102	0.104	0.108	0.104	0.107	0.103	0.095	0.087	0.093
478	Oeu000845.1	0.062	0.054	0.053	0.054	0.053	0.059	0.058	0.062	0.058	0.06	0.058	0.057	0.051	0.047	0.053
479	Oeu000846.1	0.626	0.369	0.572	0.452	0.437	0.035	0.37	0.329	0.093	0.173	0.118	0.035	0	0.626	0.493
480	Oeu000847.1	0.567	0.394	0.512	0.397	0.239	0.144	0.375	0.326	0.247	0.252	0.219	0.178	0	0.567	0.43
481	Oeu000848.1	1	0	0	0	0	1	0	0	0	0	0	0	0	0	0
482	Oeu000849.1	0.277	0.277	0.208	0.229	0.218	0.229	0.193	0.162	0.181	0.172	0.161	0.197	0.243	0.206	0.227
483	Oeu000852.1	0.526	0.398	0.526	0.325	0.298	0.278	0.337	0.325	0.359	0.356	0.365	0.275	0.265	0.456	0.281
484	Oeu000853.1	0.185	0.167	0.171	0.146	0.166	0.146	0.17	0.154	0.166	0.151	0.168	0.152	0.144	0.185	0.153
485	Oeu000854.1	0.342	0.263	0.342	0.251	0.262	0.185	0.239	0.293	0.269	0.275	0.273	0.267	0.189	0.303	0.252
486	Oeu000855.1	0.179	0.17	0.135	0.176	0.179	0.162	0.153	0.14	0.164	0.119	0.155	0.121	0.165	0.155	0.178
487	Oeu000856.1	0.231	0.209	0.192	0.189	0.2	0.195	0.223	0.186	0.231	0.182	0.218	0.183	0.21	0.194	0.18
488	Oeu000860.1	0.231	0.157	0.18	0.149	0.156	0.181	0.231	0.181	0.211	0.172	0.197	0.186	0.173	0.147	0.137
489	Oeu000864.1	0.085	0.077	0.079	0.076	0.07	0.067	0.064	0.061	0.061	0.065	0.061	0.066	0.068	0.085	0.079
490	Oeu000865.2	0	0	0	0	0	0	0	0	0	0	0	0	0	0	0
491	Oeu000866.1	0.564	0.479	0.17	0.465	0.416	0.559	0.248	0.079	0	0.065	0	0.135	0.358	0.529	0.564
492	Oeu000867.2	0.085	0.082	0.064	0.067	0.085	0.071	0.072	0.074	0.072	0.078	0.078	0.083	0.069	0.073	0.075
493	Oeu000868.1	0.718	0.524	0.564	0.171	0.209	0	0.519	0	0.367	0	0.267	0	0	0.718	0.54
494	Oeu000869.1	0.923	0	0.923	0	0	0	0	0.522	0	0	0	0	0	0	0
495	Oeu000873.1	0.75	0	0.295	0.178	0.217	0.75	0.639	0	0.263	0	0.381	0	0.654	0	0.237
496	Oeu000874.1	0.835	0.432	0.398	0.511	0.428	0	0	0	0	0	0	0	0	0.578	0.835
497	Oeu000875.2	0.418	0.295	0.195	0.325	0.249	0.294	0.418	0.315	0.357	0.291	0.375	0.324	0.254	0.245	0.336
498	Oeu000876.1	0.274	0.191	0.212	0.254	0.217	0.274	0.229	0.225	0.189	0.234	0.221	0.248	0.258	0.157	0.232
499	Oeu000879.1	0.962	0.615	0	0	0	0.962	0	0	0	0	0	0	0	0	0
500	Oeu000886.1	0.092	0.088	0.075	0.092	0.076	0.081	0.068	0.092	0.066	0.084	0.072	0.079	0.087	0.075	0.078
501	Oeu000887.1	1	0	0	0	0	0	0	0	0	0	0	0	1	0	0
502	Oeu000893.2	0.308	0.21	0.238	0.258	0.22	0.308	0.256	0.22	0.253	0.235	0.269	0.258	0.254	0.171	0.212
503	Oeu000896.1	0.275	0.165	0.226	0.205	0.22	0.229	0.275	0.251	0.267	0.256	0.247	0.251	0.247	0.147	0.199
504	Oeu000897.1	0.308	0.271	0.255	0.25	0.245	0.213	0.308	0.23	0.282	0.225	0.263	0.221	0.287	0.288	0.235
505	Oeu000900.1	0.462	0.203	0.245	0.391	0.286	0.398	0.193	0.206	0.318	0.288	0.318	0.341	0.462	0.163	0.344
506	Oeu000903.1	0.077	0.077	0.063	0.063	0.069	0.066	0.075	0.072	0.076	0.072	0.074	0.073	0.07	0.057	0.059
507	Oeu000905.1	0.769	0.56	0	0	0	0	0.251	0.769	0.398	0.524	0.405	0.566	0	0	0
508	Oeu000908.1	0.179	0.165	0.156	0.156	0.151	0.158	0.179	0.179	0.171	0.164	0.17	0.148	0.169	0.136	0.135
509	Oeu000909.1	0.47	0.442	0.365	0.416	0.352	0.272	0.338	0.286	0.213	0.225	0.249	0.211	0.178	0.47	0.443
510	Oeu000910.1	0.862	0.353	0	0.059	0.862	0.033	0	0.23	0.087	0.234	0.21	0.278	0.236	0	0.087
511	Oeu000911.1	0.146	0.115	0.129	0.116	0.12	0.124	0.096	0.144	0.122	0.146	0.134	0.14	0.108	0.125	0.124
512	Oeu000913.1	0.769	0	0	0	0	0.438	0	0.438	0	0.716	0	0.769	0	0	0
513	Oeu000914.1	0.115	0.09	0.101	0.106	0.092	0.101	0.057	0.065	0.067	0.079	0.066	0.075	0.098	0.106	0.115
514	Oeu000916.4	0.974	0	0.974	0	0	0	0	0	0	0	0.295	0	0	0	0
515	Oeu000918.2	0.508	0.257	0.508	0.356	0.332	0.401	0.153	0.478	0.263	0.364	0.289	0.281	0.362	0.216	0.281
516	Oeu000924.1	1	0	0	0	1	0	0	0	0	0	0	0	0	0	0
517	Oeu000925.1	0.703	0.069	0	0.28	0.394	0.703	0.359	0	0.311	0.17	0.415	0.53	0.345	0	0.481
518	Oeu000926.1	0.346	0.305	0.142	0.161	0.346	0.063	0.267	0.304	0.267	0.303	0.277	0.306	0.335	0.124	0.143
519	Oeu000927.1	0.644	0.644	0.326	0.256	0.21	0.097	0.122	0.276	0.468	0.56	0.529	0.551	0	0.163	0.279
520	Oeu000928.2	0.292	0.23	0.218	0.233	0.19	0.216	0.246	0.206	0.292	0.207	0.262	0.225	0.221	0.215	0.203
521	Oeu000929.1	0.023	0.023	0.022	0.022	0.019	0.018	0.018	0.017	0.019	0.019	0.019	0.02	0.02	0.022	0.022
522	Oeu000947.1	0.25	0.18	0.191	0.205	0.167	0.239	0.241	0.25	0.235	0.23	0.231	0.225	0.192	0.114	0.19
523	Oeu000949.1	0.327	0.182	0.241	0.322	0.327	0.174	0.267	0.292	0.191	0.265	0.302	0.244	0.28	0.109	0.248
524	Oeu000950.1	0.187	0.162	0.148	0.187	0.157	0.165	0.184	0.172	0.156	0.165	0.163	0.158	0.158	0.164	0.168
525	Oeu000952.1	0.256	0.181	0.236	0.229	0.209	0.242	0.192	0.21	0.212	0.212	0.211	0.209	0.256	0.176	0.205
526	Oeu000953.1	0.747	0.077	0	0.045	0.377	0.552	0	0.153	0.508	0.446	0.747	0.558	0.179	0	0.077
527	Oeu000954.1	0.141	0.133	0.138	0.131	0.132	0.133	0.129	0.106	0.136	0.121	0.141	0.13	0.139	0.132	0.131
528	Oeu000955.1	0.198	0.178	0.172	0.171	0.174	0.193	0.184	0.189	0.187	0.178	0.18	0.183	0.198	0.138	0.152
529	Oeu000956.1	0.162	0.142	0.144	0.15	0.14	0.162	0.158	0.148	0.142	0.137	0.129	0.128	0.145	0.147	0.151
530	Oeu000957.1	0.9	0.9	0	0.065	0.644	0.114	0	0	0	0	0	0	0	0.291	0.269
531	Oeu000958.1	0.135	0.122	0.11	0.108	0.131	0.135	0.119	0.117	0.12	0.119	0.118	0.121	0.13	0.115	0.119
532	Oeu000959.1	0.253	0.233	0.253	0.24	0.186	0.211	0.191	0.188	0.187	0.163	0.168	0.171	0.218	0.199	0.204
533	Oeu000960.1	0.218	0.216	0.218	0.19	0.181	0.202	0.182	0.188	0.175	0.164	0.18	0.16	0.195	0.147	0.171
534	Oeu000961.1	0.137	0.122	0.132	0.133	0.126	0.135	0.129	0.101	0.119	0.105	0.115	0.107	0.137	0.134	0.134
535	Oeu000962.1	0.604	0.448	0.429	0.415	0.419	0.353	0.372	0	0.404	0	0.247	0	0.136	0.604	0.481
536	Oeu000963.2	0.054	0.044	0.042	0.048	0.048	0.051	0.05	0.054	0.048	0.053	0.05	0.052	0.047	0.045	0.044
537	Oeu000964.1	0.205	0.188	0.135	0.205	0.17	0.174	0.183	0.202	0.176	0.192	0.192	0.194	0.171	0.156	0.171
538	Oeu000965.1	0.654	0.447	0.188	0.654	0.402	0.429	0.059	0	0.094	0	0.297	0.184	0.615	0.347	0.506
539	Oeu000971.1	0.429	0.332	0.268	0.307	0.298	0.3	0.402	0.429	0.291	0.365	0.319	0.313	0.268	0.219	0.233
540	Oeu000973.1	0.173	0.164	0.15	0.158	0.147	0.14	0.173	0.173	0.133	0.153	0.135	0.135	0.124	0.138	0.152
541	Oeu000974.1	0.015	0.015	0.013	0.013	0.014	0.013	0.012	0.012	0.013	0.014	0.014	0.014	0.014	0.013	0.013
542	Oeu000975.1	0.385	0	0.3	0.107	0.185	0.3	0.311	0	0.191	0	0	0	0.385	0.107	0.239
543	Oeu000976.1	0.154	0.154	0.142	0.135	0.128	0.134	0.131	0.124	0.132	0.125	0.131	0.128	0.137	0.151	0.138
544	Oeu000984.1	0.22	0.193	0.182	0.171	0.203	0.22	0.171	0.2	0.175	0.183	0.183	0.184	0.2	0.161	0.179
545	Oeu000985.1	0.316	0.316	0.232	0.214	0.3	0.278	0.26	0.279	0.257	0.268	0.236	0.264	0.246	0.263	0.229
546	Oeu000986.1	1	0	0	0	0	0	0	0	0	0	0	0	1	0	0
547	Oeu000987.1	0.744	0.412	0	0.639	0.187	0.744	0	0	0	0	0	0	0.637	0	0.709
548	Oeu000988.1	0.325	0.325	0.291	0.296	0.264	0.238	0.285	0.255	0.28	0.254	0.279	0.256	0.251	0.209	0.233
549	Oeu000989.1	0.192	0.177	0.158	0.151	0.19	0.128	0.192	0.176	0.176	0.169	0.18	0.169	0.151	0.149	0.184
550	Oeu000990.1	0.802	0.266	0	0.081	0.231	0.522	0.802	0	0.495	0	0.352	0	0	0.326	0.275
551	Oeu000993.1	0.692	0.133	0.238	0.427	0.251	0.692	0	0	0.125	0.114	0.361	0	0.12	0.434	0.616
552	Oeu000994.1	0.908	0.249	0	0.111	0.908	0.174	0	0	0	0	0	0	0.269	0	0.496
553	Oeu000995.1	0.359	0.271	0.23	0.266	0.108	0.222	0.351	0.359	0.258	0.316	0.32	0.259	0.176	0.251	0.206
554	Oeu000997.1	0.519	0.145	0.199	0.15	0.245	0.357	0.461	0.473	0.449	0.438	0.519	0.441	0.289	0	0.118
555	Oeu000999.1	0.904	0	0.904	0	0	0	0	0	0	0	0	0	0	0.658	0.601
556	Oeu001001.2	0.221	0.206	0.187	0.208	0.182	0.211	0.155	0.193	0.168	0.191	0.185	0.205	0.221	0.199	0.213
557	Oeu001002.1	0.087	0.076	0.074	0.076	0.074	0.079	0.087	0.085	0.084	0.084	0.086	0.082	0.082	0.064	0.075
558	Oeu001003.1	0.154	0.142	0.136	0.154	0.126	0.127	0.136	0.132	0.135	0.137	0.136	0.136	0.137	0.142	0.154
559	Oeu001004.1	0.923	0.679	0	0	0.923	0	0.052	0	0	0	0	0.274	0	0	0
560	Oeu001005.1	0.162	0.137	0.129	0.13	0.162	0.128	0.122	0.124	0.122	0.129	0.122	0.128	0.136	0.137	0.141
561	Oeu001006.1	0.137	0.127	0.131	0.137	0.132	0.127	0.135	0.118	0.131	0.121	0.124	0.12	0.131	0.134	0.136
562	Oeu001007.1	0.675	0.41	0.514	0.647	0.417	0.331	0.297	0	0	0	0	0	0.183	0.675	0.61
563	Oeu001008.1	0.795	0.089	0.118	0.212	0.283	0.144	0.684	0.122	0.795	0	0.571	0	0	0	0
564	Oeu001009.1	0.508	0.145	0.128	0.204	0.196	0.364	0.468	0.439	0.508	0.367	0.464	0.321	0.221	0.073	0.147
565	Oeu001010.1	0.015	0.015	0.014	0.014	0.014	0.015	0.015	0.015	0.015	0.015	0.015	0.015	0.015	0.013	0.014
566	Oeu001012.1	0.171	0.133	0.139	0.13	0.154	0.152	0.158	0.171	0.153	0.161	0.157	0.158	0.155	0.117	0.139
567	Oeu001021.1	0.346	0.175	0.195	0.194	0.257	0.22	0.346	0.261	0.202	0.239	0.188	0.278	0.205	0.078	0
568	Oeu001023.1	0.808	0	0	0	0	0	0.287	0.808	0.454	0.416	0.255	0.14	0	0	0
569	Oeu001024.1	0.885	0	0	0	0.305	0	0.885	0	0.573	0	0.467	0	0	0	0
570	Oeu001026.1	1	0	0	0	0	0	1	0	0	0	0	0	0	0	0
571	Oeu001027.1	0.209	0.204	0.2	0.168	0.193	0.184	0.209	0.155	0.194	0.163	0.191	0.162	0.17	0.194	0.178
572	Oeu001033.2	1	1	0	0	0	0	0	0	0	0	0	0	0	0	0
573	Oeu001034.2	0.846	0.472	0	0.259	0.384	0.146	0	0	0	0	0	0	0.846	0	0
574	Oeu001044.1	0.163	0.143	0.135	0.138	0.156	0.155	0.161	0.157	0.163	0.156	0.154	0.153	0.158	0.144	0.149
575	Oeu001045.1	0.956	0.956	0	0	0.665	0	0	0	0	0	0	0	0	0	0
576	Oeu001047.1	0.469	0.36	0.469	0.31	0.312	0	0.032	0.312	0	0.208	0.041	0.096	0.162	0.465	0.404
577	Oeu001048.1	0.985	0.985	0	0	0	0	0	0	0	0	0	0	0	0.138	0.123
578	Oeu001049.1	0.308	0.308	0.239	0.26	0.212	0.201	0.183	0.233	0.221	0.25	0.233	0.261	0.244	0.29	0.262
579	Oeu001050.1	0.374	0.253	0.231	0.268	0.256	0.224	0.187	0.312	0.245	0.342	0.265	0.333	0.27	0.374	0.37
580	Oeu001051.1	0.505	0.375	0.284	0.288	0.253	0.243	0.505	0.342	0.435	0.316	0.396	0.264	0.207	0.343	0.315
581	Oeu001052.1	0.26	0.248	0.232	0.26	0.168	0.152	0.229	0.193	0.202	0.191	0.196	0.178	0.178	0.246	0.242
582	Oeu001055.1	0.662	0.547	0.168	0.503	0.302	0.658	0	0	0.086	0	0.186	0	0.662	0.208	0.605
583	Oeu001056.1	0.564	0.35	0.564	0.407	0.474	0	0.359	0	0.424	0	0.096	0	0	0.334	0.486
584	Oeu001057.1	0.24	0.196	0.24	0.2	0.178	0.206	0.193	0.204	0.221	0.2	0.208	0.193	0.211	0.177	0.185
585	Oeu001058.1	0.394	0.332	0.283	0.355	0.387	0.332	0.271	0.203	0.263	0	0.185	0.048	0.367	0.341	0.394
586	Oeu001059.1	0.769	0.522	0.417	0.468	0.46	0.264	0	0	0	0	0	0	0	0.769	0.471
587	Oeu001060.1	0.833	0.833	0.201	0	0.181	0.637	0	0	0	0.053	0.175	0.053	0.613	0	0
588	Oeu001061.1	0.415	0.333	0.415	0.307	0.298	0.119	0.166	0.308	0.116	0.263	0.06	0.126	0.27	0.376	0.324
589	Oeu001062.1	0.962	0.962	0	0	0.663	0	0	0	0	0	0	0	0	0	0
590	Oeu001065.1	0.423	0.289	0.283	0.362	0.38	0.356	0.071	0.138	0.277	0.088	0.236	0.145	0.423	0.268	0.331
591	Oeu001066.1	1	0	0	0	0	0	0	0	0	0	0	0	1	0	0
592	Oeu001067.1	0.264	0.206	0.192	0.21	0.207	0.182	0.242	0.217	0.237	0.247	0.253	0.264	0.205	0.216	0.231
593	Oeu001068.1	0.538	0.155	0.118	0	0	0.121	0.538	0.26	0.513	0.264	0.384	0.198	0.21	0	0.118
594	Oeu001069.1	0.162	0.131	0.162	0.153	0.158	0.148	0.122	0.134	0.128	0.133	0.129	0.132	0.153	0.138	0.15
595	Oeu001070.1	0.282	0.146	0.282	0.242	0.208	0.239	0	0.148	0.202	0.146	0.094	0.212	0.27	0.234	0.263
596	Oeu001071.1	0.808	0.064	0	0.418	0.221	0.554	0	0	0	0	0.064	0	0.808	0	0.375
597	Oeu001074.1	0.846	0	0	0.476	0	0	0.476	0	0	0	0	0	0.846	0	0
598	Oeu001077.2	0.008	0.007	0.007	0.007	0.008	0.008	0.008	0.008	0.007	0.007	0.007	0.007	0.008	0.006	0.007
599	Oeu001079.2	0.823	0	0	0	0.823	0.122	0.53	0.192	0.365	0.234	0.29	0.141	0.303	0	0
600	Oeu001080.1	1	0	0	0	0	0	0	0	0	0	0	1	0	0	0
601	Oeu001083.1	0.462	0.113	0.225	0.462	0.201	0.39	0.227	0.275	0.263	0.332	0.307	0.311	0.365	0.202	0.326
602	Oeu001084.1	0.977	0	0	0.04	0.977	0	0	0	0	0	0	0	0.294	0	0
603	Oeu001085.1	0.25	0.209	0.16	0.205	0.174	0.193	0.21	0.247	0.214	0.246	0.243	0.25	0.153	0.211	0.211
604	Oeu001086.1	0.262	0.212	0.137	0.209	0.209	0.131	0.226	0.262	0.255	0.259	0.253	0.247	0.099	0.188	0.209
605	Oeu001087.1	0.308	0.292	0.308	0.293	0.254	0.216	0.248	0.227	0.256	0.231	0.235	0.214	0.194	0.291	0.27
606	Oeu001089.1	0.038	0.037	0.037	0.036	0.034	0.036	0.033	0.033	0.036	0.034	0.034	0.035	0.038	0.035	0.035
607	Oeu001090.1	0.385	0.355	0.385	0.284	0.282	0.21	0.228	0.244	0.236	0.251	0.242	0.241	0.231	0.358	0.303
608	Oeu001091.1	0.183	0.166	0.171	0.171	0.131	0.157	0.179	0.155	0.163	0.149	0.16	0.146	0.166	0.183	0.167
609	Oeu001092.1	0.923	0.136	0	0	0	0.923	0.229	0	0.256	0	0	0.079	0	0	0
610	Oeu001093.1	0.897	0.897	0	0	0.792	0	0.185	0	0	0	0	0	0	0	0
611	Oeu001094.1	0.205	0.186	0.188	0.175	0.153	0.159	0.188	0.183	0.202	0.18	0.191	0.187	0.159	0.205	0.166
612	Oeu001095.1	0.085	0.07	0.072	0.083	0.072	0.075	0.075	0.066	0.071	0.062	0.069	0.063	0.085	0.072	0.074
613	Oeu001096.1	0.931	0	0.168	0.223	0.931	0.036	0	0	0	0	0	0	0.283	0.064	0.174
614	Oeu001097.1	0.615	0	0.359	0.437	0.369	0.474	0.104	0	0.439	0	0.195	0.211	0.414	0.615	0.387
615	Oeu001098.1	0.654	0.477	0.251	0.341	0.387	0.633	0	0	0.149	0	0.057	0.212	0.101	0.396	0.654
616	Oeu001099.1	0.685	0.64	0.471	0.289	0.331	0.231	0.132	0	0.167	0	0	0	0	0.614	0.685
617	Oeu001100.2	0.171	0.165	0.157	0.156	0.147	0.143	0.137	0.136	0.141	0.14	0.137	0.139	0.146	0.171	0.163
618	Oeu001106.1	0.365	0.321	0.325	0.307	0.292	0.357	0.13	0.232	0.172	0.257	0.104	0.26	0.365	0.322	0.278
619	Oeu001107.1	0.582	0.329	0.334	0.582	0.249	0.373	0	0	0.336	0.262	0.464	0.394	0.243	0.391	0.521
620	Oeu001108.1	0.923	0	0	0	0.414	0	0	0	0	0	0	0	0	0	0.923
621	Oeu001109.1	0.744	0.498	0.21	0.394	0.344	0	0.744	0.139	0.233	0	0	0	0	0.607	0.583
622	Oeu001110.1	0.054	0.047	0.043	0.044	0.046	0.045	0.047	0.054	0.048	0.053	0.051	0.051	0.045	0.045	0.045
623	Oeu001118.1	0.992	0.992	0	0	0	0	0	0	0	0	0	0	0	0.039	0
624	Oeu001120.1	0.308	0.256	0.256	0.229	0.308	0.262	0.251	0.216	0.253	0.2	0.238	0.208	0.269	0.242	0.221
625	Oeu001121.1	0.923	0.251	0	0.345	0	0.923	0	0	0	0	0	0	0	0	0
626	Oeu001122.2	0.615	0.585	0.05	0.259	0.509	0.249	0.615	0	0.131	0	0	0	0.05	0.384	0.582
627	Oeu001125.1	0.173	0.123	0.145	0.125	0.11	0.159	0.16	0.154	0.166	0.136	0.173	0.137	0.159	0.107	0.091
628	Oeu001126.1	1	0	0	0	0	0	0	0	0	0	1	0	0	0	0
629	Oeu001127.1	0.677	0.539	0.33	0.373	0.54	0.491	0.329	0	0	0	0	0	0.299	0.677	0.605
630	Oeu001129.1	0.069	0.062	0.061	0.062	0.066	0.069	0.066	0.064	0.068	0.065	0.067	0.063	0.068	0.06	0.062
631	Oeu001131.1	0.023	0.022	0.022	0.022	0.022	0.022	0.021	0.022	0.022	0.023	0.022	0.023	0.023	0.02	0.021
632	Oeu001132.1	0.837	0.181	0.239	0.481	0.406	0.837	0	0	0	0	0	0	0.538	0.075	0.269
633	Oeu001133.1	1	0	0	0	0	1	0	0	0	0	0	0	0	0	0
634	Oeu001134.2	0.223	0.191	0.164	0.18	0.223	0.161	0.209	0.202	0.193	0.19	0.205	0.192	0.183	0.168	0.168
635	Oeu001137.1	0.068	0.063	0.063	0.061	0.068	0.065	0.064	0.063	0.068	0.065	0.066	0.063	0.062	0.061	0.062
636	Oeu001138.1	0.641	0	0.357	0.16	0	0	0.641	0.495	0.601	0.12	0.597	0	0	0.262	0.117
637	Oeu001141.1	0.521	0.28	0.309	0.277	0.338	0.342	0.378	0.521	0.363	0.446	0.412	0.403	0.3	0.191	0.253
638	Oeu001142.1	0.857	0.213	0.857	0	0.085	0	0	0.679	0	0.327	0	0	0	0.412	0.187
639	Oeu001144.1	0.868	0.198	0.868	0	0	0	0	0.621	0	0.228	0	0	0	0.631	0.356
640	Oeu001145.1	0.846	0	0	0	0	0	0	0.846	0	0.815	0	0.666	0	0	0
641	Oeu001147.3	0.062	0.047	0.055	0.049	0.045	0.062	0.045	0.056	0.047	0.057	0.052	0.054	0.048	0.043	0.044
642	Oeu001148.1	0.564	0	0.3	0.057	0.324	0.223	0.285	0.564	0.185	0.511	0.267	0.338	0.101	0	0.263
643	Oeu001149.3	0.404	0.237	0.327	0.18	0.264	0.211	0.192	0.404	0.157	0.379	0.208	0.27	0.192	0.123	0.29
644	Oeu001153.1	0.992	0.042	0	0	0	0.992	0	0	0	0	0	0	0	0	0
645	Oeu001157.1	0.008	0.007	0.006	0.007	0.007	0.006	0.007	0.008	0.007	0.008	0.007	0.007	0.006	0.006	0.006
646	Oeu001158.2	0.144	0.124	0.136	0.129	0.136	0.144	0.142	0.132	0.144	0.129	0.142	0.131	0.141	0.123	0.127
647	Oeu001159.1	0.938	0.938	0	0	0.628	0	0	0	0	0	0	0	0	0.036	0
648	Oeu001162.1	0.055	0.055	0.048	0.053	0.049	0.05	0.052	0.051	0.052	0.05	0.051	0.051	0.051	0.055	0.052
649	Oeu001163.1	0.419	0.298	0.144	0.329	0.326	0.182	0.167	0.345	0.346	0.419	0.392	0.415	0.252	0.215	0.269
650	Oeu001164.1	0.942	0	0	0.717	0	0.942	0	0	0	0	0	0	0	0	0
651	Oeu001165.1	0.5	0.408	0.435	0.371	0.359	0.217	0.328	0.249	0.29	0.208	0.249	0.173	0.221	0.5	0.395
652	Oeu001166.1	0.859	0.532	0	0	0.447	0	0.859	0	0.506	0	0.402	0	0.202	0	0
653	Oeu001168.1	0.53	0.53	0.428	0.432	0.528	0.025	0	0	0.26	0.325	0.302	0.273	0	0.503	0.472
654	Oeu001169.1	0.162	0.155	0.143	0.162	0.131	0.128	0.114	0.132	0.139	0.142	0.143	0.142	0.139	0.161	0.155
655	Oeu001170.1	0.043	0.038	0.039	0.039	0.04	0.043	0.037	0.041	0.041	0.041	0.041	0.04	0.043	0.034	0.037
656	Oeu001172.3	0.008	0.006	0.006	0.006	0.007	0.007	0.005	0.007	0.007	0.007	0.007	0.008	0.007	0.005	0.006
657	Oeu001173.1	0.596	0.346	0.596	0.258	0.275	0.22	0.401	0.3	0.329	0.238	0.304	0	0	0.445	0.284
658	Oeu001179.1	0.923	0.417	0	0	0	0	0	0	0	0	0	0	0	0.923	0.746
659	Oeu001180.1	0.859	0.585	0.305	0.158	0	0	0	0	0	0	0	0	0	0.811	0.859
660	Oeu001181.2	0.431	0.309	0.335	0.328	0.248	0.248	0.304	0.323	0.25	0.299	0.228	0.269	0.343	0.321	0.431
661	Oeu001182.1	0.135	0.135	0.111	0.117	0.112	0.124	0.133	0.109	0.129	0.118	0.122	0.123	0.121	0.127	0.121
662	Oeu001185.1	0.846	0	0	0	0	0.846	0	0	0	0.846	0	0	0.476	0	0
663	Oeu001186.1	0.429	0.429	0.365	0.346	0.394	0.143	0.306	0.299	0.232	0.348	0.232	0.281	0.183	0.227	0.377
664	Oeu001187.1	0.942	0	0.942	0	0.247	0	0	0	0	0	0	0	0	0.193	0.371
665	Oeu001188.1	0.396	0.317	0.312	0.316	0.285	0.297	0.335	0.246	0.335	0.246	0.291	0.214	0.396	0.341	0.3
666	Oeu001189.1	0.523	0.222	0.203	0.299	0.298	0.523	0.335	0.311	0.314	0.274	0.285	0.275	0.381	0.247	0.381
667	Oeu001190.1	0.25	0.192	0.218	0.197	0.216	0.23	0.25	0.215	0.242	0.214	0.23	0.216	0.21	0.196	0.187
668	Oeu001191.1	0.145	0.142	0.13	0.129	0.145	0.136	0.142	0.14	0.135	0.14	0.137	0.139	0.143	0.127	0.13
669	Oeu001192.1	0.023	0.023	0.022	0.022	0.021	0.021	0.021	0.021	0.022	0.021	0.021	0.021	0.02	0.022	0.022
670	Oeu001193.1	0.385	0.114	0.156	0.212	0.231	0.293	0.188	0.214	0.385	0.139	0.373	0.271	0.27	0.348	0.223
671	Oeu001196.1	0.138	0.116	0.118	0.128	0.121	0.123	0.123	0.115	0.12	0.119	0.123	0.122	0.138	0.111	0.136
672	Oeu001197.1	0.831	0	0.831	0.056	0	0.779	0	0	0	0	0	0.133	0.513	0.194	0
673	Oeu001198.1	0.623	0.209	0.623	0.264	0.433	0.546	0	0.233	0	0.231	0.159	0.323	0.505	0.376	0.301
674	Oeu001199.4	0.205	0.205	0.095	0.185	0.197	0.191	0.176	0.154	0.172	0.145	0.15	0.119	0.17	0.078	0.179
675	Oeu001202.1	0.292	0.275	0.265	0.221	0.29	0.233	0.292	0.216	0.25	0.199	0.241	0.226	0.189	0.225	0.21
676	Oeu001204.1	0.369	0.283	0.241	0.3	0.369	0.309	0.284	0.259	0.261	0.242	0.229	0.241	0.305	0.21	0.287
677	Oeu001205.1	0.564	0.443	0.431	0.323	0.107	0	0.564	0.296	0.474	0.184	0.505	0.279	0	0.312	0.138
678	Oeu001206.1	0.769	0	0	0	0.487	0	0.769	0	0.707	0	0.218	0	0	0	0
679	Oeu001207.1	0.654	0.395	0.342	0.291	0.654	0.298	0.318	0.276	0.312	0.362	0.337	0.239	0.318	0.105	0.247
680	Oeu001210.1	0.2	0.138	0.148	0.123	0.142	0.144	0.144	0.2	0.17	0.198	0.168	0.182	0.128	0.159	0.15
681	Oeu001215.1	0.987	0.063	0	0	0.987	0	0	0	0	0	0	0	0	0	0
682	Oeu001216.1	0.215	0.208	0.207	0.197	0.166	0.152	0.145	0.161	0.149	0.152	0.133	0.155	0.213	0.215	0.208
683	Oeu001217.1	0.838	0.315	0.559	0.25	0.31	0	0	0	0	0	0	0	0	0.714	0.838
684	Oeu001219.1	0.256	0.227	0.247	0.239	0.207	0.175	0.202	0.097	0.21	0.125	0.218	0.152	0.256	0.174	0.206
685	Oeu001220.3	0.385	0.308	0.261	0.277	0.25	0.306	0.385	0.284	0.33	0.273	0.306	0.267	0.273	0.25	0.249
686	Oeu001221.1	0.623	0.507	0.455	0.545	0.47	0.351	0.107	0	0	0	0	0	0.189	0.623	0.563
687	Oeu001222.1	0.077	0.064	0.066	0.067	0.066	0.073	0.077	0.071	0.073	0.07	0.072	0.07	0.07	0.061	0.067
688	Oeu001224.1	0.128	0.117	0.102	0.113	0.122	0.114	0.122	0.128	0.098	0.115	0.101	0.109	0.109	0.122	0.122
689	Oeu001225.1	0.431	0.323	0.307	0.431	0.165	0.27	0.348	0.278	0.33	0.27	0.252	0.244	0.27	0.297	0.368
690	Oeu001234.1	0.923	0.923	0	0	0	0.166	0.305	0	0.221	0	0.221	0	0	0.176	0
691	Oeu001237.1	0.962	0	0	0	0.962	0	0	0	0	0.033	0	0	0.342	0	0.073
692	Oeu001238.1	0.115	0.109	0.101	0.103	0.115	0.103	0.094	0.102	0.1	0.108	0.105	0.11	0.11	0.105	0.105
693	Oeu001239.1	0.22	0.194	0.172	0.155	0.189	0.199	0.183	0.204	0.193	0.216	0.215	0.22	0.206	0.159	0.156
694	Oeu001240.1	0.731	0	0.427	0.292	0	0	0.211	0.731	0	0.503	0	0	0.103	0	0.23
695	Oeu001241.1	0.418	0.402	0.323	0.414	0.368	0.418	0.159	0.241	0.063	0.243	0	0.131	0.409	0.319	0.351
696	Oeu001244.1	0.638	0.638	0.604	0.283	0.326	0.434	0	0	0	0	0	0	0	0.564	0.548
697	Oeu001245.1	0.923	0	0	0	0	0	0.923	0	0.248	0	0	0	0	0	0.311
698	Oeu001246.1	0.197	0.175	0.197	0.156	0.172	0.138	0.179	0.183	0.163	0.183	0.162	0.17	0.13	0.17	0.149
699	Oeu001247.1	0.429	0.34	0.291	0.209	0.278	0.3	0.416	0.353	0.197	0.38	0	0.34	0.025	0.391	0.429
700	Oeu001248.1	0.154	0.154	0.148	0.139	0.138	0.133	0.132	0.141	0.136	0.139	0.138	0.144	0.136	0.142	0.135
701	Oeu001249.1	0.977	0	0	0	0.977	0	0	0	0	0	0	0	0.196	0	0.039
702	Oeu001250.1	0.846	0.37	0	0.423	0.075	0.71	0	0	0	0	0	0	0	0	0.846
703	Oeu001253.1	0.962	0	0	0	0.617	0	0.962	0	0	0	0	0	0	0	0
704	Oeu001254.1	0.846	0.662	0.352	0	0.706	0	0.846	0	0	0	0	0	0	0	0
705	Oeu001256.1	0.111	0.098	0.1	0.098	0.11	0.107	0.1	0.103	0.1	0.103	0.102	0.104	0.111	0.092	0.091
706	Oeu001257.1	1	0	0	0	0	0	0	0	0	1	0	0	0	0	0
707	Oeu001258.1	0.577	0.24	0.169	0.207	0.287	0.302	0.514	0.363	0.577	0.343	0.506	0.343	0.431	0.133	0.222
708	Oeu001259.1	0.171	0.147	0.15	0.151	0.171	0.146	0.143	0.158	0.156	0.159	0.163	0.159	0.154	0.112	0.134
709	Oeu001260.1	0.962	0	0	0	0	0	0.962	0	0	0	0	0	0.424	0	0
710	Oeu001261.1	0.169	0.128	0.158	0.138	0.128	0.107	0.14	0.146	0.141	0.13	0.139	0.128	0.124	0.169	0.144
711	Oeu001263.1	0.782	0	0.112	0.668	0.518	0.421	0	0	0.298	0.168	0.188	0	0.087	0	0.782
712	Oeu001264.1	0.277	0.236	0.236	0.268	0.248	0.204	0.207	0.2	0.188	0.162	0.159	0.142	0.186	0.277	0.275
713	Oeu001265.1	0.679	0.447	0.319	0.579	0.646	0.679	0.416	0.336	0.187	0.107	0.171	0	0.318	0	0.206
714	Oeu001267.3	0.253	0.225	0.219	0.237	0.223	0.15	0.253	0.247	0.207	0.21	0.194	0.202	0.165	0.195	0.193
715	Oeu001268.1	0.508	0.508	0.317	0.143	0.413	0.156	0.402	0.208	0.444	0.261	0.383	0.237	0.244	0.256	0.217
716	Oeu001270.1	0.615	0	0.167	0.363	0.301	0.152	0	0.417	0.156	0.577	0.185	0.401	0.268	0	0.615
717	Oeu001271.1	0.477	0.039	0.287	0.349	0.235	0.477	0.267	0.396	0.24	0.281	0.233	0.2	0.307	0	0.169
718	Oeu001275.1	0.538	0	0.351	0.126	0	0.492	0.257	0	0	0	0	0	0.223	0.538	0.386
719	Oeu001276.1	0.436	0.286	0.33	0.38	0.256	0.32	0.327	0.16	0.364	0.164	0.388	0.172	0.413	0.436	0.382
720	Oeu001278.1	0.085	0.07	0.08	0.081	0.073	0.078	0.085	0.084	0.079	0.079	0.082	0.079	0.082	0.069	0.076
721	Oeu001279.2	0.262	0.262	0.215	0.192	0.227	0.18	0.211	0.181	0.167	0.206	0.153	0.19	0.155	0.221	0.221
722	Oeu001280.1	0.624	0.434	0.554	0.38	0.413	0.318	0.438	0.263	0.216	0.128	0.03	0	0.054	0.624	0.494
723	Oeu001281.1	0.088	0.084	0.087	0.081	0.085	0.083	0.088	0.086	0.085	0.081	0.086	0.082	0.077	0.069	0.076
724	Oeu001282.1	1	0	0	0	1	0	0	0	0	0	0	0	0	0	0
725	Oeu001283.1	0.208	0.184	0.143	0.162	0.208	0.159	0.179	0.187	0.167	0.192	0.168	0.176	0.14	0.164	0.158
726	Oeu001284.1	0.769	0.444	0.079	0.58	0.761	0.298	0	0	0	0	0	0	0.313	0.394	0.769
727	Oeu001285.1	0.974	0	0	0	0	0.974	0.197	0	0	0	0	0	0	0	0
728	Oeu001286.1	0.703	0.157	0.215	0.405	0.2	0.453	0.703	0	0.523	0	0.447	0	0.121	0.388	0.305
729	Oeu001287.1	0.769	0.092	0.04	0.356	0.448	0.769	0	0	0	0	0	0.314	0.756	0.283	0.433
730	Oeu001288.2	0.962	0	0	0.962	0	0	0	0	0	0	0	0	0	0	0.731
731	Oeu001289.1	0.846	0.402	0.191	0.846	0.218	0.489	0	0	0	0	0	0	0	0.146	0.804
732	Oeu001290.1	1	0	0	0	0	0	0	0	0	0	1	0	0	0	0
733	Oeu001291.1	0.949	0	0	0.949	0	0	0	0	0	0	0	0	0	0	0.662
734	Oeu001292.1	0.549	0.276	0.132	0.549	0.332	0.125	0.266	0.45	0.229	0.404	0.3	0.384	0.301	0.361	0.472
735	Oeu001293.1	0.523	0.237	0	0.458	0.281	0.161	0.27	0.523	0.209	0.445	0.248	0.424	0.348	0.242	0.32
736	Oeu001295.2	0.769	0.365	0.097	0.686	0.769	0.178	0.235	0.194	0	0	0.103	0	0.174	0	0.531
737	Oeu001298.2	0.897	0.161	0	0.207	0.897	0.159	0.091	0	0	0.25	0.117	0.439	0.136	0	0.044
738	Oeu001299.2	0.346	0.324	0.343	0.346	0.32	0.23	0.195	0.295	0.236	0.283	0.233	0.231	0.246	0.288	0.311
739	Oeu001300.1	1	0	0	0	0	1	0	0	0	0	0	0	0	0	0
740	Oeu001302.1	0.581	0.398	0.382	0.43	0.398	0.394	0.26	0.091	0	0.374	0	0.375	0.202	0.581	0.474
741	Oeu001304.1	0.531	0.161	0.152	0.357	0.229	0.44	0.159	0.047	0.06	0.091	0.129	0.198	0.531	0.273	0.378
742	Oeu001305.1	0.288	0.239	0.223	0.223	0.273	0.237	0.167	0.218	0.2	0.229	0.204	0.211	0.209	0.288	0.256
743	Oeu001306.1	0.923	0	0.437	0	0.255	0.923	0	0	0	0	0	0	0.272	0.14	0.268
744	Oeu001307.1	0.177	0.15	0.177	0.15	0.164	0.083	0.123	0.126	0.107	0.118	0.113	0.109	0.122	0.154	0.149
745	Oeu001310.3	0.385	0.195	0.262	0.277	0.268	0.327	0.338	0.385	0.323	0.326	0.314	0.257	0.311	0.205	0.178
746	Oeu001311.1	0.308	0.258	0.225	0.299	0.264	0.298	0.088	0.265	0.2	0.224	0.234	0.26	0.155	0.24	0.308
747	Oeu001312.1	0.385	0.29	0.297	0.364	0.245	0.323	0.385	0.288	0.322	0.214	0.297	0.214	0.268	0.157	0.256
748	Oeu001313.1	0.092	0.087	0.077	0.083	0.08	0.08	0.074	0.089	0.086	0.091	0.092	0.092	0.077	0.077	0.083
749	Oeu001314.2	0.223	0.186	0.223	0.189	0.176	0.081	0.111	0.183	0.069	0.147	0.07	0.077	0.156	0.2	0.189
750	Oeu001315.3	1	0	0	0	0	0	1	0	0	0	0	0	0	0	0
751	Oeu001318.1	0.419	0.273	0.233	0.309	0.329	0.419	0.355	0.308	0.408	0.289	0.359	0.259	0.36	0.153	0.23
752	Oeu001319.1	0.146	0.116	0.146	0.114	0.101	0.094	0.094	0.127	0.112	0.129	0.126	0.134	0.09	0.142	0.123
753	Oeu001322.1	0.374	0.255	0.307	0.168	0.33	0.322	0.279	0.311	0.291	0.324	0.284	0.356	0.374	0.247	0.269
754	Oeu001323.3	0.564	0.267	0.275	0.203	0.284	0.161	0.246	0.564	0.343	0.496	0.398	0.493	0.239	0.258	0.266
755	Oeu001325.1	1	0	0	0	0	0	0	0	0	0	1	0	0	0	0
756	Oeu001326.1	0.904	0	0	0.904	0	0	0	0	0	0	0	0	0.628	0.27	0.509
757	Oeu001327.1	0.846	0.242	0	0.846	0.149	0	0.199	0	0	0	0	0	0.57	0.265	0.506
758	Oeu001328.1	0.582	0.539	0.245	0.442	0.582	0.375	0.281	0.221	0.316	0.059	0.278	0	0.257	0.35	0.391
759	Oeu001329.1	0.923	0	0	0	0	0	0	0	0.383	0	0.923	0	0	0	0
760	Oeu001330.1	0.923	0	0.095	0	0	0.923	0	0	0	0	0	0	0.382	0	0.326
761	Oeu001336.1	0.017	0.017	0.016	0.016	0.017	0.016	0.016	0.016	0.016	0.017	0.017	0.017	0.016	0.015	0.017
762	Oeu001337.1	0.407	0.324	0.288	0.359	0.33	0.312	0.407	0.171	0.26	0.159	0.203	0.131	0.318	0.357	0.338
763	Oeu001338.1	0.769	0.082	0.329	0.646	0.538	0.769	0	0	0	0	0	0	0.707	0	0.106
764	Oeu001340.1	0.855	0.211	0.669	0.273	0	0.855	0.271	0.101	0.139	0	0.164	0	0.344	0	0
765	Oeu001341.1	0.333	0.302	0.303	0.125	0.202	0.119	0.138	0.167	0.333	0.163	0.243	0.182	0.317	0.22	0.175
766	Oeu001343.2	0.111	0.093	0.091	0.092	0.101	0.1	0.1	0.095	0.111	0.097	0.104	0.098	0.101	0.079	0.088
767	Oeu001344.1	0.923	0	0	0	0	0	0	0.923	0	0	0	0	0	0	0.52
768	Oeu001345.1	0.015	0.014	0.013	0.014	0.013	0.014	0.014	0.015	0.014	0.015	0.014	0.015	0.014	0.012	0.012
769	Oeu001346.1	0.365	0.323	0.297	0.31	0.303	0.216	0.26	0.303	0.252	0.291	0.281	0.274	0.272	0.365	0.329
770	Oeu001347.1	0.393	0.333	0.31	0.318	0.278	0.302	0.367	0.358	0.236	0.202	0.226	0.144	0.277	0.393	0.324
771	Oeu001348.2	0.085	0.078	0.075	0.079	0.08	0.077	0.083	0.079	0.082	0.081	0.085	0.085	0.079	0.071	0.078
772	Oeu001349.1	0.162	0.136	0.128	0.145	0.141	0.15	0.155	0.126	0.157	0.121	0.143	0.124	0.162	0.126	0.133
773	Oeu001350.2	0.495	0.469	0.178	0.22	0.495	0.466	0.374	0.274	0.341	0.185	0.256	0.267	0.255	0.294	0.405
774	Oeu001351.2	0.5	0.411	0.5	0.369	0.414	0.07	0.265	0.286	0.262	0.297	0.276	0.263	0.155	0.438	0.368
775	Oeu001352.2	0.338	0.292	0.241	0.236	0.338	0.227	0.26	0.216	0.233	0.189	0.276	0.256	0.284	0.296	0.233
776	Oeu001353.1	0.069	0.061	0.062	0.065	0.056	0.06	0.051	0.057	0.057	0.062	0.059	0.064	0.06	0.069	0.063
777	Oeu001356.1	0.231	0.195	0.116	0.202	0.169	0.133	0.231	0.184	0.199	0.206	0.218	0.18	0.141	0.165	0.194
778	Oeu001357.1	0.769	0.769	0.59	0.275	0.378	0	0.103	0	0	0	0	0	0.689	0.321	0.396
779	Oeu001358.1	0.99	0.239	0	0	0.99	0	0	0	0	0	0	0	0	0	0
780	Oeu001359.1	0.131	0.111	0.131	0.105	0.083	0.083	0.08	0.07	0.088	0.082	0.091	0.091	0.086	0.128	0.11
781	Oeu001360.1	0.718	0	0	0	0.071	0	0.249	0.167	0.562	0.519	0.628	0.718	0.071	0	0
782	Oeu001361.1	0.298	0.268	0.293	0.237	0.192	0.223	0.27	0.216	0.237	0.19	0.241	0.196	0.22	0.298	0.237
783	Oeu001362.3	0.967	0.319	0	0	0.967	0	0.055	0	0	0	0	0	0	0	0
784	Oeu001363.1	0.869	0.124	0.118	0.221	0.869	0	0	0	0	0.025	0	0	0.435	0.118	0.174
785	Oeu001365.1	0.1	0.097	0.094	0.091	0.097	0.092	0.098	0.089	0.1	0.087	0.097	0.088	0.097	0.098	0.093
786	Oeu001366.1	0.3	0.221	0.229	0.257	0.24	0.21	0.3	0.243	0.203	0.2	0.203	0.176	0.186	0.213	0.253
787	Oeu001367.1	0.692	0.287	0	0.296	0	0	0.692	0.167	0	0	0	0	0	0	0.63
788	Oeu001368.1	0.923	0.366	0	0.121	0	0.923	0	0	0	0	0.051	0	0.298	0	0.114
789	Oeu001369.2	0.2	0.193	0.2	0.155	0.158	0.159	0.196	0.148	0.193	0.163	0.18	0.152	0.148	0.187	0.143
790	Oeu001370.1	0.692	0.23	0	0.676	0.174	0.692	0	0	0	0	0	0	0.533	0.101	0.382
791	Oeu001371.1	0.408	0.344	0.408	0.305	0.296	0.224	0.285	0.295	0.288	0.285	0.294	0.272	0.245	0.312	0.259
792	Oeu001375.1	0.256	0.256	0.186	0.204	0.208	0.189	0.216	0.175	0.204	0.182	0.199	0.192	0.176	0.223	0.215
793	Oeu001378.1	0.346	0.26	0.264	0.272	0.215	0.233	0.207	0.24	0.19	0.215	0.164	0.243	0.187	0.28	0.346
794	Oeu001384.2	0.869	0.277	0	0.265	0.869	0	0.575	0	0.205	0	0	0	0.294	0.16	0.218
795	Oeu001385.1	0.974	0	0	0	0	0.974	0	0	0	0	0	0	0	0	0.287
796	Oeu001387.1	0.923	0	0	0	0	0	0.717	0	0.923	0	0	0	0	0	0
797	Oeu001388.1	0.317	0.188	0.206	0.208	0.252	0.301	0.27	0.313	0.276	0.317	0.294	0.317	0.278	0.168	0.218
798	Oeu001389.1	0.731	0	0.731	0.22	0	0	0	0	0	0	0.465	0	0.401	0.165	0.644
799	Oeu001392.2	0.205	0.193	0.168	0.181	0.184	0.192	0.205	0.193	0.187	0.183	0.181	0.192	0.198	0.154	0.142
800	Oeu001393.1	0.504	0.206	0.326	0.231	0.158	0.359	0.391	0.399	0.504	0.349	0.46	0.289	0.408	0.224	0.213
801	Oeu001395.1	0.667	0	0.551	0.373	0	0.348	0.305	0	0.667	0	0.52	0	0.118	0.194	0.148
802	Oeu001397.1	0.808	0	0.808	0.362	0	0.128	0	0	0.746	0	0.337	0	0	0	0
803	Oeu001399.1	0.5	0.31	0.5	0.485	0.293	0.369	0.026	0.243	0.218	0.226	0.199	0.261	0.471	0.309	0.391
804	Oeu001403.1	0.103	0.103	0.092	0.086	0.097	0.091	0.089	0.092	0.091	0.091	0.09	0.087	0.092	0.092	0.095
805	Oeu001404.1	0.295	0.295	0.273	0.278	0.246	0.225	0.246	0.254	0.228	0.214	0.245	0.2	0.211	0.294	0.252
806	Oeu001405.1	0.359	0.359	0.235	0.254	0.225	0.24	0.259	0.228	0.223	0.192	0.141	0.202	0.191	0.185	0.173
807	Oeu001413.1	0.846	0.846	0	0.212	0	0	0	0	0	0	0	0	0	0	0.365
808	Oeu001415.1	0.128	0.127	0.121	0.128	0.127	0.114	0.12	0.12	0.12	0.107	0.116	0.109	0.113	0.12	0.115
809	Oeu001416.1	0.778	0.778	0.223	0.689	0.256	0.385	0	0.036	0	0	0	0	0	0.203	0.663
810	Oeu001417.1	0.846	0.47	0	0	0.846	0	0.207	0	0	0	0	0	0	0	0
811	Oeu001418.1	0.346	0.328	0.144	0.345	0.167	0.283	0.223	0.301	0.237	0.327	0.296	0.346	0.316	0.063	0.292
812	Oeu001419.1	0.9	0.245	0	0.115	0.9	0.393	0.304	0	0	0	0.307	0	0.362	0	0
813	Oeu001428.2	0.144	0.124	0.118	0.112	0.122	0.123	0.141	0.144	0.138	0.143	0.143	0.142	0.125	0.113	0.11
814	Oeu001429.1	0.431	0.355	0.285	0.27	0.429	0.171	0.282	0.265	0.293	0.264	0.251	0.236	0.126	0.431	0.344
815	Oeu001431.1	0.791	0.364	0	0.078	0.791	0	0.388	0.22	0.384	0.227	0.233	0.147	0.11	0	0.044
816	Oeu001432.1	0.769	0.159	0.159	0.376	0.549	0	0	0	0.282	0	0	0	0	0.467	0.769
817	Oeu001433.1	0.231	0.17	0.184	0.169	0.186	0.228	0.208	0.222	0.209	0.217	0.212	0.231	0.231	0.161	0.193
818	Oeu001437.1	0.295	0.295	0.259	0.241	0.213	0.209	0.22	0.196	0.231	0.208	0.229	0.23	0.254	0.267	0.25
819	Oeu001438.1	0.145	0.137	0.134	0.13	0.12	0.126	0.124	0.123	0.125	0.126	0.128	0.129	0.121	0.145	0.126
820	Oeu001439.1	0.077	0.077	0.074	0.072	0.065	0.067	0.072	0.066	0.073	0.07	0.074	0.07	0.067	0.07	0.067
821	Oeu001440.1	0.795	0.534	0.208	0.795	0.241	0.409	0	0	0	0	0	0	0.162	0	0.653
822	Oeu001441.1	0.923	0	0	0.923	0	0	0	0	0	0	0	0	0	0	0.911
823	Oeu001442.2	0.346	0.29	0.332	0.331	0.346	0.262	0.187	0.182	0.215	0.18	0.214	0.218	0.291	0.201	0.279
824	Oeu001443.1	0.215	0.145	0.182	0.168	0.191	0.17	0.209	0.178	0.215	0.168	0.196	0.178	0.186	0.077	0.14
825	Oeu001444.1	0.624	0.624	0.582	0.268	0.441	0.484	0.43	0.088	0.342	0	0.19	0	0.233	0.391	0.379
826	Oeu001446.1	0.377	0.217	0.31	0.299	0.327	0.328	0.118	0.332	0.176	0.311	0.157	0.27	0.377	0.157	0.214
827	Oeu001447.1	0.692	0	0.524	0	0.056	0.452	0.504	0.165	0.544	0	0.692	0.056	0.1	0	0.148
828	Oeu001448.1	0.317	0.215	0.275	0.28	0.256	0.317	0.212	0.292	0.237	0.256	0.259	0.253	0.317	0.209	0.298
829	Oeu001449.1	0.185	0.153	0.185	0.155	0.143	0.169	0.131	0.149	0.173	0.142	0.179	0.14	0.159	0.116	0.15
830	Oeu001450.1	0.023	0.02	0.02	0.021	0.022	0.021	0.023	0.022	0.023	0.022	0.023	0.022	0.021	0.02	0.021
831	Oeu001451.1	0.558	0.49	0.489	0.399	0.41	0.558	0.301	0	0	0	0	0.143	0	0.352	0.383
832	Oeu001452.1	0.183	0.15	0.174	0.17	0.131	0.161	0.182	0.15	0.183	0.15	0.18	0.16	0.144	0.149	0.14
833	Oeu001453.1	0.221	0.164	0.175	0.164	0.181	0.198	0.221	0.199	0.206	0.2	0.204	0.198	0.198	0.148	0.19
834	Oeu001454.1	0.068	0.064	0.064	0.067	0.061	0.061	0.068	0.061	0.066	0.061	0.064	0.063	0.066	0.067	0.067
835	Oeu001457.1	0.085	0.071	0.069	0.082	0.066	0.078	0.078	0.082	0.076	0.083	0.081	0.085	0.074	0.072	0.077
836	Oeu001458.1	0.471	0.238	0.297	0.233	0.414	0.272	0.471	0.313	0.433	0.343	0.422	0.358	0.298	0.218	0.205
837	Oeu001461.4	0.123	0.109	0.109	0.11	0.102	0.111	0.119	0.119	0.107	0.117	0.118	0.123	0.12	0.068	0.092
838	Oeu001462.1	0.692	0.443	0	0.134	0.584	0	0.219	0.646	0	0.575	0.2	0.692	0	0	0
839	Oeu001464.1	0.308	0.207	0.243	0.221	0.244	0.283	0.217	0.206	0.251	0.226	0.211	0.245	0.308	0.215	0.252
840	Oeu001465.1	0.103	0.101	0.094	0.103	0.097	0.099	0.085	0.085	0.089	0.086	0.084	0.087	0.102	0.089	0.095
841	Oeu001466.1	0.185	0.123	0.141	0.146	0.148	0.185	0.16	0.17	0.16	0.162	0.155	0.161	0.182	0.116	0.132
842	Oeu001467.1	0.598	0.506	0.412	0.514	0.338	0.251	0.357	0.108	0.193	0.098	0.16	0.028	0.15	0.598	0.556
843	Oeu001468.1	0.736	0.384	0.352	0.367	0.327	0	0.567	0	0.073	0	0	0	0	0.68	0.736
844	Oeu001470.1	0.985	0	0	0	0	0.985	0	0.33	0	0	0	0	0	0	0
845	Oeu001471.1	0.069	0.056	0.057	0.055	0.058	0.059	0.062	0.068	0.063	0.068	0.068	0.069	0.06	0.056	0.053
846	Oeu001472.1	0.282	0.282	0.226	0.278	0.21	0.266	0.197	0.208	0.16	0.214	0.186	0.226	0.156	0.265	0.281
847	Oeu001473.1	1	0	0	0	1	0	0	0	0	0	0	0	0	0	0
848	Oeu001477.2	0.017	0.016	0.016	0.016	0.016	0.016	0.017	0.016	0.017	0.016	0.017	0.016	0.016	0.016	0.015
849	Oeu001478.1	0.897	0.153	0	0.897	0.153	0	0	0	0	0	0	0	0	0	0.577
850	Oeu001479.1	0.256	0.153	0.253	0.115	0.174	0.197	0.237	0.256	0.225	0.191	0.253	0.131	0.255	0.177	0.112
851	Oeu001480.1	0.454	0.297	0.403	0.32	0.454	0.245	0.153	0.285	0.179	0.232	0.161	0.193	0.316	0.324	0.312
852	Oeu001481.2	0.017	0.017	0.016	0.016	0.016	0.016	0.015	0.014	0.016	0.015	0.016	0.016	0.017	0.016	0.016
853	Oeu001482.1	0.974	0.974	0	0	0.281	0	0	0	0	0	0	0	0.048	0	0
854	Oeu001483.1	0.146	0.13	0.138	0.133	0.12	0.12	0.125	0.109	0.126	0.116	0.12	0.117	0.13	0.146	0.132
855	Oeu001484.2	0.231	0.178	0.155	0.162	0.172	0.19	0.216	0.231	0.187	0.224	0.203	0.225	0.193	0.142	0.19
856	Oeu001489.1	0.41	0.315	0.285	0.292	0.319	0.222	0.399	0.223	0.41	0.191	0.352	0.205	0.274	0.335	0.27
857	Oeu001490.1	0.163	0.163	0.15	0.148	0.149	0.142	0.155	0.152	0.155	0.142	0.147	0.145	0.145	0.138	0.135
858	Oeu001493.2	0.659	0.619	0.457	0.39	0.32	0.321	0.239	0	0.239	0	0.221	0.09	0.067	0.659	0.488
859	Oeu001494.1	0.24	0.23	0.221	0.2	0.185	0.173	0.219	0.177	0.215	0.193	0.198	0.197	0.193	0.24	0.199
860	Oeu001495.1	0.471	0.416	0.336	0.471	0.337	0.403	0.3	0.285	0.256	0.273	0.333	0.286	0.356	0.204	0.346
861	Oeu001496.2	0.215	0.215	0.192	0.158	0.19	0.2	0.179	0.189	0.172	0.191	0.202	0.208	0.123	0.139	0.161
862	Oeu001497.1	0.162	0.162	0.157	0.154	0.136	0.132	0.145	0.127	0.145	0.133	0.137	0.135	0.132	0.161	0.156
863	Oeu001498.1	0.923	0	0	0	0.672	0.923	0	0	0	0	0	0	0	0	0
864	Oeu001500.1	0.738	0.218	0.643	0.738	0.279	0.183	0	0	0	0	0	0	0.051	0.529	0.734
865	Oeu001502.2	0.154	0.123	0.122	0.114	0.111	0.13	0.139	0.154	0.133	0.14	0.14	0.132	0.119	0.111	0.106
866	Oeu001503.1	0.702	0.196	0	0.252	0.084	0.617	0.687	0.207	0.702	0.146	0.646	0.223	0	0	0
867	Oeu001504.1	0.239	0.238	0.231	0.192	0.228	0.103	0.222	0.192	0.182	0.205	0.181	0.194	0.117	0.239	0.218
868	Oeu001505.1	0.162	0.136	0.156	0.162	0.138	0.15	0.16	0.153	0.135	0.135	0.136	0.131	0.117	0.156	0.153
869	Oeu001506.1	0.092	0.083	0.092	0.084	0.073	0.079	0.073	0.076	0.075	0.075	0.075	0.074	0.076	0.089	0.088
870	Oeu001507.1	0.396	0.343	0.396	0.349	0.225	0.353	0.22	0.382	0.28	0.29	0.244	0.154	0.146	0.335	0.272
871	Oeu001512.2	0.092	0.082	0.089	0.092	0.083	0.077	0.078	0.06	0.069	0.067	0.068	0.075	0.085	0.086	0.085
872	Oeu001516.1	0.368	0.268	0.355	0.368	0.336	0.314	0.208	0.254	0.238	0.269	0.236	0.238	0.265	0.344	0.327
873	Oeu001517.1	0.135	0.11	0.101	0.101	0.135	0.131	0.096	0.122	0.122	0.13	0.122	0.13	0.115	0.097	0.107
874	Oeu001518.3	0.131	0.118	0.123	0.119	0.119	0.131	0.117	0.122	0.101	0.116	0.103	0.115	0.122	0.123	0.116
875	Oeu001519.1	0.067	0.067	0.065	0.065	0.063	0.064	0.062	0.063	0.066	0.064	0.067	0.064	0.062	0.067	0.065
876	Oeu001520.1	0.308	0.263	0.239	0.297	0.218	0.308	0.195	0.227	0.206	0.201	0.19	0.208	0.296	0.285	0.291
877	Oeu001521.1	0.173	0.139	0.142	0.149	0.139	0.157	0.159	0.173	0.162	0.166	0.165	0.163	0.154	0.126	0.139
878	Oeu001522.1	0.846	0	0.201	0.846	0	0.207	0	0	0	0	0	0	0.417	0	0.499
879	Oeu001523.1	1	0	0	1	0	0	0	0	0	0	0	0	0	0	0
880	Oeu001525.1	0.744	0	0.245	0.566	0	0.744	0	0.651	0	0.267	0.26	0	0	0.229	0.206
881	Oeu001527.1	0.369	0.243	0.126	0.164	0.369	0.305	0.344	0.241	0.226	0.278	0.282	0.276	0.228	0.155	0.226
882	Oeu001528.1	0.038	0.037	0.037	0.035	0.036	0.036	0.033	0.037	0.038	0.037	0.038	0.038	0.034	0.034	0.034
883	Oeu001530.1	0.731	0.206	0.313	0	0.731	0	0.572	0	0.293	0	0.528	0	0	0	0
884	Oeu001532.1	0.923	0	0	0.715	0	0	0	0	0	0	0	0	0.923	0	0
885	Oeu001533.5	0.346	0.25	0.262	0.297	0.346	0.263	0.276	0.307	0.273	0.278	0.273	0.277	0.273	0.244	0.285
886	Oeu001534.1	0.615	0.427	0.615	0.558	0.056	0.201	0.291	0.171	0.437	0.279	0.385	0.094	0.251	0.286	0.33
887	Oeu001535.1	0.4	0.293	0.314	0.293	0.238	0.249	0.291	0.28	0.287	0.28	0.236	0.277	0.218	0.4	0.294
888	Oeu001536.1	0.452	0.342	0.367	0.364	0.274	0.281	0.307	0.3	0.302	0.297	0.253	0.27	0.276	0.452	0.361
889	Oeu001538.1	0.169	0.153	0.163	0.144	0.158	0.169	0.138	0.155	0.14	0.153	0.143	0.144	0.165	0.124	0.125
890	Oeu001539.2	0.145	0.134	0.145	0.13	0.119	0.117	0.127	0.116	0.129	0.121	0.123	0.115	0.124	0.14	0.131
891	Oeu001540.1	0.342	0.27	0.256	0.25	0.342	0.243	0.287	0.214	0.249	0.211	0.251	0.216	0.252	0.283	0.26
892	Oeu001543.1	0	0	0	0	0	0	0	0	0	0	0	0	0	0	0
893	Oeu001544.1	0.269	0.201	0.21	0.263	0.195	0.223	0.216	0.269	0.183	0.231	0.202	0.213	0.204	0.214	0.235
894	Oeu001547.1	0.453	0.248	0.311	0.324	0.333	0.358	0.356	0.453	0.31	0.379	0.334	0.345	0.289	0.235	0.281
895	Oeu001548.1	0.615	0.306	0.405	0.25	0.465	0.323	0.329	0.22	0.47	0.105	0.444	0.137	0.131	0.524	0.615
896	Oeu001549.1	0.054	0.041	0.043	0.045	0.044	0.054	0.051	0.047	0.05	0.047	0.048	0.048	0.053	0.039	0.046
897	Oeu001550.1	0.096	0.092	0.09	0.093	0.083	0.093	0.093	0.083	0.094	0.082	0.092	0.088	0.089	0.096	0.086
898	Oeu001551.1	0.462	0.295	0.456	0.328	0.462	0.414	0.101	0.343	0.222	0.335	0.217	0.26	0.355	0.221	0.205
899	Oeu001552.1	0.054	0.052	0.054	0.05	0.05	0.048	0.05	0.044	0.048	0.05	0.051	0.053	0.048	0.046	0.043
900	Oeu001553.1	1	0	0	0	1	0	0	0	0	0	0	0	0	0	0
901	Oeu001554.1	0.269	0.18	0.178	0.197	0.178	0.199	0.266	0.23	0.269	0.234	0.254	0.229	0.167	0.15	0.176
902	Oeu001555.1	0.077	0.077	0.071	0.068	0.068	0.064	0.073	0.069	0.072	0.072	0.071	0.071	0.063	0.073	0.066
903	Oeu001556.2	0.145	0.13	0.124	0.126	0.133	0.136	0.139	0.132	0.145	0.137	0.143	0.138	0.134	0.121	0.126
904	Oeu001557.1	0.125	0.106	0.124	0.116	0.113	0.115	0.125	0.116	0.111	0.108	0.109	0.108	0.111	0.109	0.11
905	Oeu001558.1	0.308	0.242	0.295	0.225	0.2	0.213	0.308	0.164	0.229	0.103	0.168	0.071	0.252	0.27	0.152
906	Oeu001559.1	1	0	0	0	0	1	0	0	0	0	0	0	0	0	0
907	Oeu001561.1	0.131	0.109	0.108	0.112	0.104	0.117	0.131	0.119	0.129	0.115	0.123	0.113	0.112	0.093	0.101
908	Oeu001568.1	1	0	0	0	0	0	0	0	0	0	0	1	0	0	0
909	Oeu001572.1	0.703	0.562	0.513	0.509	0.536	0.263	0	0	0	0	0	0	0.069	0.703	0.534
910	Oeu001573.1	0.354	0.229	0.242	0.32	0.271	0.354	0.259	0.265	0.272	0.206	0.247	0.231	0.324	0.21	0.316
911	Oeu001574.1	0.123	0.114	0.106	0.11	0.113	0.114	0.117	0.123	0.12	0.12	0.122	0.122	0.116	0.103	0.108
912	Oeu001576.1	0.662	0.662	0.4	0.323	0.584	0.594	0	0.272	0	0	0	0	0.651	0.088	0.425
913	Oeu001577.1	0.138	0.09	0.103	0.111	0.117	0.129	0.095	0.106	0.108	0.119	0.113	0.121	0.138	0.081	0.107
914	Oeu001581.1	0.144	0.123	0.117	0.115	0.143	0.131	0.144	0.132	0.135	0.129	0.133	0.13	0.135	0.104	0.126
915	Oeu001583.1	0.385	0.349	0.385	0.363	0.324	0.316	0.212	0.203	0.142	0.19	0.071	0.212	0.361	0.291	0.327
916	Oeu001585.1	1	0	0	0	0	0	1	0	0	0	0	0	0	0	0
917	Oeu001586.1	0.173	0.146	0.151	0.162	0.173	0.153	0.125	0.149	0.133	0.15	0.147	0.157	0.156	0.153	0.151
918	Oeu001587.1	0.865	0	0	0	0	0	0.865	0	0.786	0	0.629	0	0	0	0
919	Oeu001588.1	0.462	0.439	0.354	0.197	0.359	0.449	0.413	0	0.274	0.056	0.241	0.152	0.056	0.462	0.312
920	Oeu001589.1	0.131	0.118	0.115	0.116	0.098	0.113	0.131	0.106	0.123	0.104	0.115	0.105	0.12	0.118	0.11
921	Oeu001591.1	0.154	0.154	0.149	0.138	0.135	0.131	0.137	0.145	0.134	0.141	0.139	0.137	0.138	0.122	0.119
922	Oeu001592.3	0.615	0.615	0.114	0	0.48	0.314	0	0.527	0.066	0.411	0.174	0.315	0.066	0.194	0.41
923	Oeu001593.1	0.521	0.299	0.365	0.51	0.351	0.472	0.316	0.335	0.305	0.164	0.306	0.084	0.521	0.117	0.325
924	Oeu001594.1	0.365	0.242	0.355	0.35	0.208	0.274	0.144	0.365	0.251	0.365	0.298	0.365	0.294	0.2	0.238
925	Oeu001597.1	0.385	0.324	0.385	0.342	0.243	0.323	0.166	0.152	0.243	0.207	0.293	0.116	0.286	0.235	0.293
926	Oeu001598.2	0.254	0.193	0.222	0.251	0.199	0.228	0.166	0.181	0.164	0.175	0.156	0.168	0.254	0.196	0.239
927	Oeu001600.1	0.146	0.133	0.132	0.146	0.116	0.119	0.106	0.103	0.123	0.101	0.114	0.104	0.132	0.133	0.136
928	Oeu001601.1	0.221	0.146	0.181	0.176	0.187	0.215	0.211	0.205	0.207	0.179	0.213	0.184	0.221	0.132	0.172
929	Oeu001602.1	1	0	0	0	0	0	1	0	0	0	0	0	0	0	0
930	Oeu001605.1	0.423	0.132	0.251	0.241	0.236	0.257	0.306	0.366	0.345	0.377	0.329	0.423	0.308	0.106	0.212
931	Oeu001606.1	0.865	0	0	0	0.624	0.138	0.16	0	0.138	0	0.206	0.078	0.865	0	0
932	Oeu001610.1	0.981	0	0	0	0	0.981	0.087	0	0	0	0	0	0	0	0
933	Oeu001617.1	0.673	0.431	0.438	0.673	0.256	0.556	0.108	0	0	0	0	0	0	0.527	0.437
934	Oeu001618.1	0.788	0	0.197	0	0.418	0.644	0	0	0.263	0	0	0	0	0.752	0.788
935	Oeu001619.1	0.67	0.341	0.435	0.409	0.359	0.322	0.373	0.07	0.231	0	0.151	0.114	0.262	0.67	0.571
936	Oeu001620.1	1	0	0	0	0	1	0	0	0	0	0	0	0	0	0
937	Oeu001621.3	0.141	0.13	0.129	0.13	0.116	0.132	0.13	0.128	0.141	0.125	0.132	0.13	0.121	0.119	0.119
938	Oeu001622.3	0.423	0.285	0.423	0.238	0.307	0.242	0.362	0.386	0.346	0.32	0.363	0.279	0.286	0.351	0.198
939	Oeu001629.1	0.738	0.327	0.142	0.738	0.323	0	0	0.174	0.308	0	0.378	0.312	0.204	0.09	0.547
940	Oeu001631.1	0.495	0.212	0.303	0.248	0.156	0.344	0.302	0.495	0.32	0.443	0.357	0.431	0.306	0.081	0.161
941	Oeu001632.2	0.026	0.025	0.025	0.026	0.024	0.023	0.023	0.024	0.024	0.024	0.025	0.025	0.024	0.023	0.024
942	Oeu001633.1	0.308	0.242	0.249	0.274	0.262	0.282	0.122	0.251	0.185	0.224	0.214	0.225	0.305	0.245	0.308
943	Oeu001634.1	0.923	0	0.276	0	0.542	0.923	0	0	0	0	0	0	0.062	0	0
944	Oeu001637.1	0.356	0.3	0.214	0.194	0.315	0.243	0.28	0.356	0.282	0.337	0.315	0.324	0.27	0.159	0.231
945	Oeu001638.1	0.567	0.359	0.176	0.212	0.255	0.317	0.251	0.481	0.423	0.541	0.563	0.567	0.146	0.176	0.177
946	Oeu001639.1	0.385	0.176	0.307	0.215	0.144	0.266	0.385	0.227	0.28	0.308	0.384	0.313	0.36	0.068	0.163
947	Oeu001640.1	0.872	0	0	0	0	0.613	0.342	0	0.872	0	0.841	0	0	0	0
948	Oeu001648.1	0.418	0.178	0.319	0.367	0.288	0.418	0.38	0.089	0.4	0	0.391	0.088	0.329	0.268	0.324
949	Oeu001650.3	0.974	0	0	0	0	0.974	0	0	0	0	0.117	0	0	0	0
950	Oeu001651.1	1	0	1	0	0	0	0	0	0	0	0	0	0	0	0
951	Oeu001652.1	0.615	0.555	0.229	0.341	0.615	0.459	0	0.497	0	0	0	0	0.087	0.522	0.496
952	Oeu001653.1	0.25	0.246	0.224	0.239	0.241	0.218	0.222	0.213	0.202	0.209	0.198	0.197	0.205	0.25	0.239
953	Oeu001655.1	0.346	0.082	0.108	0.235	0.082	0.212	0.197	0.346	0.084	0.342	0.32	0.344	0.346	0	0.125
954	Oeu001656.1	0.88	0.177	0.26	0.375	0.88	0.174	0	0	0	0	0	0	0.137	0.539	0.325
955	Oeu001657.1	0.308	0.308	0.302	0.235	0.276	0.184	0.211	0.228	0.243	0.218	0.229	0.2	0.192	0.302	0.243
956	Oeu001658.1	0.33	0.33	0.287	0.265	0.257	0.239	0.234	0.224	0.243	0.231	0.224	0.231	0.232	0.316	0.262
957	Oeu001659.1	0.385	0.351	0.385	0.321	0.296	0.232	0.271	0.264	0.263	0.242	0.247	0.252	0.284	0.355	0.304
958	Oeu001660.1	0.369	0.328	0.369	0.246	0.265	0.242	0.216	0.291	0.23	0.256	0.226	0.256	0.243	0.27	0.223
959	Oeu001663.1	0.637	0.471	0.637	0.496	0.299	0.571	0.179	0.085	0	0	0	0	0.374	0.494	0.431
960	Oeu001664.1	0.808	0	0.808	0.148	0	0.148	0.148	0	0	0	0	0	0.263	0	0.148
961	Oeu001665.1	0.538	0.153	0.538	0.257	0.207	0.284	0.217	0.161	0.346	0.303	0.236	0.136	0.293	0.523	0.391
962	Oeu001666.1	1	0	0	0	0	0	1	0	0	0	0	0	0	0	0
963	Oeu001668.1	0.962	0	0	0	0.293	0.962	0	0	0	0	0	0	0	0	0
964	Oeu001671.1	0.192	0.175	0.183	0.192	0.161	0.178	0.172	0.184	0.162	0.167	0.166	0.16	0.165	0.166	0.173
965	Oeu001673.1	0.038	0.03	0.028	0.033	0.029	0.036	0.033	0.029	0.034	0.036	0.036	0.037	0.038	0.029	0.031
966	Oeu001674.1	0.393	0.245	0.221	0.37	0.276	0.393	0.268	0.242	0.288	0.22	0.252	0.207	0.377	0.249	0.361
967	Oeu001675.1	0.962	0	0.304	0.962	0	0	0	0	0	0	0	0	0	0	0
968	Oeu001676.1	0.154	0.126	0.13	0.124	0.123	0.124	0.101	0.087	0.1	0.089	0.094	0.091	0.096	0.154	0.137
969	Oeu001679.1	0.308	0.226	0.213	0.234	0.242	0.289	0.241	0.308	0.231	0.283	0.246	0.267	0.262	0.233	0.251
970	Oeu001680.1	0.788	0.239	0.464	0.788	0	0.142	0.06	0	0	0	0	0.27	0	0.452	0.508
971	Oeu001681.1	0.319	0.261	0.263	0.273	0.283	0.276	0.274	0.201	0.269	0.202	0.265	0.198	0.267	0.319	0.272
972	Oeu001683.1	0.288	0.247	0.288	0.169	0.21	0.284	0.206	0.165	0.256	0.155	0.227	0.088	0.286	0.251	0.285
973	Oeu001686.1	1	0	0	0	0	0	0	0	1	0	0	0	0	0	0
974	Oeu001687.1	0.865	0	0.569	0	0	0.372	0	0	0	0	0	0	0	0.489	0.865
975	Oeu001688.1	0.835	0.047	0.544	0	0	0.297	0	0.21	0	0.265	0	0.047	0	0.619	0.835
976	Oeu001692.1	0.41	0.187	0.122	0	0.327	0.238	0.404	0.352	0.383	0.381	0.41	0.4	0.134	0.128	0.134
977	Oeu001693.1	0.24	0.174	0.17	0.153	0.201	0.203	0.237	0.24	0.226	0.237	0.24	0.238	0.201	0.149	0.162
978	Oeu001696.1	0.808	0.482	0	0.808	0	0.121	0	0	0	0	0	0	0.486	0.518	0.558
979	Oeu001697.1	0.603	0.342	0.417	0.355	0.18	0.298	0.318	0	0.583	0	0.603	0	0.359	0.209	0.32
980	Oeu001698.1	0.569	0.569	0.556	0.342	0.504	0.196	0.114	0.241	0	0.271	0	0.114	0.183	0.484	0.417
981	Oeu001699.1	0.962	0	0	0	0	0	0.962	0	0	0	0.192	0	0	0	0
982	Oeu001701.1	0.492	0.299	0.336	0.424	0.341	0.423	0.103	0.292	0.103	0.34	0.136	0.274	0.34	0.444	0.492
983	Oeu001703.1	0.377	0.245	0.3	0.377	0.266	0.359	0.042	0.134	0.119	0.194	0.132	0.163	0.295	0.319	0.352
984	Oeu001704.1	0.526	0.4	0.363	0.526	0.331	0.413	0.404	0.228	0.331	0.161	0.311	0.157	0.321	0.127	0.294
985	Oeu001705.3	0.442	0.209	0.112	0.306	0.285	0.32	0.355	0.388	0.404	0.38	0.442	0.406	0.409	0.112	0.189
986	Oeu001710.1	0.356	0.356	0.327	0.294	0.313	0.239	0.265	0.219	0.235	0.22	0.218	0.227	0.256	0.347	0.328
987	Oeu001711.1	0.215	0.191	0.165	0.154	0.163	0.16	0.215	0.185	0.2	0.194	0.201	0.191	0.145	0.166	0.154
988	Oeu001712.1	0.923	0	0.713	0	0	0	0	0	0	0	0	0	0	0	0.923
989	Oeu001713.1	0.477	0.396	0.371	0.326	0.477	0.462	0.452	0.085	0.319	0	0.256	0	0.437	0.472	0.305
990	Oeu001714.1	0.333	0.299	0.269	0.203	0.325	0.316	0.297	0.058	0.191	0	0.109	0	0.333	0.291	0.191
991	Oeu001717.1	0.436	0.364	0.322	0.131	0.245	0.356	0.192	0.396	0.34	0.347	0.345	0.436	0.279	0	0.214
992	Oeu001718.2	0.368	0.368	0.293	0.274	0.258	0.274	0.259	0.272	0.282	0.289	0.294	0.308	0.248	0.248	0.26
993	Oeu001719.2	0.108	0.102	0.093	0.101	0.1	0.1	0.098	0.099	0.101	0.105	0.105	0.108	0.106	0.094	0.099
994	Oeu001720.2	0.846	0.188	0.188	0.846	0.311	0	0	0	0	0	0	0	0	0.387	0.619
995	Oeu001721.1	1	0	0	0	1	0	0	0	0	0	0	0	0	0	0
996	Oeu001722.1	0.562	0.41	0	0.562	0.368	0.372	0.26	0.234	0.166	0.092	0.348	0	0.467	0.375	0.527
997	Oeu001724.1	1	0	0	1	0	0	0	0	0	0	0	0	0	0	0
998	Oeu001726.1	0.131	0.116	0.106	0.131	0.106	0.098	0.125	0.112	0.108	0.11	0.111	0.113	0.122	0.108	0.114
999	Oeu001729.1	0.769	0.139	0.606	0.31	0.42	0.769	0	0.068	0	0.148	0.038	0.235	0.516	0.224	0.401
1000	Oeu001732.3	0.008	0.007	0.007	0.007	0.007	0.007	0.007	0.007	0.007	0.007	0.007	0.008	0.008	0.007	0.007
1001	Oeu001733.3	0.738	0.235	0.738	0.368	0.028	0	0.201	0.498	0.272	0.195	0.309	0	0.49	0	0.188
1002	Oeu001739.1	0.985	0.985	0	0	0	0	0.14	0	0	0	0	0	0	0	0
1003	Oeu001740.1	0.438	0.227	0.416	0.337	0.419	0.438	0.162	0.21	0.211	0.216	0.257	0.21	0.402	0.233	0.272
1004	Oeu001741.1	0.846	0.495	0.169	0.087	0.846	0.176	0	0.517	0	0.253	0	0.049	0.197	0	0.185
1005	Oeu001742.1	0.419	0.258	0.201	0.323	0.366	0.321	0.019	0.277	0.137	0.276	0.201	0.262	0.363	0.398	0.419
1006	Oeu001743.1	0.223	0.18	0.19	0.17	0.188	0.184	0.195	0.188	0.223	0.192	0.213	0.195	0.19	0.169	0.174
1007	Oeu001745.1	0.824	0.677	0.533	0.129	0.348	0	0	0	0	0	0	0	0	0.824	0.577
1008	Oeu001747.1	0.365	0.311	0.237	0.185	0.28	0.324	0.365	0.269	0.332	0.272	0.291	0.243	0.21	0.256	0.219
1009	Oeu001748.1	0.103	0.09	0.088	0.088	0.095	0.103	0.098	0.102	0.097	0.1	0.099	0.101	0.098	0.081	0.088
1010	Oeu001751.1	0.462	0.371	0.239	0.395	0.204	0.429	0.42	0.112	0.462	0.15	0.349	0.201	0.286	0.253	0.283
1011	Oeu001755.1	0.231	0.231	0.223	0.21	0.182	0.194	0.189	0.215	0.156	0.208	0.159	0.188	0.192	0.228	0.219
1012	Oeu001758.1	0.846	0.29	0	0.846	0.437	0.286	0	0	0	0	0	0	0	0	0.626
1013	Oeu001761.1	1	0	0	0	0	1	0	0	0	0	0	0	0	0	0
1014	Oeu001762.2	0.023	0.018	0.018	0.019	0.02	0.023	0.016	0.019	0.019	0.019	0.019	0.02	0.022	0.018	0.02
1015	Oeu001763.1	0.085	0.073	0.077	0.074	0.076	0.077	0.084	0.077	0.085	0.075	0.082	0.078	0.077	0.072	0.078
1016	Oeu001764.1	0.712	0	0.488	0.142	0.523	0.633	0	0.09	0.248	0.185	0.221	0.171	0.712	0.303	0.353
1017	Oeu001765.1	0.846	0	0.189	0	0	0.846	0	0	0	0	0	0	0.189	0	0
1018	Oeu001767.1	0.923	0	0	0	0.923	0	0	0	0.335	0	0.127	0	0	0	0
1019	Oeu001768.1	0.623	0.101	0.292	0.208	0.425	0.623	0.083	0	0.317	0.223	0.295	0.325	0.493	0.277	0.224
1020	Oeu001769.1	0.496	0.324	0.352	0.237	0.408	0.493	0.083	0.14	0.246	0.252	0.331	0.345	0.496	0.306	0.394
1021	Oeu001770.1	0.128	0.122	0.123	0.113	0.107	0.112	0.128	0.12	0.121	0.127	0.121	0.125	0.124	0.115	0.12
1022	Oeu001771.1	0.023	0.023	0.022	0.022	0.018	0.019	0.02	0.018	0.019	0.02	0.02	0.02	0.02	0.023	0.021
1023	Oeu001773.1	0.47	0.371	0.341	0.381	0.288	0.47	0.29	0.258	0.228	0.162	0.225	0.171	0.444	0.269	0.389
1024	Oeu001774.1	0.846	0	0	0	0.846	0	0.693	0	0.665	0	0.539	0	0	0	0
1025	Oeu001777.1	0.641	0	0	0	0.357	0	0.611	0.464	0.641	0.526	0.618	0.538	0	0	0
1026	Oeu001779.1	0.872	0	0	0	0	0	0.576	0	0.872	0.087	0.674	0	0	0	0
1027	Oeu001780.1	1	0	0	0	0	0	0	0	1	0	0	0	0	0	0
1028	Oeu001781.1	0.923	0	0	0	0	0	0.35	0	0.773	0	0.923	0	0	0	0
1029	Oeu001783.2	0.185	0.123	0.147	0.123	0.185	0.122	0.129	0.115	0.14	0.112	0.118	0.113	0.133	0.145	0.143
1030	Oeu001785.1	0.038	0.033	0.033	0.031	0.03	0.033	0.033	0.034	0.033	0.034	0.033	0.035	0.038	0.033	0.033
1031	Oeu001786.1	0.385	0.299	0	0.082	0.142	0	0	0.082	0.146	0	0.385	0.371	0.146	0.146	0
1032	Oeu001790.1	0.663	0.527	0.242	0.103	0.663	0.182	0.231	0.302	0.357	0.398	0.365	0.435	0.397	0.206	0.227
1033	Oeu001791.1	0.49	0.469	0.295	0.406	0.49	0.356	0.385	0.27	0.217	0.146	0.163	0.192	0.223	0.448	0.419
1034	Oeu001793.2	0.051	0.047	0.046	0.045	0.048	0.048	0.051	0.048	0.051	0.047	0.05	0.048	0.049	0.043	0.047
1035	Oeu001794.2	0.023	0.016	0.017	0.02	0.018	0.023	0.019	0.019	0.018	0.018	0.017	0.018	0.022	0.017	0.021
1036	Oeu001796.1	0.3	0.252	0.3	0.23	0.22	0.182	0.202	0.225	0.208	0.224	0.212	0.211	0.205	0.264	0.223
1037	Oeu001799.2	0.202	0.187	0.193	0.181	0.169	0.185	0.17	0.153	0.168	0.155	0.156	0.157	0.181	0.202	0.183
1038	Oeu001801.1	0.085	0.082	0.079	0.076	0.073	0.073	0.074	0.072	0.075	0.075	0.074	0.078	0.075	0.085	0.075
1039	Oeu001803.1	0.1	0.072	0.083	0.074	0.091	0.076	0.078	0.099	0.079	0.1	0.095	0.091	0.087	0.06	0.062
1040	Oeu001806.1	0.769	0	0	0	0	0	0.769	0	0.218	0	0.398	0.388	0	0	0
1041	Oeu001807.1	0.846	0	0	0	0	0	0.358	0	0	0	0.358	0.846	0	0	0
1042	Oeu001808.1	0.731	0	0	0	0	0.455	0.379	0	0.108	0	0.605	0.108	0	0.731	0.406
1043	Oeu001810.2	0.031	0.027	0.027	0.028	0.031	0.029	0.028	0.029	0.028	0.029	0.029	0.029	0.029	0.026	0.028
1044	Oeu001812.1	0.538	0.366	0.418	0.538	0.38	0.242	0.271	0.118	0.13	0.047	0.188	0.228	0.514	0.513	0.466
1045	Oeu001813.1	0.103	0.103	0.098	0.1	0.09	0.093	0.095	0.096	0.095	0.095	0.098	0.096	0.094	0.1	0.097
1046	Oeu001814.1	0.295	0.187	0.263	0.262	0.197	0.256	0.234	0.295	0.254	0.273	0.289	0.275	0.225	0.147	0.166
1047	Oeu001815.1	0.279	0.275	0.217	0.24	0.197	0.24	0.279	0.185	0.248	0.18	0.225	0.193	0.233	0.177	0.223
1048	Oeu001818.1	0.292	0.151	0.208	0.217	0.213	0.214	0.27	0.185	0.292	0.191	0.278	0.186	0.211	0.11	0.153
1049	Oeu001819.1	0.385	0.258	0.234	0.088	0.182	0.139	0.24	0.266	0.376	0.349	0.385	0.306	0.222	0.274	0.198
1050	Oeu001820.1	0.436	0.174	0.224	0.196	0.386	0.36	0.339	0.436	0.418	0.351	0.424	0.353	0.251	0	0.204
1051	Oeu001821.1	0.487	0.297	0.352	0.342	0.328	0.323	0.487	0.322	0.342	0.306	0.322	0.32	0.33	0.281	0.315
1052	Oeu001823.1	0.177	0.089	0.102	0.137	0.106	0.159	0.147	0.173	0.161	0.177	0.167	0.167	0.122	0.086	0.114
1053	Oeu001824.1	0.069	0.069	0.061	0.057	0.057	0.056	0.049	0.056	0.055	0.058	0.055	0.059	0.051	0.065	0.06
1054	Oeu001825.1	0.481	0.069	0.091	0.071	0.324	0.289	0.397	0.408	0.443	0.377	0.481	0.343	0.31	0	0.203
1055	Oeu001826.2	0.277	0.219	0.221	0.195	0.192	0.154	0.238	0.267	0.237	0.277	0.247	0.269	0.196	0.147	0.162
1056	Oeu001827.1	0.785	0.404	0.305	0.785	0.2	0.207	0	0	0	0	0	0	0.336	0.356	0.683
1057	Oeu001830.1	0.291	0.252	0.231	0.291	0.233	0.273	0.243	0.19	0.2	0.17	0.202	0.162	0.267	0.223	0.225
1058	Oeu001832.1	0.277	0.2	0.229	0.277	0.176	0.146	0.137	0.169	0.16	0.125	0.168	0.12	0.215	0.185	0.235
1059	Oeu001833.1	0.615	0.497	0.539	0.615	0.344	0.334	0.404	0	0.037	0	0	0	0.092	0.609	0.558
1060	Oeu001834.1	0.171	0.144	0.156	0.165	0.135	0.153	0.153	0.13	0.171	0.136	0.16	0.149	0.155	0.154	0.167
1061	Oeu001837.1	0.215	0.194	0.194	0.187	0.166	0.167	0.157	0.17	0.168	0.161	0.166	0.167	0.168	0.215	0.19
1062	Oeu001838.1	0.442	0.363	0.442	0.328	0.284	0.244	0.357	0.349	0.292	0.303	0.27	0.258	0.262	0.321	0.263
1063	Oeu001839.1	0.25	0.217	0.198	0.199	0.21	0.21	0.21	0.189	0.202	0.185	0.2	0.196	0.25	0.225	0.214
1064	Oeu001842.1	0.885	0.315	0.416	0	0	0	0	0	0	0	0	0	0	0.706	0.885
1065	Oeu001843.1	0.846	0.073	0.846	0.257	0.131	0	0	0.535	0	0.487	0.043	0.336	0.131	0.076	0.043
1066	Oeu001844.1	0.846	0	0.086	0.571	0	0.086	0	0.846	0	0	0	0	0.369	0.251	0
1067	Oeu001845.1	0.115	0.094	0.093	0.093	0.108	0.104	0.112	0.108	0.114	0.11	0.115	0.113	0.107	0.086	0.102
1068	Oeu001846.1	0.077	0.075	0.069	0.068	0.07	0.068	0.068	0.075	0.075	0.077	0.076	0.074	0.067	0.069	0.07
1069	Oeu001847.2	0.442	0.344	0.368	0.377	0.318	0.299	0.327	0.234	0.321	0.221	0.277	0.197	0.316	0.442	0.372
1070	Oeu001849.1	0.872	0.872	0	0.472	0	0.69	0	0	0	0	0	0	0	0	0.531
1071	Oeu001850.1	1	0	0	0	0	0	0	0	1	0	0	0	0	0	0
1072	Oeu001852.1	0.962	0	0	0	0	0.962	0	0	0	0	0.558	0	0	0	0
1073	Oeu001853.1	0.262	0.173	0.166	0.224	0.226	0.217	0.177	0.262	0.193	0.24	0.205	0.212	0.222	0.198	0.222
1074	Oeu001855.1	0.363	0.208	0.128	0.222	0.309	0.339	0.227	0.271	0.279	0.309	0.304	0.306	0.363	0.152	0.201
1075	Oeu001856.1	0.197	0.164	0.182	0.163	0.167	0.161	0.183	0.163	0.197	0.172	0.177	0.168	0.157	0.175	0.161
1076	Oeu001857.1	0.769	0	0	0	0	0.578	0.769	0.288	0.599	0	0.321	0	0	0	0.271
1077	Oeu001858.1	0.338	0.338	0.289	0.324	0.321	0.269	0.152	0.28	0.177	0.234	0.192	0.195	0.233	0.314	0.305
1078	Oeu001859.1	0.769	0.236	0.099	0.769	0.585	0.409	0	0	0	0	0	0	0	0.448	0.746
1079	Oeu001860.2	0.865	0	0.518	0	0.567	0	0	0	0	0	0	0	0	0.865	0.82
1080	Oeu001862.1	0.026	0.026	0.025	0.023	0.024	0.024	0.026	0.025	0.026	0.025	0.026	0.026	0.024	0.022	0.023
1081	Oeu001863.1	0.538	0.341	0.345	0.206	0.356	0.22	0.425	0.538	0.298	0.368	0.187	0.241	0.226	0.428	0.268
1082	Oeu001865.1	0.231	0.158	0.19	0.217	0.181	0.23	0.15	0.171	0.15	0.146	0.155	0.145	0.231	0.19	0.205
1083	Oeu001877.3	0.815	0	0.815	0.544	0	0.524	0	0.11	0	0.11	0	0	0.451	0.11	0.212
1084	Oeu001878.1	0.023	0.019	0.021	0.023	0.018	0.016	0.015	0.021	0.015	0.02	0.017	0.019	0.016	0.022	0.02
1085	Oeu001881.1	0.708	0	0.031	0.236	0.129	0.256	0.481	0.387	0.387	0.583	0.619	0.708	0.189	0	0
1086	Oeu001883.1	0.452	0.318	0.309	0.452	0.289	0.325	0.303	0.273	0.253	0.254	0.241	0.259	0.328	0.31	0.401
1087	Oeu001885.1	0.24	0.201	0.188	0.24	0.2	0.227	0.213	0.19	0.181	0.183	0.175	0.188	0.219	0.169	0.214
1088	Oeu001890.1	0.677	0.305	0.265	0.423	0.644	0.294	0.55	0	0	0	0	0	0.18	0.602	0.677
1089	Oeu001891.1	0.205	0.176	0.184	0.162	0.175	0.185	0.169	0.134	0.188	0.145	0.173	0.151	0.187	0.205	0.163
1090	Oeu001894.1	0.088	0.088	0.079	0.087	0.084	0.08	0.086	0.087	0.08	0.079	0.076	0.078	0.085	0.068	0.084
1091	Oeu001895.2	0.551	0.387	0.304	0.399	0.551	0.323	0.232	0.142	0.222	0.131	0.214	0.226	0.415	0.31	0.424
1092	Oeu001896.1	0.338	0.315	0.292	0.258	0.307	0.215	0.219	0.107	0.237	0.194	0.247	0.242	0.201	0.338	0.308
1093	Oeu001897.1	0.684	0.217	0	0.452	0.239	0.649	0	0.184	0.28	0.173	0.233	0.092	0.684	0.11	0.587
1094	Oeu001898.3	0.058	0.053	0.054	0.057	0.054	0.056	0.055	0.05	0.051	0.05	0.05	0.05	0.057	0.049	0.058
1095	Oeu001899.1	0.496	0.229	0.22	0.218	0.315	0.273	0.496	0.354	0.477	0.324	0.459	0.307	0.204	0.285	0.178
1096	Oeu001900.1	0.777	0.777	0.04	0.394	0.337	0.438	0.124	0	0	0	0	0	0.134	0.187	0.172
1097	Oeu001901.1	0.333	0.284	0.234	0.256	0.326	0.271	0.25	0.333	0.252	0.324	0.271	0.282	0.304	0.188	0.211
1098	Oeu001902.1	0.138	0.138	0.114	0.122	0.114	0.122	0.113	0.129	0.121	0.127	0.121	0.123	0.117	0.114	0.118
1099	Oeu001903.1	1	1	0	0	0	0	0	0	0	0	0	0	0	0	0
1100	Oeu001905.1	0.125	0.114	0.119	0.101	0.115	0.114	0.125	0.114	0.119	0.117	0.116	0.112	0.113	0.105	0.114
1101	Oeu001906.1	0.596	0.489	0.377	0.197	0.478	0.134	0	0.401	0	0.235	0.048	0.085	0.048	0.439	0.596
1102	Oeu001909.1	0.154	0.154	0.151	0.141	0.128	0.124	0.134	0.13	0.136	0.126	0.133	0.125	0.123	0.152	0.142
1103	Oeu001910.1	0.495	0.439	0.495	0.292	0.388	0.355	0.4	0.207	0.259	0.243	0.208	0.219	0.2	0.306	0.376
1104	Oeu001911.1	0.462	0.123	0.28	0.462	0	0	0	0.291	0	0.219	0	0	0.219	0.123	0.123
1105	Oeu001912.1	0.162	0.148	0.15	0.135	0.145	0.132	0.162	0.147	0.16	0.127	0.15	0.119	0.124	0.159	0.144
1106	Oeu001913.1	0.974	0	0	0	0.348	0	0.974	0	0	0	0	0	0	0	0
1107	Oeu001919.1	0.949	0.294	0	0	0.949	0	0	0	0	0	0	0	0	0.266	0
1108	Oeu001920.1	0.708	0.228	0.32	0.235	0.163	0	0.484	0.156	0.554	0.053	0.412	0.126	0.053	0.41	0.708
1109	Oeu001923.1	0.577	0.147	0.292	0.317	0.335	0.228	0.577	0.194	0.54	0.052	0.517	0.097	0.278	0.166	0.195
1110	Oeu001924.1	0.223	0.204	0.188	0.201	0.189	0.18	0.169	0.163	0.164	0.162	0.157	0.162	0.194	0.223	0.21
1111	Oeu001925.1	0.885	0	0	0	0.362	0.885	0	0	0.428	0	0	0	0.162	0	0
1112	Oeu001927.1	0.22	0.176	0.146	0.164	0.184	0.204	0.213	0.213	0.195	0.214	0.196	0.22	0.217	0.179	0.185
1113	Oeu001930.1	0.638	0.162	0.373	0.465	0.333	0.427	0.638	0.029	0.526	0	0.286	0	0.635	0.099	0.264
1114	Oeu001936.1	0.363	0.212	0.205	0.164	0.298	0.274	0.363	0.341	0.349	0.323	0.358	0.335	0.278	0.2	0.189
1115	Oeu001937.1	0.154	0.137	0.129	0.145	0.154	0.133	0.152	0.141	0.144	0.139	0.143	0.141	0.13	0.131	0.144
1116	Oeu001941.1	0.923	0	0.923	0	0	0.537	0	0	0	0	0	0	0	0	0
1117	Oeu001943.1	0.177	0.157	0.155	0.166	0.132	0.138	0.132	0.133	0.143	0.146	0.146	0.151	0.146	0.177	0.161
1118	Oeu001944.1	0.327	0.29	0.327	0.229	0.254	0.248	0.251	0.288	0.218	0.275	0.221	0.27	0.283	0.321	0.248
1119	Oeu001947.1	0.269	0.269	0.138	0.232	0.225	0.154	0.182	0.266	0.176	0.231	0.193	0.212	0.213	0.185	0.241
1120	Oeu001948.1	0	0	0	0	0	0	0	0	0	0	0	0	0	0	0
1121	Oeu001952.1	0.746	0.334	0.53	0.313	0.344	0.054	0	0.197	0	0.09	0	0	0.293	0.594	0.746
1122	Oeu001954.1	0.808	0.558	0.532	0.268	0.808	0	0	0	0.113	0	0	0	0	0	0
1123	Oeu001955.1	0.615	0.075	0.21	0	0	0	0.615	0.178	0.198	0.367	0.198	0.462	0	0	0.129
1124	Oeu001956.4	0.4	0.242	0.344	0.285	0.308	0.4	0.361	0.282	0.314	0.264	0.265	0.253	0.354	0.173	0.188
1125	Oeu001965.1	0.846	0	0	0	0	0.189	0	0.846	0	0.561	0	0	0	0	0
1126	Oeu001966.1	0.954	0	0	0.093	0.954	0	0	0	0	0	0	0	0.353	0.058	0.101
1127	Oeu001967.1	0.962	0.542	0	0	0.962	0	0	0	0	0	0	0	0	0	0
1128	Oeu001968.1	0.736	0.284	0.394	0.736	0.25	0.459	0.127	0.044	0.216	0	0	0	0.347	0.46	0.594
1129	Oeu001972.1	0.923	0	0	0	0	0.923	0	0	0	0	0	0.294	0	0	0
1130	Oeu001974.1	0.115	0.09	0.082	0.089	0.097	0.084	0.097	0.115	0.091	0.108	0.099	0.105	0.098	0.079	0.085
1131	Oeu001977.1	0.462	0.462	0.25	0.227	0.356	0.067	0.215	0.36	0.22	0.4	0.349	0.388	0.242	0.038	0.116
1132	Oeu001978.1	0.33	0.258	0.218	0.225	0.265	0.247	0.327	0.264	0.33	0.262	0.304	0.249	0.279	0.194	0.241
1133	Oeu001979.1	0.372	0.136	0.213	0.281	0.259	0.314	0.302	0.353	0.366	0.334	0.372	0.339	0.33	0.083	0.193
1134	Oeu001980.1	0.375	0.283	0.215	0.253	0.282	0.224	0.275	0.232	0.299	0.355	0.327	0.375	0.253	0.266	0.234
1135	Oeu001981.1	1	0	0	1	0	0	0	0	0	0	0	0	0	0	0
1136	Oeu001982.1	1	0	0	0	1	0	0	0	0	0	0	0	0	0	0
1137	Oeu001983.1	0.865	0	0.543	0.865	0.078	0	0	0	0	0	0	0	0.391	0	0.508
1138	Oeu001984.1	0.231	0.208	0.19	0.183	0.175	0.195	0.2	0.218	0.222	0.218	0.225	0.231	0.195	0.185	0.18
1139	Oeu001985.1	0.221	0.198	0.191	0.207	0.188	0.2	0.196	0.18	0.198	0.179	0.185	0.175	0.181	0.221	0.196
1140	Oeu001986.1	0.291	0.208	0.291	0.233	0.266	0.21	0.143	0.161	0.2	0.202	0.201	0.21	0.279	0.275	0.211
1141	Oeu001989.1	0.092	0.089	0.088	0.091	0.09	0.089	0.091	0.087	0.089	0.088	0.088	0.087	0.092	0.087	0.09
1142	Oeu001990.2	0.176	0.152	0.157	0.155	0.171	0.158	0.176	0.147	0.164	0.143	0.145	0.142	0.144	0.147	0.143
1143	Oeu001991.2	0.162	0.149	0.127	0.143	0.14	0.153	0.118	0.145	0.131	0.133	0.136	0.142	0.162	0.112	0.126
1144	Oeu001992.1	1	0	0	0	1	0	0	0	0	0	0	0	0	0	0
1145	Oeu001995.1	0.6	0.47	0.314	0.137	0.374	0.129	0.6	0.3	0.226	0.371	0.137	0.384	0.147	0.099	0.289
1146	Oeu001996.1	0.585	0.492	0.375	0.327	0.389	0.207	0.585	0.275	0.275	0.337	0.145	0.327	0.156	0.288	0.337
1147	Oeu001997.1	0.054	0.043	0.047	0.048	0.043	0.054	0.044	0.051	0.046	0.052	0.053	0.054	0.042	0.04	0.045
1148	Oeu001998.1	0.256	0.256	0.245	0.211	0.196	0.197	0.202	0.22	0.226	0.23	0.218	0.232	0.195	0.238	0.207
1149	Oeu001999.1	0.41	0.104	0.359	0.41	0.332	0.276	0.343	0.192	0.38	0.194	0.243	0.25	0.348	0.215	0.349
1150	Oeu002000.1	0.385	0.132	0.15	0.169	0.212	0.218	0.385	0.299	0.305	0.25	0.269	0.236	0.2	0.14	0.205
1151	Oeu002001.1	0.121	0.121	0.107	0.106	0.104	0.102	0.1	0.106	0.108	0.113	0.109	0.109	0.109	0.113	0.117
1152	Oeu002008.1	0.923	0	0	0	0	0	0	0	0	0	0.923	0.923	0	0	0
1153	Oeu002010.1	0.962	0	0	0	0	0	0.962	0	0	0	0.247	0	0	0	0
1154	Oeu002011.1	0.846	0	0	0.584	0	0.584	0	0	0	0	0	0	0	0	0.846
1155	Oeu002012.3	0.094	0.087	0.09	0.084	0.078	0.09	0.093	0.084	0.094	0.08	0.092	0.083	0.082	0.094	0.08
1156	Oeu002014.1	0.208	0.113	0.139	0.132	0.151	0.174	0.194	0.157	0.208	0.164	0.188	0.177	0.166	0.1	0.163
1157	Oeu002015.1	0.215	0.201	0.215	0.16	0.191	0.148	0.16	0.172	0.163	0.175	0.163	0.172	0.16	0.215	0.189
1158	Oeu002016.1	0.577	0.429	0.548	0.071	0.344	0.337	0	0	0.187	0	0	0	0	0.577	0.506
1159	Oeu002017.1	0.103	0.098	0.09	0.084	0.103	0.098	0.102	0.101	0.101	0.094	0.1	0.094	0.101	0.081	0.091
1160	Oeu002019.1	0.205	0.181	0.168	0.183	0.169	0.172	0.205	0.192	0.199	0.175	0.19	0.162	0.166	0.161	0.179
1161	Oeu002023.1	0.872	0.368	0	0	0.872	0.86	0	0	0	0	0	0	0.164	0	0
1162	Oeu002025.1	0.462	0.212	0.423	0.316	0.371	0.462	0.204	0.415	0.201	0.187	0.204	0.241	0.399	0.12	0.302
1163	Oeu002027.4	0.692	0	0	0	0.591	0.265	0.692	0	0.095	0.168	0	0.168	0	0.095	0.25
1164	Oeu002028.1	0.138	0.113	0.121	0.133	0.138	0.119	0.117	0.11	0.131	0.108	0.118	0.119	0.114	0.136	0.127
1165	Oeu002030.1	0.205	0.188	0.176	0.17	0.14	0.159	0.187	0.158	0.186	0.183	0.189	0.205	0.168	0.201	0.145
1166	Oeu002031.1	0.333	0.272	0.309	0.284	0.303	0.227	0.333	0.193	0.137	0.179	0.122	0.208	0.274	0.299	0.221
1167	Oeu002032.1	0.492	0.363	0.31	0.492	0.393	0.321	0.063	0.23	0.104	0.108	0.083	0.052	0.127	0.419	0.484
1168	Oeu002033.1	0.154	0.13	0.132	0.134	0.125	0.14	0.153	0.129	0.154	0.117	0.146	0.118	0.149	0.131	0.124
1169	Oeu002035.1	0.192	0.108	0.123	0.153	0.131	0.178	0.186	0.025	0.192	0.046	0.183	0.079	0.157	0.133	0.148
1170	Oeu002036.1	0.177	0.109	0.127	0.162	0.134	0.177	0.162	0.025	0.169	0.055	0.162	0.066	0.144	0.133	0.152
1171	Oeu002037.1	1	0	0	0	0	1	0	0	0	0	0	0	0	0	0
1172	Oeu002038.1	0.846	0	0	0.846	0	0	0	0	0	0	0	0	0.358	0	0.798
1173	Oeu002040.1	0.5	0.498	0.319	0.352	0.434	0.5	0.373	0.026	0.381	0.149	0.316	0.167	0.164	0.335	0.34
1174	Oeu002041.1	1	1	0	0	0	0	0	0	0	0	0	0	0	0	0
1175	Oeu002044.1	0.554	0.394	0.554	0.396	0.318	0	0.324	0.402	0.082	0.295	0.094	0.091	0.167	0.463	0.398
1176	Oeu002049.1	0.308	0.302	0.297	0.25	0.308	0.267	0.3	0.254	0.231	0.27	0.183	0.261	0.258	0.254	0.221
1177	Oeu002050.1	0.254	0.18	0.184	0.194	0.193	0.219	0.254	0.236	0.233	0.237	0.236	0.234	0.196	0.164	0.186
1178	Oeu002051.1	0.923	0	0	0	0	0.506	0	0	0.923	0	0	0	0	0	0
1179	Oeu002053.1	0.756	0.192	0.504	0.39	0.756	0.6	0	0	0.181	0.086	0.161	0.114	0.53	0.086	0.148
1180	Oeu002054.1	0.346	0.235	0.217	0.24	0.275	0.282	0.236	0.205	0.233	0.252	0.291	0.324	0.346	0.206	0.234
1181	Oeu002055.1	0.262	0.186	0.206	0.25	0.195	0.262	0.157	0.2	0.169	0.178	0.157	0.17	0.24	0.234	0.259
1182	Oeu002057.1	0.731	0	0.285	0.417	0	0.731	0.626	0	0.525	0	0.33	0	0	0.588	0
1183	Oeu002058.2	0.26	0.22	0.246	0.237	0.209	0.26	0.235	0.162	0.213	0.175	0.204	0.19	0.214	0.257	0.239
1184	Oeu002061.1	0.183	0.176	0.158	0.148	0.15	0.151	0.161	0.183	0.177	0.176	0.179	0.175	0.149	0.168	0.155
1185	Oeu002062.1	0.669	0.134	0.175	0.097	0.314	0.583	0.549	0	0.669	0	0.57	0.173	0.381	0.292	0.232
1186	Oeu002063.1	0.354	0.255	0.173	0.258	0.237	0.313	0.354	0.33	0.311	0.276	0.291	0.263	0.193	0.245	0.184
1187	Oeu002064.1	0.264	0.264	0.256	0.238	0.226	0.197	0.224	0.233	0.187	0.251	0.204	0.247	0.198	0.236	0.253
1188	Oeu002068.1	0.131	0.131	0.11	0.12	0.12	0.112	0.111	0.114	0.118	0.125	0.127	0.131	0.126	0.113	0.118
1189	Oeu002069.1	0.015	0.013	0.014	0.015	0.014	0.015	0.014	0.013	0.012	0.014	0.013	0.014	0.015	0.012	0.014
1190	Oeu002072.1	0.608	0.187	0.608	0.325	0.348	0.288	0.079	0.45	0.246	0.358	0.23	0.301	0.49	0.386	0.391
1191	Oeu002073.1	0.111	0.104	0.111	0.106	0.095	0.092	0.102	0.097	0.103	0.092	0.098	0.089	0.096	0.101	0.1
1192	Oeu002074.1	0.667	0.319	0.44	0.382	0.402	0.667	0	0.234	0	0.282	0	0.145	0.062	0	0.189
1193	Oeu002078.1	0.985	0.985	0	0	0	0	0	0	0	0	0.066	0	0	0	0
1194	Oeu002079.1	1	1	0	0	0	0	0	0	0	0	0	0	0	0	0
1195	Oeu002086.1	1	0	0	0	0	0	0	0	1	0	0	0	0	0	0
1196	Oeu002087.1	0.673	0.058	0	0	0.1	0	0.631	0.666	0.306	0.626	0.48	0.673	0	0	0
1197	Oeu002088.1	0.208	0.179	0.208	0.168	0.161	0.057	0.106	0.178	0.104	0.157	0.117	0.125	0.13	0.206	0.185
1198	Oeu002089.1	0.608	0.343	0.378	0.285	0.608	0.238	0.296	0.348	0.297	0.361	0.345	0.363	0.279	0.257	0.326
1199	Oeu002090.1	0.714	0.498	0.583	0.714	0.339	0.231	0	0.379	0	0	0	0	0.191	0.429	0.601
1200	Oeu002091.1	0.218	0.204	0.218	0.183	0.199	0.158	0.167	0.149	0.165	0.179	0.16	0.18	0.171	0.194	0.197
1201	Oeu002092.1	0.12	0.102	0.116	0.107	0.11	0.114	0.084	0.12	0.099	0.113	0.103	0.1	0.095	0.097	0.108
1202	Oeu002094.1	1	0	0	0	0	0	0	0	0	0	0	0	0	0	1
1203	Oeu002101.1	0.12	0.103	0.102	0.102	0.109	0.105	0.111	0.098	0.12	0.1	0.112	0.102	0.104	0.093	0.102
1204	Oeu002103.1	0.5	0.324	0.184	0.358	0.288	0.295	0	0.346	0.117	0.066	0.066	0	0.5	0	0.202
1205	Oeu002104.1	0.577	0.315	0.244	0.331	0.213	0.414	0.355	0.386	0.315	0.303	0.329	0.248	0.577	0.052	0.252
1206	Oeu002108.2	0.269	0.207	0.269	0.219	0.231	0.154	0.214	0.248	0.2	0.23	0.203	0.214	0.192	0.22	0.216
1207	Oeu002109.1	1	0	0	0	0	1	0	0	0	0	0	0	0	0	0
1208	Oeu002110.2	0.274	0.229	0.191	0.197	0.226	0.219	0.245	0.266	0.234	0.274	0.225	0.245	0.218	0.196	0.212
1209	Oeu002111.1	0.974	0.341	0	0	0.974	0	0	0	0	0	0	0	0	0	0
1210	Oeu002112.1	0.469	0.272	0.234	0.219	0.363	0.367	0.212	0.254	0.324	0.317	0.329	0.337	0.469	0.324	0.361
1211	Oeu002113.1	0.377	0.195	0.377	0.201	0.2	0.282	0.157	0.174	0.257	0.225	0.277	0.239	0.356	0.239	0.27
1212	Oeu002115.1	0.496	0.274	0.363	0.227	0.496	0.271	0.401	0.164	0.294	0.343	0.317	0.377	0.307	0.299	0.371
1213	Oeu002118.2	0.231	0.149	0.192	0.105	0.15	0.167	0.231	0.186	0.214	0.207	0.195	0.196	0.171	0.105	0.149
1214	Oeu002119.1	0.338	0.311	0.237	0.245	0.27	0.216	0.255	0.338	0.21	0.305	0.208	0.255	0.191	0.272	0.252
1215	Oeu002120.1	0.538	0.307	0.433	0.427	0.263	0.538	0.38	0.383	0.416	0.291	0.398	0.24	0.357	0.105	0.25
1216	Oeu002121.1	0.128	0.113	0.11	0.11	0.114	0.122	0.128	0.115	0.128	0.119	0.123	0.117	0.124	0.1	0.112
1217	Oeu002128.1	0.462	0.172	0.296	0.224	0.287	0.427	0.254	0.037	0.462	0.158	0.409	0.293	0.419	0.144	0.359
1218	Oeu002129.1	0.103	0.088	0.098	0.099	0.093	0.101	0.103	0.092	0.101	0.088	0.098	0.087	0.095	0.093	0.094
1219	Oeu002131.1	0.562	0.41	0.451	0.389	0.344	0.198	0.446	0.212	0.359	0	0.341	0	0.176	0.562	0.379
1220	Oeu002132.1	0.923	0	0	0.73	0.923	0.154	0	0	0	0	0	0	0.098	0	0
1221	Oeu002133.1	0.923	0.622	0	0	0	0	0.923	0	0	0	0	0	0	0	0
1222	Oeu002136.1	0.738	0.47	0.304	0.14	0.322	0	0.738	0.332	0.365	0.237	0.291	0.092	0	0.503	0.311
1223	Oeu002137.1	0.962	0	0	0.962	0	0	0	0	0	0	0	0	0	0	0.654
1224	Oeu002140.1	0.846	0	0	0	0	0	0	0.37	0.467	0.509	0.846	0.572	0	0	0
1225	Oeu002141.1	0.299	0.219	0.218	0.203	0.238	0.24	0.282	0.26	0.299	0.255	0.289	0.25	0.229	0.212	0.21
1226	Oeu002142.1	0.354	0.228	0.339	0.33	0.23	0.341	0.354	0.23	0.253	0.216	0.24	0.214	0.321	0.289	0.341
1227	Oeu002143.1	0.673	0.215	0.093	0.448	0.673	0.673	0	0	0.622	0	0.383	0	0.346	0	0
1228	Oeu002144.1	0.215	0.193	0.132	0.166	0.182	0.147	0.161	0.215	0.157	0.201	0.161	0.178	0.114	0.178	0.184
1229	Oeu002146.2	0.106	0.089	0.096	0.095	0.106	0.101	0.101	0.093	0.102	0.091	0.099	0.094	0.106	0.083	0.093
1230	Oeu002147.1	0.549	0.549	0.245	0.318	0.412	0.307	0.336	0.249	0.355	0.215	0.274	0.242	0.272	0.441	0.399
1231	Oeu002151.1	0.369	0.222	0.208	0.257	0.231	0.345	0.369	0.204	0.369	0.185	0.323	0.2	0.282	0.281	0.3
1232	Oeu002153.1	0.385	0.135	0.274	0.269	0.189	0.343	0.34	0.34	0.373	0.31	0.385	0.299	0.357	0.292	0.264
1233	Oeu002157.4	0.315	0.296	0.195	0.128	0.262	0.227	0.139	0.312	0.252	0.315	0.271	0.294	0.165	0.152	0.101
1234	Oeu002158.1	0.923	0	0	0	0	0.923	0	0	0	0	0	0	0.415	0	0.463
1235	Oeu002159.2	0.423	0.336	0.361	0.33	0.256	0.281	0.423	0.411	0.224	0.315	0.356	0.339	0.165	0.254	0.177
1236	Oeu002160.1	0.242	0.168	0.23	0.194	0.214	0.242	0.224	0.164	0.24	0.183	0.224	0.171	0.193	0.171	0.163
1237	Oeu002161.1	0	0	0	0	0	0	0	0	0	0	0	0	0	0	0
1238	Oeu002162.1	0.131	0.131	0.112	0.127	0.126	0.115	0.078	0.1	0.105	0.117	0.114	0.124	0.125	0.131	0.127
1239	Oeu002165.1	0	0	0	0	0	0	0	0	0	0	0	0	0	0	0
1240	Oeu002166.1	0.108	0.108	0.096	0.098	0.094	0.091	0.1	0.099	0.097	0.101	0.096	0.1	0.089	0.103	0.101
1241	Oeu002169.1	0.137	0.115	0.13	0.129	0.108	0.111	0.122	0.124	0.114	0.119	0.11	0.111	0.137	0.112	0.117
1242	Oeu002170.1	0.215	0.19	0.215	0.166	0.155	0.108	0.141	0.16	0.142	0.161	0.149	0.15	0.133	0.207	0.184
1243	Oeu002171.1	0.087	0.087	0.083	0.079	0.083	0.081	0.085	0.074	0.086	0.078	0.084	0.079	0.083	0.074	0.077
1244	Oeu002173.1	0.144	0.141	0.127	0.124	0.134	0.117	0.123	0.127	0.129	0.138	0.133	0.144	0.123	0.135	0.133
1245	Oeu002175.1	0.131	0.131	0.111	0.117	0.101	0.102	0.102	0.102	0.105	0.1	0.105	0.1	0.107	0.092	0.104
1246	Oeu002177.1	0.487	0.135	0.108	0.384	0.362	0.386	0.346	0.283	0.271	0.354	0.302	0.297	0.487	0.329	0.293
1247	Oeu002179.1	0.59	0.59	0.484	0.198	0.301	0	0.297	0.203	0.403	0.143	0.333	0	0	0.425	0.274
1248	Oeu002181.2	0.632	0.407	0.632	0.423	0.283	0.484	0.086	0.3	0.163	0.326	0.167	0.1	0.247	0.331	0.435
1249	Oeu002183.3	0.038	0.032	0.034	0.033	0.035	0.036	0.038	0.037	0.037	0.036	0.037	0.036	0.036	0.028	0.032
1250	Oeu002185.2	0.069	0.065	0.065	0.064	0.055	0.054	0.054	0.053	0.055	0.054	0.053	0.056	0.053	0.069	0.065
1251	Oeu002186.2	0.221	0.182	0.178	0.174	0.199	0.211	0.221	0.186	0.216	0.184	0.204	0.185	0.197	0.153	0.18
1252	Oeu002189.1	0.215	0.206	0.207	0.212	0.204	0.208	0.196	0.179	0.199	0.202	0.215	0.212	0.204	0.176	0.204
1253	Oeu002191.1	0.462	0	0.238	0.462	0.138	0.327	0	0	0	0.246	0	0	0.246	0.138	0.365
1254	Oeu002199.1	0.285	0.226	0.285	0.231	0.212	0.202	0.141	0.242	0.177	0.248	0.218	0.221	0.179	0.279	0.253
1255	Oeu002200.1	0.069	0.06	0.049	0.052	0.064	0.064	0.059	0.061	0.059	0.064	0.06	0.065	0.065	0.062	0.069
1256	Oeu002201.1	0.188	0.188	0.168	0.165	0.154	0.169	0.172	0.173	0.172	0.168	0.172	0.168	0.162	0.173	0.168
1257	Oeu002202.1	0.145	0.14	0.145	0.131	0.118	0.125	0.124	0.121	0.125	0.122	0.121	0.118	0.117	0.137	0.127
1258	Oeu002203.3	0.25	0.196	0.222	0.238	0.195	0.21	0.25	0.216	0.243	0.2	0.233	0.199	0.208	0.184	0.199
1259	Oeu002204.1	0.513	0.095	0.19	0.098	0	0.34	0.513	0.42	0.45	0.342	0.462	0.228	0.32	0.055	0.095
1260	Oeu002205.2	0.41	0.231	0.263	0.258	0.261	0.318	0.41	0.344	0.388	0.323	0.384	0.325	0.298	0.114	0.229
1261	Oeu002209.1	0.253	0.239	0.253	0.196	0.205	0.183	0.21	0.205	0.225	0.233	0.242	0.246	0.213	0.231	0.204
1262	Oeu002210.1	0.451	0.208	0.177	0.188	0.088	0.386	0.344	0.419	0.375	0.45	0.436	0.451	0.233	0.109	0.253
1263	Oeu002212.1	0.962	0.548	0	0	0.962	0	0	0	0	0	0	0	0	0	0
1264	Oeu002213.1	0.923	0	0	0	0.923	0	0	0	0	0.6	0.472	0	0	0	0
1265	Oeu002214.1	0.623	0.3	0.236	0.383	0.543	0.623	0	0	0.344	0	0.277	0	0.622	0.435	0.361
1266	Oeu002217.1	0.769	0.375	0.199	0.675	0.436	0	0	0	0	0	0	0	0.291	0	0.769
1267	Oeu002221.2	0.362	0.362	0.293	0.246	0.239	0.245	0.128	0.211	0.189	0.153	0.166	0.177	0.262	0.208	0.233
1268	Oeu002222.1	0.173	0.15	0.156	0.148	0.158	0.167	0.172	0.155	0.171	0.153	0.173	0.148	0.167	0.145	0.153
1269	Oeu002223.1	0.054	0.042	0.041	0.041	0.046	0.048	0.054	0.054	0.052	0.053	0.053	0.052	0.047	0.038	0.043
1270	Oeu002227.1	0.538	0.291	0.358	0.452	0.368	0.527	0	0.186	0.158	0.153	0.078	0.175	0.447	0.487	0.538
1271	Oeu002228.1	0.208	0.189	0.155	0.177	0.171	0.168	0.182	0.208	0.169	0.198	0.181	0.19	0.166	0.167	0.161
1272	Oeu002235.1	0.795	0.525	0.185	0	0.14	0.791	0	0	0	0	0	0	0	0.795	0.081
1273	Oeu002237.1	0.231	0.158	0.164	0.189	0.192	0.231	0.175	0.18	0.175	0.192	0.178	0.189	0.199	0.164	0.208
1274	Oeu002239.1	0.146	0.14	0.143	0.134	0.146	0.113	0.113	0.117	0.123	0.118	0.125	0.121	0.119	0.141	0.134
1275	Oeu002240.1	0.169	0.145	0.169	0.145	0.154	0.159	0.169	0.15	0.137	0.141	0.14	0.137	0.149	0.141	0.136
1276	Oeu002241.1	0.292	0.24	0.292	0.249	0.258	0.065	0.174	0.263	0.171	0.242	0.185	0.189	0.154	0.286	0.256
1277	Oeu002244.1	0.515	0.515	0.261	0.429	0.421	0.363	0.421	0.28	0.218	0.169	0.168	0.104	0.023	0.419	0.419
1278	Oeu002246.1	0.085	0.077	0.063	0.069	0.073	0.08	0.071	0.08	0.073	0.085	0.08	0.083	0.064	0.067	0.074
1279	Oeu002247.1	0.231	0.161	0.183	0.166	0.168	0.185	0.214	0.174	0.222	0.173	0.204	0.181	0.231	0.173	0.162
1280	Oeu002248.1	0.123	0.111	0.121	0.116	0.119	0.116	0.117	0.105	0.12	0.108	0.118	0.11	0.115	0.123	0.113
1281	Oeu002249.2	0.069	0.059	0.062	0.063	0.067	0.065	0.059	0.06	0.069	0.063	0.066	0.066	0.068	0.057	0.063
1282	Oeu002250.1	0.138	0.116	0.116	0.117	0.138	0.127	0.121	0.124	0.127	0.128	0.13	0.129	0.126	0.115	0.113
1283	Oeu002251.1	0.177	0.147	0.15	0.155	0.152	0.161	0.142	0.173	0.154	0.172	0.165	0.177	0.166	0.142	0.157
1284	Oeu002252.1	0.5	0.411	0.43	0.42	0.294	0.163	0	0.293	0.061	0.151	0	0	0.215	0.48	0.5
1285	Oeu002255.1	0.352	0.352	0.282	0.283	0.26	0.239	0.248	0.284	0.262	0.297	0.282	0.272	0.206	0.306	0.298
1286	Oeu002256.1	0.915	0.174	0.07	0.153	0.915	0.055	0	0	0	0	0	0	0.36	0	0.081
1287	Oeu002261.1	0.359	0.244	0.284	0.162	0.215	0.257	0.222	0.345	0.256	0.309	0.24	0.281	0.359	0	0.239
1288	Oeu002262.2	0.897	0.06	0	0	0.29	0.897	0	0.367	0.274	0	0	0	0.214	0	0.133
1289	Oeu002263.1	0.3	0.247	0.266	0.277	0.243	0.226	0.3	0.173	0.262	0.131	0.216	0.125	0.206	0.267	0.252
1290	Oeu002265.1	0.471	0.218	0.13	0.199	0.279	0.326	0.39	0.408	0.368	0.438	0.419	0.471	0.315	0.124	0.176
1291	Oeu002269.1	0.44	0.262	0.179	0.28	0.293	0.325	0.389	0.385	0.368	0.405	0.397	0.44	0.283	0.133	0.286
1292	Oeu002270.1	0.205	0.195	0.175	0.182	0.166	0.179	0.203	0.184	0.205	0.181	0.2	0.184	0.186	0.179	0.166
1293	Oeu002271.1	1	0	0	0	1	0	0	0	0	0	0	0	0	0	0
1294	Oeu002272.1	1	1	0	0	0	0	0	0	0	0	0	0	0	0	0
1295	Oeu002274.1	0.359	0.257	0.278	0.272	0.268	0.359	0.294	0.286	0.3	0.278	0.293	0.298	0.304	0.218	0.241
1296	Oeu002277.1	0.299	0.246	0.299	0.242	0.22	0.192	0.217	0.226	0.233	0.252	0.241	0.25	0.188	0.266	0.235
1297	Oeu002279.1	0.359	0.272	0.313	0.338	0.348	0.19	0.203	0.304	0.092	0.305	0.124	0.217	0.359	0.323	0.343
1298	Oeu002280.2	0.068	0.063	0.068	0.06	0.066	0.06	0.06	0.065	0.068	0.064	0.068	0.065	0.063	0.06	0.057
1299	Oeu002282.1	0.115	0.115	0.105	0.106	0.109	0.101	0.108	0.101	0.105	0.104	0.103	0.102	0.108	0.109	0.104
1300	Oeu002283.2	0.131	0.122	0.128	0.131	0.118	0.126	0.118	0.093	0.119	0.103	0.107	0.104	0.12	0.124	0.13
1301	Oeu002285.1	0.637	0.356	0.473	0.637	0.364	0.381	0	0	0.134	0.216	0.167	0.085	0.208	0.597	0.522
1302	Oeu002289.1	0.115	0.099	0.104	0.094	0.114	0.115	0.085	0.096	0.078	0.1	0.085	0.1	0.102	0.093	0.108
1303	Oeu002290.1	0.738	0.362	0.738	0.283	0.593	0	0	0.13	0	0.106	0.031	0.183	0.423	0.467	0.332
1304	Oeu002291.1	0.015	0.015	0.013	0.015	0.014	0.013	0.015	0.014	0.015	0.014	0.015	0.014	0.014	0.014	0.014
1305	Oeu002293.2	0.592	0.261	0.114	0.131	0.294	0.114	0.592	0.134	0.588	0.142	0.528	0.182	0.154	0.168	0.194
1306	Oeu002294.1	0.795	0.795	0	0	0.661	0	0.579	0	0.566	0	0.518	0.05	0	0	0
1307	Oeu002295.1	0.735	0.58	0.401	0.06	0.735	0	0	0.317	0	0.182	0	0	0	0.589	0.558
1308	Oeu002296.1	0.023	0.018	0.019	0.019	0.019	0.022	0.017	0.023	0.021	0.023	0.022	0.021	0.022	0.016	0.018
1309	Oeu002297.1	0.239	0.204	0.164	0.178	0.215	0.169	0.156	0.234	0.211	0.239	0.229	0.235	0.213	0.181	0.207
1310	Oeu002298.1	0.5	0.394	0.443	0.5	0.352	0.334	0.355	0.35	0.241	0.166	0.278	0	0.454	0.125	0.318
1311	Oeu002300.1	0.865	0	0	0.133	0	0	0.754	0	0.655	0	0.865	0	0	0	0
1312	Oeu002302.1	0.769	0.347	0.643	0.769	0.127	0.242	0.075	0.107	0	0.065	0.183	0	0.572	0	0.364
1313	Oeu002304.1	0.295	0.197	0.245	0.242	0.238	0.29	0.222	0.234	0.268	0.205	0.261	0.211	0.295	0.231	0.261
1314	Oeu002319.2	0.1	0.094	0.094	0.097	0.084	0.096	0.093	0.093	0.096	0.093	0.1	0.095	0.091	0.087	0.089
1315	Oeu002320.1	0.885	0	0	0	0.885	0	0.397	0.188	0.568	0	0.145	0	0	0	0
1316	Oeu002322.1	0.392	0.2	0.231	0.226	0.257	0.371	0.367	0.071	0.392	0.04	0.373	0.11	0.334	0.127	0.158
1317	Oeu002323.1	0.115	0.101	0.106	0.115	0.1	0.089	0.089	0.092	0.093	0.099	0.1	0.103	0.103	0.104	0.112
1318	Oeu002326.1	0.923	0	0	0	0	0	0	0.189	0	0.923	0	0.189	0	0	0
1319	Oeu002327.1	0.769	0	0.769	0.185	0.489	0	0.38	0	0	0	0	0	0	0	0
1320	Oeu002328.2	0.218	0.167	0.183	0.181	0.201	0.2	0.216	0.184	0.218	0.192	0.217	0.191	0.17	0.096	0.17
1321	Oeu002329.1	0.991	0.133	0	0	0	0.991	0	0	0	0	0	0	0	0	0
1322	Oeu002330.3	0.192	0.183	0.146	0.178	0.159	0.143	0.192	0.174	0.175	0.17	0.166	0.162	0.132	0.177	0.17
1323	Oeu002331.1	0.323	0.234	0.184	0.162	0.248	0.201	0.313	0.319	0.294	0.314	0.318	0.323	0.215	0.183	0.186
1324	Oeu002333.1	0.754	0.312	0.291	0.258	0.754	0.545	0	0	0	0	0.101	0.098	0.258	0.295	0.584
1325	Oeu002334.2	0.046	0.04	0.041	0.041	0.044	0.046	0.044	0.045	0.045	0.044	0.045	0.044	0.044	0.036	0.042
1326	Oeu002335.1	0.299	0.272	0.299	0.233	0.234	0.213	0.233	0.229	0.226	0.232	0.239	0.227	0.19	0.272	0.225
1327	Oeu002340.2	0.034	0.031	0.031	0.032	0.032	0.031	0.034	0.03	0.032	0.03	0.031	0.03	0.031	0.033	0.032
1328	Oeu002345.1	0.462	0.247	0.215	0.274	0.261	0.24	0.462	0.268	0.434	0.263	0.402	0.27	0.288	0.25	0.283
1329	Oeu002348.1	0.202	0.179	0.191	0.2	0.186	0.184	0.167	0.156	0.196	0.164	0.187	0.168	0.202	0.2	0.194
1330	Oeu002349.1	0.244	0.198	0.222	0.197	0.212	0.225	0.185	0.177	0.217	0.195	0.187	0.209	0.244	0.222	0.199
1331	Oeu002355.1	0.527	0.475	0.297	0.386	0.364	0.238	0.444	0.264	0.177	0.113	0.125	0.029	0.295	0.527	0.441
1332	Oeu002356.1	0.277	0.24	0.277	0.215	0.203	0.103	0.136	0.21	0.106	0.177	0.11	0.131	0.179	0.262	0.242
1333	Oeu002358.1	0.667	0	0	0.386	0	0.552	0.225	0.552	0.292	0.512	0.492	0.667	0.078	0	0
1334	Oeu002359.1	0.331	0.212	0.219	0.256	0.25	0.285	0.2	0.185	0.256	0.279	0.301	0.331	0.316	0.179	0.221
1335	Oeu002360.1	0.769	0	0	0	0	0.422	0	0.621	0.382	0.283	0.769	0.118	0	0	0
1336	Oeu002361.1	0.352	0.352	0.229	0.238	0.226	0.327	0.292	0.341	0.248	0.29	0.289	0.261	0.337	0.059	0.188
1337	Oeu002364.1	0.812	0.15	0.423	0.485	0.182	0.812	0	0	0	0	0	0	0.468	0.366	0.46
1338	Oeu002365.1	0.269	0.257	0.203	0.174	0.22	0	0.233	0.22	0.136	0.185	0.102	0.121	0.045	0.238	0.269
1339	Oeu002366.1	0.25	0.25	0.222	0.186	0.245	0.124	0.121	0.223	0.154	0.203	0.19	0.206	0.137	0.241	0.205
1340	Oeu002370.1	0.092	0.092	0.071	0.074	0.071	0.066	0.071	0.081	0.074	0.084	0.077	0.083	0.059	0.077	0.073
1341	Oeu002371.1	0.41	0.41	0.288	0.296	0.271	0.317	0.331	0.29	0.293	0.301	0.288	0.287	0.296	0.296	0.295
1342	Oeu002373.1	0	0	0	0	0	0	0	0	0	0	0	0	0	0	0
1343	Oeu002374.1	0.085	0.081	0.079	0.08	0.079	0.078	0.084	0.083	0.085	0.078	0.081	0.076	0.078	0.077	0.075
1344	Oeu002375.1	0.038	0.036	0.036	0.037	0.034	0.032	0.031	0.033	0.032	0.035	0.033	0.035	0.032	0.038	0.036
1345	Oeu002376.1	0.123	0.123	0.117	0.116	0.1	0.097	0.095	0.1	0.101	0.108	0.106	0.111	0.107	0.122	0.116
1346	Oeu002377.1	0.286	0.268	0.232	0.252	0.188	0.237	0.286	0.256	0.21	0.235	0.236	0.222	0.216	0.277	0.276
1347	Oeu002378.1	0.462	0.339	0.292	0.393	0.157	0.415	0.401	0.227	0.462	0.024	0.43	0	0.445	0.196	0.312
1348	Oeu002379.1	0.846	0	0	0.275	0	0.275	0	0	0	0	0	0	0.846	0	0
1349	Oeu002381.1	0.758	0.268	0.538	0.644	0.132	0.758	0	0	0	0	0	0	0.706	0.184	0.297
1350	Oeu002382.1	0.769	0.067	0	0.208	0.251	0.086	0.769	0	0.75	0	0.741	0	0	0.042	0.097
1351	Oeu002383.1	0.35	0.292	0.306	0.304	0.281	0.249	0.206	0.203	0.161	0.218	0.208	0.216	0.255	0.35	0.325
1352	Oeu002388.1	0.253	0.18	0.2	0.174	0.209	0.215	0.252	0.237	0.253	0.224	0.245	0.225	0.228	0.152	0.19
1353	Oeu002389.1	0.308	0.19	0.267	0.249	0.178	0.285	0.298	0.219	0.308	0.203	0.25	0.228	0.223	0.18	0.115
1354	Oeu002390.1	0.758	0.141	0	0.123	0.429	0	0.665	0.044	0.758	0	0.666	0.258	0.229	0	0
1355	Oeu002391.1	1	1	0	0	0	0	0	0	0	0	0	0	0	0	0
1356	Oeu002392.1	0.137	0.117	0.117	0.118	0.128	0.131	0.122	0.124	0.137	0.128	0.134	0.133	0.126	0.112	0.117
1357	Oeu002393.1	0.169	0.144	0.153	0.152	0.149	0.149	0.169	0.158	0.154	0.147	0.154	0.147	0.153	0.126	0.141
1358	Oeu002398.1	0.177	0.157	0.147	0.143	0.14	0.137	0.143	0.164	0.163	0.175	0.172	0.177	0.149	0.136	0.144
1359	Oeu002402.1	0.062	0.056	0.053	0.05	0.054	0.052	0.06	0.06	0.059	0.062	0.06	0.061	0.049	0.047	0.051
1360	Oeu002403.1	0.974	0	0	0.099	0	0.974	0	0	0	0	0	0	0	0	0
1361	Oeu002408.1	0.769	0	0	0.172	0	0.769	0	0.305	0	0	0	0	0.172	0	0
1362	Oeu002409.2	0.054	0.039	0.046	0.047	0.04	0.054	0.05	0.05	0.047	0.046	0.046	0.044	0.05	0.037	0.044
1363	Oeu002410.1	0.923	0.222	0	0.443	0	0.923	0	0	0	0	0	0	0	0	0.626
1364	Oeu002412.1	0.214	0.169	0.19	0.195	0.18	0.188	0.172	0.202	0.205	0.214	0.21	0.209	0.19	0.148	0.179
1365	Oeu002413.1	0.692	0.084	0.616	0.163	0.486	0.644	0	0	0.386	0.127	0.344	0.296	0.692	0.259	0.083
1366	Oeu002414.1	0.282	0.282	0.259	0.197	0.164	0.205	0.175	0.206	0.204	0.23	0.234	0.238	0.208	0.262	0.242
1367	Oeu002416.1	0.231	0.164	0.193	0.16	0.208	0.205	0.231	0.178	0.22	0.152	0.215	0.134	0.202	0.129	0.159
1368	Oeu002417.1	0.923	0	0	0.923	0	0	0	0	0	0	0	0	0.246	0	0
1369	Oeu002418.1	0.138	0.124	0.12	0.116	0.119	0.124	0.131	0.138	0.124	0.131	0.124	0.127	0.118	0.116	0.113
1370	Oeu002419.1	0.068	0.063	0.059	0.062	0.061	0.063	0.063	0.068	0.062	0.068	0.064	0.067	0.059	0.061	0.062
1371	Oeu002420.1	0.481	0.239	0.447	0.404	0.177	0.481	0.383	0.272	0.251	0.131	0.301	0	0.46	0.092	0.283
1372	Oeu002422.1	0.286	0.22	0.286	0.216	0.279	0.214	0.186	0.238	0.218	0.253	0.213	0.231	0.238	0.255	0.209
1373	Oeu002423.1	0.165	0.16	0.153	0.158	0.152	0.153	0.123	0.146	0.142	0.159	0.148	0.16	0.164	0.165	0.158
1374	Oeu002425.1	0.269	0.201	0.16	0.214	0.183	0.226	0.246	0.269	0.192	0.224	0.201	0.206	0.224	0.039	0.246
1375	Oeu002427.1	0.462	0.304	0.294	0.358	0.462	0.289	0.429	0.293	0.386	0.29	0.368	0.351	0.295	0.165	0.268
1376	Oeu002428.1	0.538	0.08	0.331	0.415	0.327	0.538	0	0	0.366	0	0.266	0	0.32	0.427	0.42
1377	Oeu002429.1	0.769	0.267	0	0	0.095	0	0	0.769	0.095	0.369	0.252	0.456	0	0	0
1378	Oeu002430.3	0.641	0.15	0.041	0.169	0.169	0.185	0.394	0.641	0.453	0.569	0.496	0.575	0.104	0.121	0.168
1379	Oeu002432.1	0.648	0.15	0.648	0.461	0.384	0.624	0.347	0.158	0.099	0.067	0	0	0.621	0.283	0.339
1380	Oeu002434.1	0.183	0.154	0.152	0.148	0.148	0.175	0.17	0.177	0.167	0.179	0.181	0.183	0.166	0.121	0.13
1381	Oeu002435.1	0.143	0.124	0.13	0.143	0.122	0.129	0.126	0.126	0.124	0.129	0.131	0.133	0.127	0.131	0.125
1382	Oeu002436.1	0.564	0.391	0.534	0.304	0.253	0.247	0.295	0.184	0.266	0.103	0.149	0.062	0.308	0.564	0.418
1383	Oeu002437.1	0.821	0.465	0.821	0.452	0.459	0	0.106	0	0	0	0.052	0	0	0.391	0.211
1384	Oeu002438.1	0.163	0.144	0.163	0.161	0.146	0.119	0.133	0.144	0.138	0.149	0.141	0.14	0.135	0.15	0.145
1385	Oeu002439.1	0.442	0.332	0.296	0.215	0.263	0.255	0.442	0.329	0.413	0.323	0.385	0.305	0.262	0.231	0.16
1386	Oeu002440.1	0.062	0.059	0.058	0.056	0.05	0.046	0.047	0.048	0.047	0.049	0.048	0.049	0.05	0.062	0.06
1387	Oeu002442.1	0.123	0.079	0.101	0.109	0.1	0.107	0.123	0.082	0.119	0.087	0.112	0.09	0.088	0.109	0.109
1388	Oeu002449.1	1	0	0	0	1	0	0	0	0	0	0	0	0	0	0
1389	Oeu002452.1	0.131	0.122	0.108	0.122	0.119	0.115	0.119	0.131	0.115	0.128	0.121	0.126	0.112	0.118	0.12
1390	Oeu002453.3	0.154	0.154	0.148	0.141	0.147	0.126	0.122	0.122	0.126	0.118	0.12	0.115	0.129	0.148	0.145
1391	Oeu002454.1	0.359	0.321	0.312	0.277	0.232	0.197	0.26	0.281	0.213	0.28	0.226	0.28	0.241	0.359	0.291
1392	Oeu002455.1	0.469	0.377	0.394	0.368	0.341	0.271	0.192	0.13	0.194	0.128	0.106	0.134	0.229	0.469	0.416
1393	Oeu002456.1	0.274	0.164	0.167	0.15	0.215	0.234	0.274	0.237	0.269	0.228	0.261	0.233	0.231	0.119	0.16
1394	Oeu002457.1	0.162	0.132	0.141	0.14	0.149	0.161	0.156	0.141	0.153	0.137	0.153	0.14	0.162	0.124	0.142
1395	Oeu002458.1	0.128	0.113	0.11	0.107	0.128	0.122	0.122	0.127	0.114	0.121	0.11	0.118	0.109	0.093	0.1
1396	Oeu002459.1	1	0	0	0	1	0	0	0	0	0	0	0	0	0	0
1397	Oeu002462.1	0.846	0	0	0	0	0	0.846	0.5	0.587	0	0.398	0	0	0	0
1398	Oeu002464.1	1	0	0	0	1	0	0	0	0	0	0	0	0	0	0
1399	Oeu002465.1	0.231	0.167	0.189	0.16	0.201	0.22	0.217	0.216	0.229	0.217	0.231	0.221	0.206	0.154	0.178
1400	Oeu002468.1	0.462	0.07	0.397	0.264	0.243	0.07	0.402	0.125	0.462	0.241	0.329	0.204	0	0.07	0.325
1401	Oeu002474.1	0.138	0.123	0.121	0.118	0.108	0.125	0.123	0.108	0.121	0.104	0.135	0.116	0.123	0.138	0.127
1402	Oeu002475.2	0.25	0.217	0.182	0.199	0.19	0.237	0.25	0.194	0.207	0.168	0.211	0.21	0.236	0.172	0.185
1403	Oeu002480.1	0.308	0.232	0.268	0.189	0.292	0.218	0.26	0.235	0.308	0.191	0.298	0.232	0.194	0.186	0.145
1404	Oeu002488.1	0.308	0.308	0.276	0.254	0.277	0.28	0.264	0.217	0.251	0.173	0.195	0.176	0.266	0.3	0.291
1405	Oeu002489.1	0.141	0.127	0.119	0.127	0.112	0.131	0.141	0.13	0.135	0.119	0.131	0.111	0.113	0.124	0.122
1406	Oeu002490.2	0.215	0.215	0.189	0.164	0.179	0.169	0.188	0.185	0.206	0.167	0.187	0.153	0.18	0.182	0.17
1407	Oeu002491.1	0.111	0.102	0.097	0.102	0.103	0.104	0.111	0.095	0.108	0.097	0.11	0.108	0.106	0.107	0.099
1408	Oeu002492.3	0.085	0.076	0.077	0.074	0.084	0.082	0.074	0.074	0.081	0.076	0.08	0.077	0.085	0.071	0.076
1409	Oeu002493.1	0.481	0.424	0.368	0.398	0.454	0.184	0	0.274	0.069	0.278	0.165	0.269	0.138	0.481	0.433
1410	Oeu002494.1	0.9	0	0.104	0.177	0.9	0	0	0	0	0	0	0	0.41	0.145	0.143
1411	Oeu002496.2	0.885	0	0	0.83	0.152	0	0	0	0	0	0	0	0.885	0	0
1412	Oeu002497.1	0.577	0.401	0.241	0.502	0.49	0.358	0.362	0	0.423	0	0	0	0.048	0.577	0.518
1413	Oeu002498.1	0.135	0.135	0.12	0.119	0.126	0.127	0.12	0.092	0.123	0.115	0.123	0.121	0.114	0.116	0.12
1414	Oeu002500.1	0.769	0	0	0	0	0	0	0.769	0.325	0.578	0	0.325	0	0	0
1415	Oeu002501.1	0.327	0.225	0.265	0.195	0.277	0.25	0.327	0.241	0.301	0.268	0.279	0.284	0.245	0.196	0.139
1416	Oeu002503.1	0.923	0	0	0	0.923	0	0.3	0	0	0	0	0	0	0	0
1417	Oeu002504.2	0.782	0.293	0	0	0.509	0.25	0.782	0.263	0.403	0.244	0.356	0.326	0	0	0
1418	Oeu002505.2	0.346	0.214	0.186	0.199	0.346	0.285	0.329	0.312	0.257	0.289	0.267	0.288	0.241	0.038	0.214
1419	Oeu002507.1	0.092	0.062	0.081	0.077	0.069	0.069	0.081	0.092	0.068	0.083	0.075	0.079	0.081	0.051	0.055
1420	Oeu002508.1	0.308	0.308	0.266	0.246	0.251	0.234	0.269	0.219	0.255	0.239	0.252	0.234	0.25	0.279	0.266
1421	Oeu002509.2	0.111	0.098	0.105	0.098	0.09	0.094	0.103	0.105	0.108	0.106	0.111	0.109	0.094	0.108	0.096
1422	Oeu002510.1	0.031	0.029	0.03	0.03	0.027	0.029	0.029	0.026	0.031	0.027	0.03	0.027	0.03	0.031	0.029
1423	Oeu002511.1	0.331	0.235	0.195	0.199	0.179	0.217	0.224	0.326	0.297	0.329	0.331	0.331	0.159	0.227	0.229
1424	Oeu002512.1	0.788	0	0	0	0	0.126	0.294	0.788	0.187	0.733	0.537	0.665	0	0	0
1425	Oeu002513.1	0.692	0	0	0	0.195	0.226	0.506	0.692	0.384	0.605	0.414	0.618	0.146	0	0.082
1426	Oeu002515.1	0.615	0	0	0	0.227	0.305	0.437	0.615	0.389	0.593	0.469	0.6	0.132	0	0.198
1427	Oeu002516.1	0.615	0	0	0	0.057	0.101	0.388	0.615	0.299	0.548	0.394	0.574	0	0	0.098
1428	Oeu002517.1	1	0	0	0	0	0	1	0	0	0	0	0	0	0	0
1429	Oeu002518.2	0.169	0.138	0.136	0.136	0.117	0.129	0.151	0.164	0.157	0.166	0.164	0.169	0.124	0.139	0.141
1430	Oeu002519.1	0.044	0.042	0.041	0.04	0.043	0.044	0.044	0.043	0.043	0.042	0.043	0.043	0.042	0.037	0.038
1431	Oeu002520.1	0	0	0	0	0	0	0	0	0	0	0	0	0	0	0
1432	Oeu002521.1	0	0	0	0	0	0	0	0	0	0	0	0	0	0	0
1433	Oeu002522.1	0.145	0.137	0.141	0.145	0.135	0.135	0.134	0.122	0.139	0.112	0.13	0.113	0.129	0.142	0.139
1434	Oeu002523.1	0.274	0.194	0.251	0.234	0.213	0.236	0.191	0.233	0.245	0.226	0.234	0.215	0.242	0.274	0.23
1435	Oeu002524.1	0.923	0	0	0	0	0.281	0.078	0	0.547	0	0.923	0	0	0	0
1436	Oeu002525.1	0.872	0.289	0.127	0.056	0.872	0	0.3	0	0.181	0	0.326	0	0.056	0	0
1437	Oeu002526.1	0.67	0.67	0.23	0.357	0.423	0.208	0.311	0.363	0.23	0.253	0.23	0.148	0	0.533	0.387
1438	Oeu002527.1	0.846	0	0	0	0	0	0	0.221	0.221	0	0.846	0	0	0	0
1439	Oeu002530.1	0.667	0	0.124	0	0.16	0.257	0.539	0.394	0.501	0.33	0.667	0.17	0.221	0	0.16
1440	Oeu002531.3	0.419	0.209	0.28	0.29	0.289	0.329	0.419	0.32	0.365	0.3	0.363	0.305	0.362	0.146	0.287
1441	Oeu002532.1	0.269	0.215	0.142	0.253	0.209	0.186	0.226	0.153	0.174	0.103	0.161	0.083	0.269	0.214	0.236
1442	Oeu002535.1	0.262	0.151	0.142	0.162	0.186	0.228	0.202	0.172	0.262	0.172	0.253	0.177	0.202	0.144	0.168
1443	Oeu002536.2	0.564	0.217	0.187	0.295	0.294	0.187	0.539	0.424	0.564	0.067	0.509	0.353	0.119	0.067	0.206
1444	Oeu002537.1	0.288	0.258	0.212	0.187	0.239	0.195	0.276	0.242	0.288	0.21	0.25	0.211	0.175	0.168	0.198
1445	Oeu002539.1	0.359	0.209	0.118	0.297	0.222	0.242	0.348	0.192	0.356	0.254	0.359	0.339	0.297	0.077	0.224
1446	Oeu002542.1	0.709	0.195	0	0.111	0.421	0.059	0.709	0.333	0.544	0.286	0.503	0.308	0.257	0.033	0.243
1447	Oeu002543.1	0.769	0.557	0.088	0.714	0.365	0.29	0.324	0	0	0	0	0	0.091	0.289	0.769
1448	Oeu002544.1	0.288	0.252	0.26	0.195	0.248	0.27	0.216	0.17	0.249	0.217	0.229	0.204	0.287	0.288	0.238
1449	Oeu002545.1	0.177	0.177	0.158	0.127	0.141	0.114	0.146	0.153	0.128	0.157	0.145	0.157	0.127	0.166	0.176
1450	Oeu002546.1	0.138	0.138	0.122	0.124	0.125	0.11	0.121	0.127	0.125	0.127	0.13	0.125	0.117	0.13	0.128
1451	Oeu002547.1	0.154	0.135	0.116	0.144	0.154	0.142	0.131	0.096	0.144	0.109	0.138	0.109	0.143	0.085	0.121
1452	Oeu002548.1	0.331	0.331	0.264	0.2	0.277	0.227	0.248	0.233	0.227	0.24	0.23	0.229	0.225	0.323	0.292
1453	Oeu002549.2	0.171	0.147	0.146	0.137	0.171	0.152	0.166	0.157	0.164	0.156	0.16	0.154	0.155	0.125	0.141
1454	Oeu002550.1	0.897	0	0.359	0	0	0	0	0	0	0	0	0	0	0.778	0.897
1455	Oeu002551.1	0.885	0.636	0.301	0	0	0	0	0	0	0	0	0	0	0.676	0.885
1456	Oeu002552.1	0.385	0.24	0	0.153	0.227	0	0.249	0.385	0.086	0.153	0	0.203	0	0	0.086
1457	Oeu002553.1	0.744	0.744	0	0.654	0.614	0.522	0	0	0	0	0	0	0	0.074	0.3
1458	Oeu002554.1	0.333	0.125	0.224	0.214	0.223	0.257	0.292	0.256	0.264	0.246	0.333	0.223	0.27	0	0.118
1459	Oeu002558.1	0.915	0	0.32	0.541	0	0.915	0	0	0	0	0	0	0	0.333	0.325
1460	Oeu002560.3	0.392	0.392	0.337	0.329	0.282	0.278	0.292	0.183	0.156	0.216	0.088	0.234	0.324	0.389	0.356
1461	Oeu002568.1	0.521	0.377	0.31	0.444	0.36	0.421	0.356	0.118	0.203	0.073	0.253	0.176	0.521	0.417	0.384
1462	Oeu002569.1	0.869	0.044	0.097	0.211	0.869	0	0	0	0	0.025	0	0	0.435	0.148	0.19
1463	Oeu002570.1	1	0	0	0	0	0	0	0	0	0	0	0	0	0	1
1464	Oeu002571.1	1	0	0	1	0	0	0	0	0	0	0	0	0	0	0
1465	Oeu002572.1	0.274	0.203	0.205	0.187	0.222	0.233	0.274	0.26	0.242	0.265	0.245	0.25	0.228	0.185	0.205
1466	Oeu002573.1	0.085	0.079	0.076	0.078	0.075	0.074	0.085	0.08	0.077	0.082	0.075	0.077	0.075	0.076	0.08
1467	Oeu002574.1	0.481	0.481	0.073	0.391	0.298	0.181	0.349	0.344	0.469	0.414	0.472	0.354	0.359	0	0
1468	Oeu002575.1	0.143	0.139	0.131	0.132	0.114	0.131	0.136	0.132	0.128	0.136	0.133	0.14	0.115	0.143	0.126
1469	Oeu002576.1	1	0	0	0	0	0	0	0	0	0	0	0	1	0	0
1470	Oeu002578.1	0.923	0	0	0	0	0	0	0	0	0	0.923	0.698	0	0	0
1471	Oeu002579.1	0.031	0.029	0.028	0.029	0.027	0.026	0.026	0.025	0.025	0.025	0.025	0.026	0.026	0.031	0.03
1472	Oeu002580.1	0.692	0.181	0.692	0	0.311	0	0	0	0	0.181	0	0	0.181	0	0
1473	Oeu002582.1	0.038	0.035	0.035	0.035	0.032	0.031	0.033	0.03	0.03	0.031	0.029	0.032	0.032	0.038	0.036
1474	Oeu002583.1	0.569	0.455	0.569	0.451	0.227	0.365	0.486	0.193	0.475	0	0.344	0.102	0.185	0.252	0.218
1475	Oeu002584.1	0.026	0.023	0.025	0.024	0.024	0.024	0.025	0.024	0.025	0.024	0.025	0.023	0.026	0.021	0.023
1476	Oeu002588.1	0.692	0	0.266	0.685	0.262	0.486	0.2	0.216	0.26	0.057	0.404	0	0.692	0	0.098
1477	Oeu002592.1	1	1	0	0	0	0	0	0	0	0	0	0	0	0	0
1478	Oeu002594.1	1	0	0	0	0	0	0	0	1	0	0	0	0	0	0
1479	Oeu002595.1	0.673	0.416	0.201	0.485	0.296	0.433	0	0.138	0	0.225	0.058	0.104	0	0.673	0.484
1480	Oeu002596.1	0.054	0.042	0.043	0.042	0.047	0.047	0.054	0.046	0.051	0.045	0.051	0.045	0.044	0.041	0.042
1481	Oeu002604.1	0.786	0.249	0.418	0.277	0.634	0.786	0	0	0	0	0	0.066	0.241	0.434	0.376
1482	Oeu002605.1	0.108	0.091	0.094	0.096	0.097	0.095	0.108	0.101	0.106	0.101	0.107	0.1	0.099	0.086	0.09
1483	Oeu002606.1	0.308	0.191	0.259	0.28	0.074	0.286	0.276	0.308	0.216	0.262	0.227	0.27	0.307	0.166	0.247
1484	Oeu002607.1	0.297	0.226	0.297	0.237	0.242	0.223	0.237	0.277	0.208	0.254	0.226	0.243	0.192	0.216	0.186
1485	Oeu002608.1	0.162	0.16	0.156	0.153	0.14	0.144	0.144	0.14	0.151	0.145	0.152	0.14	0.136	0.162	0.157
1486	Oeu002609.1	0.513	0.135	0.394	0.43	0.26	0.513	0.246	0.105	0.346	0.322	0	0.105	0.433	0.435	0.394
1487	Oeu002611.1	0.163	0.138	0.146	0.141	0.14	0.138	0.152	0.153	0.162	0.152	0.163	0.15	0.157	0.132	0.138
1488	Oeu002612.1	0.231	0.231	0.201	0.209	0.205	0.199	0.186	0.173	0.196	0.182	0.204	0.204	0.227	0.212	0.221
1489	Oeu002615.1	0.299	0.244	0.277	0.272	0.244	0.24	0.204	0.19	0.204	0.193	0.193	0.196	0.25	0.299	0.273
1490	Oeu002616.1	0.846	0.15	0.15	0.7	0.334	0.846	0	0	0	0	0	0	0	0	0
1491	Oeu002620.1	0.954	0	0	0.12	0	0.954	0	0	0	0	0	0	0	0	0.37
1492	Oeu002624.1	0.274	0.221	0.182	0.2	0.214	0.235	0.248	0.274	0.241	0.256	0.241	0.255	0.211	0.206	0.208
1493	Oeu002630.1	0.269	0.215	0.16	0.21	0.211	0.222	0.269	0.215	0.247	0.209	0.214	0.205	0.219	0.187	0.14
1494	Oeu002633.1	0.592	0.197	0.065	0.34	0.592	0.215	0.234	0.369	0.263	0.339	0.331	0.336	0.298	0.268	0.317
1495	Oeu002637.1	0	0	0	0	0	0	0	0	0	0	0	0	0	0	0
1496	Oeu002640.2	0.769	0	0.455	0.211	0.313	0.769	0	0	0	0	0	0	0.299	0.509	0.509
1497	Oeu002643.1	0.885	0	0	0.882	0.45	0	0	0	0	0	0	0	0	0	0.885
1498	Oeu002644.1	0.615	0.14	0	0.615	0	0	0	0	0.248	0	0.368	0	0	0.14	0.368
1499	Oeu002645.1	0.795	0	0.29	0.795	0.319	0	0	0	0	0	0	0	0.486	0.434	0.777
1500	Oeu002646.1	0.603	0.171	0	0.596	0	0.593	0.438	0.436	0.394	0.217	0.326	0	0.603	0	0.203
1501	Oeu002651.2	0.308	0.23	0.238	0.288	0.203	0.305	0.308	0.249	0.227	0.239	0.238	0.218	0.26	0.224	0.265
1502	Oeu002653.1	0.115	0.115	0.108	0.112	0.106	0.103	0.106	0.093	0.102	0.096	0.094	0.093	0.105	0.104	0.108
1503	Oeu002654.1	0.123	0.086	0.123	0.102	0.101	0.087	0.111	0.113	0.121	0.106	0.112	0.101	0.081	0.092	0.109
1504	Oeu002655.1	0.279	0.204	0.238	0.197	0.224	0.22	0.262	0.267	0.262	0.259	0.279	0.264	0.21	0.206	0.211
1505	Oeu002656.1	0.138	0.133	0.124	0.138	0.122	0.119	0.111	0.116	0.124	0.123	0.125	0.126	0.126	0.131	0.132
1506	Oeu002657.3	0.146	0.121	0.116	0.114	0.129	0.134	0.146	0.131	0.14	0.131	0.139	0.132	0.129	0.111	0.121
1507	Oeu002658.2	0.648	0.45	0.648	0.356	0.341	0.428	0.304	0	0.222	0	0.287	0	0.331	0.511	0.399
1508	Oeu002659.5	0.436	0.143	0.34	0.121	0.3	0.413	0.148	0.397	0.235	0.409	0.256	0.425	0.436	0.091	0.309
1509	Oeu002661.1	0.179	0.135	0.152	0.15	0.152	0.166	0.175	0.179	0.168	0.167	0.168	0.171	0.154	0.117	0.144
1510	Oeu002662.1	0.446	0.392	0.36	0.37	0.418	0.285	0.317	0.147	0.11	0	0.017	0	0.104	0.446	0.432
1511	Oeu002665.1	0.856	0.42	0.589	0.284	0.856	0	0	0	0	0	0	0	0.113	0.313	0.277
1512	Oeu002666.1	0.231	0.095	0.082	0.11	0.09	0.166	0.214	0.161	0.178	0.16	0.231	0.148	0.189	0.052	0.029
1513	Oeu002667.1	0.75	0.75	0.101	0	0.464	0	0.651	0	0.62	0	0.51	0	0	0	0
1514	Oeu002668.1	0.046	0.045	0.043	0.042	0.042	0.044	0.045	0.043	0.044	0.041	0.043	0.036	0.039	0.046	0.044
1515	Oeu002670.1	0.904	0	0.235	0.904	0	0.268	0	0	0	0	0	0	0.601	0	0.321
1516	Oeu002672.1	0.246	0.147	0.204	0.168	0.202	0.233	0.159	0.13	0.19	0.152	0.176	0.179	0.246	0.188	0.195
1517	Oeu002676.1	0.173	0.136	0.162	0.155	0.121	0.173	0.147	0.17	0.139	0.153	0.161	0.147	0.173	0.156	0.137
1518	Oeu002678.1	0.5	0.299	0.339	0.299	0.402	0.363	0.183	0.116	0.29	0.246	0.246	0.269	0.473	0.374	0.5
1519	Oeu002679.1	0.615	0.615	0.138	0.17	0.434	0.286	0.221	0.339	0.291	0.49	0.341	0.432	0.164	0.282	0.231
1520	Oeu002680.1	0.231	0.185	0.171	0.184	0.194	0.177	0.214	0.231	0.192	0.214	0.195	0.191	0.183	0.201	0.19
1521	Oeu002681.1	0.531	0.236	0.304	0.301	0.314	0.256	0.22	0.531	0.239	0.325	0.277	0.267	0.288	0.464	0.4
1522	Oeu002683.1	0.99	0.99	0	0	0	0	0.104	0	0	0	0	0	0	0	0
1523	Oeu002684.1	0.938	0.071	0	0	0.938	0	0	0.338	0.448	0	0	0	0	0	0
1524	Oeu002685.1	0.75	0.288	0	0.2	0.75	0.212	0.317	0.484	0.296	0.197	0.263	0.181	0.144	0.381	0.355
1525	Oeu002687.1	0.423	0.404	0.189	0.423	0.293	0.4	0.421	0.2	0.136	0.203	0.137	0.18	0.237	0.259	0.352
1526	Oeu002688.1	0.342	0.213	0.289	0.295	0.314	0.297	0.246	0.226	0.342	0.199	0.291	0.19	0.309	0.211	0.249
1527	Oeu002689.1	0.462	0.406	0.353	0.448	0.124	0.235	0	0.047	0.258	0.23	0.157	0	0.168	0.455	0.462
1528	Oeu002690.1	0.256	0.21	0.256	0.169	0.221	0.247	0.225	0.166	0.239	0.21	0.223	0.169	0.223	0.199	0.204
1529	Oeu002692.1	0.385	0.256	0.357	0.187	0.258	0.385	0.313	0.213	0.375	0.304	0.309	0.228	0.324	0.221	0.246
1530	Oeu002694.1	0.369	0.201	0.199	0.202	0.25	0.305	0.24	0.182	0.214	0.196	0.208	0.198	0.369	0.232	0.226
1531	Oeu002696.1	0.046	0.041	0.04	0.04	0.039	0.042	0.046	0.041	0.046	0.041	0.043	0.04	0.04	0.037	0.039
1532	Oeu002698.1	1	0	0	0	0	0	0	0	0	0	0	0	0	0	1
1533	Oeu002700.1	0.59	0.437	0.362	0.479	0.427	0.433	0.4	0.064	0.095	0	0.036	0	0.156	0.59	0.46
1534	Oeu002701.1	0.769	0.159	0	0.564	0.397	0.769	0.143	0	0	0	0	0	0.687	0.327	0.524
1535	Oeu002702.1	0.269	0.263	0.213	0.266	0.239	0.227	0.191	0.221	0.172	0.198	0.178	0.187	0.231	0.269	0.267
1536	Oeu002703.4	0.286	0.251	0.243	0.269	0.276	0.282	0.236	0.207	0.195	0.187	0.156	0.163	0.273	0.282	0.286
1537	Oeu002704.1	0.356	0.356	0.259	0.291	0.307	0.161	0.287	0.194	0.289	0.163	0.264	0.165	0.292	0.31	0.3
1538	Oeu002705.2	0.419	0.306	0.419	0.31	0.317	0.231	0.24	0.312	0.275	0.311	0.296	0.309	0.281	0.338	0.268
1539	Oeu002709.1	0.123	0.106	0.123	0.106	0.109	0.099	0.08	0.119	0.097	0.112	0.101	0.102	0.092	0.105	0.106
1540	Oeu002710.1	0.569	0.214	0.484	0.457	0.319	0.569	0.041	0.217	0.041	0.141	0.158	0.139	0.533	0.303	0.393
1541	Oeu002711.1	0.262	0.213	0.24	0.246	0.186	0.214	0.222	0.19	0.231	0.191	0.217	0.2	0.262	0.261	0.198
1542	Oeu002712.1	0.641	0.537	0.387	0.633	0.226	0.486	0	0	0	0	0	0	0.634	0.254	0.641
1543	Oeu002714.1	0.596	0.457	0.29	0.39	0	0.546	0.439	0	0.127	0.205	0.293	0.162	0.208	0.207	0.596
1544	Oeu002716.1	0.615	0.547	0.615	0.25	0.45	0	0	0.472	0	0.441	0	0.309	0.507	0.38	0.301
1545	Oeu002719.1	0.372	0.235	0.275	0.279	0.24	0.265	0.372	0.284	0.322	0.257	0.343	0.236	0.253	0.238	0.257
1546	Oeu002721.2	0.831	0.057	0.098	0.234	0.346	0.831	0	0	0	0	0	0	0.492	0.057	0.312
1547	Oeu002722.1	0.154	0.107	0.138	0.133	0.121	0.115	0.152	0.119	0.154	0.127	0.14	0.125	0.134	0.127	0.119
1548	Oeu002723.1	0.231	0.202	0.171	0.185	0.198	0.218	0.231	0.22	0.204	0.2	0.211	0.189	0.218	0.186	0.185
1549	Oeu002726.2	0.167	0.162	0.14	0.144	0.167	0.139	0.144	0.115	0.162	0.125	0.146	0.124	0.143	0.152	0.159
1550	Oeu002727.1	0.069	0.069	0.065	0.064	0.066	0.058	0.062	0.065	0.064	0.066	0.067	0.067	0.067	0.063	0.064
1551	Oeu002728.1	0.023	0.022	0.022	0.02	0.02	0.021	0.021	0.019	0.022	0.019	0.021	0.019	0.023	0.021	0.02
1552	Oeu002730.1	0.492	0.445	0.402	0.277	0.334	0.281	0.377	0.288	0.327	0.075	0.273	0.082	0.313	0.492	0.4
1553	Oeu002732.1	1	0	0	0	0	1	0	0	0	0	0	0	0	0	0
1554	Oeu002735.1	0.169	0.137	0.126	0.166	0.133	0.169	0.15	0.146	0.146	0.139	0.148	0.139	0.161	0.141	0.15
1555	Oeu002736.1	0.4	0.254	0.174	0.217	0.14	0.311	0.4	0.157	0.283	0.203	0.299	0.266	0	0.193	0.209
1556	Oeu002741.1	0.846	0.846	0	0.121	0	0	0	0	0	0	0	0.215	0	0.569	0.121
1557	Oeu002742.2	0.44	0.44	0.176	0.139	0.321	0.201	0.383	0.261	0.379	0.278	0.347	0.309	0.282	0.276	0.358
1558	Oeu002743.1	0.169	0.136	0.169	0.139	0.164	0.156	0.148	0.155	0.149	0.148	0.138	0.145	0.168	0.128	0.163
1559	Oeu002744.1	0.269	0.219	0.269	0.218	0.227	0.157	0.172	0.192	0.121	0.157	0.109	0.132	0.155	0.23	0.212
1560	Oeu002745.1	0.338	0.249	0.153	0.25	0.319	0.333	0.26	0.232	0.22	0.224	0.188	0.252	0.276	0.254	0.338
1561	Oeu002747.1	0.846	0.063	0	0.211	0.618	0.846	0	0	0	0	0	0	0.617	0	0.333
1562	Oeu002748.1	1	1	0	0	0	0	0	0	0	0	0	0	0	0	0
1563	Oeu002749.1	0.043	0.042	0.037	0.039	0.04	0.041	0.04	0.038	0.043	0.039	0.043	0.04	0.042	0.036	0.039
1564	Oeu002750.1	0.183	0.153	0.15	0.163	0.149	0.161	0.183	0.176	0.175	0.17	0.168	0.168	0.16	0.125	0.138
1565	Oeu002752.3	0.177	0.177	0.176	0.142	0.154	0.128	0.139	0.147	0.147	0.147	0.153	0.147	0.142	0.13	0.138
1566	Oeu002753.1	0.5	0.146	0.299	0.148	0.264	0.245	0.255	0.477	0.463	0.481	0.5	0.43	0.056	0.159	0.219
1567	Oeu002754.1	0.244	0.202	0.244	0.23	0.21	0.216	0.215	0.222	0.204	0.205	0.21	0.209	0.217	0.162	0.19
1568	Oeu002755.1	0.375	0.287	0.301	0.321	0.235	0.245	0.351	0.266	0.258	0.219	0.231	0.148	0.195	0.375	0.318
1569	Oeu002756.2	0.808	0.741	0.808	0.119	0.119	0	0	0	0	0	0	0	0	0.286	0
1570	Oeu002757.1	0.462	0.462	0.262	0.306	0.378	0.326	0.299	0.284	0.297	0.293	0.314	0.339	0.312	0.372	0.371
1571	Oeu002759.1	0	0	0	0	0	0	0	0	0	0	0	0	0	0	0
1572	Oeu002760.2	0.038	0.036	0.035	0.038	0.037	0.037	0.038	0.038	0.038	0.038	0.038	0.038	0.037	0.031	0.035
1573	Oeu002766.1	0.376	0.331	0.254	0.289	0.233	0.198	0.376	0.302	0.335	0.312	0.337	0.301	0.206	0.285	0.278
1574	Oeu002767.1	0.985	0	0	0	0	0	0.985	0	0.283	0	0	0	0	0	0
1575	Oeu002768.1	0.846	0	0	0.683	0.846	0	0	0	0	0	0	0	0.215	0	0.493
1576	Oeu002770.1	0.369	0.181	0.206	0.153	0.19	0.264	0.245	0.369	0.296	0.364	0.325	0.344	0.258	0.198	0.163
1577	Oeu002771.1	0.115	0.107	0.105	0.103	0.102	0.108	0.109	0.115	0.107	0.115	0.113	0.115	0.103	0.087	0.102
1578	Oeu002772.1	0.554	0.17	0.401	0.294	0.265	0.522	0.199	0.236	0.209	0.216	0.353	0.313	0.554	0.213	0.27
1579	Oeu002773.1	0.931	0	0	0	0	0	0.931	0	0.644	0	0.414	0	0	0	0
1580	Oeu002775.1	0.179	0.157	0.173	0.164	0.179	0.164	0.16	0.161	0.104	0.157	0.101	0.15	0.154	0.164	0.167
1581	Oeu002776.1	0.123	0.107	0.077	0.106	0.106	0.093	0.092	0.123	0.083	0.116	0.093	0.107	0.087	0.103	0.118
1582	Oeu002778.1	0.831	0.279	0	0	0.273	0	0.831	0	0.767	0	0.606	0.155	0	0	0
1583	Oeu002779.1	0.762	0.762	0.145	0.35	0.324	0.467	0	0	0	0	0	0	0.29	0.317	0.466
1584	Oeu002782.1	0.337	0.312	0.283	0.297	0.264	0.264	0.337	0.225	0.29	0.203	0.257	0.169	0.241	0.271	0.3
1585	Oeu002783.1	0.75	0.453	0	0	0.657	0.44	0.75	0	0.515	0	0.616	0	0	0	0
1586	Oeu002784.2	0.094	0.092	0.086	0.088	0.094	0.082	0.086	0.082	0.087	0.083	0.085	0.082	0.087	0.087	0.087
1587	Oeu002785.2	0.427	0.293	0.328	0.291	0.427	0.314	0.322	0.311	0.338	0.298	0.295	0.272	0.283	0.177	0.208
1588	Oeu002786.1	0.323	0.262	0.248	0.32	0.176	0.246	0.323	0.3	0.282	0.236	0.276	0.225	0.268	0.129	0.28
1589	Oeu002788.1	1	1	0	0	0	0	0	0	0	0	0	0	0	0	0
1590	Oeu002789.2	0.582	0.515	0.491	0.417	0.441	0.248	0.582	0.208	0.36	0	0.236	0	0.062	0.526	0.445
1591	Oeu002790.1	1	0	0	1	0	0	0	0	0	0	0	0	0	0	0
1592	Oeu002792.1	0.046	0.041	0.044	0.041	0.036	0.034	0.042	0.041	0.041	0.045	0.044	0.046	0.034	0.044	0.041
1593	Oeu002793.1	0.12	0.116	0.098	0.104	0.101	0.106	0.103	0.12	0.11	0.118	0.119	0.117	0.104	0.094	0.108
1594	Oeu002796.1	0.596	0.464	0.596	0.403	0.046	0	0.593	0	0.479	0.082	0.506	0.046	0	0.179	0.122
1595	Oeu002798.1	0.75	0.518	0.537	0.561	0.489	0.245	0	0	0	0	0	0	0	0.75	0.627
1596	Oeu002799.2	0.22	0.183	0.187	0.183	0.169	0.167	0.22	0.171	0.188	0.155	0.193	0.161	0.165	0.217	0.174
1597	Oeu002800.1	0.526	0.174	0.526	0.372	0.182	0.5	0	0.244	0.28	0.348	0.39	0.405	0.446	0	0.187
1598	Oeu002803.1	0.369	0.217	0.283	0.254	0.271	0.315	0.241	0.333	0.312	0.311	0.289	0.292	0.369	0.207	0.238
1599	Oeu002804.1	0.346	0.21	0.193	0.321	0.346	0.061	0.243	0.24	0.271	0.289	0.332	0.322	0.189	0.271	0.325
1600	Oeu002805.1	0.308	0.308	0.277	0.255	0.229	0.212	0.243	0.22	0.242	0.223	0.229	0.244	0.233	0.28	0.263
1601	Oeu002806.1	0.669	0.415	0.405	0.406	0.403	0.59	0	0	0	0	0.07	0	0.096	0.461	0.669
1602	Oeu002807.1	0.769	0.752	0.183	0.301	0.395	0.64	0	0	0	0	0	0	0	0.422	0.769
1603	Oeu002808.1	0.121	0.119	0.112	0.103	0.106	0.116	0.114	0.116	0.119	0.115	0.121	0.114	0.103	0.104	0.107
1604	Oeu002809.1	0.177	0.156	0.177	0.154	0.134	0.054	0.104	0.128	0.069	0.114	0.07	0.082	0.109	0.157	0.151
1605	Oeu002810.1	0.162	0.142	0.152	0.128	0.133	0.113	0.14	0.162	0.147	0.155	0.156	0.151	0.129	0.146	0.151
1606	Oeu002813.1	0.264	0.118	0.264	0.239	0.143	0.167	0.253	0.239	0.241	0.225	0.238	0.224	0.263	0.147	0.209
1607	Oeu002814.2	0.048	0.043	0.045	0.044	0.041	0.045	0.048	0.046	0.048	0.044	0.047	0.045	0.046	0.041	0.041
1608	Oeu002815.1	0.808	0.667	0.808	0	0.308	0	0.205	0	0	0	0	0	0	0.294	0
1609	Oeu002816.1	0.137	0.132	0.122	0.115	0.118	0.116	0.111	0.133	0.112	0.13	0.12	0.126	0.105	0.137	0.125
1610	Oeu002819.1	0.877	0.254	0.395	0	0.877	0	0.265	0	0.314	0	0.064	0	0	0	0.168
1611	Oeu002821.2	0.046	0.04	0.046	0.043	0.039	0.041	0.04	0.042	0.042	0.041	0.042	0.041	0.044	0.035	0.04
1612	Oeu002822.1	0.269	0.269	0.212	0.21	0.207	0.225	0.226	0.248	0.211	0.232	0.227	0.233	0.207	0.171	0.192
1613	Oeu002823.1	0.474	0.246	0.262	0.209	0.298	0.292	0.402	0.214	0.474	0.207	0.431	0.295	0.33	0.154	0.253
1614	Oeu002824.1	0.177	0.145	0.177	0.138	0.121	0.103	0.124	0.122	0.128	0.13	0.126	0.124	0.112	0.164	0.146
1615	Oeu002826.1	0.138	0.138	0.13	0.121	0.134	0.113	0.119	0.118	0.119	0.12	0.122	0.126	0.126	0.128	0.123
1616	Oeu002829.2	0.215	0.215	0.198	0.181	0.199	0.174	0.161	0.167	0.167	0.184	0.184	0.192	0.171	0.206	0.196
1617	Oeu002833.2	0.051	0.04	0.048	0.045	0.05	0.047	0.043	0.051	0.048	0.049	0.046	0.046	0.051	0.047	0.048
1618	Oeu002841.1	0.992	0	0	0	0.992	0	0	0	0	0	0	0	0.157	0	0
1619	Oeu002842.1	0.215	0.208	0.215	0.163	0.163	0.134	0.174	0.183	0.186	0.187	0.185	0.19	0.143	0.201	0.176
1620	Oeu002844.2	0.123	0.119	0.117	0.12	0.119	0.118	0.109	0.107	0.105	0.114	0.112	0.117	0.117	0.116	0.123
1621	Oeu002848.1	0.744	0.744	0.201	0.422	0.22	0.247	0.377	0	0.08	0.08	0	0	0.35	0.332	0.381
1622	Oeu002849.1	0.744	0	0	0.744	0.385	0.537	0.457	0	0	0	0	0	0.304	0.222	0.569
1623	Oeu002851.2	0.115	0.105	0.108	0.115	0.105	0.109	0.095	0.101	0.105	0.106	0.105	0.105	0.107	0.092	0.108
1624	Oeu002853.1	0.904	0.374	0.904	0	0.757	0	0	0	0	0	0	0	0	0	0.081
1625	Oeu002854.1	0.359	0.259	0.351	0.234	0.284	0.141	0.242	0.207	0.267	0.22	0.217	0.287	0.359	0.356	0.336
1626	Oeu002855.1	0.474	0.333	0.474	0.253	0.232	0.21	0.232	0.184	0.277	0.253	0.252	0.2	0.418	0.446	0.398
1627	Oeu002857.1	0.231	0.184	0.134	0.126	0.231	0.102	0.203	0.157	0.107	0.14	0.109	0.15	0.102	0.228	0.167
1628	Oeu002862.1	0.231	0.169	0.197	0.175	0.207	0.21	0.207	0.185	0.224	0.197	0.231	0.204	0.207	0.193	0.158
1629	Oeu002863.1	0.143	0.117	0.138	0.131	0.137	0.134	0.127	0.112	0.141	0.126	0.143	0.128	0.136	0.143	0.129
1630	Oeu002864.1	0.362	0.362	0.279	0.247	0.252	0.223	0.254	0.245	0.245	0.235	0.236	0.254	0.237	0.286	0.249
1631	Oeu002865.1	0	0	0	0	0	0	0	0	0	0	0	0	0	0	0
1632	Oeu002868.1	0.404	0.272	0.164	0.404	0.373	0.176	0.156	0.338	0.131	0.3	0.165	0.238	0.031	0.254	0.371
1633	Oeu002869.1	0.015	0.014	0.014	0.015	0.013	0.014	0.015	0.015	0.014	0.015	0.014	0.015	0.013	0.014	0.014
1634	Oeu002870.2	0.215	0.215	0.199	0.183	0.198	0.153	0.156	0.152	0.156	0.176	0.16	0.177	0.168	0.21	0.2
1635	Oeu002871.1	0.846	0.648	0.846	0.505	0	0	0.251	0	0	0	0	0	0	0.447	0.285
1636	Oeu002873.1	0.423	0.369	0.374	0.378	0.051	0.244	0.167	0.316	0.306	0.34	0.365	0.31	0.235	0.423	0.404
1637	Oeu002874.1	0.385	0.385	0.349	0.328	0.223	0.173	0.147	0.258	0.256	0.291	0.28	0.248	0.188	0.364	0.355
1638	Oeu002877.1	0.846	0	0	0.694	0	0	0.49	0	0.834	0	0.846	0	0	0	0
1639	Oeu002883.1	0.446	0.315	0.245	0.241	0.398	0.446	0.308	0	0.344	0.11	0.263	0.123	0.307	0.271	0.343
1640	Oeu002884.1	0.068	0.065	0.059	0.056	0.061	0.06	0.065	0.064	0.065	0.068	0.067	0.068	0.061	0.06	0.061
1641	Oeu002885.1	0.077	0.076	0.073	0.067	0.068	0.065	0.073	0.066	0.077	0.068	0.075	0.07	0.069	0.075	0.069
1642	Oeu002886.1	0.521	0.308	0.418	0.51	0.521	0.457	0.303	0	0	0	0.024	0	0.408	0.447	0.45
1643	Oeu002888.1	0.031	0.03	0.031	0.03	0.029	0.03	0.029	0.03	0.03	0.03	0.03	0.031	0.03	0.03	0.028
1644	Oeu002892.1	0.538	0.538	0.497	0.412	0.41	0	0.141	0.152	0	0.348	0	0.339	0.233	0.522	0.517
1645	Oeu002893.1	0.731	0.731	0.232	0.245	0.365	0.145	0	0	0.076	0	0	0.042	0.309	0.459	0.381
1646	Oeu002895.2	0.231	0.211	0.231	0.167	0.184	0.177	0.186	0.181	0.202	0.195	0.191	0.197	0.177	0.225	0.184
1647	Oeu002896.3	0.085	0.07	0.071	0.078	0.085	0.075	0.056	0.06	0.055	0.062	0.056	0.065	0.085	0.071	0.079
1648	Oeu002897.2	0.069	0.064	0.069	0.065	0.065	0.063	0.057	0.066	0.063	0.067	0.067	0.069	0.066	0.064	0.066
1649	Oeu002899.1	0.577	0.327	0.456	0.356	0.577	0.169	0.312	0.326	0.235	0.302	0.225	0.208	0.241	0.363	0.319
1650	Oeu002900.1	0.923	0.923	0	0	0.295	0	0.383	0	0	0	0	0	0	0	0
1651	Oeu002901.1	0.092	0.082	0.087	0.087	0.085	0.088	0.091	0.081	0.091	0.083	0.092	0.085	0.088	0.089	0.084
1652	Oeu002902.1	0.846	0	0	0	0	0	0.64	0	0.828	0	0.846	0	0	0	0
1653	Oeu002904.1	0.177	0.177	0.171	0.15	0.146	0.142	0.162	0.147	0.152	0.147	0.149	0.146	0.142	0.176	0.157
1654	Oeu002905.1	0.125	0.125	0.108	0.113	0.114	0.112	0.121	0.118	0.125	0.117	0.12	0.114	0.111	0.094	0.112
1655	Oeu002906.1	0.872	0	0	0	0.177	0	0.872	0	0.565	0	0.548	0	0	0	0
1656	Oeu002907.1	0.385	0.385	0.353	0.326	0.294	0.303	0.23	0.247	0.254	0.248	0.247	0.225	0.323	0.305	0.328
1657	Oeu002908.1	0.846	0.205	0	0	0	0	0.846	0	0.814	0	0.673	0	0	0	0
1658	Oeu002911.1	0.692	0.195	0	0.107	0	0.42	0.439	0.41	0.533	0.179	0.692	0.287	0.215	0	0.304
1659	Oeu002912.6	0.262	0.196	0.258	0.249	0.246	0.169	0.258	0.184	0.262	0.168	0.223	0.186	0.226	0.234	0.205
1660	Oeu002913.1	0.223	0.144	0.219	0.15	0.191	0.129	0.213	0.223	0.204	0.196	0.187	0.169	0.146	0.164	0.147
1661	Oeu002915.1	1	0	0	0	0	0	1	0	0	0	0	0	0	0	0
1662	Oeu002916.1	0.173	0.157	0.146	0.147	0.152	0.148	0.171	0.138	0.173	0.118	0.171	0.135	0.168	0.142	0.144
1663	Oeu002918.1	0.137	0.117	0.117	0.115	0.109	0.125	0.13	0.13	0.135	0.13	0.137	0.134	0.118	0.102	0.099
1664	Oeu002922.1	1	0	0	0	0	0	1	0	0	0	0	0	0	0	0
1665	Oeu002923.1	0.223	0.15	0.17	0.166	0.201	0.191	0.223	0.221	0.208	0.217	0.209	0.219	0.206	0.136	0.179
1666	Oeu002924.1	0.115	0.104	0.108	0.106	0.084	0.085	0.082	0.081	0.089	0.083	0.088	0.088	0.085	0.115	0.105
1667	Oeu002925.1	0.115	0.1	0.099	0.097	0.099	0.086	0.088	0.084	0.079	0.083	0.084	0.082	0.073	0.115	0.106
1668	Oeu002927.1	0.615	0	0	0	0	0.286	0.321	0.576	0.162	0.615	0.485	0.595	0.426	0	0
1669	Oeu002928.1	0	0	0	0	0	0	0	0	0	0	0	0	0	0	0
1670	Oeu002929.1	0.436	0.19	0.308	0.401	0.165	0.288	0.22	0.43	0.126	0.391	0.048	0.324	0.436	0.24	0.22
1671	Oeu002930.1	0.269	0.184	0.153	0.218	0.217	0.269	0.15	0.24	0.201	0.255	0.217	0.239	0.219	0.227	0.249
1672	Oeu002933.1	0.015	0.012	0.014	0.014	0.013	0.015	0.015	0.014	0.015	0.014	0.014	0.014	0.015	0.012	0.013
1673	Oeu002935.1	0.165	0.148	0.135	0.126	0.165	0.156	0.142	0.143	0.143	0.139	0.149	0.146	0.158	0.136	0.142
1674	Oeu002936.2	0.2	0.157	0.169	0.146	0.194	0.155	0.174	0.16	0.2	0.169	0.185	0.167	0.15	0.161	0.147
1675	Oeu002937.1	0.346	0.284	0.342	0.274	0.341	0.346	0.313	0.099	0.259	0.138	0.242	0.146	0.313	0.313	0.262
1676	Oeu002938.1	0.256	0.156	0.16	0.212	0.187	0.231	0.25	0.249	0.243	0.242	0.256	0.238	0.228	0.2	0.205
1677	Oeu002939.1	0.058	0.057	0.057	0.056	0.055	0.057	0.058	0.055	0.057	0.053	0.056	0.053	0.054	0.054	0.056
1678	Oeu002940.1	0.516	0.403	0.331	0.362	0.409	0.361	0.251	0.227	0.223	0.24	0.249	0.24	0.256	0.516	0.422
1679	Oeu002941.1	1	0	0	0	1	0	0	0	0	0	0	0	0	0	0
1680	Oeu002942.1	0.723	0.505	0.35	0.598	0.525	0.326	0	0	0	0	0	0	0.094	0.723	0.555
1681	Oeu002944.1	0.375	0.334	0.32	0.375	0.355	0.34	0.33	0.112	0.283	0.111	0.289	0.121	0.28	0.325	0.32
1682	Oeu002945.1	0.145	0.13	0.124	0.136	0.134	0.138	0.128	0.134	0.128	0.137	0.137	0.142	0.145	0.118	0.134
1683	Oeu002946.2	0.47	0.394	0.47	0.285	0.28	0.427	0	0.242	0.107	0.24	0.203	0.165	0.364	0.436	0.344
1684	Oeu002948.1	0.162	0.137	0.145	0.143	0.135	0.147	0.153	0.16	0.151	0.162	0.153	0.159	0.14	0.122	0.131
1685	Oeu002949.1	0.923	0.691	0.235	0	0.923	0	0	0	0	0	0	0	0.243	0	0
1686	Oeu002950.1	0.359	0.316	0.232	0.315	0.355	0.359	0.233	0.177	0.179	0.207	0.118	0.229	0.316	0.353	0.317
1687	Oeu002952.1	0.1	0.08	0.071	0.087	0.075	0.088	0.075	0.066	0.063	0.058	0.064	0.061	0.1	0.088	0.096
1688	Oeu002954.1	0.051	0.048	0.048	0.047	0.048	0.05	0.051	0.047	0.051	0.044	0.048	0.043	0.049	0.043	0.045
1689	Oeu002955.1	0.031	0.029	0.028	0.028	0.031	0.028	0.03	0.026	0.03	0.028	0.029	0.028	0.029	0.029	0.028
1690	Oeu002957.1	0.183	0.183	0.169	0.163	0.162	0.158	0.143	0.168	0.154	0.169	0.159	0.165	0.154	0.164	0.164
1691	Oeu002958.2	0.5	0.285	0.5	0.383	0.369	0	0.162	0.38	0.247	0.3	0.216	0.183	0.383	0.466	0.405
1692	Oeu002959.1	0.365	0.267	0.365	0.249	0.316	0.279	0.365	0.231	0.33	0.235	0.276	0.236	0.266	0.343	0.212
1693	Oeu002963.1	0.231	0.174	0.19	0.209	0.188	0.22	0.169	0.184	0.158	0.183	0.159	0.169	0.19	0.193	0.231
1694	Oeu002964.1	0.481	0.481	0.408	0	0.435	0.036	0.459	0.351	0.279	0.108	0.221	0.036	0	0.417	0.138
1695	Oeu002965.1	0.015	0.011	0.015	0.012	0.012	0.014	0.008	0.008	0.011	0.013	0.011	0.013	0.013	0.01	0.01
1696	Oeu002971.1	0.692	0.692	0	0.619	0.307	0	0.054	0.054	0.142	0.304	0	0	0.217	0.357	0.435
1697	Oeu002972.1	0.938	0	0	0	0	0.938	0	0	0	0	0	0	0.606	0	0.204
1698	Oeu002974.1	0.923	0.159	0.12	0	0.184	0.923	0.478	0	0	0	0	0	0	0	0
1699	Oeu002975.1	1	0	0	0	0	1	0	0	0	0	0	0	0	0	0
1700	Oeu002978.1	0.897	0.156	0	0	0	0.897	0.454	0	0	0	0.091	0	0	0	0
1701	Oeu002979.1	1	0	0	0	0	1	0	0	0	0	0	0	0	0	0
1702	Oeu002984.1	0.285	0.185	0.192	0.174	0.216	0.245	0.285	0.247	0.277	0.233	0.266	0.225	0.22	0.155	0.199
1703	Oeu002985.1	0.604	0.412	0.412	0.416	0.306	0.604	0.419	0	0.134	0	0.036	0	0.399	0.533	0.586
1704	Oeu002986.1	0.519	0.3	0.288	0.375	0.206	0.416	0.519	0.374	0.354	0.27	0.265	0.194	0.312	0.218	0.356
1705	Oeu002989.1	1	0	0	0	1	0	0	0	0	0	0	0	0	0	0
1706	Oeu002993.1	1	0	0	0	1	0	0	0	0	0	0	0	0	0	0
1707	Oeu002997.1	0.923	0	0.892	0.923	0	0	0	0	0	0	0	0	0	0	0
1708	Oeu002998.1	0.981	0	0	0	0	0.981	0.329	0	0	0	0	0	0	0	0
1709	Oeu003006.1	0.2	0.147	0.136	0.147	0.179	0.196	0.2	0.197	0.171	0.185	0.18	0.178	0.186	0.125	0.156
1710	Oeu003008.1	0.923	0	0	0.923	0	0	0	0	0	0	0	0	0.52	0	0
1711	Oeu003018.1	0.462	0	0.109	0.462	0.254	0.272	0.099	0.455	0.085	0.378	0.206	0.412	0.415	0	0.306
1712	Oeu003019.1	0.938	0.336	0	0.079	0.938	0	0	0	0	0	0	0	0.367	0	0.103
1713	Oeu003021.1	0.923	0	0	0	0	0	0	0	0	0.35	0	0	0	0	0.923
1714	Oeu003022.1	0.897	0	0.355	0.291	0	0.897	0.103	0	0	0	0	0	0	0	0.177
1715	Oeu003026.1	0.615	0.165	0.458	0.171	0.318	0	0.362	0.529	0.584	0.512	0.615	0.397	0	0	0
1716	Oeu003027.1	0.923	0	0.441	0.334	0	0.923	0	0	0	0	0.146	0	0.199	0	0.055
1717	Oeu003034.1	0.285	0.172	0.254	0.225	0.23	0.273	0.257	0.196	0.269	0.178	0.27	0.14	0.285	0.15	0.168
1718	Oeu003035.3	0.192	0.173	0.148	0.168	0.192	0.152	0.136	0.141	0.156	0.15	0.161	0.158	0.127	0.173	0.142
1719	Oeu003038.1	0.5	0.239	0.397	0.384	0.275	0.412	0.364	0.218	0.407	0.212	0.5	0.147	0.4	0.13	0.217
1720	Oeu003041.1	0.549	0.207	0.391	0.352	0.323	0.449	0.397	0.232	0.465	0.214	0.549	0.102	0.444	0.073	0.154
1721	Oeu003043.1	0.923	0	0.292	0	0	0.923	0.214	0	0	0	0	0	0.264	0	0
1722	Oeu003046.1	0.615	0.466	0.424	0.415	0	0.116	0.049	0.116	0.159	0.169	0.277	0.204	0.087	0.615	0.359
1723	Oeu003048.1	0.846	0.118	0.33	0.21	0	0	0	0	0	0	0	0	0	0.846	0.118
1724	Oeu003049.1	0.769	0	0.51	0.51	0.091	0.769	0	0	0	0	0.053	0.154	0.441	0.184	0.311
1725	Oeu003050.1	0.692	0.692	0.328	0.338	0	0	0	0	0	0	0	0	0	0.338	0.328
1726	Oeu003052.2	0.815	0.105	0.061	0.304	0	0.815	0.349	0	0	0.109	0.325	0.109	0.061	0	0.105
1727	Oeu003059.1	1	1	0	0	0	0	0	0	0	0	0	0	0	0	0
1728	Oeu003062.1	0.731	0	0.504	0.479	0.215	0.731	0.332	0	0	0.131	0.044	0.105	0.464	0.044	0.386
1729	Oeu003064.1	0.115	0.113	0.112	0.109	0.08	0.091	0.103	0.104	0.115	0.111	0.111	0.104	0.114	0.087	0.075
1730	Oeu003067.1	0.275	0.2	0.183	0.173	0.22	0.219	0.243	0.227	0.272	0.259	0.268	0.275	0.245	0.181	0.182
1731	Oeu003069.1	0.3	0.229	0.142	0.3	0.252	0.26	0.272	0.11	0.193	0	0.182	0.019	0.194	0.234	0.257
1732	Oeu003071.1	0.35	0.291	0.35	0.294	0.241	0.159	0.23	0.345	0.249	0.318	0.253	0.257	0.271	0.281	0.259
1733	Oeu003072.1	0.778	0.646	0.357	0.471	0.778	0.038	0.335	0	0.221	0	0.177	0	0.209	0.111	0.246
1734	Oeu003076.1	0.615	0.041	0.553	0.137	0.391	0.615	0	0.041	0.108	0.201	0.205	0.279	0.556	0	0.199
1735	Oeu003079.1	0.923	0	0.695	0	0	0	0	0.923	0	0	0	0	0	0.182	0
1736	Oeu003081.1	0.983	0	0	0	0	0.983	0	0	0	0	0	0	0.116	0	0.174
1737	Oeu003083.1	0.577	0.513	0.4	0	0.534	0.287	0	0	0	0	0.496	0	0	0.577	0.536
1738	Oeu003084.1	0.108	0.103	0.093	0.091	0.094	0.108	0.096	0.101	0.095	0.097	0.093	0.101	0.104	0.096	0.101
1739	Oeu003089.1	0.4	0.197	0.24	0.328	0.314	0.278	0.4	0.338	0.196	0.293	0.171	0.337	0.273	0.142	0.237
1740	Oeu003091.1	0.451	0.27	0.309	0.414	0.368	0.402	0.374	0.161	0.451	0	0.38	0.105	0.44	0.149	0.33
1741	Oeu003094.1	0.154	0.147	0.138	0.137	0.135	0.154	0.135	0.154	0.117	0.133	0.134	0.128	0.134	0.122	0.136
1742	Oeu003096.1	0.062	0.043	0.042	0.05	0.048	0.055	0.058	0.061	0.056	0.058	0.057	0.057	0.062	0.034	0.045
1743	Oeu003099.1	0.548	0.403	0.548	0.394	0.322	0	0	0.418	0.309	0.398	0.299	0.285	0.307	0.439	0.386
1744	Oeu003100.1	1	1	0	0	0	0	0	0	0	0	0	0	0	0	0
1745	Oeu003104.3	0	0	0	0	0	0	0	0	0	0	0	0	0	0	0
1746	Oeu003108.1	0.192	0.192	0.174	0.17	0.177	0.159	0.17	0.162	0.163	0.182	0.166	0.186	0.164	0.19	0.17
1747	Oeu003114.2	0	0	0	0	0	0	0	0	0	0	0	0	0	0	0
1748	Oeu003118.1	0.744	0.573	0.459	0.353	0.487	0	0	0.398	0	0.362	0	0.088	0	0.577	0.744
1749	Oeu003119.2	0.209	0.169	0.203	0.162	0.184	0.209	0.131	0.174	0.131	0.189	0.147	0.188	0.183	0.187	0.192
1750	Oeu003120.1	0.451	0.409	0.393	0.317	0.246	0.147	0.451	0.384	0.314	0.285	0.287	0.073	0	0.411	0.325
1751	Oeu003123.1	0.392	0.251	0.276	0.252	0.278	0.309	0.285	0.281	0.392	0.275	0.352	0.264	0.292	0.243	0.249
1752	Oeu003125.1	0.154	0.122	0.135	0.133	0.126	0.128	0.147	0.151	0.147	0.154	0.15	0.153	0.135	0.127	0.149
1753	Oeu003126.2	0.325	0.325	0.293	0.294	0.305	0.258	0.214	0.199	0.224	0.236	0.195	0.241	0.298	0.322	0.317
1754	Oeu003127.2	0.577	0.332	0.39	0.577	0.276	0.385	0.313	0.301	0.261	0.112	0.282	0	0.481	0.211	0.386
1755	Oeu003128.1	0.846	0	0	0	0.846	0	0.376	0	0.484	0	0	0	0	0	0
1756	Oeu003129.1	0.827	0	0	0.064	0.827	0	0.591	0	0.561	0	0.32	0	0	0	0
1757	Oeu003130.1	0.846	0.121	0.28	0.43	0.092	0.846	0.364	0	0	0	0.311	0	0	0.156	0.217
1758	Oeu003133.1	0.821	0.742	0.821	0.541	0	0	0	0	0	0	0	0	0	0.655	0.266
1759	Oeu003135.1	1	0	0	0	1	0	0	0	0	0	0	0	0	0	0
1760	Oeu003136.1	0.923	0	0.923	0	0	0	0	0	0	0	0	0	0	0.706	0
1761	Oeu003139.1	1	0	0	0	0	0	1	0	0	0	0	0	0	0	0
1762	Oeu003141.1	1	0	1	0	0	0	0	0	0	0	0	0	0	0	0
1763	Oeu003149.1	0.3	0.125	0.179	0.194	0.158	0.219	0.293	0.22	0.3	0.195	0.285	0.18	0.174	0.095	0.141
1764	Oeu003151.1	0.615	0.433	0	0.615	0.491	0.209	0.328	0.311	0.131	0.098	0.412	0	0.511	0.2	0.498
1765	Oeu003154.1	0.714	0.307	0.714	0.588	0.46	0.076	0.451	0.299	0.076	0.222	0	0.178	0.327	0.217	0.298
1766	Oeu003161.1	0.549	0.507	0.385	0	0.409	0	0	0.371	0.452	0.522	0.516	0.549	0	0.424	0.109
1767	Oeu003164.1	0.231	0.189	0.229	0.202	0.231	0.157	0.167	0.211	0.207	0.202	0.197	0.173	0.204	0.208	0.195
1768	Oeu003168.1	0.615	0.596	0.423	0.614	0.52	0.361	0.198	0	0.104	0	0	0	0.171	0.615	0.519
1769	Oeu003169.1	0.462	0.427	0.364	0.384	0.28	0.339	0.387	0.135	0.267	0.218	0.238	0.219	0.223	0.462	0.399
1770	Oeu003170.1	0.692	0.502	0.354	0	0.692	0	0.656	0.317	0.606	0	0	0	0	0	0
1771	Oeu003171.1	0.297	0.251	0.288	0.272	0.208	0.228	0.209	0.165	0.23	0.166	0.214	0.185	0.286	0.297	0.263
1772	Oeu003172.1	0.145	0.145	0.126	0.12	0.133	0.118	0.134	0.123	0.135	0.133	0.131	0.133	0.121	0.13	0.129
1773	Oeu003174.1	0.253	0.194	0.204	0.212	0.193	0.235	0.211	0.161	0.211	0.173	0.197	0.196	0.253	0.189	0.202
1774	Oeu003175.1	0.487	0.209	0.485	0.167	0.374	0.454	0.487	0	0.422	0.237	0.353	0.257	0.304	0.131	0.29
1775	Oeu003177.1	0.654	0.329	0.216	0.569	0.194	0.268	0.303	0.1	0.149	0	0	0	0.491	0.549	0.654
1776	Oeu003178.1	0.556	0.353	0.556	0.346	0.326	0.075	0.313	0.481	0.242	0.427	0.299	0.361	0.239	0.335	0.281
1777	Oeu003179.1	1	0	1	0	0	0	0	0	0	0	0	0	0	0	0
1778	Oeu003182.1	0.262	0.214	0.262	0.187	0.168	0.12	0.131	0.166	0.152	0.168	0.151	0.155	0.14	0.257	0.216
1779	Oeu003184.1	0.077	0.076	0.069	0.072	0.071	0.071	0.064	0.071	0.066	0.076	0.074	0.077	0.067	0.076	0.074
1780	Oeu003185.3	0.077	0.061	0.061	0.063	0.073	0.074	0.067	0.072	0.068	0.075	0.069	0.077	0.07	0.073	0.073
1781	Oeu003188.1	0.587	0.098	0.363	0.386	0.45	0.469	0	0.335	0.113	0.338	0.183	0.339	0.587	0.326	0.408
1782	Oeu003190.1	0.923	0	0	0	0.775	0	0.923	0	0	0	0	0	0	0	0
1783	Oeu003191.2	0.824	0.104	0	0.13	0.508	0.824	0.261	0	0.241	0	0.278	0	0.214	0.177	0.354
1784	Oeu003194.1	0.637	0.54	0.331	0.517	0.499	0.637	0.135	0	0	0	0	0	0.334	0.604	0.623
1785	Oeu003197.1	0.769	0.354	0.152	0.336	0.445	0.769	0.198	0.037	0	0	0.141	0	0.299	0.5	0.508
1786	Oeu003202.1	1	0	0	0	1	0	0	0	0	0	0	0	0	0	0
1787	Oeu003203.1	0.846	0	0.476	0	0	0	0	0.476	0	0.846	0	0	0	0	0
1788	Oeu003210.1	0.121	0.118	0.117	0.116	0.107	0.101	0.096	0.111	0.111	0.114	0.121	0.115	0.108	0.119	0.114
1789	Oeu003215.1	0.008	0.007	0.007	0.007	0.008	0.008	0.008	0.007	0.007	0.007	0.007	0.007	0.008	0.006	0.007
1790	Oeu003219.1	0.641	0	0.309	0.132	0.498	0.45	0.587	0	0.593	0.075	0.641	0.132	0.348	0	0.128
1791	Oeu003221.2	0.1	0.1	0.099	0.084	0.081	0.071	0.096	0.084	0.099	0.088	0.094	0.085	0.067	0.096	0.088
1792	Oeu003223.1	1	0	1	0	0	0	0	0	0	0	0	0	0	0	0
1793	Oeu003229.1	0.564	0.366	0.564	0.152	0.37	0.27	0.398	0.372	0.292	0.438	0.355	0.432	0.274	0.227	0.249
1794	Oeu003233.1	1	0	0	0	0	1	0	0	0	0	0	0	0	0	0
1795	Oeu003234.1	1	0	0	0	0	0	0	0	0	0	1	0	0	0	0
1796	Oeu003235.2	0.923	0	0.345	0	0	0	0.923	0	0	0	0	0	0	0	0
1797	Oeu003236.1	0.923	0.923	0.923	0	0	0	0	0	0	0	0	0	0	0	0
1798	Oeu003237.1	0.4	0.149	0.305	0.302	0.295	0.4	0.221	0.394	0.284	0.326	0.331	0.32	0.365	0.043	0.184
1799	Oeu003241.1	0.246	0.138	0.146	0.213	0.141	0.246	0.143	0.16	0.126	0.173	0.136	0.166	0.186	0.204	0.223
1800	Oeu003244.1	0.718	0.451	0	0.509	0.718	0.525	0	0	0	0	0.123	0.12	0.317	0.068	0.208
1801	Oeu003252.1	0.396	0.293	0.396	0.27	0.296	0.281	0.214	0.316	0.288	0.335	0.321	0.324	0.27	0.267	0.286
1802	Oeu003254.1	0	0	0	0	0	0	0	0	0	0	0	0	0	0	0
1803	Oeu003256.1	1	1	0	0	0	0	0	0	0	0	0	0	0	0	0
1804	Oeu003261.1	0.115	0.104	0.092	0.089	0.115	0.087	0.099	0.093	0.096	0.098	0.095	0.096	0.095	0.097	0.094
1805	Oeu003262.1	0.11	0.09	0.102	0.091	0.096	0.095	0.098	0.105	0.109	0.105	0.11	0.109	0.097	0.094	0.094
1806	Oeu003263.2	0.246	0.147	0.163	0.135	0.153	0.196	0.246	0.181	0.241	0.178	0.235	0.176	0.175	0.125	0.136
1807	Oeu003264.2	0.034	0.031	0.031	0.032	0.03	0.031	0.034	0.032	0.031	0.032	0.031	0.031	0.031	0.028	0.03
1808	Oeu003266.3	0.802	0.802	0	0.235	0.417	0.631	0.32	0	0.207	0	0	0	0.374	0	0.237
1809	Oeu003268.1	0.062	0.061	0.058	0.057	0.056	0.047	0.047	0.051	0.05	0.054	0.053	0.055	0.05	0.062	0.06
1810	Oeu003270.1	0.054	0.053	0.053	0.051	0.049	0.049	0.044	0.044	0.047	0.047	0.046	0.047	0.048	0.054	0.053
1811	Oeu003271.1	0.452	0.452	0.345	0.351	0.362	0.384	0.275	0.272	0.146	0.218	0.116	0.104	0.243	0.414	0.397
1812	Oeu003272.3	0.137	0.113	0.108	0.125	0.112	0.11	0.137	0.121	0.117	0.117	0.119	0.116	0.109	0.117	0.126
1813	Oeu003274.1	0.308	0.281	0.251	0.26	0.203	0.271	0.308	0.226	0.261	0.203	0.259	0.165	0.229	0.243	0.215
1814	Oeu003275.1	0.75	0.599	0.115	0.426	0	0.458	0.137	0	0.391	0	0	0	0.75	0	0.352
1815	Oeu003276.2	0.385	0.249	0.228	0.157	0.255	0.284	0.385	0.3	0.363	0.282	0.331	0.284	0.278	0.268	0.202
1816	Oeu003277.1	0.962	0.962	0	0.039	0.339	0	0	0	0	0	0	0	0.097	0	0
1817	Oeu003278.1	0.023	0.022	0.022	0.022	0.02	0.022	0.022	0.021	0.021	0.023	0.022	0.022	0.019	0.021	0.021
1818	Oeu003279.1	0.2	0.138	0.142	0.167	0.134	0.195	0.167	0.173	0.181	0.179	0.191	0.2	0.155	0.123	0.187
1819	Oeu003280.1	0.585	0.437	0.409	0.4	0.585	0.383	0.316	0.149	0.185	0	0	0	0.358	0.533	0.492
1820	Oeu003281.1	0.051	0.049	0.047	0.049	0.049	0.051	0.047	0.047	0.051	0.048	0.049	0.047	0.05	0.043	0.051
1821	Oeu003282.2	0.299	0.144	0.228	0.234	0.246	0.212	0.29	0.244	0.265	0.285	0.278	0.299	0.298	0.156	0.148
1822	Oeu003283.1	0.76	0.76	0.214	0.502	0.644	0.072	0.369	0	0	0	0	0	0	0.512	0.6
1823	Oeu003284.1	1	0	0	0	0	1	0	0	0	0	0	0	0	0	0
1824	Oeu003285.1	0.538	0.538	0.471	0.273	0	0	0.38	0	0.328	0.345	0	0	0.067	0.23	0.149
1825	Oeu003288.1	0.654	0.654	0.601	0.421	0.059	0	0.374	0	0.592	0.346	0.359	0.059	0	0.278	0.182
1826	Oeu003290.2	0.846	0	0	0	0	0	0.846	0.77	0	0	0	0.184	0	0	0
1827	Oeu003291.4	0.262	0.114	0.233	0.246	0.197	0.262	0.224	0.206	0.22	0.18	0.211	0.164	0.236	0.141	0.173
1828	Oeu003297.1	0.282	0.159	0.177	0.165	0.143	0.182	0.256	0.282	0.233	0.247	0.263	0.256	0.209	0.029	0.135
1829	Oeu003298.1	0.981	0	0	0.29	0	0.981	0	0	0	0	0	0	0	0	0
1830	Oeu003300.1	0.462	0.272	0.279	0.232	0.462	0.356	0.329	0.326	0.335	0.309	0.318	0.311	0.386	0.237	0.285
1831	Oeu003301.1	0.5	0.057	0.394	0.124	0.371	0.5	0	0.182	0.336	0.319	0.375	0.377	0.499	0.32	0.405
1832	Oeu003307.1	0.192	0.192	0.162	0.172	0.167	0.173	0.11	0.151	0.139	0.167	0.161	0.18	0.183	0.19	0.19
1833	Oeu003311.1	0.923	0	0.59	0	0	0	0	0	0	0	0	0	0	0.923	0.126
1834	Oeu003329.2	0.254	0.201	0.215	0.22	0.202	0.216	0.254	0.17	0.225	0.147	0.21	0.148	0.203	0.226	0.252
1835	Oeu003330.1	0.154	0.121	0.123	0.118	0.132	0.123	0.145	0.138	0.142	0.154	0.145	0.151	0.122	0.116	0.121
1836	Oeu003331.1	0.146	0.145	0.14	0.133	0.131	0.113	0.111	0.114	0.119	0.123	0.126	0.128	0.124	0.146	0.136
1837	Oeu003332.1	0.628	0.306	0.385	0.539	0.156	0.457	0	0	0.241	0.099	0.346	0.208	0.628	0.439	0.492
1838	Oeu003334.1	0.06	0.057	0.056	0.055	0.048	0.055	0.053	0.054	0.055	0.057	0.056	0.057	0.053	0.06	0.056
1839	Oeu003335.2	0.165	0.147	0.157	0.157	0.152	0.165	0.159	0.154	0.156	0.147	0.162	0.146	0.165	0.129	0.148
1840	Oeu003336.1	0.538	0.21	0	0.538	0	0.383	0	0	0.322	0	0	0.122	0.122	0	0.375
1841	Oeu003337.1	0.291	0.264	0.221	0.246	0.212	0.231	0.291	0.267	0.244	0.259	0.263	0.274	0.208	0.204	0.216
1842	Oeu003338.1	0.962	0.962	0.591	0	0	0	0	0	0	0	0	0	0	0	0
1843	Oeu003339.1	0.962	0.962	0	0	0.372	0	0	0	0	0	0	0	0	0	0
1844	Oeu003341.1	1	0	0	0	0	1	0	0	0	0	0	0	0	0	0
1845	Oeu003342.1	0.1	0.075	0.09	0.077	0.095	0.1	0.088	0.052	0.089	0.071	0.083	0.076	0.097	0.076	0.068
1846	Oeu003344.1	0.821	0.136	0	0.141	0	0.821	0	0.079	0.39	0	0.501	0	0	0	0
1847	Oeu003345.3	0.59	0.223	0.315	0.445	0	0.59	0.21	0.426	0.345	0.414	0.379	0.399	0.333	0.141	0.253
1848	Oeu003346.1	0.877	0.185	0.151	0.522	0	0.877	0	0.195	0.066	0.118	0	0	0.066	0	0
1849	Oeu003347.1	0.744	0.18	0	0.349	0	0.744	0	0	0.256	0.079	0.303	0.079	0.079	0.14	0.503
1850	Oeu003348.1	1	0	0	0	0	1	0	0	0	0	0	0	0	0	0
1851	Oeu003350.1	0.923	0.205	0	0.923	0	0	0	0	0	0	0	0	0	0	0.205
1852	Oeu003351.1	1	0	0	0	0	0	1	0	0	0	0	0	0	0	0
1853	Oeu003360.1	0.648	0.241	0.341	0.498	0.442	0.648	0.136	0.418	0.125	0.189	0.253	0.039	0.57	0.039	0.322
1854	Oeu003362.1	0.769	0.265	0	0.364	0.406	0.769	0	0.527	0	0	0	0.154	0	0	0.343
1855	Oeu003370.2	0.654	0	0.475	0.221	0.277	0.124	0	0.654	0.124	0.298	0	0.294	0.382	0	0.124
1856	Oeu003371.1	0.654	0	0.392	0.654	0.467	0.516	0	0.421	0	0.262	0	0	0.355	0	0.152
1857	Oeu003374.1	0.404	0.34	0.404	0.217	0.293	0.238	0.319	0.286	0.249	0.252	0.265	0.185	0	0.397	0.294
1858	Oeu003375.1	0.923	0.411	0	0	0	0	0	0	0	0	0	0	0	0.923	0
1859	Oeu003376.1	0.962	0	0	0	0	0	0	0	0	0	0	0	0	0.962	0.494
1860	Oeu003379.1	0.454	0.302	0.124	0.351	0.2	0.191	0.336	0.318	0.314	0.454	0.354	0.439	0.237	0.256	0.31
1861	Oeu003380.1	0.138	0.13	0.121	0.133	0.118	0.12	0.128	0.138	0.12	0.131	0.129	0.129	0.124	0.093	0.113
1862	Oeu003381.1	0.462	0.334	0.313	0.303	0.328	0.204	0.462	0.291	0.314	0.178	0.271	0.159	0.215	0.308	0.326
1863	Oeu003382.1	0.731	0	0	0.53	0	0	0.731	0.314	0.282	0	0.676	0	0	0	0.238
1864	Oeu003383.1	0.222	0.215	0.196	0.186	0.145	0.161	0.153	0.202	0.17	0.201	0.189	0.21	0.176	0.222	0.201
1865	Oeu003384.3	0.154	0.131	0.139	0.14	0.119	0.133	0.154	0.153	0.139	0.15	0.141	0.14	0.122	0.123	0.124
1866	Oeu003385.2	0.526	0.252	0.417	0.405	0.298	0.526	0.243	0.033	0.211	0.188	0.225	0.396	0.423	0.178	0.455
1867	Oeu003388.1	0.481	0.457	0.302	0.473	0.391	0.25	0.361	0	0.316	0.099	0.251	0.098	0.104	0.304	0.481
1868	Oeu003389.1	0.4	0.375	0.213	0.239	0.4	0.252	0.306	0.232	0.277	0.269	0.285	0.299	0.235	0.261	0.325
1869	Oeu003392.1	1	0	0	0	0	0	0	0	0	0	1	0	0	0	0
1870	Oeu003393.1	0.485	0.271	0.375	0.354	0.291	0.371	0.368	0.136	0.485	0.15	0.446	0.145	0.339	0.16	0.211
1871	Oeu003395.1	0.342	0.27	0.154	0.288	0.292	0.289	0.197	0.342	0.196	0.279	0.203	0.205	0.263	0.277	0.28
1872	Oeu003400.3	0.1	0.07	0.071	0.087	0.071	0.1	0.075	0.096	0.076	0.09	0.082	0.084	0.083	0.075	0.076
1873	Oeu003403.3	0.179	0.125	0.141	0.152	0.16	0.179	0.14	0.163	0.151	0.152	0.146	0.144	0.172	0.132	0.146
1874	Oeu003404.1	0.451	0.231	0.304	0.157	0.304	0.323	0.314	0.27	0.333	0.375	0.406	0.451	0.417	0.147	0.261
1875	Oeu003405.1	0.469	0.347	0.469	0.321	0.325	0.182	0.189	0.292	0.273	0.305	0.273	0.26	0.188	0.434	0.345
1876	Oeu003406.1	0.291	0.211	0.159	0.291	0.216	0.247	0.252	0.243	0.228	0.22	0.253	0.216	0.202	0.222	0.234
1877	Oeu003407.1	0.323	0.212	0.213	0.256	0.235	0.323	0.136	0.252	0.177	0.217	0.192	0.237	0.274	0.25	0.311
1878	Oeu003409.1	0.5	0.361	0.291	0.326	0.436	0.356	0.5	0.417	0.359	0.287	0.282	0.135	0.31	0.271	0.247
1879	Oeu003412.1	0.923	0.186	0	0.923	0	0	0	0	0	0	0	0	0	0	0.871
1880	Oeu003413.3	0.038	0.035	0.032	0.035	0.034	0.037	0.034	0.038	0.033	0.035	0.035	0.035	0.034	0.033	0.035
1881	Oeu003415.3	0.123	0.104	0.099	0.099	0.1	0.113	0.117	0.114	0.123	0.11	0.121	0.113	0.105	0.088	0.099
1882	Oeu003416.1	0.846	0.134	0	0	0	0	0.388	0	0.659	0	0.846	0	0	0	0
1883	Oeu003418.1	0.038	0.038	0.036	0.037	0.038	0.036	0.036	0.036	0.035	0.037	0.036	0.037	0.034	0.037	0.036
1884	Oeu003419.1	0.138	0.138	0.12	0.136	0.127	0.127	0.109	0.108	0.118	0.114	0.119	0.125	0.129	0.129	0.127
1885	Oeu003420.2	0.41	0.312	0.303	0.325	0.284	0.281	0.41	0.249	0.373	0.241	0.308	0.215	0.261	0.349	0.327
1886	Oeu003421.1	0.415	0.316	0.363	0.222	0.262	0.181	0.415	0.239	0.339	0.213	0.314	0.203	0.275	0.359	0.319
1887	Oeu003422.1	0.244	0.216	0.193	0.19	0.214	0.203	0.203	0.225	0.154	0.219	0.152	0.197	0.236	0.244	0.233
1888	Oeu003425.1	0.137	0.126	0.124	0.124	0.137	0.134	0.115	0.119	0.114	0.121	0.123	0.128	0.137	0.114	0.124
1889	Oeu003427.1	0.275	0.264	0.275	0.253	0.251	0.213	0.152	0.217	0.197	0.219	0.205	0.221	0.252	0.24	0.2
1890	Oeu003428.1	0.897	0	0	0	0	0	0.897	0.217	0	0	0.598	0.413	0	0	0
1891	Oeu003432.1	0.308	0.308	0.254	0.07	0.215	0	0.08	0.267	0	0.203	0.104	0.207	0.039	0.241	0.19
1892	Oeu003433.1	0.238	0.216	0.168	0.238	0.237	0.196	0.072	0.139	0.212	0.199	0.236	0.237	0.179	0.186	0.203
1893	Oeu003435.2	0.179	0.179	0.178	0.17	0.175	0.153	0.169	0.176	0.171	0.175	0.17	0.168	0.169	0.169	0.16
1894	Oeu003436.1	0.346	0.18	0.321	0.219	0.218	0.117	0	0.272	0.346	0.119	0.248	0.305	0.199	0.266	0.213
1895	Oeu003437.1	0.154	0.154	0.138	0.144	0.122	0.137	0.125	0.134	0.135	0.138	0.142	0.139	0.14	0.15	0.146
1896	Oeu003438.2	0.359	0.13	0.033	0.184	0.34	0.309	0.264	0	0.25	0.184	0.221	0.222	0.311	0.184	0.359
1897	Oeu003439.1	0.769	0.355	0.175	0.077	0.479	0.301	0	0	0	0	0	0	0.137	0.538	0.769
1898	Oeu003443.1	0.59	0.398	0.252	0.59	0	0.36	0.36	0.135	0.101	0.057	0	0	0.387	0.321	0.4
1899	Oeu003444.1	0.462	0.275	0.045	0.2	0.199	0.162	0.462	0.356	0.353	0.417	0.363	0.461	0.212	0.133	0.155
1900	Oeu003445.1	0.291	0.251	0.154	0.208	0.223	0.212	0.291	0.249	0.256	0.249	0.254	0.261	0.165	0.17	0.194
1901	Oeu003448.1	0.962	0.962	0	0	0	0	0	0	0	0	0	0	0	0	0.668
1902	Oeu003449.1	0.962	0.962	0	0	0	0	0	0	0	0	0	0	0	0	0.449
1903	Oeu003450.3	0.505	0.239	0.388	0.424	0.365	0.367	0.251	0.142	0.35	0.028	0.329	0	0.391	0.395	0.505
1904	Oeu003451.1	0.137	0.116	0.115	0.121	0.137	0.131	0.132	0.128	0.125	0.124	0.13	0.123	0.13	0.118	0.114
1905	Oeu003454.1	0.715	0.715	0.346	0.411	0.287	0.224	0.046	0	0	0	0	0	0	0.417	0.4
1906	Oeu003456.1	0.454	0.302	0.168	0.454	0.267	0.349	0.227	0.138	0.183	0.202	0.224	0.15	0.232	0.268	0.34
1907	Oeu003457.1	1	0	0	1	0	0	0	0	0	0	0	0	0	0	0
1908	Oeu003459.1	0.547	0.203	0.324	0.51	0.415	0.547	0	0.089	0.097	0.077	0.157	0.207	0.52	0.473	0.539
1909	Oeu003460.1	0.923	0	0.141	0	0.414	0	0	0	0	0	0	0	0	0.332	0.923
1910	Oeu003461.1	0.923	0	0	0	0.35	0	0	0	0	0	0	0	0	0	0.923
1911	Oeu003462.1	1	0	0	0	0	0	0	0	0	0	0	0	0	0	1
1912	Oeu003463.2	0.179	0.138	0.137	0.13	0.166	0.173	0.135	0.17	0.147	0.172	0.16	0.179	0.167	0.117	0.159
1913	Oeu003466.1	0.269	0.152	0.211	0.26	0.161	0.266	0.157	0.233	0.202	0.226	0.219	0.234	0.245	0.234	0.269
1914	Oeu003470.1	0.484	0.293	0.324	0.269	0.233	0.349	0.484	0.241	0.473	0.285	0.473	0.271	0.342	0.331	0.216
1915	Oeu003474.2	0.638	0.388	0.429	0.117	0.504	0	0.394	0.473	0.338	0.325	0.305	0.136	0	0.638	0.378
1916	Oeu003476.1	0.923	0	0	0	0	0.537	0	0	0	0	0	0	0	0	0.923
1917	Oeu003478.1	0.4	0.294	0.254	0.322	0.4	0.268	0.257	0.279	0.248	0.283	0.281	0.29	0.269	0.309	0.33
1918	Oeu003479.1	0.108	0.095	0.1	0.097	0.102	0.1	0.108	0.098	0.102	0.099	0.108	0.095	0.103	0.074	0.09
1919	Oeu003481.1	0.969	0.969	0	0	0.353	0	0	0	0	0	0	0	0	0	0
1920	Oeu003482.1	0.385	0.246	0.268	0.249	0.385	0.291	0.351	0.297	0.313	0.297	0.317	0.297	0.275	0.244	0.251
1921	Oeu003485.1	0.269	0.246	0.269	0.192	0.195	0.176	0.2	0.228	0.207	0.221	0.211	0.215	0.199	0.232	0.193
1922	Oeu003486.1	0.256	0.209	0.249	0.218	0.153	0.212	0.256	0.225	0.235	0.19	0.217	0.205	0.187	0.218	0.169
1923	Oeu003488.1	0.808	0.297	0	0	0.394	0.808	0.648	0	0.551	0	0.296	0	0.306	0	0
1924	Oeu003490.3	0.238	0.207	0.238	0.214	0.194	0.182	0.174	0.209	0.179	0.207	0.183	0.2	0.191	0.203	0.196
1925	Oeu003491.1	1	0	0	0	0	1	0	0	0	0	0	0	0	0	0
1926	Oeu003492.1	1	0	0	0	0	0	0	0	0	0	0	0	1	0	0
1927	Oeu003493.1	0.085	0.076	0.076	0.076	0.075	0.085	0.082	0.079	0.082	0.078	0.081	0.078	0.08	0.069	0.074
1928	Oeu003494.1	0.962	0	0	0	0	0	0	0	0	0	0	0	0	0.656	0.962
1929	Oeu003495.3	0.248	0.165	0.167	0.153	0.218	0.207	0.245	0.248	0.214	0.234	0.215	0.229	0.198	0.142	0.162
1930	Oeu003502.2	0.408	0.258	0.183	0.284	0.264	0.249	0.225	0.122	0.217	0.17	0.272	0.303	0.408	0.169	0.23
1931	Oeu003511.2	0.462	0.297	0.402	0.462	0.261	0.364	0.179	0.185	0.199	0.108	0.234	0	0.36	0.172	0.353
1932	Oeu003515.1	0.885	0	0	0	0	0	0	0.586	0	0.885	0.312	0.709	0	0	0
1933	Oeu003516.1	0.827	0.07	0.543	0	0	0.827	0	0.457	0.263	0.322	0.395	0	0	0	0
1934	Oeu003519.1	0.628	0.431	0.48	0.628	0.292	0.589	0.147	0.329	0.176	0	0.11	0.248	0.447	0.387	0.324
1935	Oeu003520.1	1	0	0	0	1	0	0	0	0	0	0	0	0	0	0
1936	Oeu003522.2	0.242	0.212	0.169	0.145	0.219	0.183	0.232	0.22	0.199	0.233	0.228	0.242	0.104	0.198	0.214
1937	Oeu003524.1	1	0	0	0	0	0	0	0	0	0	1	0	0	0	0
1938	Oeu003525.2	0.436	0.285	0.325	0.231	0.298	0.34	0.332	0.199	0.436	0.126	0.398	0.124	0.262	0.428	0.349
1939	Oeu003527.1	0.769	0.769	0.366	0.317	0.27	0.587	0.105	0.304	0.135	0	0	0	0.157	0.24	0.347
1940	Oeu003528.1	0.692	0	0	0	0	0	0.692	0.296	0.44	0	0.304	0.167	0	0	0
1941	Oeu003545.1	1	0	0	0	0	1	0	0	0	0	0	0	0	0	0
1942	Oeu003553.1	0.677	0	0.659	0.543	0.425	0.677	0.344	0.148	0	0.149	0	0.146	0.417	0.294	0.19
1943	Oeu003555.1	0.56	0.245	0.536	0.56	0.247	0.541	0.44	0.442	0.294	0.125	0.288	0	0.417	0	0.206
1944	Oeu003558.1	0.731	0.696	0.205	0	0.721	0.465	0	0	0	0	0	0	0	0.731	0.314
1945	Oeu003560.1	0.25	0.249	0.215	0.25	0.145	0.217	0.237	0.184	0.205	0.186	0.197	0.176	0.217	0.243	0.245
1946	Oeu003561.1	0.872	0.412	0.603	0	0.872	0	0	0.244	0	0	0	0	0	0.183	0
1947	Oeu003562.1	0.286	0.227	0.255	0.282	0.222	0.246	0.252	0.277	0.247	0.253	0.281	0.286	0.246	0.17	0.243
1948	Oeu003567.1	0.8	0.8	0.436	0.282	0	0.449	0	0	0	0	0	0	0.285	0.272	0.274
1949	Oeu003568.1	0.308	0.24	0.272	0.281	0.24	0.303	0.235	0.22	0.216	0.201	0.211	0.212	0.274	0.308	0.292
1950	Oeu003569.1	0.624	0.376	0.624	0.567	0.239	0.335	0	0.348	0.054	0.311	0	0.199	0.282	0.45	0.572
1951	Oeu003570.1	0.331	0.316	0.26	0.278	0.331	0.273	0.191	0.176	0.108	0.149	0.133	0.184	0.287	0.293	0.303
1952	Oeu003571.1	0.954	0	0	0	0	0.041	0.954	0	0.429	0	0.248	0	0	0	0
1953	Oeu003572.1	0.085	0.079	0.075	0.082	0.07	0.079	0.085	0.081	0.07	0.068	0.064	0.059	0.065	0.081	0.081
1954	Oeu003573.1	0.163	0.163	0.15	0.156	0.162	0.132	0.133	0.138	0.146	0.149	0.141	0.142	0.16	0.138	0.153
1955	Oeu003574.2	0.538	0.437	0.385	0.494	0.5	0.267	0.279	0.174	0	0	0.069	0.108	0.464	0.538	0.532
1956	Oeu003576.1	0.085	0.07	0.065	0.07	0.07	0.085	0.082	0.084	0.071	0.077	0.071	0.072	0.075	0.064	0.078
1957	Oeu003578.1	0.942	0	0.942	0	0.741	0	0	0	0	0	0	0	0	0	0
1958	Oeu003580.1	0.974	0	0	0	0	0.974	0	0	0	0	0	0	0	0.092	0
1959	Oeu003586.1	0.385	0.362	0.152	0.23	0.385	0.218	0.36	0.363	0.204	0.268	0.25	0.163	0	0.329	0.272
1960	Oeu003588.2	0.277	0.245	0.266	0.23	0.277	0	0.25	0.27	0.255	0.245	0.233	0.182	0.213	0.238	0.199
1961	Oeu003589.1	0.308	0.305	0.151	0.266	0.308	0.282	0.28	0.19	0.21	0.196	0.211	0.221	0.304	0.205	0.245
1962	Oeu003590.1	0.769	0	0	0	0	0	0.192	0.562	0	0.192	0	0	0.769	0	0
1963	Oeu003593.1	0.769	0.169	0.301	0.769	0.399	0.653	0.081	0	0	0	0	0	0.431	0.333	0.522
1964	Oeu003595.1	0.744	0.339	0.545	0.744	0.169	0.141	0	0	0	0	0	0	0.482	0.575	0.647
1965	Oeu003596.1	0.738	0.409	0.587	0.738	0.236	0.119	0	0.126	0	0	0	0	0.358	0.556	0.667
1966	Oeu003597.1	0.846	0	0	0	0	0.476	0	0	0.846	0	0	0.846	0	0	0
1967	Oeu003600.1	0.215	0.152	0.174	0.144	0.166	0.118	0.162	0.215	0.168	0.199	0.183	0.185	0.115	0.171	0.141
1968	Oeu003601.2	0.108	0.102	0.106	0.101	0.097	0.098	0.101	0.097	0.1	0.097	0.099	0.094	0.092	0.108	0.1
1969	Oeu003622.1	0.962	0	0	0	0	0	0.962	0	0	0	0	0	0	0.299	0
1970	Oeu003624.1	0.218	0.173	0.2	0.178	0.154	0.194	0.214	0.178	0.218	0.177	0.208	0.182	0.218	0.178	0.175
1971	Oeu003625.2	0.967	0.435	0.155	0	0.967	0	0	0	0	0	0	0	0	0	0
1972	Oeu003626.1	0.038	0.037	0.034	0.036	0.03	0.036	0.038	0.037	0.037	0.037	0.038	0.038	0.035	0.034	0.034
1973	Oeu003627.2	0.375	0.237	0.24	0.334	0.272	0.375	0.273	0.238	0.243	0.327	0.223	0.256	0.334	0.281	0.324
1974	Oeu003632.1	0.484	0.345	0.33	0.484	0.302	0.306	0.23	0.112	0.313	0.2	0.286	0.178	0.42	0.333	0.441
1975	Oeu003633.1	0.2	0.181	0.177	0.182	0.177	0.166	0.178	0.155	0.171	0.141	0.158	0.136	0.17	0.2	0.189
1976	Oeu003634.1	0.316	0.266	0.279	0.268	0.25	0.241	0.245	0.18	0.245	0.181	0.234	0.207	0.236	0.316	0.273
1977	Oeu003635.1	0.282	0.282	0.275	0.218	0.232	0.225	0.225	0.192	0.217	0.215	0.2	0.22	0.231	0.263	0.236
1978	Oeu003637.1	0.135	0.135	0.121	0.126	0.113	0.11	0.113	0.122	0.118	0.128	0.133	0.127	0.106	0.123	0.124
1979	Oeu003641.1	0.436	0.318	0.436	0.407	0	0.308	0.235	0.407	0.28	0.388	0.219	0.323	0.307	0.273	0.339
1980	Oeu003642.1	0.26	0.226	0.26	0.244	0.217	0.198	0.187	0.24	0.181	0.222	0.188	0.206	0.205	0.243	0.239
1981	Oeu003643.1	0.154	0.13	0.126	0.125	0.139	0.133	0.154	0.149	0.142	0.148	0.142	0.147	0.131	0.117	0.128
1982	Oeu003645.1	0.144	0.136	0.121	0.141	0.123	0.108	0.144	0.126	0.133	0.128	0.136	0.13	0.097	0.136	0.143
1983	Oeu003646.1	0.4	0.4	0.224	0.27	0.285	0.214	0.211	0.116	0.185	0.103	0.107	0.104	0.116	0.283	0.273
1984	Oeu003649.1	0.054	0.049	0.049	0.051	0.043	0.044	0.042	0.043	0.042	0.044	0.041	0.045	0.042	0.054	0.051
1985	Oeu003650.1	0.377	0.212	0.255	0.329	0.377	0.306	0.208	0.22	0.25	0.274	0.288	0.312	0.292	0.247	0.317
1986	Oeu003652.1	0.192	0.151	0.132	0.164	0.16	0.182	0.158	0.182	0.173	0.186	0.175	0.192	0.188	0.131	0.15
1987	Oeu003653.1	0.096	0.084	0.078	0.096	0.084	0.09	0.08	0.089	0.085	0.092	0.09	0.096	0.096	0.077	0.087
1988	Oeu003654.1	0.169	0.132	0.122	0.153	0.1	0.125	0.169	0.14	0.162	0.128	0.133	0.106	0.116	0.156	0.166
1989	Oeu003655.1	1	0	0	0	0	0	0	0	0	0	0	0	0	1	0
1990	Oeu003656.1	0.192	0.173	0.175	0.163	0.147	0.115	0.14	0.084	0.105	0.091	0.085	0.097	0.122	0.192	0.172
1991	Oeu003657.1	0.342	0.27	0.251	0.316	0.268	0.196	0.223	0.303	0.278	0.263	0.293	0.263	0.239	0.342	0.306
1992	Oeu003658.1	0.481	0	0.481	0.412	0.32	0.421	0.461	0.259	0.369	0.158	0.344	0.253	0.468	0	0.255
1993	Oeu003659.1	0.654	0.407	0.35	0.654	0.417	0.223	0.46	0.289	0.094	0	0	0	0	0.369	0.48
1994	Oeu003661.1	0.26	0.26	0.233	0.244	0.248	0.241	0.207	0.205	0.169	0.159	0.146	0.138	0.217	0.208	0.236
1995	Oeu003662.1	0.404	0.299	0.129	0.297	0.241	0.251	0.169	0.313	0.322	0.387	0.404	0.351	0.247	0.034	0.272
1996	Oeu003665.1	0.068	0.063	0.064	0.066	0.065	0.068	0.06	0.064	0.065	0.064	0.063	0.065	0.068	0.061	0.064
1997	Oeu003668.1	1	0	0	0	0	1	0	0	0	0	0	0	0	0	0
1998	Oeu003671.1	0.41	0.365	0.295	0.215	0	0.281	0.373	0.229	0.41	0.212	0.358	0.163	0.203	0.15	0.097
[truncated: 33,647 more rows]

## Sheet: S3B_tau_KO
Supplementary Data S3B. Gene tissue specificity expressed in tau values for KO tissue types/ developmental stages.
	genes_KO	tau	KO_closed_flower	KO_mature_leaf	KO_mature_shoot	KO_open_flower	KO_root	KO_stage2_endocarp	KO_stage2_fruit	KO_stage3_endocarp	KO_stage3_fruit	KO_stage4_endocarp	KO_stage4_fruit	KO_stage4_stalk	KO_young_leaf	KO_young_shoot
1	Oeu000002.1	0.558	0.558	0.195	0.452	0.47	0.285	0.178	0.126	0.135	0	0.196	0	0.417	0.444	0.53
2	Oeu000004.1	0.308	0.262	0.308	0.235	0.245	0.22	0.235	0.266	0.235	0.259	0.234	0.251	0.208	0.281	0.243
3	Oeu000005.1	0.777	0.399	0.777	0.198	0.351	0	0	0.376	0	0.387	0	0.327	0.451	0.514	0.318
4	Oeu000006.2	0.034	0.033	0.029	0.032	0.032	0.033	0.034	0.032	0.034	0.032	0.034	0.032	0.032	0.032	0.032
5	Oeu000009.1	0.718	0.463	0	0.382	0.276	0.718	0.475	0	0.457	0	0.455	0.102	0.315	0	0.244
6	Oeu000011.1	0.637	0.437	0	0.349	0.276	0.637	0.424	0	0.436	0.403	0.429	0.438	0.288	0.103	0.278
7	Oeu000012.1	0.523	0.289	0.252	0.482	0.28	0.523	0.29	0	0.327	0.386	0.351	0.422	0.299	0.137	0.354
8	Oeu000013.1	0.209	0.175	0.197	0.194	0.194	0.209	0.202	0.176	0.205	0.181	0.204	0.182	0.189	0.184	0.18
9	Oeu000015.1	1	0	1	0	0	0	0	0	0	0	0	0	0	0	0
10	Oeu000016.1	0	0	0	0	0	0	0	0	0	0	0	0	0	0	0
11	Oeu000017.1	0.008	0.007	0.007	0.007	0.007	0.008	0.007	0.007	0.008	0.008	0.008	0.008	0.007	0.007	0.007
12	Oeu000018.2	0.171	0.155	0.171	0.153	0.164	0.143	0.151	0.131	0.154	0.153	0.158	0.139	0.148	0.164	0.157
13	Oeu000019.1	0.162	0.147	0.13	0.136	0.162	0.151	0.154	0.156	0.15	0.154	0.147	0.145	0.143	0.147	0.143
14	Oeu000020.1	0.214	0.186	0.214	0.185	0.18	0.183	0.181	0.178	0.181	0.188	0.178	0.181	0.181	0.192	0.178
15	Oeu000021.1	0.256	0.236	0.256	0.208	0.237	0.194	0.194	0.207	0.209	0.235	0.208	0.224	0.213	0.228	0.222
16	Oeu000022.1	0.692	0.572	0.14	0.507	0.338	0.451	0.266	0	0.117	0	0.181	0	0.204	0.692	0.641
17	Oeu000023.2	0.185	0.182	0.18	0.17	0.175	0.164	0.171	0.149	0.177	0.151	0.182	0.152	0.174	0.185	0.175
18	Oeu000030.1	0.885	0	0	0	0	0	0.57	0	0.854	0	0.885	0	0	0	0
19	Oeu000035.2	0.354	0.309	0.354	0.329	0.259	0.196	0.158	0.283	0.104	0.265	0.079	0.163	0.308	0.332	0.337
20	Oeu000037.2	0.169	0.169	0.156	0.162	0.166	0.147	0.139	0.152	0.152	0.152	0.151	0.15	0.151	0.166	0.162
21	Oeu000038.3	0	0	0	0	0	0	0	0	0	0	0	0	0	0	0
22	Oeu000040.1	1	0	0	0	0	0	0	0	1	0	0	0	0	0	0
23	Oeu000041.1	0.023	0.023	0.021	0.022	0.02	0.022	0.021	0.021	0.022	0.021	0.022	0.02	0.02	0.023	0.022
24	Oeu000042.1	0.615	0.147	0.567	0.344	0.446	0.615	0.183	0	0.397	0	0.361	0	0.502	0.063	0.036
25	Oeu000043.1	0.974	0	0	0.127	0	0.974	0	0	0	0	0	0	0	0	0
26	Oeu000046.1	1	0	0	0	0	1	0	0	0	0	0	0	0	0	0
27	Oeu000047.1	0.099	0.089	0.095	0.093	0.095	0.095	0.098	0.09	0.096	0.094	0.099	0.097	0.099	0.089	0.091
28	Oeu000048.1	0.744	0.121	0	0	0.271	0	0	0	0.068	0.744	0.068	0.515	0.428	0.269	0.305
29	Oeu000049.2	0.974	0	0.22	0	0.974	0	0	0	0	0	0	0	0	0.262	0
30	Oeu000050.1	0.171	0.155	0.151	0.163	0.166	0.171	0.169	0.157	0.167	0.151	0.164	0.15	0.157	0.152	0.158
31	Oeu000052.1	0.022	0.021	0.021	0.021	0.021	0.021	0.022	0.021	0.022	0.02	0.022	0.02	0.021	0.021	0.02
32	Oeu000053.1	0.188	0.175	0.188	0.165	0.17	0.156	0.167	0.17	0.175	0.17	0.173	0.166	0.167	0.183	0.175
33	Oeu000055.1	0.392	0.285	0.134	0.222	0.308	0.347	0.247	0	0.289	0.188	0.353	0.28	0.392	0.232	0.196
34	Oeu000056.1	0.115	0.115	0.096	0.1	0.1	0.096	0.094	0.099	0.105	0.098	0.106	0.097	0.094	0.115	0.11
35	Oeu000057.1	0.327	0.313	0.233	0.239	0.312	0.192	0.243	0.32	0.233	0.327	0.233	0.264	0.309	0.279	0.305
36	Oeu000058.1	0.185	0.165	0.183	0.156	0.17	0.164	0.179	0.169	0.185	0.179	0.185	0.176	0.168	0.157	0.127
37	Oeu000060.1	0.67	0.322	0	0.257	0.67	0.237	0.324	0.519	0.212	0.361	0.175	0.27	0.034	0.557	0.406
38	Oeu000062.1	0.615	0.615	0	0.594	0.107	0.477	0	0.42	0	0.339	0	0.194	0.107	0.342	0.286
39	Oeu000064.1	0.144	0.143	0.127	0.137	0.134	0.141	0.137	0.134	0.138	0.129	0.138	0.129	0.136	0.144	0.142
40	Oeu000070.1	0.3	0.295	0.186	0.22	0.255	0.146	0.134	0.248	0.081	0.234	0.085	0.227	0.155	0.3	0.286
41	Oeu000071.1	0.3	0.226	0.3	0.237	0.256	0.231	0.257	0.243	0.254	0.242	0.265	0.252	0.253	0.222	0.23
42	Oeu000075.1	0.846	0.278	0	0	0	0	0	0	0	0	0	0	0	0.846	0.278
43	Oeu000076.1	0.197	0.182	0.166	0.171	0.197	0.159	0.156	0.175	0.157	0.179	0.161	0.182	0.17	0.178	0.179
44	Oeu000077.1	0.462	0.31	0.228	0.295	0.295	0.439	0.462	0.203	0.369	0.284	0.405	0.337	0.279	0.283	0.286
45	Oeu000078.1	0.449	0.292	0.22	0.315	0.25	0.449	0.435	0.285	0.375	0.3	0.386	0.365	0.267	0.266	0.248
46	Oeu000079.1	0.516	0.336	0.168	0.357	0.319	0.455	0.516	0.196	0.468	0.252	0.42	0.349	0.342	0.28	0.265
47	Oeu000080.1	0.453	0.27	0.218	0.366	0.29	0.453	0.369	0.112	0.321	0.331	0.369	0.388	0.341	0.222	0.224
48	Oeu000081.1	0.827	0.52	0	0.183	0.827	0.147	0	0	0	0	0	0	0.257	0.397	0.332
49	Oeu000082.1	0.062	0.059	0.053	0.059	0.061	0.06	0.056	0.057	0.057	0.062	0.057	0.061	0.057	0.057	0.059
50	Oeu000083.1	0	0	0	0	0	0	0	0	0	0	0	0	0	0	0
51	Oeu000084.1	0.885	0.885	0	0	0	0	0.218	0	0	0	0	0	0	0.291	0.238
52	Oeu000086.1	0	0	0	0	0	0	0	0	0	0	0	0	0	0	0
53	Oeu000087.1	0.197	0.167	0.13	0.127	0.182	0.181	0.179	0.18	0.189	0.189	0.184	0.197	0.175	0.15	0.15
54	Oeu000094.1	0.192	0.158	0.192	0.162	0.18	0.165	0.183	0.169	0.192	0.175	0.187	0.174	0.173	0.179	0.166
55	Oeu000098.1	0.192	0.168	0.122	0.166	0.192	0.156	0.154	0.176	0.144	0.166	0.143	0.162	0.149	0.169	0.175
56	Oeu000099.1	0.085	0.078	0.08	0.081	0.079	0.084	0.081	0.078	0.085	0.082	0.081	0.082	0.084	0.076	0.078
57	Oeu000100.1	0.462	0.345	0.302	0.207	0.462	0.164	0.376	0.244	0.345	0.286	0.359	0.285	0.415	0.378	0.27
58	Oeu000101.1	0.026	0.025	0.024	0.025	0.025	0.025	0.025	0.025	0.025	0.023	0.025	0.023	0.025	0.026	0.025
59	Oeu000102.1	0.064	0.062	0.06	0.058	0.063	0.061	0.064	0.061	0.062	0.056	0.064	0.056	0.062	0.064	0.06
60	Oeu000103.1	0.731	0.731	0	0.356	0.203	0.51	0.051	0	0	0	0.051	0	0.473	0.304	0.378
61	Oeu000105.1	1	0	0	0	0	0	0	0	1	0	0	0	0	0	0
62	Oeu000106.1	0.857	0.472	0	0.245	0.387	0.275	0	0	0	0.152	0	0.078	0	0.259	0.857
63	Oeu000108.1	0.974	0	0	0	0.974	0	0	0	0	0	0	0	0	0	0.077
64	Oeu000110.1	0.641	0.376	0.276	0.641	0.283	0.285	0.434	0	0.398	0	0.409	0	0.458	0.469	0.528
65	Oeu000112.1	0	0	0	0	0	0	0	0	0	0	0	0	0	0	0
66	Oeu000114.1	0.394	0.3	0.293	0.298	0.279	0.308	0.394	0.262	0.375	0.269	0.326	0.261	0.278	0.295	0.294
67	Oeu000115.1	0	0	0	0	0	0	0	0	0	0	0	0	0	0	0
68	Oeu000119.1	0	0	0	0	0	0	0	0	0	0	0	0	0	0	0
69	Oeu000123.1	0.154	0.135	0.145	0.145	0.146	0.15	0.148	0.14	0.152	0.14	0.154	0.143	0.147	0.136	0.14
70	Oeu000124.2	0.077	0.073	0.073	0.074	0.076	0.076	0.077	0.073	0.076	0.072	0.076	0.073	0.073	0.072	0.072
71	Oeu000125.1	0.192	0.176	0.18	0.19	0.166	0.192	0.152	0.151	0.156	0.172	0.153	0.158	0.162	0.178	0.189
72	Oeu000128.2	0.162	0.157	0.152	0.15	0.154	0.142	0.14	0.151	0.141	0.148	0.14	0.144	0.146	0.162	0.158
73	Oeu000129.1	0.125	0.112	0.125	0.112	0.115	0.114	0.113	0.106	0.116	0.115	0.117	0.116	0.121	0.113	0.112
74	Oeu000131.1	0.492	0.363	0.211	0.433	0.492	0.365	0.295	0.3	0.119	0.12	0.119	0.166	0.197	0.428	0.417
75	Oeu000132.1	0.173	0.152	0.15	0.151	0.159	0.15	0.151	0.173	0.151	0.167	0.147	0.159	0.151	0.152	0.147
76	Oeu000133.1	0.026	0.024	0.025	0.025	0.024	0.025	0.025	0.024	0.024	0.024	0.025	0.024	0.026	0.024	0.025
77	Oeu000134.1	0.462	0.441	0.293	0.418	0.331	0.343	0.23	0	0.297	0	0.357	0	0.363	0.462	0.445
78	Oeu000138.1	0.635	0.53	0.076	0.635	0.244	0.409	0	0	0.207	0	0.148	0	0.26	0.457	0.633
79	Oeu000139.1	0.827	0.618	0	0.14	0.827	0	0	0	0	0.14	0	0	0	0.466	0.417
80	Oeu000140.3	0.593	0.38	0.08	0.519	0.483	0.055	0.158	0.486	0.159	0.52	0.082	0.485	0.1	0.333	0.593
81	Oeu000141.1	0.162	0.113	0.133	0.136	0.147	0.162	0.16	0.146	0.136	0.129	0.129	0.128	0.145	0.099	0.134
82	Oeu000142.1	0.026	0.025	0.025	0.024	0.024	0.024	0.025	0.026	0.024	0.025	0.024	0.025	0.024	0.024	0.023
83	Oeu000143.1	0.085	0.084	0.074	0.081	0.085	0.079	0.075	0.073	0.076	0.078	0.076	0.075	0.077	0.08	0.082
84	Oeu000144.2	0.433	0.369	0.255	0.34	0.433	0.306	0.291	0.364	0.266	0.314	0.251	0.265	0.279	0.386	0.382
85	Oeu000145.1	0.088	0.082	0.088	0.085	0.081	0.083	0.086	0.086	0.082	0.088	0.081	0.086	0.078	0.08	0.084
86	Oeu000148.1	1	0	0	0	1	0	0	0	0	0	0	0	0	0	0
87	Oeu000149.1	1	0	0	0	0	0	0	1	0	0	0	0	0	0	0
88	Oeu000150.1	0.333	0.271	0.246	0.301	0.248	0.333	0.243	0.186	0.251	0.23	0.273	0.249	0.31	0.266	0.289
89	Oeu000151.1	0.231	0.218	0.187	0.193	0.212	0.18	0.213	0.188	0.222	0.182	0.231	0.202	0.195	0.231	0.21
90	Oeu000152.1	0.308	0.289	0.215	0.231	0.296	0.285	0.258	0.15	0.268	0.253	0.25	0.308	0.214	0.287	0.258
91	Oeu000153.1	0.177	0.15	0.174	0.153	0.149	0.153	0.139	0.159	0.144	0.174	0.138	0.177	0.14	0.154	0.15
92	Oeu000154.1	0.369	0.291	0.369	0.305	0.275	0.298	0.259	0.29	0.259	0.278	0.26	0.266	0.302	0.294	0.288
93	Oeu000155.1	0.115	0.05	0.115	0.069	0.039	0.108	0.073	0.066	0.097	0.064	0.102	0.066	0.091	0.082	0.069
94	Oeu000156.1	0.031	0.028	0.027	0.027	0.027	0.028	0.03	0.027	0.031	0.027	0.03	0.027	0.027	0.028	0.028
95	Oeu000157.1	0.054	0.052	0.044	0.052	0.046	0.053	0.052	0.043	0.054	0.046	0.053	0.044	0.047	0.052	0.052
96	Oeu000158.1	0.009	0.008	0.008	0.008	0.009	0.008	0.008	0.008	0.008	0.008	0.008	0.009	0.008	0.008	0.008
97	Oeu000159.1	0.331	0.323	0.293	0.255	0.258	0.248	0.232	0.263	0.237	0.277	0.231	0.25	0.245	0.331	0.303
98	Oeu000160.1	1	0	0	0	0	0	0	0	0	0	0	0	1	0	0
99	Oeu000163.1	0.026	0.025	0.024	0.025	0.024	0.024	0.024	0.023	0.025	0.023	0.025	0.023	0.024	0.026	0.025
100	Oeu000165.2	0.162	0.159	0.149	0.143	0.151	0.149	0.145	0.143	0.152	0.144	0.151	0.144	0.141	0.162	0.155
101	Oeu000167.1	0.368	0.27	0.303	0.246	0.311	0.281	0.315	0.254	0.368	0.307	0.345	0.311	0.265	0.284	0.31
102	Oeu000168.1	0.077	0.077	0.07	0.074	0.073	0.07	0.069	0.067	0.074	0.067	0.073	0.066	0.073	0.077	0.075
103	Oeu000169.3	0.615	0.208	0.167	0.615	0	0.536	0.469	0	0.312	0	0.186	0	0.253	0.24	0.557
104	Oeu000171.6	0.132	0.115	0.128	0.119	0.12	0.129	0.114	0.107	0.114	0.127	0.118	0.132	0.125	0.108	0.109
105	Oeu000173.4	0.058	0.054	0.053	0.053	0.056	0.056	0.058	0.053	0.058	0.053	0.058	0.052	0.055	0.055	0.055
106	Oeu000174.1	0.923	0	0	0	0	0	0	0	0.923	0	0.923	0	0	0	0
107	Oeu000176.1	0.492	0.3	0.188	0.285	0.285	0.492	0.359	0.257	0.326	0.245	0.314	0.206	0.264	0.273	0.268
108	Oeu000177.1	0.346	0.307	0.346	0.27	0.256	0.283	0.24	0.316	0.215	0.266	0.203	0.201	0.268	0.304	0.27
109	Oeu000178.1	0.628	0.396	0.118	0.307	0.076	0.51	0.299	0	0.255	0.157	0.374	0.383	0.41	0.628	0.499
110	Oeu000179.1	0.846	0	0	0.208	0	0.846	0	0	0	0.129	0	0.071	0	0.658	0.336
111	Oeu000180.1	0.431	0.25	0.264	0.311	0.244	0.431	0.325	0.235	0.418	0.186	0.416	0.211	0.227	0.311	0.299
112	Oeu000183.1	0.846	0.846	0	0	0	0.381	0	0	0	0	0	0	0	0.588	0.668
113	Oeu000184.1	0.538	0.28	0	0	0	0.336	0	0.105	0.28	0	0.415	0	0	0.28	0.538
114	Oeu000185.1	0.477	0.223	0.317	0.475	0.368	0.418	0.423	0	0.454	0	0.427	0	0.477	0.253	0.309
115	Oeu000190.1	0.222	0.171	0.186	0.184	0.2	0.187	0.222	0.15	0.217	0.173	0.213	0.169	0.195	0.164	0.179
116	Oeu000191.1	0.171	0.149	0.157	0.16	0.141	0.161	0.164	0.121	0.163	0.146	0.171	0.165	0.153	0.139	0.155
117	Oeu000192.1	0.346	0.251	0.346	0.274	0.216	0.23	0.275	0.268	0.265	0.3	0.261	0.29	0.255	0.263	0.254
118	Oeu000193.1	0.429	0.325	0.429	0.313	0.308	0.255	0.331	0.254	0.348	0.236	0.334	0.229	0.339	0.317	0.314
119	Oeu000194.1	0.551	0.456	0.274	0.386	0.297	0.551	0.27	0	0.294	0	0.403	0	0.441	0.488	0.429
120	Oeu000195.1	0.123	0.123	0.103	0.112	0.111	0.109	0.107	0.11	0.116	0.106	0.115	0.105	0.106	0.123	0.119
121	Oeu000196.1	0.385	0.375	0.237	0.314	0.292	0.304	0.293	0.215	0.323	0.182	0.301	0.153	0.237	0.385	0.334
122	Oeu000197.1	0.606	0.558	0.235	0.438	0.405	0.376	0.184	0	0.359	0.073	0.344	0.089	0.241	0.606	0.554
123	Oeu000198.2	0.163	0.149	0.156	0.154	0.144	0.153	0.152	0.13	0.163	0.14	0.161	0.14	0.155	0.149	0.147
124	Oeu000199.1	0.264	0.216	0.228	0.213	0.201	0.232	0.231	0.212	0.262	0.21	0.264	0.211	0.208	0.23	0.222
125	Oeu000200.2	0.885	0.663	0	0	0.885	0	0	0	0	0	0.15	0	0.266	0	0
126	Oeu000201.1	0.179	0.155	0.16	0.168	0.146	0.179	0.154	0.139	0.155	0.134	0.156	0.134	0.152	0.154	0.162
127	Oeu000220.4	0.731	0	0.049	0	0.113	0	0.653	0.049	0.731	0.089	0.697	0.049	0.197	0	0
128	Oeu000223.1	0.628	0.073	0.247	0.56	0.628	0.236	0.369	0	0.518	0	0.54	0	0.486	0	0.346
129	Oeu000224.1	0.731	0.429	0	0	0	0	0.468	0	0.439	0	0.731	0	0.51	0.493	0.361
130	Oeu000225.1	0.942	0.169	0	0	0.942	0	0	0	0.146	0	0.117	0	0.078	0.078	0.173
131	Oeu000226.1	0.846	0.116	0	0.598	0.343	0.846	0.054	0	0.262	0	0.111	0	0	0	0.267
132	Oeu000227.1	0.085	0.072	0.075	0.075	0.08	0.078	0.085	0.082	0.083	0.079	0.085	0.08	0.077	0.074	0.075
133	Oeu000228.1	0.308	0.247	0.242	0.248	0.202	0.262	0.289	0.264	0.308	0.225	0.301	0.219	0.239	0.253	0.235
134	Oeu000229.1	0.692	0.486	0.662	0.409	0.561	0	0	0	0.107	0	0	0	0.41	0.692	0.61
135	Oeu000232.1	0.185	0.163	0.16	0.167	0.173	0.185	0.162	0.175	0.16	0.166	0.166	0.16	0.178	0.163	0.169
136	Oeu000233.2	0.145	0.096	0.14	0.123	0.113	0.14	0.145	0.137	0.141	0.14	0.142	0.143	0.142	0.094	0.1
137	Oeu000236.2	0.446	0.266	0.375	0.446	0.398	0.355	0.317	0.159	0.306	0.308	0.294	0.31	0.35	0.073	0.278
138	Oeu000237.1	0.662	0.558	0.298	0.662	0.4	0.464	0	0	0.052	0	0.089	0	0.243	0.552	0.633
139	Oeu000238.1	0.077	0.077	0.075	0.072	0.068	0.07	0.068	0.064	0.076	0.067	0.074	0.06	0.069	0.077	0.074
140	Oeu000239.1	0.154	0.124	0.145	0.125	0.13	0.141	0.145	0.101	0.154	0.12	0.147	0.115	0.136	0.125	0.114
141	Oeu000240.1	0.846	0	0	0	0.494	0.379	0	0	0	0	0.846	0	0	0	0
142	Oeu000241.1	0.239	0.17	0.227	0.197	0.188	0.225	0.231	0.182	0.239	0.189	0.227	0.184	0.213	0.163	0.167
143	Oeu000242.1	0.677	0.496	0.049	0.281	0.677	0.061	0.311	0.311	0.272	0.517	0.265	0.572	0	0.262	0.335
144	Oeu000247.4	0.185	0.177	0.166	0.158	0.174	0.158	0.15	0.16	0.157	0.154	0.16	0.156	0.152	0.185	0.175
145	Oeu000249.3	0.192	0.166	0.163	0.178	0.175	0.176	0.178	0.155	0.192	0.173	0.192	0.177	0.165	0.162	0.167
146	Oeu000250.1	0.1	0.096	0.1	0.091	0.086	0.091	0.088	0.082	0.093	0.087	0.093	0.086	0.086	0.099	0.093
147	Oeu000251.1	0.208	0.174	0.156	0.16	0.175	0.167	0.165	0.208	0.094	0.167	0.065	0.096	0.193	0.167	0.173
148	Oeu000252.1	0.077	0.069	0.073	0.072	0.071	0.076	0.075	0.072	0.077	0.071	0.074	0.07	0.068	0.07	0.069
149	Oeu000253.3	0.654	0.083	0	0	0.328	0	0.276	0.654	0.083	0.625	0	0.151	0	0.266	0.222
150	Oeu000258.1	0.446	0.285	0.252	0.233	0.201	0.421	0.446	0.027	0.431	0.137	0.42	0.295	0.362	0.146	0.147
151	Oeu000259.1	0.377	0.278	0.232	0.203	0.25	0.159	0.309	0.366	0.274	0.368	0.268	0.377	0.183	0.31	0.285
152	Oeu000263.1	0.487	0.237	0.425	0.269	0.138	0.442	0.286	0.175	0.322	0.328	0.4	0.419	0.487	0.187	0.177
153	Oeu000268.1	0.099	0.096	0.099	0.086	0.097	0.091	0.088	0.087	0.082	0.089	0.087	0.092	0.096	0.096	0.094
154	Oeu000269.1	0.615	0.225	0	0.306	0.3	0.036	0.553	0.615	0.249	0.339	0.195	0.234	0	0.31	0.408
155	Oeu000271.1	0.923	0	0	0	0	0	0.738	0.923	0	0.284	0	0	0	0	0
156	Oeu000272.2	0.12	0.115	0.11	0.112	0.116	0.12	0.114	0.11	0.118	0.114	0.114	0.111	0.112	0.115	0.114
157	Oeu000273.1	0.718	0.353	0	0.082	0.277	0.207	0.512	0.031	0.718	0	0.694	0	0.085	0.572	0.455
158	Oeu000274.1	0.051	0.047	0.051	0.05	0.047	0.049	0.049	0.046	0.05	0.05	0.05	0.051	0.051	0.046	0.047
159	Oeu000275.2	0.046	0.045	0.045	0.046	0.044	0.043	0.044	0.043	0.045	0.044	0.046	0.044	0.046	0.045	0.046
160	Oeu000276.3	0.12	0.115	0.104	0.111	0.116	0.118	0.115	0.12	0.116	0.116	0.116	0.114	0.111	0.116	0.113
161	Oeu000277.1	0.015	0.012	0.01	0.013	0.014	0.013	0.014	0.014	0.013	0.015	0.013	0.015	0.013	0.012	0.013
162	Oeu000278.1	0.481	0.236	0.098	0.344	0.148	0.056	0.296	0.21	0.43	0.238	0.382	0.1	0.115	0.481	0.422
163	Oeu000279.1	0.484	0.388	0.142	0.247	0.422	0.228	0.448	0	0.389	0	0.434	0.106	0.484	0.386	0.367
164	Oeu000280.1	0.298	0.249	0.238	0.288	0.263	0.298	0.28	0.153	0.26	0.182	0.276	0.187	0.259	0.284	0.286
165	Oeu000281.1	0.673	0.147	0.673	0.352	0.128	0.455	0.047	0	0	0	0	0	0.499	0.494	0.465
166	Oeu000282.1	0.146	0.097	0.123	0.105	0.104	0.118	0.13	0.116	0.127	0.146	0.129	0.145	0.12	0.066	0.097
167	Oeu000283.1	0	0	0	0	0	0	0	0	0	0	0	0	0	0	0
168	Oeu000285.1	0.131	0.127	0.11	0.128	0.131	0.105	0.111	0.097	0.103	0.1	0.113	0.097	0.131	0.122	0.126
169	Oeu000288.1	0.115	0.11	0.104	0.093	0.086	0.09	0.091	0.079	0.09	0.073	0.088	0.066	0.087	0.115	0.104
170	Oeu000289.1	0.192	0.156	0.141	0.192	0.17	0.173	0.18	0.15	0.177	0.152	0.178	0.152	0.184	0.139	0.166
171	Oeu000293.1	0.654	0	0.207	0.13	0	0.316	0.458	0	0.654	0.145	0.385	0	0.181	0.213	0
172	Oeu000294.1	0.192	0.191	0.158	0.172	0.18	0.158	0.146	0.163	0.151	0.159	0.145	0.148	0.151	0.192	0.19
173	Oeu000295.1	0.256	0.162	0.165	0.251	0.202	0.229	0.179	0.197	0.185	0.24	0.191	0.217	0.217	0.232	0.256
174	Oeu000296.1	0.538	0.463	0.465	0.305	0.245	0.116	0.156	0.212	0.138	0.265	0.124	0.135	0.18	0.538	0.421
175	Oeu000297.1	0.135	0.109	0.128	0.12	0.09	0.111	0.113	0.109	0.135	0.105	0.135	0.1	0.107	0.124	0.113
176	Oeu000298.1	0.923	0	0	0	0	0	0	0	0.923	0	0.461	0	0	0	0
177	Oeu000299.1	0.297	0.243	0.241	0.282	0.297	0.285	0.221	0.253	0.229	0.253	0.217	0.25	0.25	0.236	0.242
178	Oeu000303.1	0.615	0.268	0.389	0.615	0.18	0.422	0.295	0.318	0.21	0.319	0.188	0.254	0.343	0	0.391
179	Oeu000304.1	0.062	0.058	0.059	0.058	0.058	0.057	0.056	0.055	0.057	0.057	0.06	0.059	0.062	0.057	0.056
180	Oeu000305.2	0.183	0.179	0.132	0.161	0.165	0.175	0.16	0.12	0.165	0.15	0.166	0.157	0.174	0.183	0.173
181	Oeu000306.1	0.327	0.195	0.317	0.213	0.233	0.248	0.288	0.115	0.327	0.112	0.312	0.123	0.269	0.195	0.168
182	Oeu000307.1	0.092	0.081	0.078	0.083	0.084	0.085	0.091	0.082	0.092	0.081	0.092	0.082	0.085	0.081	0.082
183	Oeu000308.1	0.183	0.159	0.17	0.163	0.155	0.171	0.18	0.183	0.17	0.179	0.171	0.179	0.167	0.161	0.16
184	Oeu000312.2	0.01	0.01	0.009	0.009	0.009	0.009	0.009	0.009	0.009	0.009	0.009	0.009	0.009	0.009	0.009
185	Oeu000314.1	0.103	0.098	0.096	0.095	0.095	0.099	0.099	0.094	0.103	0.09	0.103	0.09	0.094	0.097	0.097
186	Oeu000315.1	0.125	0.115	0.115	0.114	0.113	0.11	0.118	0.112	0.125	0.114	0.124	0.112	0.114	0.119	0.115
187	Oeu000316.1	0.769	0	0	0.769	0.769	0	0.769	0	0	0	0	0	0	0	0.769
188	Oeu000318.1	0.462	0.29	0.462	0.37	0.311	0.387	0.278	0	0.161	0.217	0.223	0.148	0.35	0.353	0.329
189	Oeu000320.3	0.179	0.156	0.163	0.155	0.112	0.139	0.179	0.153	0.122	0.069	0.144	0.052	0.104	0.163	0.171
190	Oeu000321.1	0.846	0.576	0	0	0	0	0	0	0	0	0	0	0	0.846	0.794
191	Oeu000322.1	0.769	0	0	0	0	0	0	0.421	0	0	0.162	0	0	0.769	0.598
192	Oeu000323.1	0.008	0.007	0.007	0.007	0.007	0.007	0.008	0.007	0.008	0.007	0.008	0.007	0.007	0.007	0.007
193	Oeu000324.1	0.738	0.268	0.076	0.348	0.168	0.354	0	0	0.218	0.117	0.536	0.324	0.738	0.199	0.249
194	Oeu000325.1	0.123	0.123	0.112	0.113	0.118	0.105	0.108	0.123	0.101	0.121	0.1	0.111	0.108	0.122	0.122
195	Oeu000326.2	0.077	0.068	0.074	0.073	0.071	0.068	0.072	0.071	0.071	0.076	0.071	0.077	0.071	0.067	0.068
196	Oeu000331.1	0.222	0.205	0.173	0.18	0.222	0.185	0.184	0.192	0.201	0.188	0.199	0.191	0.176	0.206	0.197
197	Oeu000332.3	1	0	0	0	1	0	0	0	0	0	0	0	0	0	0
198	Oeu000333.1	0	0	0	0	0	0	0	0	0	0	0	0	0	0	0
199	Oeu000334.1	1	1	0	0	0	0	0	0	0	0	0	0	0	0	0
200	Oeu000335.2	0.054	0.05	0.049	0.051	0.053	0.05	0.05	0.051	0.049	0.054	0.05	0.054	0.053	0.048	0.051
201	Oeu000336.1	0.626	0.213	0.626	0.335	0.084	0.504	0.531	0	0.527	0	0.497	0.097	0.343	0.224	0.281
202	Oeu000338.1	0.746	0.231	0.143	0.284	0.746	0.472	0.383	0	0.272	0.336	0.431	0.312	0.399	0.265	0.249
203	Oeu000339.1	0.397	0.379	0.186	0.317	0.397	0.24	0.245	0.329	0.291	0.329	0.265	0.289	0.193	0.384	0.372
204	Oeu000340.1	0.442	0.324	0.207	0.431	0.283	0.442	0.318	0	0.314	0	0.379	0	0.343	0.299	0.358
205	Oeu000342.1	0.023	0.022	0.022	0.023	0.022	0.021	0.021	0.022	0.021	0.023	0.021	0.023	0.021	0.02	0.021
206	Oeu000343.3	0.538	0.471	0	0.328	0.205	0.155	0.224	0.338	0.238	0.079	0.172	0	0.077	0.538	0.435
207	Oeu000344.1	0.769	0.376	0	0	0.667	0	0	0	0	0	0.769	0	0	0	0.376
208	Oeu000345.1	0.513	0.456	0.237	0.37	0.356	0.216	0.305	0.32	0.372	0.377	0.326	0.267	0.099	0.513	0.474
209	Oeu000355.1	0.692	0	0	0.155	0	0	0.679	0	0.614	0	0	0	0	0.338	0.692
210	Oeu000356.1	0.692	0.164	0	0.065	0.692	0	0.365	0.446	0.379	0.458	0.46	0.448	0.216	0	0.087
211	Oeu000358.1	0.125	0.113	0.115	0.116	0.124	0.122	0.122	0.123	0.118	0.121	0.12	0.123	0.125	0.113	0.116
212	Oeu000360.1	0.423	0.398	0	0.28	0.242	0.308	0.238	0.35	0.154	0.134	0.185	0.028	0.289	0.393	0.423
213	Oeu000366.2	0.038	0.038	0.038	0.037	0.038	0.037	0.035	0.037	0.037	0.036	0.037	0.035	0.038	0.037	0.037
214	Oeu000367.1	0.792	0.138	0	0.02	0	0.792	0.157	0.093	0.098	0.175	0.257	0.298	0.457	0.079	0.096
215	Oeu000369.1	0.038	0.032	0.027	0.034	0.024	0.038	0.032	0.038	0.03	0.031	0.037	0.029	0.027	0.033	0.031
216	Oeu000370.1	1	0	0	0	0	0	0	0	0	0	0	0	0	0	1
217	Oeu000372.4	0.368	0.346	0.368	0.304	0.271	0.228	0.24	0.187	0.274	0.253	0.256	0.208	0.237	0.364	0.34
218	Oeu000373.1	0.214	0.202	0.21	0.164	0.183	0.164	0.165	0.17	0.171	0.178	0.17	0.171	0.158	0.214	0.183
219	Oeu000374.1	0.253	0.206	0.142	0.253	0.239	0.225	0.218	0.212	0.213	0.191	0.221	0.195	0.214	0.204	0.22
220	Oeu000375.3	0.462	0.295	0.034	0.255	0.459	0.195	0.443	0.267	0.462	0.282	0.435	0.225	0.125	0.298	0.276
221	Oeu000377.2	0.173	0.159	0.109	0.151	0.161	0.114	0.173	0.138	0.159	0.103	0.142	0.098	0.125	0.157	0.156
222	Oeu000378.3	0.269	0.238	0.269	0.231	0.209	0.165	0.182	0.216	0.172	0.218	0.166	0.197	0.202	0.242	0.233
223	Oeu000379.1	0.396	0.338	0.051	0.368	0.246	0.358	0.206	0.112	0.22	0.364	0.231	0.393	0.235	0.381	0.396
224	Oeu000380.2	0.017	0.016	0.016	0.016	0.016	0.017	0.017	0.016	0.017	0.016	0.017	0.016	0.016	0.016	0.016
225	Oeu000382.1	0.446	0.296	0.446	0.312	0.227	0.166	0.292	0.358	0.244	0.366	0.261	0.374	0.267	0.335	0.304
226	Oeu000383.1	0.123	0.115	0.1	0.108	0.112	0.112	0.118	0.119	0.123	0.114	0.122	0.115	0.107	0.118	0.112
227	Oeu000384.1	0.269	0.244	0.226	0.186	0.188	0.195	0.227	0.207	0.269	0.212	0.253	0.172	0.242	0.244	0.226
228	Oeu000385.1	1	0	0	0	0	0	0	0	0	0	0	1	0	0	0
229	Oeu000386.4	0.179	0.153	0.179	0.179	0.144	0.164	0.149	0.113	0.164	0.15	0.165	0.127	0.158	0.146	0.161
230	Oeu000387.1	0.385	0.363	0	0.374	0.307	0.281	0.24	0	0.351	0.116	0.313	0.24	0.037	0.368	0.385
231	Oeu000388.1	1	0	0	0	1	0	0	0	0	0	0	0	0	0	0
232	Oeu000389.1	0.054	0.054	0.052	0.054	0.049	0.052	0.05	0.052	0.051	0.054	0.05	0.053	0.049	0.054	0.054
233	Oeu000390.1	0.069	0.06	0.061	0.064	0.064	0.068	0.066	0.061	0.069	0.062	0.068	0.062	0.066	0.061	0.061
234	Oeu000392.1	0.115	0.11	0.112	0.112	0.109	0.11	0.115	0.104	0.115	0.109	0.115	0.109	0.113	0.113	0.107
235	Oeu000393.1	0.154	0.146	0.148	0.146	0.144	0.142	0.142	0.146	0.142	0.137	0.142	0.141	0.146	0.154	0.151
236	Oeu000396.3	0.212	0.19	0.196	0.192	0.193	0.204	0.212	0.175	0.21	0.189	0.208	0.189	0.196	0.185	0.189
237	Oeu000397.1	0.128	0.109	0.108	0.077	0.128	0.066	0.106	0.093	0.102	0.108	0.107	0.089	0.099	0.128	0.089
238	Oeu000400.1	0.949	0	0	0	0.619	0.949	0	0	0	0	0	0	0	0	0
239	Oeu000401.1	0.423	0.283	0.311	0.209	0.289	0.168	0.423	0.316	0.422	0.362	0.401	0.292	0.129	0.283	0.292
240	Oeu000403.1	0.169	0.14	0.126	0.137	0.166	0.102	0.136	0.149	0.126	0.132	0.142	0.138	0.169	0.122	0.131
241	Oeu000404.1	0.323	0.297	0.167	0.31	0.213	0.273	0.087	0.148	0.084	0.196	0.156	0.182	0.137	0.263	0.323
242	Oeu000405.1	0.054	0.051	0.026	0.048	0.046	0.041	0.043	0.048	0.04	0.051	0.038	0.048	0.031	0.044	0.054
243	Oeu000409.1	0.631	0.391	0.478	0.213	0.037	0	0.34	0	0.453	0	0.631	0.267	0.571	0.341	0.253
244	Oeu000411.1	0.846	0	0	0	0	0	0.846	0	0.841	0	0.616	0	0	0	0
245	Oeu000412.2	0.103	0.094	0.09	0.093	0.091	0.094	0.098	0.093	0.103	0.096	0.101	0.095	0.089	0.094	0.096
246	Oeu000414.1	0.154	0.126	0.137	0.123	0.154	0.135	0.153	0.104	0.145	0.123	0.138	0.135	0.15	0.116	0.12
247	Oeu000415.1	0.423	0.312	0.316	0.362	0.298	0.402	0.377	0.069	0.402	0.11	0.423	0.114	0.358	0.244	0.308
248	Oeu000419.1	0.754	0.519	0	0.24	0.207	0	0.592	0	0.754	0	0.715	0	0.031	0.298	0.38
249	Oeu000420.1	0.286	0.23	0.282	0.23	0.193	0.255	0.238	0.201	0.272	0.247	0.272	0.286	0.24	0.226	0.208
250	Oeu000421.1	0.4	0.368	0.213	0.285	0.204	0.29	0.307	0.282	0.4	0.308	0.384	0.321	0.156	0.363	0.325
251	Oeu000423.1	0.265	0.255	0.23	0.231	0.214	0.241	0.24	0.213	0.244	0.197	0.24	0.198	0.214	0.265	0.241
252	Oeu000424.1	0.487	0.158	0	0.44	0.255	0.177	0.12	0.487	0.245	0.397	0.12	0.48	0.145	0.199	0.34
253	Oeu000425.1	0.923	0	0	0	0	0	0	0	0.923	0	0.392	0	0	0	0
254	Oeu000426.1	0.177	0.158	0.153	0.151	0.149	0.177	0.169	0.151	0.171	0.149	0.172	0.154	0.147	0.161	0.154
255	Oeu000430.1	0.769	0.747	0	0.303	0.769	0.219	0	0	0	0	0	0	0.197	0.743	0.615
256	Oeu000431.1	0.736	0.603	0.196	0.272	0.44	0.143	0	0.285	0	0.218	0	0.147	0.064	0.736	0.636
257	Oeu000434.1	0.363	0.34	0.363	0.283	0.254	0.252	0.255	0.28	0.287	0.293	0.281	0.288	0.246	0.354	0.318
258	Oeu000435.1	0.985	0	0	0.057	0.985	0	0	0	0	0	0	0	0	0	0.035
259	Oeu000436.1	0.154	0.123	0.132	0.132	0.142	0.124	0.137	0.145	0.149	0.15	0.149	0.153	0.154	0.131	0.138
260	Oeu000437.1	0.177	0.148	0.164	0.174	0.167	0.176	0.154	0.15	0.145	0.145	0.159	0.161	0.177	0.151	0.16
261	Oeu000438.1	0.085	0.085	0.07	0.083	0.083	0.081	0.075	0.076	0.079	0.071	0.079	0.071	0.074	0.085	0.085
262	Oeu000439.1	0.875	0.875	0	0.425	0.301	0	0	0	0	0	0	0	0	0.53	0.691
263	Oeu000441.3	0.062	0.056	0.055	0.055	0.057	0.06	0.061	0.061	0.062	0.06	0.061	0.059	0.055	0.053	0.056
264	Oeu000445.1	0.319	0.233	0.258	0.253	0.234	0.285	0.294	0.239	0.319	0.239	0.31	0.246	0.265	0.241	0.227
265	Oeu000446.1	0.308	0.234	0.261	0.257	0.248	0.285	0.285	0.232	0.308	0.233	0.307	0.246	0.257	0.239	0.238
266	Oeu000447.1	1	0	0	0	1	0	0	0	0	0	0	0	0	0	0
267	Oeu000448.1	1	0	0	0	1	0	0	0	0	0	0	0	0	0	0
268	Oeu000451.1	0.385	0.218	0.198	0.17	0.317	0.318	0.323	0.338	0.302	0.372	0.307	0.385	0.358	0.158	0.117
269	Oeu000452.1	0.974	0	0	0	0	0	0	0	0	0	0	0	0	0.974	0.39
270	Oeu000453.1	0.429	0.326	0.275	0.302	0.429	0.316	0.286	0.163	0.324	0.257	0.321	0.274	0.301	0.336	0.312
271	Oeu000454.1	1	0	0	0	0	0	0	0	0	0	1	0	0	0	0
272	Oeu000457.2	0.577	0.509	0.278	0.414	0.376	0.253	0.289	0.22	0.294	0	0.274	0.082	0.307	0.577	0.518
273	Oeu000458.1	1	0	0	0	1	0	0	0	0	0	0	0	0	0	0
274	Oeu000460.1	0.198	0.193	0.189	0.175	0.15	0.163	0.183	0.154	0.195	0.162	0.194	0.166	0.167	0.198	0.187
275	Oeu000461.2	0.092	0.09	0.066	0.069	0.075	0.063	0.063	0.074	0.059	0.071	0.063	0.078	0.073	0.092	0.086
276	Oeu000462.1	0.173	0.158	0.164	0.155	0.164	0.151	0.166	0.154	0.172	0.154	0.173	0.151	0.173	0.152	0.156
277	Oeu000466.1	1	0	0	0	1	0	0	0	0	0	0	0	0	0	0
278	Oeu000467.1	0.967	0	0	0	0.967	0.479	0	0	0	0	0	0	0	0	0
279	Oeu000468.1	0.962	0	0	0	0.501	0.962	0	0	0	0	0	0	0	0	0
280	Oeu000470.1	0.292	0.25	0.256	0.26	0.225	0.292	0.244	0.255	0.21	0.224	0.185	0.17	0.202	0.29	0.248
281	Oeu000471.1	1	0	0	0	0	0	0	1	0	0	0	0	0	0	0
282	Oeu000473.1	0.354	0.26	0.272	0.263	0.354	0.227	0.228	0.281	0.209	0.254	0.211	0.244	0.244	0.264	0.277
283	Oeu000475.1	1	0	0	0	1	0	0	0	0	0	0	0	0	0	0
284	Oeu000476.1	0.111	0.104	0.109	0.109	0.107	0.106	0.106	0.103	0.108	0.108	0.109	0.11	0.111	0.103	0.106
285	Oeu000477.1	0.865	0.865	0	0.062	0.336	0	0	0	0	0	0	0	0	0.517	0.621
286	Oeu000478.1	1	0	0	0	0	0	0	0	1	0	0	0	0	0	0
287	Oeu000479.1	0.415	0.198	0.244	0.274	0.148	0.295	0.415	0.182	0.396	0.249	0.392	0.251	0.266	0.16	0.234
288	Oeu000480.1	0.392	0.254	0.271	0.309	0.237	0.333	0.392	0.256	0.384	0.289	0.374	0.292	0.291	0.227	0.275
289	Oeu000481.1	0.115	0.112	0.093	0.111	0.101	0.103	0.096	0.087	0.108	0.101	0.109	0.107	0.098	0.115	0.113
290	Oeu000482.1	0.769	0.769	0	0	0.277	0	0	0	0	0	0.156	0.284	0	0	0
291	Oeu000485.1	0.538	0.465	0.345	0.213	0.538	0.167	0.352	0.274	0.345	0.28	0.344	0.206	0	0.456	0.426
292	Oeu000486.1	0.085	0.081	0.083	0.08	0.081	0.081	0.083	0.083	0.085	0.084	0.084	0.084	0.079	0.08	0.081
293	Oeu000488.1	0.423	0.233	0.053	0.255	0.209	0.235	0.37	0.301	0.423	0.28	0.397	0	0.143	0.207	0.209
294	Oeu000489.1	0.308	0.252	0.183	0.183	0.163	0.221	0.254	0.286	0.308	0.24	0.247	0.181	0.186	0.226	0.246
295	Oeu000490.1	0.137	0.134	0.121	0.125	0.129	0.127	0.121	0.124	0.12	0.118	0.125	0.117	0.137	0.135	0.128
296	Oeu000491.1	1	1	0	0	0	0	0	0	0	0	0	0	0	0	0
297	Oeu000492.1	0.452	0.421	0.289	0.375	0.343	0.342	0.322	0.281	0.364	0.181	0.337	0.18	0.268	0.452	0.412
298	Oeu000495.1	0.11	0.103	0.11	0.107	0.105	0.109	0.102	0.097	0.101	0.102	0.101	0.103	0.101	0.103	0.103
299	Oeu000496.1	0.962	0	0	0.229	0.962	0	0	0	0	0	0	0	0	0	0
300	Oeu000498.1	0.577	0.349	0.22	0.524	0.345	0.426	0.467	0	0.517	0	0.494	0	0.577	0.182	0.46
301	Oeu000504.1	0.933	0	0	0	0	0	0.362	0	0.7	0	0.933	0	0	0	0
302	Oeu000505.1	0.154	0.13	0.138	0.129	0.08	0.121	0.14	0.1	0.149	0.125	0.152	0.094	0.112	0.154	0.139
303	Oeu000506.1	0.183	0.153	0.156	0.151	0.157	0.17	0.176	0.167	0.183	0.171	0.178	0.169	0.146	0.16	0.15
304	Oeu000507.1	1	0	0	0	1	0	0	0	0	0	0	0	0	0	0
305	Oeu000508.1	1	0	0	0	1	0	0	0	0	0	0	0	0	0	0
306	Oeu000509.1	0.623	0.542	0.232	0.447	0.349	0.381	0.062	0.081	0.17	0.042	0.177	0.023	0.239	0.623	0.576
307	Oeu000511.1	0.239	0.216	0.189	0.207	0.208	0.228	0.22	0.207	0.225	0.178	0.226	0.178	0.198	0.239	0.219
308	Oeu000513.1	0.519	0.285	0.485	0.447	0.371	0	0.519	0.101	0.51	0.119	0.483	0.191	0.271	0.184	0.37
309	Oeu000514.1	0.487	0.429	0	0.17	0.46	0.197	0.451	0.487	0.366	0.432	0.337	0.375	0	0.222	0.379
310	Oeu000515.2	0.108	0.105	0.099	0.101	0.102	0.104	0.098	0.103	0.095	0.092	0.096	0.091	0.102	0.108	0.108
311	Oeu000516.1	0.359	0.272	0.234	0.277	0.268	0.359	0.323	0.296	0.217	0.277	0.21	0.277	0.202	0.331	0.282
312	Oeu000518.1	0.103	0.093	0.103	0.089	0.089	0.088	0.093	0.093	0.085	0.099	0.089	0.097	0.101	0.098	0.092
313	Oeu000520.1	0.269	0.246	0.212	0.218	0.254	0.223	0.234	0.269	0.194	0.228	0.192	0.202	0.194	0.256	0.242
314	Oeu000521.1	0.131	0.115	0.131	0.114	0.113	0.105	0.098	0.116	0.1	0.118	0.102	0.115	0.114	0.111	0.114
315	Oeu000523.1	0.044	0.042	0.042	0.042	0.044	0.041	0.039	0.041	0.042	0.043	0.042	0.043	0.043	0.041	0.042
316	Oeu000527.1	0.846	0	0	0	0	0	0.781	0	0.846	0	0.81	0	0	0	0
317	Oeu000528.1	0.138	0.125	0.12	0.135	0.138	0.138	0.114	0.091	0.112	0.084	0.109	0.089	0.122	0.126	0.131
318	Oeu000529.1	0.513	0.419	0.051	0.464	0.252	0.465	0.309	0.029	0.318	0.053	0.324	0.141	0.476	0.433	0.513
319	Oeu000530.2	0.085	0.065	0.083	0.078	0.063	0.085	0.075	0.082	0.076	0.084	0.074	0.081	0.083	0.054	0.062
320	Oeu000531.1	0.615	0	0	0.455	0	0	0	0	0.615	0	0.537	0	0.503	0.416	0.339
321	Oeu000532.1	0.138	0.114	0.126	0.126	0.111	0.127	0.118	0.106	0.127	0.119	0.138	0.134	0.122	0.123	0.122
322	Oeu000538.1	0.795	0.194	0	0.062	0.795	0	0.355	0	0	0	0.062	0.062	0	0.243	0.228
323	Oeu000539.1	0.431	0.269	0.389	0.216	0.329	0.244	0.215	0.282	0.231	0.377	0.356	0.431	0.418	0.333	0.263
324	Oeu000540.1	0.212	0.169	0.13	0.166	0.189	0.212	0.168	0.163	0.182	0.183	0.167	0.162	0.16	0.135	0.152
325	Oeu000541.2	0.25	0.213	0.25	0.178	0.202	0.24	0.177	0.227	0.199	0.186	0.184	0.152	0.179	0.23	0.212
326	Oeu000542.1	0.288	0.228	0.273	0.258	0.228	0.288	0.259	0.207	0.248	0.2	0.249	0.211	0.262	0.223	0.227
327	Oeu000543.1	0.198	0.163	0.173	0.167	0.179	0.177	0.183	0.198	0.178	0.181	0.178	0.176	0.18	0.16	0.164
328	Oeu000545.1	0.231	0.19	0.231	0.181	0.132	0.164	0.194	0.118	0.217	0.175	0.225	0.154	0.191	0.221	0.202
329	Oeu000546.1	0.054	0.046	0.05	0.051	0.048	0.053	0.052	0.047	0.054	0.047	0.053	0.047	0.049	0.046	0.047
330	Oeu000547.3	0.231	0.199	0.207	0.197	0.189	0.207	0.229	0.213	0.229	0.188	0.231	0.188	0.207	0.202	0.204
331	Oeu000548.2	0.115	0.109	0.088	0.104	0.115	0.102	0.109	0.115	0.107	0.101	0.103	0.096	0.099	0.111	0.112
332	Oeu000551.1	0	0	0	0	0	0	0	0	0	0	0	0	0	0	0
333	Oeu000555.1	0.413	0.402	0.395	0.32	0.326	0.235	0.204	0.281	0.241	0.339	0.22	0.287	0.204	0.413	0.38
334	Oeu000556.1	0.47	0.452	0.224	0.378	0.422	0.351	0.3	0.327	0.278	0.255	0.257	0.26	0.238	0.47	0.446
335	Oeu000557.1	0.598	0.231	0.153	0.531	0.464	0.598	0.571	0	0.467	0	0.439	0	0.324	0.193	0.208
336	Oeu000561.1	0	0	0	0	0	0	0	0	0	0	0	0	0	0	0
337	Oeu000567.1	0.738	0	0.738	0.204	0.101	0.274	0	0	0.087	0.274	0.456	0.509	0.458	0.077	0
338	Oeu000569.1	0.692	0.692	0	0.039	0.583	0	0.378	0.449	0.267	0.402	0.204	0.353	0	0.427	0.349
339	Oeu000571.1	0.169	0.144	0.166	0.151	0.135	0.155	0.156	0.143	0.163	0.151	0.169	0.149	0.152	0.155	0.155
340	Oeu000573.1	0.516	0.247	0.183	0.262	0.317	0.503	0.509	0.232	0.516	0.213	0.499	0.226	0.47	0.232	0.234
341	Oeu000574.1	0.731	0.393	0.25	0.27	0.731	0.143	0.157	0	0.243	0.224	0.04	0.195	0.188	0.357	0.494
342	Oeu000575.1	0.354	0.227	0.335	0.241	0.203	0.205	0.315	0.277	0.316	0.292	0.303	0.297	0.354	0.243	0.205
343	Oeu000576.2	0.308	0.168	0.308	0.182	0.245	0.115	0.195	0.154	0.217	0.114	0.217	0.093	0.157	0.244	0.226
344	Oeu000579.1	0.692	0.563	0.563	0	0	0	0	0	0	0	0	0	0.563	0.317	0.692
345	Oeu000587.2	0.246	0.186	0.246	0.188	0.202	0.22	0.192	0.159	0.218	0.186	0.222	0.205	0.231	0.221	0.194
346	Oeu000590.1	0.808	0.15	0	0.53	0.808	0.084	0	0	0	0	0	0	0	0.184	0
347	Oeu000593.1	1	0	0	0	0	0	0	0	0	1	0	0	0	0	0
348	Oeu000597.1	0.538	0.35	0.088	0.538	0.45	0.427	0.359	0.243	0.313	0.199	0.32	0.198	0.228	0.374	0.527
349	Oeu000598.1	0.4	0.357	0.291	0.294	0.322	0.301	0.278	0.25	0.262	0.191	0.263	0.143	0.23	0.4	0.358
350	Oeu000599.1	0.923	0	0	0	0	0	0	0	0.923	0	0.624	0	0	0	0
351	Oeu000600.1	0.625	0.625	0.243	0.422	0.491	0.425	0.302	0.053	0.344	0	0.317	0.078	0.352	0.431	0.532
352	Oeu000601.1	0.857	0.235	0	0.389	0.857	0.207	0.116	0	0.086	0	0.116	0.043	0	0.395	0.417
353	Oeu000602.1	0.744	0.681	0.132	0.504	0.531	0.436	0	0	0	0	0	0	0.208	0.744	0.653
354	Oeu000603.1	0.603	0.504	0.294	0.603	0.375	0.371	0	0	0	0.083	0.21	0.083	0.414	0.464	0.568
355	Oeu000604.2	0.231	0.188	0.065	0.161	0.183	0.157	0.207	0.162	0.221	0.163	0.231	0.135	0.107	0.18	0.157
356	Oeu000607.1	0.833	0.044	0.833	0.205	0.101	0	0.44	0	0.393	0	0.636	0.139	0	0	0
357	Oeu000608.1	0.974	0	0.974	0	0	0	0	0	0	0	0.372	0	0	0	0
358	Oeu000613.1	0.573	0.32	0.482	0.392	0.319	0	0.452	0.093	0.494	0.164	0.573	0.288	0.281	0.211	0.412
359	Oeu000614.1	0.197	0.188	0.19	0.187	0.181	0.187	0.148	0.159	0.163	0.173	0.168	0.174	0.183	0.197	0.19
360	Oeu000616.2	0.346	0.337	0.243	0.252	0.259	0.232	0.191	0.23	0.281	0.223	0.258	0.146	0.141	0.346	0.305
361	Oeu000617.1	0.856	0.242	0	0.794	0.125	0.856	0	0	0	0	0	0	0.285	0.123	0.306
362	Oeu000619.1	0.154	0.139	0.154	0.135	0.123	0.15	0.153	0.129	0.142	0.145	0.14	0.151	0.129	0.142	0.128
363	Oeu000620.1	0.454	0.432	0.248	0.436	0.354	0.423	0.228	0	0.198	0.116	0.227	0.141	0.34	0.368	0.454
364	Oeu000622.1	0.808	0	0.178	0	0	0	0.578	0	0.808	0	0.635	0	0	0	0
365	Oeu000624.1	0.407	0.351	0.274	0.343	0.297	0.407	0.242	0.138	0.299	0.309	0.313	0.313	0.309	0.336	0.378
366	Oeu000625.2	0.154	0.152	0.13	0.139	0.154	0.131	0.127	0.132	0.127	0.128	0.13	0.129	0.139	0.144	0.148
367	Oeu000627.1	0.923	0	0	0	0	0	0	0	0.923	0	0.616	0	0	0	0
368	Oeu000631.1	0.877	0	0	0	0.534	0	0.147	0	0.877	0	0.602	0	0	0	0.235
369	Oeu000634.1	0.769	0.051	0	0	0.655	0	0.769	0	0.76	0	0.674	0	0	0.157	0
370	Oeu000636.1	1	0	0	0	1	0	0	0	0	0	0	0	0	0	0
371	Oeu000638.1	0.013	0.013	0.013	0.012	0.012	0.013	0.013	0.012	0.013	0.012	0.013	0.012	0.012	0.013	0.012
372	Oeu000639.1	0.644	0.271	0.278	0.397	0.644	0.316	0.418	0.129	0.457	0.287	0.451	0.274	0.372	0.191	0.329
373	Oeu000640.1	0.369	0.356	0.126	0.251	0.236	0.211	0.328	0.3	0.334	0.262	0.336	0.251	0.108	0.367	0.369
374	Oeu000641.1	0.103	0.095	0.08	0.085	0.088	0.087	0.1	0.1	0.103	0.092	0.102	0.093	0.085	0.1	0.098
375	Oeu000642.1	0.197	0.175	0.194	0.159	0.167	0.12	0.197	0.18	0.183	0.18	0.18	0.168	0.165	0.161	0.165
376	Oeu000643.1	0.791	0.582	0.202	0.349	0.155	0.606	0	0	0	0	0	0	0.258	0.791	0.67
377	Oeu000644.1	1	0	0	0	0	0	0	0	0	0	0	0	0	1	0
378	Oeu000645.1	0.169	0.142	0.143	0.145	0.145	0.137	0.164	0.149	0.169	0.137	0.169	0.145	0.15	0.153	0.148
379	Oeu000646.1	0.231	0.216	0.194	0.204	0.191	0.211	0.207	0.183	0.23	0.173	0.231	0.171	0.203	0.225	0.213
380	Oeu000647.1	0.22	0.208	0.196	0.199	0.179	0.206	0.202	0.173	0.218	0.168	0.22	0.158	0.193	0.218	0.21
381	Oeu000648.1	0.183	0.148	0.163	0.157	0.178	0.172	0.17	0.16	0.161	0.157	0.172	0.17	0.183	0.156	0.157
382	Oeu000649.1	0.923	0	0	0.923	0	0	0	0.923	0	0	0	0	0	0	0
383	Oeu000651.1	0.12	0.106	0.103	0.108	0.12	0.107	0.113	0.108	0.111	0.111	0.109	0.109	0.109	0.109	0.107
384	Oeu000652.2	0.906	0.294	0.535	0	0.906	0	0	0	0	0	0	0	0.091	0.416	0.124
385	Oeu000656.1	0.795	0	0	0	0	0	0.609	0	0.795	0	0.728	0	0.43	0	0
386	Oeu000659.1	0.008	0.008	0.007	0.008	0.007	0.008	0.007	0.007	0.008	0.007	0.008	0.007	0.007	0.008	0.008
387	Oeu000661.1	0.346	0.238	0.346	0.244	0.244	0.292	0.282	0.25	0.312	0.288	0.316	0.307	0.346	0.213	0.21
388	Oeu000662.1	0.154	0.11	0.154	0.14	0.137	0.137	0.094	0.072	0.124	0.107	0.116	0.058	0.13	0.112	0.094
389	Oeu000663.1	0.25	0.199	0.25	0.223	0.22	0.211	0.208	0.21	0.219	0.224	0.22	0.231	0.233	0.198	0.197
390	Oeu000667.1	0.154	0.147	0.129	0.139	0.147	0.136	0.138	0.154	0.136	0.135	0.133	0.127	0.129	0.153	0.149
391	Oeu000668.1	0.231	0.157	0	0.172	0	0.059	0.231	0.231	0.118	0.209	0.12	0.153	0.059	0.104	0
392	Oeu000671.1	0.205	0.183	0.205	0.19	0.17	0.2	0.199	0.165	0.193	0.179	0.187	0.168	0.186	0.186	0.174
393	Oeu000672.1	0.048	0.047	0.045	0.046	0.047	0.045	0.045	0.045	0.046	0.048	0.046	0.047	0.045	0.046	0.045
394	Oeu000673.1	0.162	0.151	0.129	0.14	0.141	0.142	0.157	0.133	0.162	0.132	0.162	0.136	0.141	0.151	0.143
395	Oeu000674.1	0.396	0.227	0.327	0.196	0.25	0.348	0.272	0.096	0.307	0.26	0.381	0.378	0.396	0.256	0.21
396	Oeu000675.1	0.654	0.093	0.166	0.152	0	0.393	0.508	0	0.51	0	0.654	0	0	0.367	0.344
397	Oeu000676.1	0.209	0.201	0.184	0.174	0.17	0.176	0.193	0.184	0.19	0.184	0.18	0.17	0.147	0.209	0.193
398	Oeu000677.1	0.812	0.425	0.465	0.377	0.812	0	0.157	0	0.159	0	0.186	0	0.368	0.329	0.497
399	Oeu000678.1	0.141	0.137	0.122	0.127	0.141	0.128	0.13	0.139	0.126	0.121	0.136	0.132	0.133	0.138	0.136
400	Oeu000685.1	0.938	0	0	0	0.938	0.636	0	0	0	0	0	0	0	0	0.096
401	Oeu000689.1	0.581	0.15	0.1	0	0.286	0.248	0.505	0.465	0.505	0.565	0.494	0.581	0.215	0.089	0.025
402	Oeu000690.4	0.179	0.166	0.145	0.136	0.158	0.135	0.167	0.175	0.179	0.143	0.176	0.147	0.131	0.161	0.148
403	Oeu000692.1	0.385	0.323	0.06	0.385	0.227	0.234	0.268	0	0.315	0.062	0.363	0.123	0.245	0.346	0.336
404	Oeu000693.1	0.115	0.111	0.106	0.11	0.115	0.105	0.101	0.099	0.105	0.109	0.106	0.113	0.109	0.104	0.107
405	Oeu000694.1	0.108	0.092	0.101	0.091	0.097	0.09	0.107	0.108	0.102	0.103	0.099	0.099	0.099	0.084	0.089
406	Oeu000695.1	0.481	0.063	0.156	0.197	0.156	0	0.408	0.467	0.327	0.481	0.404	0.469	0.226	0.198	0.245
407	Oeu000696.1	0.215	0.096	0.193	0.139	0.134	0.177	0.163	0.214	0.197	0.215	0.194	0.207	0.093	0.132	0.199
408	Oeu000697.1	0.062	0.058	0.052	0.059	0.056	0.057	0.056	0.06	0.058	0.055	0.056	0.053	0.054	0.06	0.062
409	Oeu000701.1	0.877	0.196	0	0.411	0.877	0	0	0	0	0	0	0	0.126	0.389	0.416
410	Oeu000703.2	0.011	0.011	0.011	0.01	0.011	0.011	0.011	0.011	0.011	0.011	0.011	0.011	0.011	0.011	0.01
411	Oeu000704.1	0.538	0.096	0.411	0.335	0.255	0.26	0.279	0.054	0.46	0	0.538	0.141	0.376	0.341	0.314
412	Oeu000707.1	0.777	0.244	0.777	0.468	0.054	0.492	0	0	0	0.03	0.062	0.243	0.568	0.456	0.379
413	Oeu000711.1	0.135	0.11	0.115	0.118	0.135	0.112	0.117	0.131	0.106	0.115	0.103	0.101	0.114	0.123	0.123
414	Oeu000712.1	1	0	1	0	0	0	0	0	0	0	0	0	0	0	0
415	Oeu000713.1	0.546	0.48	0.519	0.372	0.419	0.212	0.225	0.212	0.143	0.263	0	0.103	0.247	0.546	0.497
416	Oeu000715.1	0.452	0.298	0.452	0.288	0.297	0.34	0.229	0.237	0.296	0.361	0.349	0.412	0.294	0.34	0.312
417	Oeu000716.1	0.641	0.199	0.641	0.263	0.052	0.269	0.203	0.203	0.249	0.262	0	0.211	0.207	0.363	0.4
418	Oeu000722.1	0.108	0.096	0.075	0.088	0.108	0.083	0.089	0.095	0.082	0.085	0.084	0.083	0.093	0.098	0.097
419	Oeu000723.1	0.231	0.189	0.192	0.196	0.206	0.205	0.214	0.213	0.231	0.213	0.23	0.206	0.206	0.194	0.192
420	Oeu000724.1	0.154	0.119	0.125	0.13	0.127	0.136	0.137	0.139	0.154	0.135	0.152	0.141	0.129	0.124	0.124
421	Oeu000726.1	0.092	0.088	0.087	0.092	0.084	0.084	0.088	0.085	0.09	0.09	0.09	0.092	0.087	0.086	0.09
422	Oeu000727.1	0.177	0.158	0.119	0.152	0.177	0.139	0.154	0.169	0.15	0.173	0.153	0.171	0.148	0.162	0.164
423	Oeu000728.1	0.815	0	0	0.051	0.226	0	0.381	0.539	0.051	0.815	0	0.725	0	0	0
424	Oeu000730.1	0.564	0.117	0.471	0.564	0.151	0.422	0	0	0.284	0.242	0.502	0.1	0.506	0.42	0.346
425	Oeu000732.1	0.092	0.079	0.074	0.077	0.082	0.082	0.092	0.092	0.089	0.08	0.089	0.081	0.081	0.078	0.077
426	Oeu000733.1	0.508	0.233	0.391	0.17	0	0.321	0.508	0.255	0.342	0.135	0.466	0.177	0.496	0.336	0.258
427	Oeu000735.2	0.077	0.069	0.077	0.07	0.071	0.066	0.071	0.072	0.07	0.074	0.068	0.072	0.068	0.07	0.068
428	Oeu000736.1	0.923	0	0	0.562	0	0	0	0	0	0	0	0	0	0	0.923
429	Oeu000737.1	0.308	0.266	0.227	0.254	0.296	0.253	0.244	0.058	0.308	0.118	0.289	0.109	0.265	0.267	0.259
430	Oeu000740.1	0.569	0.21	0.241	0.056	0.224	0.297	0.234	0	0.33	0.332	0.494	0.559	0.569	0.17	0.163
431	Oeu000741.3	0.402	0.364	0.248	0.339	0.34	0.311	0.308	0.221	0.328	0.234	0.315	0.216	0.224	0.349	0.402
432	Oeu000745.1	0.368	0.194	0.29	0.204	0.232	0.289	0.368	0.303	0.342	0.333	0.339	0.342	0.313	0.189	0.163
433	Oeu000747.1	1	0	0	0	0	0	0	0	0	0	0	0	0	1	0
434	Oeu000748.2	0.473	0.362	0.375	0.292	0.283	0.349	0.321	0.167	0.349	0.281	0.429	0.357	0.473	0.357	0.285
435	Oeu000749.3	0.397	0.325	0.269	0.283	0.397	0.294	0.275	0.293	0.265	0.273	0.267	0.276	0.302	0.334	0.296
436	Oeu000750.1	0.692	0.125	0.346	0.311	0.299	0.253	0.692	0	0.64	0.078	0.638	0	0.376	0.228	0.243
437	Oeu000751.1	0.462	0.232	0.393	0.461	0.271	0.395	0.462	0.299	0.452	0	0.45	0	0.401	0.104	0.316
438	Oeu000753.1	0.094	0.09	0.091	0.094	0.086	0.09	0.087	0.084	0.092	0.086	0.094	0.09	0.093	0.09	0.089
439	Oeu000756.1	0.333	0.309	0.228	0.237	0.326	0.333	0.224	0.232	0.267	0.28	0.262	0.277	0.273	0.328	0.306
440	Oeu000757.1	0.212	0.191	0.193	0.192	0.203	0.191	0.191	0.198	0.189	0.212	0.191	0.208	0.199	0.179	0.19
441	Oeu000758.1	0.205	0.178	0.167	0.177	0.184	0.149	0.202	0.174	0.205	0.183	0.204	0.188	0.174	0.172	0.17
442	Oeu000760.1	0.212	0.182	0.186	0.18	0.196	0.18	0.203	0.185	0.212	0.19	0.208	0.187	0.183	0.186	0.186
443	Oeu000761.1	0.231	0.199	0.204	0.198	0.207	0.199	0.221	0.194	0.231	0.204	0.224	0.201	0.202	0.199	0.198
444	Oeu000762.1	0.444	0.436	0.16	0.349	0.247	0.278	0.279	0.351	0.349	0.311	0.326	0.252	0.183	0.444	0.444
445	Oeu000763.1	0.923	0.923	0	0	0	0	0	0	0.345	0	0	0	0	0	0
446	Oeu000765.1	0.564	0.452	0.564	0.406	0.359	0	0.225	0.315	0.164	0.338	0.148	0.289	0.243	0.496	0.425
447	Oeu000769.1	0.538	0.101	0	0	0.298	0.426	0	0	0.33	0.204	0.466	0.538	0.376	0	0.255
448	Oeu000771.1	0.11	0.098	0.104	0.105	0.094	0.105	0.099	0.086	0.107	0.101	0.104	0.1	0.11	0.098	0.1
449	Oeu000777.1	0.452	0.439	0.304	0.371	0.39	0.307	0.292	0.108	0.302	0.258	0.287	0.204	0.228	0.428	0.452
450	Oeu000778.2	0.325	0.292	0.316	0.241	0.255	0.219	0.261	0.284	0.262	0.272	0.252	0.254	0.24	0.325	0.281
451	Oeu000779.1	0.731	0.206	0.513	0.387	0	0	0	0	0.731	0	0.401	0	0.424	0.254	0.498
452	Oeu000781.1	0.1	0.09	0.088	0.092	0.089	0.098	0.097	0.087	0.1	0.086	0.098	0.087	0.087	0.092	0.09
453	Oeu000782.1	0.354	0.281	0.222	0.174	0.271	0.163	0.23	0.307	0.281	0.354	0.269	0.348	0.183	0.269	0.258
454	Oeu000783.1	0.054	0.035	0.046	0.048	0.038	0.045	0.043	0.042	0.043	0.044	0.046	0.047	0.054	0.033	0.039
455	Oeu000784.1	0.292	0.25	0.182	0.232	0.246	0.202	0.224	0.292	0.139	0.251	0.175	0.24	0.174	0.266	0.272
456	Oeu000785.1	0.5	0.145	0.292	0.171	0.082	0.408	0.445	0.5	0.362	0	0.496	0.297	0.186	0.405	0.082
457	Oeu000786.1	0.222	0.193	0.222	0.199	0.203	0.19	0.189	0.182	0.194	0.211	0.198	0.21	0.211	0.179	0.18
458	Oeu000787.1	0.365	0.365	0.297	0.338	0.337	0.291	0.244	0.278	0.287	0.261	0.288	0.155	0.233	0.341	0.327
459	Oeu000788.1	0.731	0.095	0.169	0	0.419	0.169	0.095	0	0	0.095	0	0	0	0.731	0.378
460	Oeu000789.2	0.143	0.123	0.12	0.13	0.136	0.135	0.143	0.139	0.142	0.133	0.141	0.127	0.132	0.128	0.128
461	Oeu000792.2	0.017	0.017	0.016	0.017	0.017	0.016	0.016	0.016	0.016	0.017	0.016	0.016	0.017	0.017	0.017
462	Oeu000793.1	0.3	0.238	0.3	0.268	0.219	0.249	0.221	0.252	0.215	0.282	0.215	0.277	0.247	0.231	0.243
463	Oeu000798.1	0.108	0.092	0.108	0.1	0.084	0.093	0.083	0.092	0.081	0.1	0.081	0.1	0.091	0.089	0.093
464	Oeu000799.1	0.481	0.099	0.151	0.105	0.032	0.227	0.415	0.391	0.421	0.465	0.396	0.481	0.032	0.084	0.056
465	Oeu000804.1	0.269	0.218	0.269	0.233	0.207	0.216	0.197	0.227	0.206	0.26	0.204	0.247	0.211	0.219	0.225
466	Oeu000806.2	0.154	0.135	0.143	0.151	0.152	0.154	0.139	0.135	0.144	0.137	0.143	0.139	0.142	0.133	0.139
467	Oeu000807.1	0.315	0.249	0.174	0.298	0.266	0.315	0.235	0.272	0.216	0.277	0.222	0.263	0.184	0.123	0.256
468	Oeu000808.1	0.47	0.34	0.209	0.449	0.373	0.47	0.322	0.379	0.297	0.397	0.302	0.364	0.245	0.16	0.354
469	Oeu000809.1	0.615	0.419	0.111	0.188	0.222	0.288	0.615	0.043	0.499	0	0.412	0	0.097	0.395	0.343
470	Oeu000810.1	0.6	0.461	0.283	0.288	0.355	0.333	0.6	0.068	0.512	0	0.462	0	0.104	0.477	0.406
471	Oeu000812.1	0.12	0.115	0.106	0.108	0.106	0.111	0.114	0.114	0.12	0.109	0.119	0.107	0.105	0.119	0.113
472	Oeu000813.1	0.564	0.352	0.331	0.34	0.361	0.564	0.345	0.096	0.267	0.241	0.248	0.434	0.288	0.302	0.354
473	Oeu000816.1	0.923	0	0	0	0	0	0.416	0	0	0	0	0	0	0.923	0
474	Oeu000817.1	0.115	0.086	0.097	0.097	0.104	0.111	0.102	0.053	0.111	0.059	0.115	0.078	0.106	0.074	0.082
475	Oeu000822.2	0.423	0.362	0	0.373	0.423	0	0.296	0	0.382	0	0.273	0	0.211	0.252	0.26
476	Oeu000823.1	0.692	0.603	0.308	0.655	0.118	0.473	0	0	0	0	0	0	0.277	0.687	0.692
477	Oeu000824.1	0.354	0.328	0.285	0.265	0.35	0.299	0.195	0.085	0.292	0.14	0.256	0.141	0.276	0.354	0.337
478	Oeu000825.1	0.394	0.355	0.292	0.388	0.291	0.363	0.231	0.087	0.292	0.224	0.276	0.241	0.218	0.334	0.394
479	Oeu000826.1	0.641	0.305	0.641	0.39	0.053	0.548	0	0	0	0	0	0	0.193	0.57	0.477
480	Oeu000827.1	0.827	0.546	0.827	0.078	0.291	0	0	0	0.075	0	0.1	0	0.316	0.635	0.352
481	Oeu000828.1	0.008	0.007	0.008	0.007	0.007	0.008	0.007	0.007	0.007	0.008	0.007	0.007	0.008	0.007	0.007
482	Oeu000833.2	0.034	0.033	0.032	0.033	0.032	0.032	0.031	0.033	0.03	0.033	0.031	0.032	0.032	0.034	0.034
483	Oeu000838.2	0.635	0.259	0.635	0.296	0.117	0.185	0.185	0.196	0.272	0.476	0.349	0.54	0.549	0.261	0.201
484	Oeu000840.3	0	0	0	0	0	0	0	0	0	0	0	0	0	0	0
485	Oeu000841.1	0.171	0.159	0.171	0.168	0.152	0.155	0.159	0.129	0.158	0.127	0.157	0.126	0.157	0.146	0.168
486	Oeu000842.1	0	0	0	0	0	0	0	0	0	0	0	0	0	0	0
487	Oeu000844.1	0.085	0.076	0.073	0.079	0.08	0.078	0.085	0.078	0.084	0.078	0.083	0.078	0.081	0.075	0.078
488	Oeu000845.1	0.008	0.007	0.007	0.007	0.007	0.008	0.007	0.007	0.007	0.007	0.007	0.007	0.007	0.007	0.007
489	Oeu000846.1	0.587	0.554	0.12	0.456	0.491	0.253	0.178	0.309	0.205	0.226	0.178	0.184	0.027	0.587	0.562
490	Oeu000847.1	0.673	0.594	0	0.434	0.344	0.048	0.277	0.285	0.096	0	0	0	0	0.673	0.643
491	Oeu000848.1	0.846	0	0	0	0	0	0.827	0	0	0	0.846	0	0.734	0	0
492	Oeu000849.1	0.254	0.207	0.201	0.203	0.224	0.2	0.188	0.169	0.19	0.195	0.212	0.222	0.254	0.202	0.196
493	Oeu000852.1	0.484	0.347	0.484	0.357	0.283	0.302	0.321	0.319	0.325	0.308	0.314	0.281	0.295	0.424	0.354
494	Oeu000853.1	0.092	0.087	0.092	0.084	0.086	0.085	0.085	0.082	0.089	0.079	0.087	0.076	0.081	0.088	0.083
495	Oeu000854.1	0.285	0.215	0.285	0.231	0.21	0.206	0.209	0.237	0.196	0.242	0.185	0.231	0.205	0.219	0.219
496	Oeu000855.1	0.262	0.207	0.187	0.225	0.262	0.213	0.231	0.176	0.226	0.183	0.227	0.187	0.192	0.203	0.221
497	Oeu000856.1	0.197	0.157	0.172	0.18	0.179	0.173	0.197	0.161	0.183	0.138	0.177	0.147	0.161	0.147	0.163
498	Oeu000860.1	0.262	0.229	0.248	0.229	0.191	0.231	0.241	0.198	0.257	0.21	0.259	0.206	0.212	0.262	0.251
499	Oeu000863.1	0.692	0	0	0.392	0	0.692	0	0.286	0	0.692	0.486	0.573	0.11	0	0.24
500	Oeu000864.1	0.085	0.083	0.073	0.079	0.078	0.077	0.071	0.076	0.076	0.074	0.078	0.075	0.075	0.085	0.084
501	Oeu000865.2	0	0	0	0	0	0	0	0	0	0	0	0	0	0	0
502	Oeu000866.1	0.538	0.441	0.279	0.459	0.383	0.538	0.245	0.157	0.119	0.187	0.168	0.257	0.284	0.421	0.488
503	Oeu000867.2	0.123	0.113	0.099	0.106	0.123	0.105	0.105	0.114	0.108	0.119	0.107	0.12	0.11	0.11	0.109
504	Oeu000868.1	0.675	0.627	0.501	0.26	0.242	0	0.344	0	0.498	0	0.478	0	0.177	0.675	0.527
505	Oeu000869.1	0.769	0.117	0.676	0	0	0	0	0.208	0	0	0	0.769	0	0.58	0.364
506	Oeu000873.1	0.646	0	0.351	0.437	0.225	0.614	0.598	0	0.514	0	0.549	0	0.646	0	0.393
507	Oeu000874.1	0.8	0.686	0	0.404	0.421	0.363	0	0	0	0	0	0	0	0.554	0.8
508	Oeu000875.2	0.22	0.22	0.145	0.212	0.181	0.216	0.19	0.127	0.205	0.156	0.206	0.142	0.169	0.213	0.213
509	Oeu000876.1	0.24	0.178	0.211	0.189	0.239	0.222	0.208	0.194	0.211	0.225	0.223	0.24	0.237	0.166	0.169
510	Oeu000879.1	0.923	0.158	0	0	0.633	0.923	0	0	0	0	0	0	0	0	0
511	Oeu000886.1	0.046	0.042	0.029	0.046	0.037	0.041	0.036	0.037	0.034	0.036	0.033	0.033	0.037	0.037	0.042
512	Oeu000887.1	0.962	0	0	0.289	0	0.962	0	0	0	0	0	0	0.089	0	0
513	Oeu000893.2	0.3	0.261	0.273	0.3	0.236	0.254	0.252	0.151	0.256	0.183	0.247	0.195	0.269	0.253	0.267
514	Oeu000896.1	0.183	0.151	0.175	0.166	0.17	0.172	0.179	0.173	0.183	0.176	0.181	0.174	0.172	0.142	0.155
515	Oeu000897.1	0.202	0.189	0.158	0.186	0.171	0.202	0.193	0.183	0.199	0.177	0.19	0.17	0.177	0.187	0.181
516	Oeu000900.1	0.436	0.212	0.279	0.297	0.247	0.378	0.379	0.282	0.407	0.348	0.436	0.396	0.303	0.158	0.186
517	Oeu000903.1	0.062	0.054	0.054	0.055	0.058	0.055	0.06	0.055	0.061	0.054	0.062	0.056	0.057	0.054	0.054
518	Oeu000905.1	0.808	0	0	0	0	0	0.43	0	0.109	0.613	0.483	0.808	0	0	0
519	Oeu000908.1	0.115	0.098	0.101	0.105	0.104	0.114	0.115	0.113	0.114	0.097	0.111	0.096	0.1	0.101	0.104
520	Oeu000909.1	0.419	0.419	0.277	0.368	0.355	0.32	0.245	0.224	0.293	0.223	0.257	0.209	0.237	0.409	0.411
521	Oeu000910.1	0.863	0.064	0.094	0	0.863	0	0.219	0.334	0.072	0.377	0.125	0.337	0.203	0.036	0
522	Oeu000911.1	0.123	0.108	0.117	0.106	0.099	0.101	0.105	0.123	0.095	0.115	0.093	0.111	0.104	0.114	0.109
523	Oeu000913.1	0.154	0.087	0.101	0.095	0	0.137	0.154	0.114	0.108	0.116	0.087	0.059	0.033	0	0.033
524	Oeu000914.1	0.223	0.208	0.187	0.193	0.223	0.21	0.201	0.185	0.181	0.173	0.187	0.169	0.206	0.217	0.178
525	Oeu000916.4	0.942	0.062	0.942	0	0	0	0.125	0	0	0	0	0	0	0.136	0
526	Oeu000918.2	0.418	0.274	0.418	0.321	0.289	0.322	0.306	0.242	0.296	0.291	0.318	0.306	0.383	0.321	0.287
527	Oeu000925.1	0.769	0.138	0	0.146	0.101	0.769	0.462	0	0.447	0.376	0.542	0.603	0	0	0
528	Oeu000926.1	0.331	0.32	0.102	0.154	0.318	0.091	0.305	0.316	0.295	0.316	0.304	0.326	0.331	0.083	0.119
529	Oeu000927.1	0.44	0.336	0.21	0.166	0.348	0.254	0.271	0.282	0.373	0.44	0.387	0.433	0.149	0.291	0.349
530	Oeu000928.2	0.171	0.15	0.143	0.146	0.128	0.142	0.171	0.138	0.169	0.139	0.162	0.136	0.148	0.148	0.145
531	Oeu000929.1	0.038	0.038	0.037	0.037	0.036	0.034	0.033	0.032	0.035	0.037	0.036	0.038	0.037	0.037	0.037
532	Oeu000947.1	0.176	0.154	0.158	0.152	0.146	0.171	0.161	0.129	0.176	0.158	0.169	0.159	0.151	0.157	0.153
533	Oeu000949.1	0.369	0.215	0.229	0.265	0.255	0.263	0.304	0.254	0.327	0.221	0.369	0.21	0.267	0.232	0.257
534	Oeu000950.1	0.154	0.14	0.131	0.153	0.133	0.154	0.141	0.143	0.141	0.126	0.144	0.117	0.145	0.136	0.141
535	Oeu000952.1	0.239	0.194	0.239	0.213	0.193	0.228	0.21	0.192	0.216	0.217	0.223	0.226	0.234	0.186	0.196
536	Oeu000953.1	0.607	0.246	0	0.259	0.519	0.102	0.493	0.607	0.3	0.43	0.291	0.371	0.338	0.278	0.33
537	Oeu000954.1	0.115	0.1	0.111	0.104	0.1	0.109	0.111	0.093	0.113	0.101	0.115	0.1	0.11	0.104	0.103
538	Oeu000955.1	0.163	0.152	0.141	0.148	0.146	0.152	0.158	0.157	0.163	0.15	0.163	0.144	0.149	0.155	0.15
539	Oeu000956.1	0.214	0.19	0.193	0.183	0.186	0.214	0.21	0.202	0.184	0.158	0.189	0.173	0.197	0.189	0.184
540	Oeu000957.1	0.908	0.268	0.052	0.048	0.908	0.154	0.152	0	0.131	0	0.161	0	0.08	0.153	0.03
541	Oeu000958.1	0.145	0.131	0.124	0.126	0.145	0.13	0.132	0.134	0.131	0.132	0.132	0.131	0.128	0.136	0.132
542	Oeu000959.1	0.11	0.103	0.11	0.106	0.102	0.107	0.092	0.091	0.101	0.096	0.098	0.092	0.108	0.101	0.105
543	Oeu000960.1	0.088	0.083	0.088	0.083	0.083	0.085	0.077	0.077	0.082	0.079	0.079	0.076	0.087	0.081	0.084
544	Oeu000961.1	0.085	0.074	0.082	0.079	0.076	0.085	0.077	0.069	0.079	0.071	0.081	0.074	0.08	0.075	0.076
545	Oeu000962.1	0.59	0.566	0.223	0.382	0.365	0.373	0.392	0	0.417	0.025	0.381	0	0.2	0.59	0.53
546	Oeu000963.2	0.008	0.007	0.007	0.007	0.007	0.008	0.007	0.007	0.007	0.007	0.007	0.007	0.007	0.007	0.007
547	Oeu000964.1	0.171	0.164	0.125	0.164	0.159	0.165	0.15	0.153	0.157	0.158	0.161	0.152	0.151	0.157	0.171
548	Oeu000965.1	0.628	0.264	0.121	0.578	0.243	0.565	0.39	0	0	0.034	0.398	0.062	0.628	0.353	0.418
549	Oeu000971.1	0.192	0.182	0.192	0.186	0.176	0.173	0.177	0.185	0.177	0.18	0.167	0.167	0.172	0.185	0.19
550	Oeu000973.1	0.163	0.158	0.161	0.163	0.151	0.154	0.148	0.158	0.154	0.153	0.148	0.141	0.15	0.161	0.163
551	Oeu000974.1	0.092	0.085	0.082	0.078	0.092	0.074	0.076	0.081	0.079	0.08	0.082	0.082	0.079	0.084	0.083
552	Oeu000975.1	0.846	0	0	0.316	0	0	0.846	0	0.633	0	0	0	0	0	0
553	Oeu000976.1	0.197	0.197	0.181	0.184	0.184	0.181	0.174	0.167	0.181	0.169	0.182	0.177	0.18	0.194	0.186
554	Oeu000984.1	0.121	0.113	0.105	0.109	0.121	0.111	0.109	0.12	0.11	0.112	0.108	0.107	0.115	0.115	0.115
555	Oeu000985.1	0.427	0.342	0.287	0.292	0.427	0.355	0.337	0.302	0.311	0.272	0.305	0.254	0.309	0.325	0.344
556	Oeu000986.1	0.744	0.405	0	0.744	0.309	0.063	0	0	0	0	0	0	0.412	0.38	0.522
557	Oeu000987.1	0.725	0.508	0.254	0.725	0.41	0.432	0	0	0	0	0.099	0	0.514	0.464	0.644
558	Oeu000988.1	0.248	0.194	0.232	0.248	0.247	0.214	0.221	0.188	0.225	0.214	0.229	0.217	0.233	0.178	0.207
559	Oeu000989.1	0.221	0.181	0.221	0.2	0.21	0.204	0.197	0.189	0.2	0.216	0.199	0.204	0.212	0.174	0.185
560	Oeu000990.1	0.554	0.457	0	0.367	0.392	0.146	0.446	0.058	0.438	0	0.401	0	0.074	0.554	0.537
561	Oeu000991.1	0.923	0.551	0	0	0	0	0	0	0	0	0	0	0	0.923	0
562	Oeu000993.1	0.442	0.346	0.305	0.192	0.341	0.251	0.03	0	0.197	0.257	0.311	0.368	0.226	0.442	0.378
563	Oeu000994.1	0.769	0.421	0	0.375	0.694	0.543	0	0	0	0	0	0	0.769	0.343	0.527
564	Oeu000995.1	0.359	0.307	0.286	0.314	0.198	0.234	0.282	0.291	0.359	0.282	0.311	0.211	0.145	0.356	0.344
565	Oeu000997.1	0.231	0.193	0.199	0.194	0.169	0.186	0.212	0.217	0.231	0.214	0.228	0.212	0.171	0.209	0.216
566	Oeu001001.2	0.205	0.182	0.173	0.177	0.181	0.18	0.168	0.17	0.168	0.154	0.189	0.185	0.205	0.186	0.177
567	Oeu001002.1	0	0	0	0	0	0	0	0	0	0	0	0	0	0	0
568	Oeu001003.1	0.051	0.047	0.05	0.05	0.05	0.051	0.05	0.048	0.049	0.05	0.049	0.05	0.051	0.047	0.048
569	Oeu001004.1	0.971	0	0	0	0.971	0	0	0	0.045	0.162	0	0.118	0	0	0
570	Oeu001005.1	0.094	0.089	0.083	0.084	0.094	0.082	0.082	0.094	0.082	0.087	0.082	0.085	0.083	0.087	0.089
571	Oeu001006.1	0.135	0.116	0.123	0.124	0.128	0.13	0.134	0.126	0.133	0.116	0.135	0.118	0.13	0.115	0.118
572	Oeu001007.1	0.635	0.525	0.317	0.635	0.344	0.491	0	0	0.211	0	0.17	0	0.367	0.595	0.586
573	Oeu001008.1	0.877	0	0	0	0	0.198	0.877	0.056	0.604	0	0.537	0	0	0	0
574	Oeu001009.1	0.662	0.127	0.147	0.294	0.259	0.516	0.662	0.55	0.513	0.351	0.496	0.319	0.275	0.087	0.133
575	Oeu001010.1	0	0	0	0	0	0	0	0	0	0	0	0	0	0	0
576	Oeu001012.1	0.094	0.091	0.087	0.085	0.091	0.088	0.094	0.094	0.094	0.088	0.093	0.09	0.091	0.092	0.091
577	Oeu001013.1	0.692	0	0.692	0	0	0	0.692	0.692	0	0	0.692	0	0	0	0.692
578	Oeu001016.1	0.923	0	0	0	0	0	0.923	0	0.461	0	0	0	0	0	0
579	Oeu001020.1	1	1	0	0	0	0	0	0	0	0	0	0	0	0	0
580	Oeu001021.1	0.179	0.148	0.145	0.13	0.145	0.096	0.153	0.073	0.179	0.115	0.171	0.117	0.11	0.174	0.154
581	Oeu001023.1	0.41	0.296	0.289	0.269	0.18	0.161	0.297	0.164	0.41	0.282	0.407	0.222	0.139	0.285	0.293
582	Oeu001024.1	0.654	0.303	0.294	0	0	0	0	0.294	0.5	0.294	0.654	0.411	0.201	0.247	0.535
583	Oeu001026.1	0.923	0	0.451	0	0	0	0	0	0	0	0.923	0	0	0	0
584	Oeu001027.1	0.115	0.105	0.113	0.102	0.104	0.114	0.11	0.094	0.115	0.097	0.113	0.095	0.106	0.108	0.101
585	Oeu001028.1	1	0	0	0	0	0	0	0	0	0	1	0	0	0	0
586	Oeu001033.2	1	0	0	0	0	1	0	0	0	0	0	0	0	0	0
587	Oeu001034.2	0.667	0.349	0	0.667	0.494	0.279	0.116	0	0	0	0	0	0.438	0.457	0.644
588	Oeu001044.1	0.087	0.078	0.074	0.078	0.082	0.08	0.087	0.079	0.083	0.085	0.083	0.085	0.08	0.08	0.08
589	Oeu001045.1	0.985	0.065	0	0	0.985	0	0	0	0	0	0	0	0	0.098	0
590	Oeu001047.1	0.454	0.405	0.322	0.346	0.319	0.165	0.184	0.33	0.091	0.24	0.139	0.196	0.218	0.454	0.415
591	Oeu001048.1	1	0	0	0	1	0	0	0	0	0	0	0	0	0	0
592	Oeu001049.1	0.064	0.064	0.059	0.06	0.062	0.057	0.055	0.059	0.059	0.063	0.061	0.063	0.062	0.062	0.062
593	Oeu001050.1	0.308	0.258	0.22	0.196	0.255	0.193	0.234	0.308	0.21	0.254	0.212	0.221	0.173	0.259	0.256
594	Oeu001051.1	0.354	0.24	0.244	0.234	0.272	0.269	0.354	0.248	0.297	0.258	0.276	0.268	0.232	0.197	0.198
595	Oeu001052.1	0.198	0.197	0.181	0.194	0.164	0.147	0.163	0.16	0.178	0.168	0.173	0.159	0.174	0.175	0.198
596	Oeu001055.1	0.65	0.533	0.378	0.65	0.429	0.458	0.029	0	0.139	0	0.267	0	0.514	0.456	0.576
597	Oeu001056.1	0.631	0.448	0.227	0.45	0.565	0.365	0.126	0	0.218	0	0.167	0	0.138	0.631	0.55
598	Oeu001057.1	0.256	0.212	0.256	0.21	0.191	0.195	0.221	0.202	0.217	0.207	0.215	0.196	0.213	0.216	0.208
599	Oeu001058.1	0.352	0.317	0.16	0.263	0.33	0.312	0.271	0.352	0.225	0.323	0.231	0.306	0.306	0.271	0.327
600	Oeu001059.1	0.744	0.665	0.306	0.404	0.375	0.239	0	0	0	0	0	0	0.144	0.744	0.636
601	Oeu001060.1	0.631	0.269	0.16	0.159	0.282	0.391	0.08	0	0.49	0.283	0.467	0.584	0.631	0.208	0.134
602	Oeu001061.1	0.285	0.23	0.285	0.214	0.196	0.124	0.176	0.244	0.138	0.23	0.129	0.208	0.183	0.241	0.225
603	Oeu001062.1	0.983	0	0	0	0.983	0	0	0	0.084	0	0.145	0	0	0	0
604	Oeu001065.1	0.169	0.13	0.107	0.12	0.107	0.12	0.105	0.085	0.115	0.103	0.126	0.12	0.169	0.09	0.119
605	Oeu001067.1	0.374	0.265	0.242	0.256	0.301	0.265	0.314	0.374	0.27	0.338	0.272	0.346	0.263	0.283	0.276
606	Oeu001068.1	0.192	0.112	0.109	0.097	0.105	0.122	0.126	0.127	0.185	0.13	0.192	0.09	0.094	0.148	0.16
607	Oeu001069.1	0.214	0.192	0.214	0.204	0.172	0.212	0.192	0.195	0.179	0.176	0.183	0.173	0.197	0.189	0.187
608	Oeu001070.1	0.436	0.357	0.436	0.398	0.305	0.277	0.21	0.199	0.263	0.255	0.3	0.373	0.311	0.336	0.402
609	Oeu001071.1	0.808	0	0.059	0.425	0	0.059	0.302	0	0.157	0	0.532	0.059	0.808	0	0.232
610	Oeu001074.1	1	0	0	0	0	0	0	0	0	0	0	0	0	1	0
611	Oeu001077.2	0	0	0	0	0	0	0	0	0	0	0	0	0	0	0
612	Oeu001079.2	0.433	0.219	0.153	0.324	0.433	0.343	0.379	0.371	0.391	0.371	0.379	0.35	0.295	0.189	0.237
613	Oeu001080.1	0.923	0	0	0	0	0	0	0	0	0.923	0	0.29	0	0	0
614	Oeu001083.1	0.454	0.188	0.241	0.416	0.151	0.454	0.305	0.221	0.279	0.191	0.281	0.205	0.351	0.19	0.339
615	Oeu001084.1	0.992	0	0.137	0	0.992	0	0	0	0	0	0	0	0	0	0
616	Oeu001085.1	0.231	0.231	0.166	0.207	0.2	0.187	0.192	0.216	0.198	0.227	0.185	0.218	0.178	0.213	0.219
617	Oeu001086.1	0.354	0.282	0.17	0.276	0.27	0.216	0.354	0.309	0.347	0.295	0.33	0.289	0.17	0.285	0.294
618	Oeu001087.1	0.09	0.087	0.09	0.086	0.076	0.084	0.084	0.076	0.089	0.08	0.086	0.081	0.082	0.085	0.081
619	Oeu001089.1	0.031	0.031	0.03	0.03	0.029	0.028	0.029	0.028	0.029	0.028	0.03	0.028	0.03	0.031	0.03
620	Oeu001090.1	0.377	0.343	0.377	0.289	0.281	0.254	0.259	0.282	0.274	0.29	0.264	0.266	0.27	0.371	0.32
621	Oeu001091.1	0.165	0.153	0.163	0.153	0.151	0.156	0.158	0.159	0.165	0.14	0.165	0.136	0.149	0.155	0.151
622	Oeu001092.1	0.5	0.19	0.096	0.088	0.054	0.446	0.5	0.189	0.179	0.192	0.11	0.297	0	0.118	0
623	Oeu001093.1	0.821	0.821	0	0	0.806	0	0.241	0	0.348	0	0.438	0	0	0	0
624	Oeu001094.1	0.192	0.18	0.175	0.162	0.156	0.153	0.169	0.172	0.179	0.168	0.172	0.159	0.165	0.192	0.178
625	Oeu001095.1	0.054	0.049	0.047	0.054	0.047	0.049	0.05	0.044	0.051	0.044	0.052	0.045	0.052	0.045	0.05
626	Oeu001096.1	0.692	0.273	0.513	0.614	0.692	0.28	0.197	0	0.267	0	0.318	0	0.198	0.241	0.459
627	Oeu001097.1	0.538	0.138	0.448	0.373	0.142	0.372	0.538	0	0.118	0	0.383	0	0.267	0.325	0.305
628	Oeu001098.1	0.205	0.129	0.142	0.18	0.172	0.205	0.083	0.146	0.093	0.19	0.146	0.199	0.125	0.181	0.157
629	Oeu001099.1	0.692	0.602	0.445	0.327	0.658	0.281	0	0	0	0	0	0	0.104	0.692	0.612
630	Oeu001100.2	0.087	0.087	0.083	0.081	0.085	0.079	0.082	0.08	0.082	0.078	0.083	0.079	0.081	0.085	0.082
631	Oeu001106.1	0.173	0.129	0.167	0.144	0.142	0.143	0.136	0.142	0.146	0.154	0.16	0.173	0.171	0.134	0.132
632	Oeu001107.1	0.56	0.422	0.459	0.56	0.337	0.5	0	0	0.178	0.101	0.268	0.172	0.446	0.394	0.526
633	Oeu001108.1	0.846	0	0.215	0	0	0	0	0	0.576	0	0	0	0	0.846	0
634	Oeu001109.1	0.49	0.402	0.022	0.475	0.288	0.072	0.378	0.49	0.255	0.429	0.108	0.34	0.258	0.337	0.432
635	Oeu001110.1	0.038	0.038	0.033	0.036	0.038	0.036	0.037	0.037	0.037	0.038	0.037	0.038	0.038	0.037	0.037
636	Oeu001113.1	1	0	0	0	0	0	0	0	1	0	0	0	0	0	0
637	Oeu001115.1	1	0	0	0	0	0	0	0	0	0	0	0	0	0	1
638	Oeu001119.1	0.962	0	0	0	0	0	0	0	0.962	0	0.471	0	0	0	0
639	Oeu001120.1	0.269	0.188	0.218	0.205	0.171	0.229	0.215	0.208	0.269	0.215	0.269	0.171	0.193	0.227	0.198
640	Oeu001121.1	0.769	0	0	0.571	0	0.769	0.236	0	0.281	0	0.43	0	0.259	0	0.51
641	Oeu001122.2	0.615	0.531	0.158	0.405	0.505	0.252	0.147	0	0.349	0	0.213	0	0.268	0.615	0.561
642	Oeu001125.1	0.244	0.228	0.216	0.221	0.19	0.199	0.223	0.19	0.244	0.19	0.238	0.195	0.21	0.232	0.227
643	Oeu001126.1	0.846	0	0	0	0	0	0.175	0	0.469	0	0.846	0	0	0	0
644	Oeu001127.1	0.659	0.658	0.084	0.477	0.415	0.393	0.108	0.128	0.087	0	0.066	0	0.309	0.659	0.641
645	Oeu001129.1	0.046	0.043	0.043	0.042	0.045	0.046	0.045	0.043	0.045	0.043	0.045	0.044	0.044	0.044	0.043
646	Oeu001131.1	0.015	0.014	0.015	0.015	0.015	0.015	0.015	0.015	0.015	0.015	0.015	0.015	0.015	0.014	0.014
647	Oeu001132.1	0.615	0.46	0.389	0.615	0.45	0.563	0.262	0	0.224	0	0.218	0	0.606	0.291	0.379
648	Oeu001133.1	0.692	0	0	0.39	0	0	0	0.39	0	0.39	0.39	0	0.692	0	0
649	Oeu001134.2	0.179	0.168	0.166	0.175	0.179	0.16	0.165	0.16	0.163	0.174	0.161	0.159	0.162	0.165	0.171
650	Oeu001137.1	0.034	0.032	0.033	0.034	0.032	0.033	0.034	0.032	0.034	0.032	0.034	0.032	0.034	0.032	0.031
651	Oeu001138.1	0.5	0.107	0.456	0.239	0	0	0.285	0.157	0.455	0.06	0.464	0	0	0.5	0.391
652	Oeu001141.1	0.275	0.246	0.275	0.241	0.232	0.235	0.233	0.241	0.242	0.243	0.227	0.221	0.236	0.251	0.242
653	Oeu001142.1	0.673	0.346	0.587	0.104	0.055	0.1	0.385	0.565	0.32	0.436	0.204	0	0	0.673	0.412
654	Oeu001143.1	1	0	0	0	0	0	0	1	0	0	0	0	0	0	0
655	Oeu001144.1	0.692	0.362	0.581	0	0	0	0.351	0.629	0.201	0.466	0.201	0	0	0.692	0.424
656	Oeu001147.3	0.062	0.044	0.055	0.055	0.049	0.062	0.052	0.056	0.049	0.057	0.048	0.057	0.053	0.045	0.048
657	Oeu001148.1	0.179	0.152	0.151	0.137	0.148	0.116	0.127	0.179	0.079	0.17	0.097	0.152	0.115	0.155	0.153
658	Oeu001149.3	0.338	0.272	0.279	0.237	0.259	0.253	0.248	0.338	0.235	0.324	0.213	0.298	0.234	0.3	0.269
659	Oeu001153.1	1	0	0	0	0	1	0	0	0	0	0	0	0	0	0
660	Oeu001157.1	0	0	0	0	0	0	0	0	0	0	0	0	0	0	0
661	Oeu001158.2	0.137	0.124	0.13	0.125	0.125	0.129	0.132	0.122	0.137	0.123	0.136	0.123	0.132	0.128	0.121
662	Oeu001159.1	0.923	0.923	0	0	0.896	0	0	0	0	0	0	0	0	0	0
663	Oeu001162.1	0.132	0.126	0.116	0.123	0.123	0.129	0.127	0.127	0.13	0.122	0.132	0.122	0.123	0.122	0.122
664	Oeu001163.1	0.346	0.267	0.107	0.267	0.263	0.2	0.317	0.281	0.306	0.346	0.294	0.332	0.226	0.222	0.288
665	Oeu001164.1	0.938	0	0	0.938	0	0.84	0	0	0	0	0	0	0	0	0
666	Oeu001165.1	0.321	0.318	0.251	0.243	0.245	0.232	0.242	0.232	0.266	0.187	0.255	0.167	0.21	0.321	0.274
667	Oeu001166.1	0.738	0.667	0	0	0.613	0	0.738	0	0.607	0	0.575	0	0	0	0
668	Oeu001168.1	0.667	0.667	0.143	0.303	0.645	0	0	0.182	0.118	0.412	0.103	0.328	0	0.667	0.618
669	Oeu001169.1	0.077	0.077	0.073	0.075	0.07	0.07	0.069	0.069	0.072	0.073	0.073	0.074	0.071	0.076	0.075
670	Oeu001170.1	0.077	0.064	0.067	0.066	0.071	0.07	0.069	0.065	0.07	0.069	0.072	0.07	0.077	0.062	0.065
671	Oeu001172.3	0	0	0	0	0	0	0	0	0	0	0	0	0	0	0
672	Oeu001173.1	0.415	0.307	0.415	0.251	0.188	0.287	0.3	0.146	0.364	0.289	0.375	0.283	0.247	0.354	0.273
673	Oeu001179.1	1	0	0	0	0	0	0	0	0	0	0	0	0	1	0
674	Oeu001180.1	0.846	0.694	0	0	0	0.196	0	0	0	0	0	0	0	0.846	0.407
675	Oeu001181.2	0.218	0.215	0.168	0.206	0.187	0.118	0.186	0.195	0.191	0.181	0.202	0.14	0.193	0.218	0.212
676	Oeu001182.1	0.115	0.112	0.093	0.102	0.109	0.099	0.108	0.104	0.106	0.101	0.107	0.1	0.099	0.115	0.111
677	Oeu001185.1	0.846	0	0	0	0	0	0	0	0.846	0	0.469	0	0	0	0.469
678	Oeu001186.1	0.477	0.388	0.307	0.26	0.477	0.231	0.232	0.279	0.268	0.321	0.219	0.274	0.239	0.32	0.351
679	Oeu001187.1	0.846	0.436	0.846	0	0.103	0	0	0	0	0	0	0	0.157	0.626	0.274
680	Oeu001188.1	0.479	0.362	0.347	0.349	0.323	0.379	0.364	0.24	0.426	0.241	0.479	0.242	0.347	0.349	0.349
681	Oeu001189.1	0.308	0.299	0.23	0.234	0.302	0.205	0.308	0.236	0.294	0.218	0.305	0.227	0.265	0.3	0.246
682	Oeu001190.1	0.202	0.169	0.18	0.18	0.171	0.193	0.195	0.172	0.199	0.177	0.202	0.179	0.185	0.166	0.17
683	Oeu001191.1	0.077	0.073	0.071	0.072	0.075	0.075	0.075	0.073	0.073	0.072	0.075	0.072	0.077	0.071	0.072
684	Oeu001192.1	0.046	0.044	0.041	0.046	0.046	0.044	0.044	0.046	0.044	0.044	0.043	0.043	0.043	0.044	0.046
685	Oeu001193.1	0.5	0.175	0.243	0.243	0.319	0.209	0.445	0.5	0.373	0.258	0.329	0.285	0.252	0.292	0.183
686	Oeu001196.1	0.12	0.1	0.117	0.109	0.109	0.12	0.104	0.104	0.108	0.11	0.11	0.115	0.115	0.093	0.101
687	Oeu001197.1	0.808	0	0.792	0.373	0	0.808	0	0	0	0.216	0.045	0.203	0.48	0.045	0
688	Oeu001198.1	0.369	0.214	0.369	0.224	0.161	0.325	0.133	0.048	0.241	0.26	0.324	0.296	0.338	0.171	0.16
689	Oeu001199.4	0.231	0.183	0.143	0.177	0.231	0.169	0.087	0.121	0.172	0.068	0.166	0.095	0.136	0.182	0.179
690	Oeu001202.1	0.22	0.213	0.191	0.179	0.204	0.179	0.193	0.215	0.211	0.206	0.203	0.2	0.165	0.22	0.208
691	Oeu001204.1	0.019	0.017	0.018	0.019	0.018	0.019	0.018	0.018	0.018	0.017	0.019	0.018	0.019	0.016	0.018
692	Oeu001205.1	0.338	0.266	0.249	0.222	0.262	0.237	0.273	0.338	0.306	0.293	0.276	0.285	0.2	0.306	0.291
693	Oeu001206.1	0.436	0.28	0.329	0.082	0.173	0	0.285	0.24	0.427	0.23	0.436	0.072	0.07	0.382	0.238
694	Oeu001207.1	0.026	0.021	0.022	0.023	0.026	0.022	0.022	0.023	0.022	0.022	0.025	0.021	0.023	0.02	0.022
695	Oeu001210.1	0.248	0.217	0.232	0.198	0.198	0.248	0.222	0.209	0.212	0.232	0.205	0.237	0.209	0.214	0.204
696	Oeu001215.1	0.885	0.109	0	0.885	0.335	0	0	0	0	0	0	0	0.463	0	0.548
697	Oeu001216.1	0.138	0.133	0.136	0.136	0.1	0.129	0.105	0.116	0.12	0.12	0.128	0.124	0.138	0.135	0.126
698	Oeu001217.1	0.857	0.601	0.292	0.211	0.226	0	0	0	0	0	0	0	0	0.857	0.676
699	Oeu001219.1	0.231	0.188	0.231	0.191	0.196	0.183	0.189	0.162	0.222	0.178	0.215	0.142	0.207	0.198	0.173
700	Oeu001220.3	0.187	0.178	0.159	0.167	0.162	0.178	0.186	0.16	0.18	0.16	0.171	0.161	0.166	0.187	0.178
701	Oeu001221.1	0.654	0.591	0.29	0.516	0.364	0.424	0	0	0	0	0.024	0	0.285	0.654	0.604
702	Oeu001222.1	0.008	0.007	0.007	0.007	0.007	0.007	0.008	0.007	0.008	0.007	0.008	0.007	0.007	0.007	0.007
703	Oeu001224.1	0.121	0.118	0.116	0.115	0.112	0.111	0.104	0.115	0.104	0.109	0.104	0.106	0.112	0.121	0.119
704	Oeu001225.1	0.484	0.37	0.273	0.484	0.326	0.383	0.281	0.158	0.289	0.154	0.296	0.144	0.275	0.399	0.473
705	Oeu001234.1	0.667	0.346	0	0.06	0.297	0.448	0.545	0	0.667	0	0.666	0	0	0.311	0.186
706	Oeu001237.1	1	0	0	0	1	0	0	0	0	0	0	0	0	0	0
707	Oeu001238.1	0.154	0.131	0.127	0.128	0.154	0.128	0.126	0.129	0.126	0.132	0.13	0.133	0.135	0.128	0.13
708	Oeu001239.1	0.288	0.243	0.241	0.239	0.288	0.239	0.246	0.247	0.247	0.255	0.247	0.256	0.256	0.244	0.238
709	Oeu001240.1	0.654	0.07	0	0	0	0.504	0.188	0.182	0.14	0	0.338	0	0	0.654	0.416
710	Oeu001241.1	0.423	0.385	0.363	0.385	0.281	0.423	0.235	0.286	0.272	0.246	0.291	0.242	0.398	0.328	0.326
711	Oeu001244.1	0.631	0.631	0.094	0.366	0.447	0.362	0	0	0	0	0.106	0	0.073	0.617	0.513
712	Oeu001245.1	0.846	0	0	0	0	0	0.846	0	0.539	0	0	0	0	0.204	0.204
713	Oeu001246.1	0.092	0.089	0.092	0.081	0.08	0.073	0.077	0.085	0.081	0.087	0.079	0.083	0.076	0.092	0.087
714	Oeu001247.1	0.402	0.381	0.195	0.244	0.332	0.257	0.206	0.391	0.237	0.391	0.189	0.378	0.147	0.402	0.355
715	Oeu001248.1	0.108	0.103	0.108	0.101	0.099	0.097	0.099	0.1	0.102	0.101	0.103	0.103	0.1	0.103	0.101
716	Oeu001249.1	0.987	0	0	0	0.987	0	0	0	0	0	0	0	0	0.056	0
717	Oeu001250.1	0.808	0.326	0.058	0.61	0	0.808	0	0	0	0	0	0	0.404	0.229	0.307
718	Oeu001253.1	0.846	0.846	0.427	0	0.42	0	0	0	0	0	0	0	0	0.514	0
719	Oeu001254.1	0.831	0.831	0.478	0	0.497	0	0	0	0.053	0	0.053	0	0	0.541	0.328
720	Oeu001256.1	0.115	0.103	0.112	0.101	0.105	0.108	0.106	0.1	0.11	0.106	0.107	0.104	0.115	0.102	0.098
721	Oeu001258.1	0.564	0.184	0.147	0.28	0.313	0.395	0.564	0.336	0.479	0.251	0.447	0.288	0.332	0.251	0.261
722	Oeu001259.1	0.144	0.119	0.133	0.135	0.133	0.144	0.134	0.144	0.134	0.14	0.131	0.139	0.13	0.097	0.12
723	Oeu001260.1	0.718	0	0.718	0	0	0.436	0	0.12	0.181	0.176	0.35	0.509	0.655	0	0
724	Oeu001261.1	0.123	0.112	0.112	0.1	0.1	0.104	0.11	0.109	0.117	0.115	0.115	0.113	0.092	0.123	0.116
725	Oeu001263.1	0.654	0.256	0.187	0.611	0.654	0.499	0.385	0	0.202	0	0.209	0	0.29	0.29	0.608
726	Oeu001264.1	0.192	0.183	0.15	0.185	0.153	0.128	0.126	0.14	0.129	0.134	0.124	0.115	0.156	0.179	0.192
727	Oeu001265.1	0.429	0.278	0.229	0.373	0.398	0.429	0.396	0.096	0.386	0.021	0.392	0	0.308	0.262	0.377
728	Oeu001267.3	0.141	0.133	0.141	0.131	0.114	0.122	0.117	0.12	0.136	0.122	0.136	0.121	0.121	0.138	0.128
729	Oeu001268.1	0.538	0.261	0.352	0.183	0.538	0.066	0.313	0.433	0.307	0.475	0.287	0.405	0.108	0.319	0.263
730	Oeu001270.1	0.635	0	0	0.405	0.111	0.509	0.487	0.635	0.349	0.578	0.286	0.573	0.172	0.201	0.284
731	Oeu001271.1	0.238	0.086	0.167	0.188	0.099	0.238	0.202	0.16	0.182	0.162	0.176	0.153	0.181	0.083	0.099
732	Oeu001275.1	0.462	0	0.104	0.348	0	0.414	0.28	0	0.462	0	0.28	0	0	0.104	0.228
733	Oeu001276.1	0.319	0.226	0.286	0.221	0.17	0.287	0.265	0.248	0.319	0.209	0.299	0.184	0.28	0.243	0.209
734	Oeu001278.1	0.043	0.039	0.041	0.039	0.038	0.043	0.04	0.041	0.042	0.04	0.042	0.04	0.041	0.04	0.04
735	Oeu001279.2	0.154	0.145	0.128	0.142	0.154	0.138	0.123	0.139	0.13	0.14	0.127	0.14	0.123	0.148	0.148
736	Oeu001280.1	0.5	0.454	0.292	0.404	0.366	0.4	0.335	0.313	0.395	0.218	0.361	0.044	0.254	0.5	0.459
737	Oeu001281.1	0.26	0.225	0.232	0.216	0.225	0.235	0.244	0.196	0.26	0.219	0.251	0.214	0.21	0.211	0.207
738	Oeu001282.1	1	0	0	0	1	0	0	0	0	0	0	0	0	0	0
739	Oeu001283.1	0.123	0.119	0.088	0.115	0.123	0.109	0.117	0.118	0.109	0.111	0.106	0.103	0.101	0.117	0.12
740	Oeu001284.1	0.654	0.449	0.177	0.638	0.582	0.381	0.092	0	0	0	0.034	0.089	0.238	0.435	0.654
741	Oeu001285.1	0.862	0.269	0	0.281	0	0.51	0	0	0	0	0.267	0	0.862	0.052	0.052
742	Oeu001286.1	0.527	0.424	0.199	0.527	0.247	0.513	0.512	0	0.501	0	0.368	0	0.217	0.466	0.518
743	Oeu001287.1	0.593	0.487	0	0.25	0.144	0.454	0.338	0	0.447	0.199	0.521	0.395	0.593	0.331	0.486
744	Oeu001288.2	0.865	0	0	0.865	0	0.785	0	0	0	0	0	0	0	0	0.632
745	Oeu001289.1	0.831	0.306	0	0.728	0.169	0.831	0	0	0	0	0	0	0.074	0.418	0.603
746	Oeu001291.1	0.949	0	0	0.379	0	0.949	0	0	0	0	0	0	0.089	0	0.367
747	Oeu001292.1	0.473	0.308	0.15	0.473	0.269	0.408	0.303	0.283	0.314	0.325	0.279	0.314	0.301	0.285	0.445
748	Oeu001293.1	0.449	0.302	0.074	0.449	0.246	0.39	0.302	0.262	0.289	0.31	0.262	0.302	0.256	0.236	0.423
749	Oeu001295.2	0.67	0.374	0.18	0.67	0.646	0.463	0.308	0	0.16	0	0.146	0	0.313	0.385	0.615
750	Oeu001298.2	0.538	0.305	0.368	0.307	0.538	0.301	0.335	0.366	0.36	0.369	0.326	0.352	0.32	0.243	0.297
751	Oeu001299.2	0.187	0.18	0.183	0.186	0.161	0.165	0.15	0.156	0.146	0.161	0.147	0.155	0.16	0.18	0.187
752	Oeu001300.1	0.954	0	0	0	0	0.954	0	0	0.316	0	0.058	0	0	0	0
753	Oeu001302.1	0.485	0.432	0.222	0.358	0.371	0.307	0.063	0.324	0.172	0.408	0.129	0.389	0.193	0.485	0.442
754	Oeu001304.1	0.604	0.42	0.134	0.295	0.241	0.394	0.411	0	0.271	0.261	0.462	0.311	0.604	0.335	0.455
755	Oeu001305.1	0.192	0.163	0.14	0.16	0.185	0.153	0.166	0.192	0.152	0.17	0.151	0.169	0.152	0.17	0.178
756	Oeu001306.1	0.718	0	0.324	0	0	0.537	0	0	0.354	0	0.718	0.45	0.651	0	0
757	Oeu001307.1	0.115	0.101	0.115	0.1	0.09	0.079	0.082	0.101	0.077	0.1	0.072	0.094	0.094	0.1	0.099
758	Oeu001310.3	0.215	0.199	0.204	0.183	0.153	0.183	0.199	0.181	0.215	0.185	0.212	0.166	0.168	0.21	0.201
759	Oeu001311.1	0.352	0.272	0.124	0.337	0.286	0.31	0.248	0.239	0.218	0.282	0.211	0.352	0.308	0.218	0.305
760	Oeu001312.1	0.394	0.277	0.3	0.393	0.294	0.296	0.394	0.08	0.372	0.14	0.394	0.142	0.308	0.316	0.341
761	Oeu001313.1	0.154	0.141	0.144	0.153	0.152	0.145	0.145	0.125	0.15	0.141	0.149	0.142	0.154	0.138	0.145
762	Oeu001314.2	0.054	0.047	0.054	0.048	0.043	0.034	0.036	0.042	0.034	0.043	0.033	0.04	0.043	0.048	0.047
763	Oeu001315.3	1	0	0	0	0	0	0	1	0	0	0	0	0	0	0
764	Oeu001318.1	0.623	0.253	0.288	0.292	0.309	0.418	0.623	0.532	0.305	0.239	0.373	0.251	0.416	0.241	0.311
765	Oeu001319.1	0.115	0.105	0.115	0.096	0.085	0.078	0.086	0.104	0.083	0.109	0.08	0.104	0.087	0.11	0.103
766	Oeu001322.1	0.286	0.23	0.286	0.156	0.263	0.194	0.25	0.234	0.258	0.263	0.249	0.246	0.247	0.268	0.208
767	Oeu001323.3	0.462	0.322	0.253	0.238	0.31	0.172	0.326	0.462	0.265	0.37	0.205	0.337	0.219	0.334	0.314
768	Oeu001327.1	0.731	0.456	0	0.605	0.485	0	0.344	0	0	0	0	0	0.483	0.534	0.731
769	Oeu001328.1	0.644	0.372	0.313	0.297	0.418	0.286	0.408	0	0.474	0	0.563	0	0.644	0.34	0.293
770	Oeu001329.1	0.808	0	0	0	0	0	0.527	0	0.757	0.808	0.581	0.585	0	0	0
771	Oeu001330.1	0.872	0	0	0	0	0.386	0	0	0	0	0.181	0.068	0.872	0.12	0
772	Oeu001336.1	0.026	0.024	0.025	0.026	0.026	0.025	0.024	0.025	0.023	0.026	0.023	0.025	0.024	0.023	0.025
773	Oeu001337.1	0.363	0.336	0.183	0.328	0.335	0.291	0.273	0.216	0.285	0.154	0.261	0.154	0.292	0.363	0.359
774	Oeu001338.1	0.731	0.18	0.339	0.583	0.358	0.632	0.3	0	0.179	0	0.416	0	0.731	0.035	0.389
775	Oeu001340.1	0.726	0.179	0.726	0.279	0.233	0.598	0.311	0	0.154	0.179	0.318	0.307	0.48	0.274	0.185
776	Oeu001341.1	0.462	0.332	0.41	0.241	0.279	0.192	0.327	0.172	0.462	0.244	0.435	0.306	0.347	0.359	0.174
777	Oeu001343.2	0.154	0.124	0.142	0.141	0.138	0.142	0.154	0.135	0.147	0.14	0.149	0.146	0.15	0.117	0.125
778	Oeu001345.1	0	0	0	0	0	0	0	0	0	0	0	0	0	0	0
779	Oeu001346.1	0.295	0.294	0.207	0.252	0.273	0.205	0.231	0.245	0.22	0.192	0.232	0.204	0.217	0.295	0.28
780	Oeu001347.1	0.427	0.364	0.216	0.384	0.25	0.332	0.295	0.326	0.323	0.212	0.312	0.099	0.263	0.427	0.363
781	Oeu001348.2	0.034	0.033	0.031	0.033	0.033	0.033	0.033	0.031	0.034	0.032	0.034	0.033	0.033	0.034	0.034
782	Oeu001349.1	0.177	0.148	0.146	0.174	0.16	0.177	0.173	0.144	0.167	0.136	0.167	0.156	0.171	0.146	0.166
783	Oeu001350.2	0.431	0.205	0.235	0.143	0.431	0.336	0.318	0.226	0.247	0.26	0.246	0.323	0.332	0.291	0.232
784	Oeu001351.2	0.262	0.251	0.262	0.23	0.226	0.13	0.195	0.218	0.204	0.243	0.19	0.228	0.195	0.248	0.242
785	Oeu001352.2	0.359	0.334	0.256	0.294	0.292	0.239	0.283	0.205	0.322	0.195	0.326	0.188	0.269	0.359	0.336
786	Oeu001353.1	0.108	0.105	0.085	0.093	0.098	0.09	0.092	0.101	0.095	0.096	0.097	0.094	0.091	0.108	0.104
787	Oeu001356.1	0.077	0.066	0.055	0.074	0.068	0.075	0.077	0.066	0.072	0.071	0.072	0.067	0.052	0.065	0.076
788	Oeu001357.1	0.6	0.453	0.597	0.375	0.6	0.156	0.07	0	0.181	0	0.181	0.064	0.393	0.342	0.359
789	Oeu001358.1	0.992	0.126	0	0	0.992	0	0	0	0	0	0	0	0	0	0
790	Oeu001359.1	0.069	0.065	0.069	0.06	0.051	0.05	0.049	0.045	0.055	0.057	0.055	0.052	0.052	0.068	0.061
791	Oeu001360.1	0.346	0.244	0.148	0.147	0.102	0.165	0.268	0.146	0.273	0	0.346	0	0.207	0.284	0.243
792	Oeu001361.1	0.282	0.269	0.261	0.234	0.2	0.203	0.223	0.225	0.217	0.227	0.21	0.202	0.232	0.282	0.255
793	Oeu001362.3	0.923	0.923	0	0	0	0	0	0	0	0	0	0	0	0	0.923
794	Oeu001363.1	0.992	0	0	0	0.992	0.059	0	0	0	0	0	0	0	0	0
795	Oeu001365.1	0.077	0.074	0.072	0.074	0.073	0.077	0.075	0.07	0.077	0.071	0.075	0.069	0.073	0.075	0.072
796	Oeu001366.1	0.123	0.12	0.112	0.119	0.109	0.108	0.107	0.106	0.115	0.102	0.109	0.096	0.099	0.12	0.123
797	Oeu001367.1	0.308	0.166	0.27	0.305	0.306	0.197	0.184	0	0.284	0.122	0.284	0.149	0.047	0.308	0.29
798	Oeu001368.1	0.872	0.165	0.203	0.295	0.195	0.872	0.177	0	0.148	0	0.216	0	0.175	0.245	0.367
799	Oeu001369.2	0.277	0.204	0.277	0.212	0.22	0.257	0.235	0.1	0.275	0.14	0.273	0.138	0.175	0.233	0.225
800	Oeu001370.1	0.462	0.107	0.09	0.406	0.05	0.462	0	0	0.223	0	0.318	0.183	0.315	0.211	0.349
801	Oeu001371.1	0.308	0.263	0.308	0.254	0.234	0.225	0.239	0.201	0.243	0.246	0.234	0.231	0.237	0.262	0.244
802	Oeu001374.1	0.923	0	0	0.923	0	0	0	0	0	0	0	0	0.923	0	0
803	Oeu001375.1	0.115	0.114	0.096	0.104	0.115	0.096	0.097	0.096	0.111	0.1	0.112	0.101	0.101	0.114	0.115
804	Oeu001378.1	0.262	0.239	0.201	0.242	0.213	0.204	0.209	0.218	0.221	0.176	0.232	0.171	0.184	0.262	0.257
805	Oeu001384.2	0.598	0.355	0.183	0.285	0.598	0.278	0.461	0.186	0.418	0.268	0.44	0.336	0.311	0.276	0.305
806	Oeu001385.1	0.615	0.342	0	0.303	0	0.615	0.547	0	0.402	0	0.237	0	0	0.442	0.486
807	Oeu001387.1	0.815	0.184	0.092	0.173	0.092	0	0.104	0.224	0.815	0	0.798	0	0	0.282	0.092
808	Oeu001388.1	0.154	0.148	0.134	0.145	0.141	0.141	0.143	0.149	0.142	0.148	0.147	0.153	0.148	0.147	0.154
809	Oeu001389.1	0.436	0.121	0.354	0.436	0	0.367	0	0	0.285	0.217	0.384	0.365	0.418	0.413	0.357
810	Oeu001392.2	0.141	0.127	0.117	0.127	0.137	0.126	0.128	0.121	0.132	0.115	0.132	0.111	0.141	0.12	0.132
811	Oeu001393.1	0.462	0.227	0.325	0.265	0.171	0.443	0.458	0.215	0.462	0.259	0.449	0.3	0.413	0.265	0.26
812	Oeu001395.1	0.615	0	0.484	0.513	0	0.508	0.517	0	0.615	0	0.562	0	0.404	0.219	0.398
813	Oeu001397.1	0.346	0	0.315	0.132	0.037	0.245	0.202	0	0.346	0.241	0.318	0.252	0.225	0.037	0.115
814	Oeu001399.1	0.513	0.389	0.513	0.496	0.297	0.367	0.259	0	0.349	0	0.39	0	0.471	0.373	0.413
815	Oeu001403.1	0.019	0.018	0.018	0.019	0.019	0.019	0.018	0.018	0.019	0.019	0.018	0.018	0.019	0.018	0.018
816	Oeu001404.1	0.218	0.216	0.172	0.197	0.19	0.179	0.172	0.182	0.198	0.162	0.192	0.127	0.17	0.213	0.218
817	Oeu001405.1	0.308	0.308	0.294	0.238	0.2	0.228	0.205	0.189	0.267	0.165	0.272	0.146	0.25	0.296	0.28
818	Oeu001413.1	0.795	0.795	0	0.419	0.661	0	0.146	0	0	0	0.351	0	0	0.233	0.129
819	Oeu001415.1	0.09	0.086	0.083	0.078	0.08	0.075	0.082	0.075	0.087	0.074	0.087	0.074	0.08	0.09	0.085
820	Oeu001416.1	0.646	0.397	0.303	0.646	0.586	0.479	0.264	0	0	0	0	0	0.317	0.395	0.617
821	Oeu001417.1	0.846	0.507	0	0.3	0.846	0	0	0	0	0	0	0	0	0.143	0.568
822	Oeu001418.1	0.5	0.344	0.124	0.364	0.276	0.187	0	0.181	0.337	0.222	0.337	0.07	0.124	0.5	0.495
823	Oeu001419.1	0.885	0	0	0.273	0.885	0.243	0	0	0.155	0	0.241	0	0.271	0.125	0.172
824	Oeu001428.2	0.085	0.077	0.077	0.076	0.079	0.078	0.083	0.08	0.085	0.084	0.084	0.083	0.079	0.079	0.078
825	Oeu001429.1	0.462	0.364	0.227	0.253	0.404	0	0.319	0.154	0.462	0.157	0.444	0.14	0.044	0.436	0.384
826	Oeu001431.1	0.538	0.36	0.031	0.238	0.538	0.13	0.482	0.151	0.44	0.173	0.46	0.238	0.1	0.222	0.286
827	Oeu001432.1	0.795	0	0.795	0.207	0.349	0.255	0	0	0	0.252	0	0.414	0.257	0.141	0.173
828	Oeu001433.1	0.188	0.166	0.178	0.158	0.165	0.166	0.175	0.167	0.181	0.173	0.188	0.183	0.183	0.172	0.167
829	Oeu001437.1	0.154	0.149	0.147	0.136	0.136	0.15	0.14	0.129	0.154	0.146	0.151	0.138	0.137	0.142	0.136
830	Oeu001438.1	0.177	0.176	0.156	0.161	0.165	0.156	0.155	0.16	0.159	0.153	0.161	0.152	0.154	0.177	0.168
831	Oeu001439.1	0.068	0.064	0.067	0.067	0.064	0.068	0.065	0.059	0.067	0.063	0.066	0.063	0.063	0.063	0.063
832	Oeu001440.1	0.667	0.504	0.103	0.51	0.367	0.289	0.254	0	0.257	0	0.28	0	0	0.335	0.667
833	Oeu001441.1	0.821	0.289	0	0.821	0	0.554	0	0	0	0	0.143	0	0	0.275	0.58
834	Oeu001442.2	0.185	0.149	0.172	0.176	0.179	0.145	0.149	0.113	0.158	0.121	0.165	0.133	0.185	0.126	0.16
835	Oeu001443.1	0.077	0.066	0.073	0.073	0.076	0.074	0.076	0.067	0.077	0.066	0.076	0.065	0.074	0.065	0.068
836	Oeu001444.1	0.496	0.42	0.428	0.257	0.496	0.352	0.308	0.213	0.288	0.24	0.294	0.084	0.146	0.481	0.392
837	Oeu001446.1	0.285	0.195	0.24	0.211	0.159	0.259	0.225	0.284	0.147	0.237	0.162	0.239	0.285	0.194	0.198
838	Oeu001447.1	0.538	0.255	0.501	0.132	0.165	0.074	0.424	0.294	0.538	0.375	0.466	0.226	0.479	0.187	0.059
839	Oeu001448.1	0.282	0.22	0.265	0.253	0.216	0.282	0.248	0.24	0.23	0.212	0.241	0.232	0.277	0.236	0.237
840	Oeu001449.1	0.308	0.234	0.288	0.308	0.191	0.289	0.265	0.191	0.282	0.236	0.287	0.243	0.285	0.248	0.274
841	Oeu001450.1	0.038	0.035	0.037	0.037	0.037	0.037	0.038	0.036	0.037	0.036	0.038	0.037	0.038	0.034	0.036
842	Oeu001451.1	0.538	0.477	0.285	0.493	0.47	0.538	0.132	0.03	0.156	0.121	0	0.191	0.238	0.526	0.537
843	Oeu001452.1	0.173	0.16	0.167	0.158	0.139	0.171	0.173	0.147	0.172	0.154	0.165	0.152	0.151	0.159	0.154
844	Oeu001453.1	0.154	0.138	0.14	0.147	0.139	0.146	0.147	0.137	0.153	0.137	0.154	0.138	0.14	0.147	0.145
845	Oeu001454.1	0.038	0.035	0.036	0.037	0.035	0.037	0.038	0.037	0.036	0.037	0.036	0.037	0.037	0.034	0.036
846	Oeu001457.1	0.145	0.127	0.108	0.139	0.145	0.128	0.145	0.097	0.134	0.123	0.138	0.131	0.133	0.129	0.132
847	Oeu001458.1	0.396	0.249	0.295	0.268	0.334	0.29	0.396	0.265	0.388	0.297	0.391	0.311	0.326	0.252	0.241
848	Oeu001461.4	0.154	0.134	0.137	0.142	0.14	0.14	0.144	0.133	0.154	0.134	0.151	0.13	0.145	0.14	0.138
849	Oeu001462.1	0.423	0.359	0.115	0.259	0.423	0	0.088	0.32	0.044	0.21	0	0.23	0	0.398	0.373
850	Oeu001464.1	0.481	0.253	0.42	0.239	0.162	0.374	0.313	0.164	0.375	0.301	0.438	0.432	0.481	0.259	0.242
851	Oeu001465.1	0.138	0.118	0.125	0.121	0.127	0.126	0.13	0.118	0.136	0.122	0.138	0.123	0.132	0.119	0.12
852	Oeu001466.1	0.108	0.093	0.097	0.096	0.092	0.095	0.104	0.102	0.102	0.096	0.104	0.1	0.108	0.091	0.095
853	Oeu001467.1	0.462	0.39	0.262	0.462	0.292	0.266	0.3	0	0.428	0.112	0.395	0.147	0.319	0.416	0.417
854	Oeu001468.1	0.779	0.555	0	0.317	0.423	0	0.323	0	0	0.113	0.095	0.216	0.036	0.779	0.668
855	Oeu001470.1	1	0	0	0	0	1	0	0	0	0	0	0	0	0	0
856	Oeu001471.1	0	0	0	0	0	0	0	0	0	0	0	0	0	0	0
857	Oeu001472.1	0.308	0.281	0.213	0.281	0.244	0.308	0.24	0.236	0.279	0.24	0.275	0.245	0.222	0.257	0.255
858	Oeu001473.1	0.974	0	0	0	0.974	0.097	0	0	0	0	0	0	0	0	0
859	Oeu001477.2	0.017	0.017	0.016	0.017	0.017	0.016	0.017	0.016	0.017	0.016	0.017	0.017	0.016	0.017	0.017
860	Oeu001478.1	0.769	0.271	0	0.769	0.418	0.503	0	0	0	0	0	0	0.152	0.365	0.769
861	Oeu001479.1	0.308	0.272	0.294	0.217	0.173	0.2	0.246	0.222	0.291	0.19	0.278	0.176	0.222	0.308	0.265
862	Oeu001480.1	0.2	0.164	0.2	0.173	0.169	0.152	0.144	0.169	0.137	0.166	0.14	0.157	0.167	0.158	0.161
863	Oeu001481.2	0.068	0.063	0.064	0.064	0.066	0.064	0.064	0.063	0.065	0.064	0.066	0.065	0.068	0.064	0.064
864	Oeu001482.1	0.989	0	0	0	0.989	0	0.051	0	0	0	0	0	0	0	0
865	Oeu001483.1	0.068	0.067	0.064	0.065	0.064	0.063	0.062	0.063	0.066	0.06	0.067	0.062	0.063	0.068	0.066
866	Oeu001484.2	0.038	0.038	0.035	0.035	0.036	0.035	0.037	0.038	0.038	0.037	0.038	0.038	0.035	0.037	0.036
867	Oeu001489.1	0.369	0.267	0.262	0.257	0.255	0.248	0.369	0.184	0.333	0.205	0.328	0.203	0.303	0.316	0.284
868	Oeu001490.1	0.111	0.111	0.106	0.109	0.111	0.107	0.105	0.099	0.11	0.106	0.108	0.105	0.106	0.107	0.109
869	Oeu001493.2	0.523	0.497	0.239	0.298	0.35	0.314	0.174	0	0.355	0.03	0.319	0	0.194	0.523	0.415
870	Oeu001494.1	0.103	0.1	0.102	0.093	0.092	0.092	0.099	0.091	0.1	0.093	0.099	0.096	0.089	0.103	0.096
871	Oeu001495.1	0.377	0.289	0.264	0.377	0.321	0.33	0.318	0.193	0.293	0.202	0.298	0.168	0.317	0.261	0.356
872	Oeu001496.2	0.218	0.183	0.2	0.174	0.185	0.199	0.182	0.144	0.218	0.17	0.205	0.174	0.183	0.185	0.176
873	Oeu001497.1	0.135	0.129	0.128	0.128	0.128	0.129	0.13	0.121	0.135	0.126	0.13	0.123	0.124	0.127	0.128
874	Oeu001498.1	0.923	0	0.923	0	0.52	0	0	0	0	0	0	0	0	0	0
875	Oeu001500.1	0.721	0.658	0.461	0.502	0.202	0.418	0.246	0	0.132	0	0	0	0.172	0.541	0.721
876	Oeu001502.2	0.085	0.075	0.073	0.076	0.071	0.079	0.08	0.08	0.085	0.076	0.082	0.074	0.07	0.077	0.076
877	Oeu001503.1	0.701	0	0.122	0.282	0.299	0.701	0.636	0.08	0.618	0.212	0.597	0.271	0.123	0.031	0
878	Oeu001504.1	0.248	0.244	0.242	0.209	0.235	0.184	0.205	0.221	0.183	0.242	0.167	0.227	0.18	0.248	0.229
879	Oeu001505.1	0.274	0.216	0.215	0.244	0.225	0.254	0.274	0.265	0.26	0.203	0.247	0.2	0.215	0.229	0.233
880	Oeu001506.1	0.131	0.121	0.129	0.12	0.104	0.131	0.114	0.106	0.112	0.114	0.108	0.112	0.113	0.122	0.116
881	Oeu001507.1	0.327	0.316	0.327	0.304	0.231	0.322	0.264	0.276	0.194	0.241	0.166	0.191	0.183	0.311	0.304
882	Oeu001512.2	0.131	0.123	0.124	0.131	0.114	0.13	0.128	0.106	0.124	0.11	0.122	0.121	0.114	0.113	0.122
883	Oeu001516.1	0.205	0.187	0.205	0.168	0.185	0.17	0.187	0.199	0.15	0.15	0.158	0.142	0.181	0.171	0.182
884	Oeu001517.1	0.308	0.237	0.22	0.247	0.308	0.248	0.239	0.248	0.258	0.286	0.271	0.297	0.257	0.242	0.252
885	Oeu001518.3	0.085	0.082	0.08	0.078	0.077	0.084	0.072	0.079	0.073	0.075	0.073	0.074	0.075	0.085	0.083
886	Oeu001519.1	0.096	0.093	0.089	0.096	0.094	0.096	0.093	0.095	0.094	0.096	0.096	0.095	0.093	0.096	0.096
887	Oeu001520.1	0.327	0.248	0.252	0.291	0.269	0.327	0.267	0.231	0.239	0.201	0.254	0.216	0.286	0.251	0.277
888	Oeu001521.1	0.048	0.045	0.044	0.045	0.044	0.045	0.047	0.047	0.048	0.047	0.048	0.046	0.046	0.046	0.044
889	Oeu001525.1	0.41	0.254	0.319	0.387	0.153	0.41	0.204	0.252	0.187	0.211	0.128	0	0.168	0.292	0.307
890	Oeu001527.1	0.527	0.466	0.321	0.393	0.428	0.336	0.334	0.28	0.32	0.249	0.304	0.254	0.259	0.527	0.456
891	Oeu001528.1	0.046	0.045	0.046	0.043	0.046	0.042	0.044	0.042	0.045	0.044	0.045	0.044	0.044	0.046	0.045
892	Oeu001530.1	0.923	0	0	0	0	0	0.308	0	0.923	0	0.115	0	0	0	0
893	Oeu001533.5	0.269	0.254	0.18	0.214	0.215	0.213	0.202	0.253	0.205	0.22	0.192	0.201	0.183	0.248	0.269
894	Oeu001534.1	0.538	0.428	0.505	0.538	0.251	0.119	0.408	0.025	0.487	0	0.444	0	0.334	0.413	0.364
895	Oeu001535.1	0.154	0.143	0.133	0.129	0.113	0.132	0.135	0.119	0.147	0.125	0.143	0.124	0.127	0.154	0.144
896	Oeu001536.1	0.179	0.17	0.154	0.162	0.137	0.157	0.156	0.14	0.164	0.146	0.169	0.145	0.149	0.179	0.174
897	Oeu001538.1	0.231	0.23	0.231	0.21	0.19	0.2	0.183	0.197	0.207	0.213	0.207	0.213	0.199	0.227	0.227
898	Oeu001539.2	0.154	0.145	0.154	0.145	0.133	0.139	0.136	0.129	0.141	0.134	0.14	0.135	0.139	0.143	0.139
899	Oeu001540.1	0.198	0.194	0.17	0.183	0.198	0.196	0.184	0.167	0.195	0.162	0.189	0.16	0.17	0.193	0.182
900	Oeu001543.1	0.008	0.008	0.007	0.008	0.007	0.007	0.007	0.007	0.007	0.007	0.007	0.007	0.007	0.008	0.008
901	Oeu001544.1	0.143	0.126	0.126	0.141	0.128	0.141	0.134	0.143	0.117	0.13	0.121	0.125	0.129	0.134	0.136
902	Oeu001547.1	0.154	0.136	0.133	0.15	0.137	0.145	0.143	0.154	0.127	0.14	0.13	0.136	0.138	0.143	0.145
903	Oeu001548.1	0.429	0.38	0.321	0.286	0.167	0.429	0.396	0.103	0.254	0.149	0.288	0.206	0.381	0.373	0.349
904	Oeu001549.1	0.015	0.014	0.015	0.015	0.014	0.015	0.015	0.014	0.015	0.015	0.015	0.015	0.015	0.013	0.014
905	Oeu001550.1	0.137	0.124	0.116	0.12	0.119	0.125	0.12	0.117	0.135	0.11	0.137	0.115	0.119	0.128	0.123
906	Oeu001551.1	0.462	0.296	0.462	0.313	0.279	0.325	0.286	0.35	0.287	0.365	0.323	0.364	0.418	0.22	0.243
907	Oeu001552.1	0	0	0	0	0	0	0	0	0	0	0	0	0	0	0
908	Oeu001554.1	0.3	0.203	0.22	0.243	0.217	0.242	0.3	0.28	0.277	0.259	0.263	0.266	0.236	0.198	0.218
909	Oeu001555.1	0.077	0.077	0.072	0.07	0.074	0.07	0.071	0.071	0.075	0.072	0.074	0.07	0.069	0.075	0.072
910	Oeu001556.2	0.058	0.051	0.053	0.054	0.053	0.057	0.058	0.054	0.058	0.055	0.058	0.056	0.055	0.051	0.052
911	Oeu001557.1	0.145	0.131	0.143	0.13	0.128	0.135	0.137	0.13	0.143	0.131	0.145	0.132	0.139	0.137	0.13
912	Oeu001558.1	0.308	0.253	0.223	0.212	0.165	0.23	0.219	0.173	0.273	0.216	0.264	0.188	0.189	0.308	0.258
913	Oeu001561.1	0.054	0.049	0.049	0.051	0.048	0.051	0.052	0.046	0.054	0.049	0.054	0.05	0.05	0.05	0.05
914	Oeu001568.1	0.692	0	0	0	0	0.223	0	0.692	0	0	0.223	0	0.223	0	0.223
915	Oeu001572.1	0.769	0.715	0.161	0.446	0.432	0.316	0	0	0.098	0	0.098	0	0.178	0.769	0.628
916	Oeu001573.1	0.374	0.23	0.301	0.266	0.308	0.314	0.327	0.265	0.334	0.272	0.37	0.337	0.374	0.232	0.244
917	Oeu001574.1	0.092	0.086	0.082	0.087	0.092	0.089	0.088	0.086	0.089	0.09	0.089	0.091	0.088	0.083	0.087
918	Oeu001576.1	0.462	0.349	0.138	0.237	0.302	0.299	0.462	0.164	0.358	0.07	0.303	0	0.298	0.375	0.437
919	Oeu001577.1	0.092	0.072	0.075	0.072	0.076	0.087	0.077	0.075	0.081	0.079	0.086	0.082	0.092	0.068	0.072
920	Oeu001578.1	0.769	0.751	0.626	0	0	0	0	0	0	0	0	0	0	0.352	0.769
921	Oeu001581.1	0.125	0.108	0.106	0.107	0.125	0.109	0.119	0.12	0.118	0.117	0.12	0.118	0.111	0.107	0.112
922	Oeu001583.1	0.262	0.26	0.212	0.252	0.261	0.202	0.165	0.16	0.183	0.145	0.194	0.172	0.242	0.246	0.262
923	Oeu001584.1	0.308	0.074	0.251	0.232	0.042	0.149	0.112	0.18	0.084	0.244	0.201	0.242	0.042	0.308	0.27
924	Oeu001586.1	0.077	0.069	0.069	0.073	0.072	0.072	0.07	0.076	0.066	0.077	0.067	0.076	0.068	0.071	0.071
925	Oeu001587.1	1	0	0	0	0	0	0	0	1	0	0	0	0	0	0
926	Oeu001588.1	0.479	0.401	0.269	0.233	0.401	0.329	0.261	0.227	0.358	0.25	0.363	0.25	0.215	0.479	0.403
927	Oeu001589.1	0.108	0.103	0.099	0.103	0.094	0.108	0.104	0.089	0.107	0.096	0.106	0.094	0.101	0.104	0.103
928	Oeu001591.1	0.077	0.066	0.072	0.069	0.069	0.072	0.069	0.072	0.07	0.077	0.07	0.074	0.069	0.062	0.067
929	Oeu001592.3	0.731	0.397	0.731	0.304	0.412	0.219	0.217	0.298	0.193	0.266	0.263	0.148	0.419	0.37	0.262
930	Oeu001593.1	0.402	0.269	0.306	0.402	0.27	0.336	0.34	0.043	0.33	0.199	0.325	0.208	0.385	0.166	0.339
931	Oeu001594.1	0.363	0.209	0.234	0.275	0.231	0.363	0.291	0.249	0.336	0.341	0.312	0.35	0.332	0.219	0.222
932	Oeu001596.1	1	0	0	0	1	0	0	0	0	0	0	0	0	0	0
933	Oeu001597.1	0.154	0.105	0.154	0.125	0.101	0.123	0.128	0.133	0.141	0.099	0.143	0.11	0.14	0.109	0.112
934	Oeu001598.2	0.214	0.194	0.213	0.213	0.191	0.201	0.197	0.152	0.191	0.149	0.202	0.15	0.214	0.186	0.189
935	Oeu001599.1	1	0	0	0	0	0	0	0	0	0	0	0	1	0	0
936	Oeu001600.1	0.094	0.09	0.094	0.094	0.085	0.086	0.089	0.08	0.091	0.078	0.094	0.083	0.092	0.086	0.088
937	Oeu001601.1	0.179	0.155	0.16	0.156	0.156	0.172	0.175	0.153	0.179	0.154	0.179	0.152	0.168	0.154	0.154
938	Oeu001602.1	0.923	0	0.923	0	0	0	0	0	0.52	0	0	0	0	0	0
939	Oeu001605.1	0.026	0.022	0.021	0.021	0.018	0.021	0.023	0.024	0.022	0.026	0.023	0.021	0.02	0.025	0.024
940	Oeu001606.1	0.718	0	0	0.121	0.24	0	0.248	0.193	0.587	0.193	0.718	0.41	0.611	0	0
941	Oeu001609.1	0.923	0	0	0	0	0	0	0	0	0	0	0	0	0.923	0.753
942	Oeu001610.1	1	0	0	0	0	1	0	0	0	0	0	0	0	0	0
943	Oeu001617.1	0.564	0.405	0.176	0.466	0.219	0.455	0	0	0.044	0	0.044	0	0.268	0.564	0.463
944	Oeu001618.1	0.481	0.377	0.137	0.142	0.034	0.279	0.46	0	0.312	0.062	0.34	0.225	0.36	0.481	0.444
945	Oeu001619.1	0.701	0.462	0.28	0.458	0.222	0.36	0.297	0.053	0.376	0	0.339	0	0.333	0.701	0.553
946	Oeu001620.1	0.923	0	0	0	0.598	0.923	0	0	0.131	0	0.1	0	0	0.087	0
947	Oeu001621.3	0.176	0.162	0.153	0.159	0.148	0.169	0.163	0.163	0.176	0.165	0.171	0.16	0.151	0.162	0.16
948	Oeu001622.3	0.374	0.311	0.374	0.286	0.226	0.251	0.295	0.221	0.314	0.285	0.317	0.28	0.234	0.313	0.302
949	Oeu001629.1	0.827	0	0	0.603	0.827	0	0	0	0.197	0	0.286	0.154	0.105	0	0.415
950	Oeu001631.1	0.462	0.165	0.406	0.345	0.324	0.31	0.101	0.203	0.271	0.462	0.264	0.404	0.261	0.144	0
951	Oeu001632.2	0.085	0.079	0.083	0.079	0.08	0.076	0.076	0.081	0.078	0.085	0.078	0.084	0.08	0.077	0.078
952	Oeu001633.1	0.165	0.147	0.146	0.151	0.151	0.165	0.132	0.157	0.124	0.153	0.134	0.151	0.163	0.154	0.152
953	Oeu001634.1	0.667	0.062	0.667	0.232	0.029	0.431	0	0	0.384	0.461	0.512	0.586	0.6	0.052	0.029
954	Oeu001637.1	0.242	0.21	0.175	0.178	0.242	0.183	0.214	0.231	0.203	0.218	0.2	0.206	0.187	0.195	0.2
955	Oeu001638.1	0.442	0.354	0.241	0.258	0.276	0.223	0.333	0.381	0.338	0.442	0.324	0.434	0.186	0.301	0.308
956	Oeu001639.1	0.385	0.262	0.385	0.267	0.201	0.275	0.277	0.247	0.297	0.276	0.31	0.269	0.256	0.29	0.283
957	Oeu001640.1	0.662	0	0.139	0	0	0.487	0.558	0.406	0.614	0.299	0.662	0.313	0.156	0	0.069
958	Oeu001648.1	0.492	0.303	0.319	0.37	0.317	0.492	0.404	0	0.432	0.143	0.41	0.094	0.309	0.353	0.345
959	Oeu001651.1	0.718	0.123	0.681	0.547	0.529	0.123	0	0	0	0	0	0	0	0.718	0.378
960	Oeu001652.1	0.731	0.603	0.417	0.459	0.731	0.298	0	0	0	0	0	0	0.326	0.473	0.548
961	Oeu001653.1	0.173	0.17	0.145	0.16	0.16	0.153	0.148	0.152	0.149	0.145	0.144	0.138	0.145	0.173	0.167
962	Oeu001655.1	0.154	0.051	0.084	0.154	0.085	0.117	0.15	0.127	0.145	0.129	0.114	0.12	0.125	0.036	0.107
963	Oeu001656.1	0.646	0.356	0.039	0.327	0.575	0.088	0	0	0.45	0.158	0.483	0.039	0.61	0.646	0.187
964	Oeu001657.1	0.253	0.22	0.253	0.21	0.217	0.203	0.217	0.215	0.221	0.223	0.217	0.201	0.198	0.233	0.197
965	Oeu001658.1	0.337	0.315	0.284	0.263	0.276	0.258	0.259	0.26	0.282	0.252	0.275	0.245	0.249	0.337	0.305
966	Oeu001659.1	0.385	0.352	0.385	0.295	0.297	0.285	0.254	0.279	0.272	0.277	0.261	0.25	0.281	0.381	0.326
967	Oeu001660.1	0.385	0.341	0.385	0.281	0.284	0.242	0.255	0.253	0.251	0.271	0.232	0.231	0.256	0.379	0.318
968	Oeu001663.1	0.558	0.465	0.429	0.467	0.297	0.511	0.295	0	0.205	0	0.179	0	0.348	0.531	0.558
969	Oeu001664.1	0.385	0.235	0.385	0.29	0.068	0.333	0.318	0.22	0.377	0.122	0.352	0.1	0.215	0.352	0.306
970	Oeu001665.1	0.446	0.298	0.446	0.327	0.201	0.343	0.296	0.196	0.314	0.254	0.312	0.225	0.288	0.385	0.336
971	Oeu001666.1	0.923	0	0	0.16	0	0	0	0	0.923	0	0.706	0	0	0	0
972	Oeu001668.1	0.769	0	0	0	0	0.42	0	0	0.505	0	0.505	0.769	0	0	0
973	Oeu001671.1	0.125	0.109	0.116	0.12	0.114	0.12	0.117	0.125	0.112	0.115	0.112	0.111	0.115	0.107	0.112
974	Oeu001673.1	0.062	0.048	0.046	0.054	0.046	0.06	0.05	0.042	0.053	0.057	0.055	0.062	0.052	0.043	0.047
975	Oeu001674.1	0.264	0.21	0.212	0.22	0.251	0.215	0.215	0.186	0.198	0.199	0.239	0.244	0.264	0.212	0.203
976	Oeu001675.1	0.692	0	0	0.692	0	0	0	0	0	0	0.545	0.266	0.473	0	0.266
977	Oeu001676.1	0.177	0.177	0.12	0.157	0.162	0.155	0.136	0.139	0.133	0.129	0.136	0.128	0.143	0.175	0.169
978	Oeu001679.1	0.11	0.104	0.108	0.094	0.107	0.093	0.098	0.104	0.091	0.105	0.095	0.109	0.094	0.11	0.104
979	Oeu001680.1	0.692	0.32	0.145	0.614	0.083	0.377	0	0	0	0.047	0.047	0.228	0	0.692	0.464
980	Oeu001681.1	0.346	0.317	0.263	0.288	0.262	0.293	0.291	0.252	0.316	0.233	0.309	0.236	0.283	0.346	0.313
981	Oeu001683.1	0.24	0.213	0.188	0.169	0.193	0.212	0.185	0.224	0.2	0.209	0.202	0.183	0.24	0.217	0.192
982	Oeu001687.1	0.59	0.349	0.058	0.095	0.103	0.531	0.193	0.103	0.116	0.294	0.058	0	0.325	0.59	0.352
983	Oeu001688.1	0.423	0.301	0.184	0.211	0.253	0.389	0.248	0.342	0.301	0.309	0.278	0.177	0.383	0.423	0.29
984	Oeu001691.1	0.846	0	0	0.45	0	0.69	0.846	0	0	0	0	0	0	0	0
985	Oeu001692.1	0.077	0.068	0.068	0.066	0.067	0.057	0.075	0.068	0.073	0.072	0.077	0.075	0.065	0.072	0.069
986	Oeu001693.1	0.067	0.065	0.064	0.064	0.064	0.062	0.066	0.067	0.067	0.067	0.067	0.066	0.065	0.065	0.066
987	Oeu001696.1	0.788	0.348	0.157	0.788	0.298	0.215	0	0	0	0	0	0	0.312	0.338	0.625
988	Oeu001697.1	0.567	0.318	0.436	0.39	0.375	0.412	0.46	0.14	0.565	0.128	0.567	0	0.321	0.323	0.39
989	Oeu001698.1	0.67	0.523	0.465	0.433	0.52	0.276	0.135	0.089	0.208	0	0.208	0.063	0.161	0.67	0.563
990	Oeu001699.1	1	0	0	0	0	0	0	0	0	0	0	0	0	1	0
991	Oeu001701.1	0.292	0.252	0.233	0.216	0.246	0.215	0.219	0.257	0.198	0.229	0.206	0.212	0.255	0.292	0.254
992	Oeu001703.1	0.564	0.3	0.331	0.346	0.26	0.564	0.439	0.38	0.342	0.275	0.36	0.299	0.467	0.367	0.286
993	Oeu001704.1	0.372	0.287	0.3	0.372	0.291	0.284	0.344	0.08	0.357	0	0.362	0.037	0.338	0.278	0.318
994	Oeu001705.3	0.394	0.192	0.203	0.331	0.308	0.294	0.39	0.272	0.363	0.24	0.384	0.251	0.394	0.128	0.269
995	Oeu001709.1	1	0	1	0	0	0	0	0	0	0	0	0	0	0	0
996	Oeu001710.1	0.154	0.15	0.128	0.136	0.143	0.134	0.123	0.137	0.13	0.126	0.13	0.121	0.139	0.154	0.143
997	Oeu001711.1	0.269	0.19	0.202	0.202	0.207	0.209	0.254	0.269	0.245	0.236	0.242	0.234	0.183	0.204	0.185
998	Oeu001712.1	0.654	0.408	0.408	0.075	0.075	0	0	0.263	0.15	0.238	0	0.075	0.203	0.654	0
999	Oeu001713.1	0.446	0.39	0.349	0.291	0.321	0.3	0.211	0	0.233	0.117	0.326	0.269	0.425	0.446	0.331
1000	Oeu001714.1	0.404	0.335	0.316	0.214	0.277	0.277	0.13	0.183	0.229	0.131	0.321	0.259	0.342	0.404	0.303
1001	Oeu001717.1	0.173	0.158	0.172	0.144	0.165	0.143	0.167	0.159	0.162	0.169	0.156	0.173	0.148	0.159	0.152
1002	Oeu001718.2	0.064	0.063	0.06	0.061	0.064	0.064	0.064	0.059	0.061	0.063	0.058	0.062	0.058	0.063	0.063
1003	Oeu001719.2	0.034	0.032	0.031	0.033	0.034	0.032	0.032	0.032	0.033	0.032	0.032	0.032	0.033	0.032	0.033
1004	Oeu001720.2	0.712	0.54	0.18	0.603	0.184	0.355	0	0	0	0	0	0	0.09	0.68	0.712
1005	Oeu001721.1	1	0	0	0	1	0	0	0	0	0	0	0	0	0	0
1006	Oeu001722.1	0.5	0.467	0.087	0.484	0.349	0.263	0.382	0	0.388	0.036	0.382	0	0.412	0.318	0.5
1007	Oeu001724.1	0.923	0	0	0.923	0	0	0	0	0	0	0	0	0	0	0.315
1008	Oeu001725.1	1	0	0	0	0	0	0	0	0	0	1	0	0	0	0
1009	Oeu001726.1	0.085	0.077	0.064	0.085	0.084	0.082	0.076	0.058	0.079	0.073	0.08	0.08	0.083	0.075	0.082
1010	Oeu001729.1	0.587	0.213	0.587	0.352	0.11	0.406	0.075	0	0.338	0.364	0.506	0.53	0.586	0.229	0.328
1011	Oeu001732.3	0.008	0.007	0.007	0.007	0.008	0.007	0.007	0.007	0.007	0.008	0.007	0.008	0.007	0.007	0.007
1012	Oeu001733.3	0.792	0.276	0.792	0.431	0.243	0	0.285	0	0.405	0	0.253	0	0.276	0.222	0.276
1013	Oeu001738.1	0.949	0.949	0	0	0	0	0	0	0	0.095	0.095	0	0	0	0
1014	Oeu001739.1	0.962	0	0	0	0.962	0	0	0	0	0	0	0	0	0.111	0
1015	Oeu001740.1	0.208	0.121	0.182	0.175	0.133	0.202	0.144	0.127	0.146	0.114	0.161	0.137	0.208	0.116	0.131
1016	Oeu001741.1	0.558	0.558	0.206	0.367	0.485	0.189	0.339	0.427	0.101	0.069	0	0	0.409	0.254	0.427
1017	Oeu001742.1	0.246	0.21	0.132	0.186	0.246	0.24	0.155	0.12	0.155	0.193	0.191	0.194	0.227	0.199	0.226
1018	Oeu001743.1	0.123	0.109	0.113	0.113	0.114	0.116	0.12	0.111	0.122	0.114	0.123	0.117	0.123	0.108	0.109
1019	Oeu001745.1	0.726	0.694	0.174	0.233	0.494	0.067	0	0	0	0.03	0	0.322	0	0.726	0.678
1020	Oeu001747.1	0.187	0.159	0.14	0.138	0.177	0.122	0.187	0.177	0.175	0.159	0.174	0.164	0.181	0.171	0.154
1021	Oeu001748.1	0.017	0.016	0.015	0.016	0.017	0.016	0.016	0.017	0.016	0.016	0.016	0.016	0.016	0.016	0.016
1022	Oeu001751.1	0.338	0.285	0.24	0.319	0.171	0.22	0.288	0.13	0.338	0.235	0.301	0.234	0.211	0.298	0.316
1023	Oeu001755.1	0.144	0.133	0.128	0.134	0.128	0.14	0.125	0.144	0.111	0.141	0.108	0.132	0.121	0.131	0.137
1024	Oeu001758.1	0.673	0.349	0.114	0.64	0.673	0.468	0.368	0	0.241	0	0.257	0	0.267	0.392	0.617
1025	Oeu001762.2	0.008	0.008	0.007	0.007	0.008	0.007	0.007	0.007	0.007	0.007	0.008	0.007	0.008	0.008	0.007
1026	Oeu001763.1	0.077	0.073	0.075	0.074	0.074	0.076	0.077	0.07	0.077	0.071	0.077	0.073	0.075	0.073	0.073
1027	Oeu001764.1	0.527	0.318	0.398	0.218	0.484	0.388	0.244	0.122	0.332	0.264	0.43	0.358	0.527	0.343	0.27
1028	Oeu001765.1	0.923	0	0	0	0	0	0	0	0	0	0	0	0.923	0.197	0
1029	Oeu001767.1	1	0	0	0	0	0	0	0	0	0	1	0	0	0	0
1030	Oeu001768.1	0.673	0.077	0	0	0.141	0.396	0.087	0	0.411	0.264	0.673	0.521	0.552	0.117	0.044
1031	Oeu001769.1	0.451	0.301	0.365	0.275	0.399	0.366	0.219	0.04	0.304	0.185	0.368	0.304	0.451	0.345	0.293
1032	Oeu001770.1	0.096	0.089	0.096	0.084	0.092	0.083	0.093	0.093	0.095	0.096	0.094	0.092	0.091	0.089	0.09
1033	Oeu001771.1	0.085	0.085	0.072	0.077	0.081	0.071	0.073	0.079	0.077	0.076	0.077	0.075	0.072	0.084	0.08
1034	Oeu001773.1	0.274	0.198	0.237	0.274	0.246	0.272	0.219	0.029	0.191	0.171	0.239	0.203	0.26	0.178	0.255
1035	Oeu001774.1	0.962	0	0	0	0	0	0	0	0.962	0	0.735	0	0	0	0
1036	Oeu001777.1	0.615	0.03	0.03	0.108	0.149	0.32	0.492	0.422	0.615	0.47	0.615	0.501	0.219	0	0
1037	Oeu001779.1	0.513	0	0.464	0.248	0.199	0.489	0.423	0	0.513	0.135	0.454	0.077	0	0.136	0.042
1038	Oeu001780.1	0.692	0	0	0	0	0.557	0.341	0.266	0.692	0.487	0.592	0.533	0	0	0
1039	Oeu001781.1	0.615	0	0.516	0.344	0	0.514	0.532	0	0.615	0	0.6	0	0.078	0	0
1040	Oeu001783.2	0.277	0.22	0.232	0.202	0.277	0.184	0.247	0.21	0.234	0.194	0.222	0.205	0.213	0.247	0.211
1041	Oeu001785.1	0.1	0.093	0.091	0.079	0.084	0.076	0.084	0.085	0.084	0.083	0.085	0.084	0.1	0.095	0.086
1042	Oeu001786.1	0.385	0.298	0.381	0.33	0.147	0.203	0.063	0	0.306	0.201	0.366	0.368	0.297	0.385	0.376
1043	Oeu001790.1	0.548	0.368	0.32	0.304	0.548	0.228	0.298	0.31	0.351	0.425	0.38	0.467	0.314	0.245	0.27
1044	Oeu001791.1	0.462	0.452	0.293	0.462	0.303	0.395	0.315	0.3	0.368	0.215	0.335	0.199	0.273	0.356	0.418
1045	Oeu001793.2	0.026	0.024	0.024	0.025	0.025	0.025	0.025	0.024	0.026	0.024	0.025	0.024	0.025	0.024	0.024
1046	Oeu001794.2	0	0	0	0	0	0	0	0	0	0	0	0	0	0	0
1047	Oeu001796.1	0.238	0.202	0.238	0.19	0.169	0.164	0.164	0.182	0.174	0.192	0.172	0.178	0.174	0.219	0.198
1048	Oeu001799.2	0.135	0.133	0.134	0.128	0.127	0.125	0.112	0.101	0.124	0.106	0.125	0.115	0.132	0.135	0.133
1049	Oeu001801.1	0.123	0.119	0.102	0.104	0.114	0.103	0.109	0.115	0.115	0.107	0.116	0.109	0.105	0.123	0.114
1050	Oeu001803.1	0.031	0.027	0.028	0.027	0.028	0.025	0.03	0.031	0.027	0.029	0.027	0.025	0.028	0.025	0.026
1051	Oeu001806.1	0.718	0	0.718	0.4	0.124	0.396	0.139	0	0.139	0	0.488	0	0.436	0	0
1052	Oeu001807.1	0.808	0	0.808	0	0.274	0	0	0	0.317	0	0.469	0	0	0.258	0.436
1053	Oeu001808.1	0.385	0.203	0.213	0.193	0	0.385	0.225	0.128	0.332	0.268	0.238	0.288	0.094	0.183	0.177
1054	Oeu001810.2	0	0	0	0	0	0	0	0	0	0	0	0	0	0	0
1055	Oeu001812.1	0.377	0.294	0.377	0.35	0.299	0.311	0.181	0.179	0.253	0.268	0.25	0.265	0.323	0.263	0.312
1056	Oeu001813.1	0.051	0.048	0.046	0.05	0.046	0.05	0.048	0.046	0.051	0.046	0.05	0.046	0.048	0.048	0.048
1057	Oeu001814.1	0.375	0.245	0.317	0.338	0.227	0.375	0.298	0.273	0.33	0.325	0.318	0.323	0.299	0.245	0.267
1058	Oeu001815.1	0.25	0.18	0.205	0.233	0.181	0.25	0.231	0.157	0.244	0.157	0.242	0.171	0.21	0.205	0.215
1059	Oeu001818.1	0.462	0.13	0.312	0.28	0.294	0.365	0.462	0.235	0.426	0.358	0.395	0.39	0.336	0.075	0.175
1060	Oeu001819.1	0.192	0.161	0.123	0.145	0.164	0.085	0.151	0.125	0.124	0.177	0.184	0.167	0.112	0.192	0.148
1061	Oeu001820.1	0.115	0.1	0.115	0.101	0.104	0.085	0.108	0.099	0.108	0.109	0.111	0.106	0.102	0.106	0.104
1062	Oeu001821.1	0.163	0.156	0.163	0.154	0.149	0.145	0.147	0.138	0.153	0.149	0.149	0.146	0.151	0.155	0.158
1063	Oeu001823.1	0.162	0.088	0.104	0.132	0.111	0.162	0.145	0.126	0.144	0.149	0.139	0.156	0.129	0.075	0.097
1064	Oeu001824.1	0.038	0.038	0.034	0.035	0.036	0.036	0.033	0.035	0.036	0.036	0.035	0.035	0.033	0.038	0.037
1065	Oeu001825.1	0.173	0.13	0.146	0.126	0.152	0.121	0.17	0.148	0.173	0.144	0.173	0.139	0.14	0.14	0.132
1066	Oeu001826.2	0.208	0.169	0.182	0.179	0.184	0.169	0.195	0.208	0.185	0.207	0.182	0.205	0.165	0.16	0.153
1067	Oeu001827.1	0.679	0.43	0.323	0.679	0.334	0.376	0.164	0	0.125	0	0.247	0	0.364	0.422	0.595
1068	Oeu001830.1	0.262	0.23	0.189	0.258	0.207	0.262	0.223	0.139	0.257	0.141	0.26	0.128	0.227	0.218	0.234
1069	Oeu001832.1	0.154	0.125	0.136	0.154	0.104	0.115	0.125	0.122	0.129	0.111	0.137	0.091	0.14	0.112	0.142
1070	Oeu001833.1	0.538	0.479	0.453	0.51	0.365	0.418	0.178	0	0.303	0	0.289	0	0.249	0.537	0.538
1071	Oeu001834.1	0.162	0.144	0.154	0.153	0.141	0.156	0.154	0.131	0.162	0.146	0.162	0.152	0.156	0.139	0.146
1072	Oeu001837.1	0.135	0.132	0.125	0.119	0.117	0.122	0.12	0.122	0.127	0.118	0.124	0.113	0.114	0.135	0.125
1073	Oeu001838.1	0.279	0.235	0.279	0.255	0.214	0.244	0.227	0.259	0.234	0.223	0.226	0.205	0.223	0.253	0.239
1074	Oeu001839.1	0.342	0.285	0.28	0.272	0.279	0.272	0.279	0.235	0.289	0.269	0.304	0.283	0.342	0.275	0.27
1075	Oeu001842.1	0.846	0.578	0	0.172	0.153	0	0	0	0	0	0	0	0	0.846	0.577
1076	Oeu001843.1	0.635	0.226	0.635	0.319	0.259	0	0.309	0.461	0.138	0.53	0.029	0.453	0.326	0.37	0.298
1077	Oeu001844.1	0.8	0.109	0.264	0.724	0.091	0.8	0.051	0	0	0	0	0	0.6	0	0.343
1078	Oeu001845.1	0.092	0.082	0.085	0.086	0.089	0.091	0.091	0.085	0.092	0.088	0.092	0.088	0.092	0.08	0.082
1079	Oeu001846.1	0.067	0.062	0.061	0.065	0.065	0.065	0.065	0.064	0.065	0.067	0.065	0.067	0.064	0.062	0.063
1080	Oeu001847.2	0.352	0.332	0.276	0.277	0.249	0.275	0.266	0.193	0.296	0.213	0.282	0.214	0.236	0.352	0.325
1081	Oeu001849.1	0.712	0.42	0	0.64	0.359	0.712	0.36	0	0.17	0	0	0	0.116	0.295	0.429
1082	Oeu001850.1	0.846	0	0	0.846	0	0.593	0.333	0	0	0	0	0	0	0	0
1083	Oeu001852.1	0.923	0	0	0	0	0.923	0.079	0	0.213	0	0.163	0	0	0	0
1084	Oeu001853.1	0.173	0.151	0.121	0.164	0.168	0.173	0.153	0.168	0.141	0.148	0.154	0.148	0.166	0.143	0.163
1085	Oeu001855.1	0.337	0.226	0.162	0.244	0.271	0.337	0.294	0.291	0.301	0.277	0.312	0.307	0.32	0.157	0.201
1086	Oeu001856.1	0.115	0.107	0.107	0.102	0.1	0.112	0.115	0.102	0.114	0.103	0.112	0.104	0.102	0.106	0.1
1087	Oeu001857.1	0.538	0.113	0	0.282	0.175	0.538	0.328	0	0.523	0.064	0.511	0	0.206	0.303	0.273
1088	Oeu001858.1	0.192	0.192	0.159	0.187	0.174	0.184	0.156	0.154	0.156	0.165	0.15	0.152	0.168	0.166	0.181
1089	Oeu001859.1	0.769	0.062	0.103	0.769	0.331	0.636	0.204	0.134	0	0	0	0.13	0.249	0.233	0.674
1090	Oeu001860.2	0.846	0.458	0	0	0.846	0	0	0	0	0	0	0	0	0.674	0.302
1091	Oeu001862.1	0.008	0.008	0.008	0.008	0.008	0.007	0.008	0.007	0.008	0.008	0.008	0.007	0.007	0.008	0.008
1092	Oeu001863.1	0.436	0.422	0.285	0.259	0.324	0.273	0.261	0.287	0.318	0.267	0.285	0.228	0.158	0.436	0.35
1093	Oeu001865.1	0.177	0.157	0.158	0.158	0.146	0.167	0.143	0.135	0.155	0.14	0.169	0.152	0.177	0.158	0.162
1094	Oeu001877.3	0.708	0.111	0.708	0.331	0.135	0.329	0	0.129	0.042	0.319	0.085	0.449	0.384	0.225	0.252
1095	Oeu001878.1	0.062	0.051	0.05	0.062	0.052	0.051	0.046	0.05	0.047	0.06	0.046	0.059	0.051	0.05	0.055
1096	Oeu001881.1	0.481	0.18	0.225	0.339	0.229	0.274	0.481	0.404	0.447	0.406	0.426	0.422	0.328	0.048	0.194
1097	Oeu001883.1	0.242	0.208	0.192	0.241	0.181	0.222	0.193	0.156	0.205	0.176	0.211	0.182	0.214	0.205	0.242
1098	Oeu001884.1	0.462	0.338	0.334	0.108	0	0	0	0	0.108	0	0.108	0	0.292	0.345	0.462
1099	Oeu001885.1	0.238	0.212	0.193	0.238	0.192	0.218	0.197	0.171	0.206	0.183	0.207	0.183	0.216	0.206	0.238
1100	Oeu001890.1	0.74	0.551	0	0.37	0.74	0.318	0.067	0	0.279	0	0.269	0	0.257	0.529	0.556
1101	Oeu001891.1	0.242	0.229	0.188	0.196	0.217	0.199	0.193	0.163	0.227	0.171	0.226	0.185	0.189	0.242	0.223
1102	Oeu001894.1	0.096	0.092	0.087	0.096	0.096	0.094	0.09	0.088	0.089	0.089	0.09	0.089	0.092	0.093	0.096
1103	Oeu001895.2	0.596	0.41	0.342	0.493	0.596	0.388	0.183	0.145	0.254	0.148	0.183	0.162	0.418	0.441	0.493
1104	Oeu001896.1	0.431	0.415	0.228	0.346	0.354	0.286	0.231	0.189	0.226	0.276	0.282	0.346	0.287	0.431	0.402
1105	Oeu001897.1	0.769	0	0	0.556	0	0.217	0.32	0	0.391	0	0.369	0	0.769	0	0.068
1106	Oeu001898.3	0.055	0.055	0.053	0.051	0.052	0.055	0.053	0.048	0.054	0.048	0.054	0.047	0.054	0.053	0.052
1107	Oeu001899.1	0.487	0.29	0.228	0.33	0.318	0.305	0.452	0.247	0.487	0.267	0.47	0.249	0.226	0.345	0.302
1108	Oeu001900.1	0.731	0.213	0.136	0.658	0.61	0.731	0.23	0	0	0	0.223	0.156	0.449	0.19	0.266
1109	Oeu001901.1	0.12	0.103	0.113	0.106	0.12	0.108	0.117	0.119	0.113	0.116	0.112	0.116	0.115	0.082	0.096
1110	Oeu001902.1	0.034	0.031	0.032	0.032	0.033	0.034	0.033	0.032	0.033	0.034	0.033	0.034	0.032	0.031	0.031
1111	Oeu001903.1	1	0	0	0	1	0	0	0	0	0	0	0	0	0	0
1112	Oeu001905.1	0.038	0.034	0.038	0.034	0.036	0.036	0.038	0.036	0.038	0.036	0.038	0.037	0.036	0.035	0.035
1113	Oeu001906.1	0.654	0.336	0	0.654	0.423	0	0.081	0	0.271	0	0.584	0	0.22	0	0.444
1114	Oeu001909.1	0.179	0.175	0.178	0.167	0.163	0.158	0.158	0.158	0.162	0.157	0.16	0.153	0.156	0.179	0.171
1115	Oeu001910.1	0.404	0.343	0.342	0.366	0.404	0.348	0.24	0.285	0.235	0.288	0.27	0.304	0.309	0.32	0.338
1116	Oeu001912.1	0.067	0.06	0.067	0.062	0.056	0.067	0.067	0.066	0.066	0.064	0.065	0.062	0.059	0.063	0.059
1117	Oeu001913.1	0.654	0.547	0	0.576	0.417	0.334	0	0.219	0	0	0	0	0	0.486	0.654
1118	Oeu001917.1	0.615	0.608	0.261	0.431	0.404	0	0	0	0	0	0	0	0	0.615	0.542
1119	Oeu001919.1	0.731	0.602	0.731	0.403	0.493	0	0	0	0	0	0	0	0.366	0.376	0.335
1120	Oeu001920.1	0.923	0	0	0	0	0	0.152	0	0.923	0	0.735	0	0	0	0
1121	Oeu001923.1	0.515	0.267	0.293	0.342	0.24	0.243	0.507	0.182	0.515	0.072	0.457	0.018	0.241	0.295	0.318
1122	Oeu001924.1	0.231	0.223	0.197	0.203	0.196	0.179	0.192	0.183	0.199	0.205	0.199	0.211	0.202	0.231	0.206
1123	Oeu001927.1	0.141	0.124	0.126	0.13	0.134	0.133	0.141	0.14	0.135	0.135	0.136	0.138	0.132	0.126	0.131
1124	Oeu001930.1	0.573	0.129	0.498	0.277	0.32	0.343	0.55	0.332	0.341	0.161	0.406	0.187	0.573	0.296	0.354
1125	Oeu001933.1	0.115	0.066	0.106	0.063	0.074	0.114	0.08	0.097	0.115	0.084	0.099	0.085	0.076	0.06	0.086
1126	Oeu001936.1	0.212	0.187	0.166	0.175	0.198	0.184	0.208	0.179	0.212	0.18	0.208	0.181	0.178	0.184	0.184
1127	Oeu001937.1	0.121	0.104	0.102	0.105	0.113	0.117	0.118	0.105	0.121	0.105	0.121	0.105	0.107	0.11	0.109
1128	Oeu001941.1	0.821	0	0.459	0.176	0.821	0.27	0	0.261	0	0	0.173	0.154	0.084	0	0
1129	Oeu001943.1	0.145	0.145	0.123	0.135	0.132	0.134	0.127	0.134	0.138	0.131	0.139	0.131	0.126	0.142	0.138
1130	Oeu001944.1	0.385	0.358	0.334	0.279	0.255	0.26	0.247	0.276	0.276	0.3	0.265	0.273	0.267	0.385	0.322
1131	Oeu001947.1	0.248	0.23	0.152	0.248	0.246	0.21	0.21	0.246	0.167	0.247	0.159	0.184	0.18	0.238	0.235
1132	Oeu001948.1	0	0	0	0	0	0	0	0	0	0	0	0	0	0	0
1133	Oeu001952.1	0.547	0.421	0.27	0.301	0.38	0.41	0.225	0.457	0.142	0.303	0.023	0.131	0.193	0.547	0.482
1134	Oeu001954.1	0.846	0.379	0	0	0	0	0.214	0	0.846	0	0	0	0	0	0
1135	Oeu001955.1	0.923	0	0.923	0	0	0	0	0	0	0.381	0	0	0	0	0
1136	Oeu001956.4	0.269	0.216	0.269	0.205	0.201	0.222	0.241	0.21	0.235	0.215	0.245	0.241	0.258	0.211	0.201
1137	Oeu001961.1	0.923	0	0	0	0	0	0.624	0	0.923	0	0	0	0	0	0
1138	Oeu001965.1	0.846	0	0	0	0	0	0.846	0.451	0	0	0.52	0	0	0	0
1139	Oeu001966.1	0.969	0	0	0	0.969	0.103	0	0	0	0.058	0	0	0	0	0
1140	Oeu001967.1	1	0	0	0	1	0	0	0	0	0	0	0	0	0	0
1141	Oeu001968.1	0.625	0.355	0.323	0.625	0.153	0.592	0.341	0	0.319	0	0.354	0	0.399	0.44	0.611
1142	Oeu001972.1	1	0	0	0	0	1	0	0	0	0	0	0	0	0	0
1143	Oeu001974.1	0.023	0.02	0.019	0.021	0.021	0.02	0.021	0.023	0.02	0.022	0.02	0.021	0.02	0.019	0.02
1144	Oeu001977.1	0.423	0.219	0.263	0.104	0.316	0.052	0.317	0.295	0.35	0.423	0.327	0.4	0.182	0.129	0.204
1145	Oeu001978.1	0.33	0.243	0.232	0.266	0.283	0.279	0.33	0.211	0.316	0.275	0.312	0.274	0.273	0.237	0.251
1146	Oeu001979.1	0.538	0	0.238	0.109	0	0.166	0.517	0.484	0.538	0.39	0.468	0.298	0.101	0.226	0.037
1147	Oeu001980.1	0.325	0.268	0.213	0.251	0.253	0.249	0.236	0.209	0.282	0.319	0.269	0.325	0.221	0.274	0.262
1148	Oeu001983.1	0.859	0	0.206	0.859	0	0.5	0	0	0.155	0	0	0.19	0.404	0.102	0.434
1149	Oeu001984.1	0.176	0.156	0.163	0.157	0.156	0.166	0.161	0.15	0.176	0.169	0.173	0.167	0.166	0.151	0.146
1150	Oeu001985.1	0.173	0.163	0.145	0.163	0.15	0.16	0.156	0.134	0.158	0.134	0.157	0.133	0.141	0.173	0.167
1151	Oeu001986.1	0.308	0.248	0.292	0.223	0.209	0.286	0.218	0.213	0.238	0.291	0.255	0.303	0.308	0.24	0.216
1152	Oeu001989.1	0.077	0.072	0.076	0.077	0.073	0.075	0.074	0.071	0.072	0.069	0.073	0.07	0.077	0.071	0.072
1153	Oeu001990.2	0.088	0.082	0.077	0.08	0.083	0.088	0.087	0.083	0.082	0.082	0.081	0.076	0.082	0.084	0.083
1154	Oeu001991.2	0.12	0.099	0.117	0.1	0.111	0.113	0.107	0.108	0.11	0.108	0.114	0.113	0.12	0.094	0.099
1155	Oeu001995.1	0.5	0.359	0.309	0.188	0.5	0.236	0.343	0.32	0.359	0.358	0.371	0.408	0.309	0.33	0.329
1156	Oeu001996.1	0.431	0.317	0.278	0.183	0.431	0.196	0.284	0.268	0.294	0.318	0.276	0.317	0.259	0.279	0.28
1157	Oeu001997.1	0.015	0.014	0.015	0.015	0.014	0.015	0.014	0.014	0.015	0.014	0.014	0.015	0.015	0.014	0.015
1158	Oeu001998.1	0.221	0.204	0.22	0.18	0.19	0.182	0.195	0.201	0.188	0.193	0.188	0.187	0.183	0.221	0.197
1159	Oeu001999.1	0.077	0.058	0.077	0.068	0.063	0.058	0.063	0.053	0.075	0.061	0.073	0.066	0.071	0.071	0.067
1160	Oeu002000.1	0.282	0.238	0.26	0.215	0.193	0.215	0.206	0.107	0.282	0.216	0.269	0.216	0.226	0.24	0.229
1161	Oeu002001.1	0.051	0.045	0.051	0.048	0.049	0.05	0.048	0.046	0.048	0.05	0.049	0.051	0.051	0.045	0.045
1162	Oeu002008.1	0.769	0.25	0.117	0.191	0.322	0	0	0	0.769	0	0.405	0	0	0	0.314
1163	Oeu002010.1	0.923	0	0	0	0	0.923	0	0	0	0	0	0	0	0	0.923
1164	Oeu002012.3	0.085	0.08	0.073	0.075	0.069	0.077	0.078	0.072	0.085	0.07	0.083	0.067	0.073	0.081	0.078
1165	Oeu002014.1	0.369	0.258	0.267	0.246	0.295	0.266	0.369	0.266	0.355	0.252	0.339	0.258	0.262	0.263	0.255
1166	Oeu002015.1	0.231	0.208	0.231	0.171	0.209	0.164	0.182	0.191	0.185	0.204	0.177	0.203	0.184	0.213	0.19
1167	Oeu002016.1	0.75	0.363	0.75	0	0.377	0.125	0	0.292	0	0.146	0	0	0.29	0.629	0.403
1168	Oeu002017.1	0.06	0.056	0.059	0.058	0.06	0.058	0.058	0.058	0.059	0.058	0.059	0.058	0.059	0.055	0.057
1169	Oeu002019.1	0.154	0.144	0.124	0.142	0.139	0.136	0.144	0.14	0.137	0.139	0.134	0.128	0.122	0.144	0.154
1170	Oeu002023.1	0.731	0.185	0.187	0.445	0.66	0.354	0.14	0	0.14	0	0.14	0	0.731	0	0.399
1171	Oeu002025.1	0.308	0.188	0.308	0.211	0.106	0.193	0.213	0.254	0.186	0.213	0.177	0.152	0.227	0.177	0.233
1172	Oeu002026.1	0.923	0	0.923	0	0	0	0	0	0	0	0	0	0	0.565	0
1173	Oeu002027.4	0.385	0.11	0.185	0.108	0.328	0.092	0.385	0.223	0.173	0.094	0.229	0.301	0.228	0.354	0.161
1174	Oeu002028.1	0.295	0.269	0.247	0.248	0.245	0.265	0.242	0.214	0.295	0.22	0.291	0.206	0.252	0.276	0.261
1175	Oeu002030.1	0.244	0.232	0.214	0.201	0.197	0.194	0.211	0.215	0.235	0.21	0.231	0.24	0.169	0.244	0.217
1176	Oeu002031.1	0.385	0.333	0.265	0.293	0.266	0.251	0.302	0.343	0.293	0.244	0.172	0.255	0.182	0.385	0.329
1177	Oeu002032.1	0.485	0.393	0.226	0.422	0.308	0.37	0.184	0.096	0.165	0.038	0.168	0	0.211	0.358	0.485
1178	Oeu002033.1	0.185	0.143	0.174	0.15	0.131	0.172	0.173	0.138	0.185	0.144	0.177	0.128	0.155	0.165	0.144
1179	Oeu002035.1	0.377	0.178	0.204	0.227	0.183	0.306	0.377	0	0.335	0.099	0.321	0.12	0.264	0.16	0.229
1180	Oeu002036.1	0.177	0.098	0.092	0.125	0.092	0.17	0.177	0.079	0.174	0.106	0.174	0.097	0.129	0.096	0.111
1181	Oeu002037.1	1	0	0	0	0	1	0	0	0	0	0	0	0	0	0
1182	Oeu002038.1	0.846	0	0	0	0	0	0.846	0.846	0	0	0.846	0	0	0	0
1183	Oeu002040.1	0.442	0.292	0.349	0.327	0.375	0.418	0.357	0	0.388	0	0.442	0.135	0.34	0.304	0.34
1184	Oeu002044.1	0.292	0.249	0.292	0.248	0.208	0.043	0.162	0.214	0.162	0.234	0.155	0.196	0.195	0.251	0.257
1185	Oeu002049.1	0.154	0.146	0.149	0.148	0.154	0.142	0.139	0.149	0.121	0.137	0.12	0.124	0.129	0.145	0.144
1186	Oeu002050.1	0.146	0.127	0.127	0.131	0.123	0.135	0.14	0.129	0.146	0.134	0.143	0.135	0.131	0.129	0.131
1187	Oeu002051.1	0.923	0	0	0	0	0	0.923	0	0.923	0	0	0	0	0	0
1188	Oeu002052.1	0.154	0.098	0.031	0.104	0.031	0.139	0	0.031	0	0.111	0.107	0.113	0.055	0.154	0.139
1189	Oeu002053.1	0.385	0.236	0.113	0.21	0.385	0.311	0	0	0	0.291	0.262	0.274	0.285	0.284	0.077
1190	Oeu002054.1	0.231	0.231	0.214	0.212	0.205	0.194	0.189	0.177	0.191	0.175	0.2	0.182	0.205	0.197	0.225
1191	Oeu002055.1	0.242	0.213	0.221	0.229	0.216	0.242	0.234	0.197	0.229	0.153	0.221	0.149	0.234	0.234	0.221
1192	Oeu002057.1	0.808	0	0.543	0	0	0	0.123	0	0.593	0	0.808	0	0.28	0	0.123
1193	Oeu002058.2	0.221	0.199	0.199	0.206	0.175	0.221	0.184	0.14	0.206	0.184	0.204	0.189	0.183	0.208	0.209
1194	Oeu002061.1	0.125	0.117	0.124	0.115	0.114	0.113	0.119	0.125	0.115	0.117	0.113	0.113	0.108	0.119	0.116
1195	Oeu002062.1	0.663	0.285	0.053	0	0	0.458	0.663	0	0.559	0.195	0.587	0.433	0.54	0.201	0.111
1196	Oeu002063.1	0.323	0.268	0.083	0.243	0.253	0.323	0.292	0.217	0.277	0.184	0.253	0.152	0.156	0.272	0.289
1197	Oeu002064.1	0.154	0.146	0.154	0.14	0.141	0.135	0.107	0.119	0.122	0.145	0.116	0.144	0.124	0.144	0.152
1198	Oeu002068.1	0.123	0.118	0.104	0.109	0.123	0.111	0.104	0.112	0.106	0.113	0.106	0.114	0.107	0.113	0.112
1199	Oeu002069.1	0.015	0.013	0.014	0.013	0.014	0.014	0.015	0.015	0.015	0.014	0.014	0.015	0.014	0.013	0.013
1200	Oeu002072.1	0.438	0.191	0.438	0.257	0.176	0.295	0.247	0.309	0.26	0.322	0.302	0.347	0.358	0.245	0.2
1201	Oeu002073.1	0.169	0.156	0.169	0.154	0.141	0.151	0.154	0.134	0.161	0.143	0.158	0.142	0.148	0.154	0.152
1202	Oeu002074.1	0.365	0.209	0.365	0.267	0.247	0.293	0.164	0.158	0.302	0.201	0.234	0.196	0.254	0.273	0.29
1203	Oeu002078.1	0.923	0.923	0	0.432	0.13	0	0	0	0	0	0	0	0	0	0
1204	Oeu002079.1	0.897	0	0	0	0.897	0.16	0.192	0	0.192	0	0.346	0	0	0	0
1205	Oeu002084.1	0.885	0	0.885	0	0	0	0	0	0.432	0.337	0.347	0	0	0	0
1206	Oeu002086.1	0.846	0	0	0	0	0	0.438	0	0.846	0	0.335	0	0	0	0
1207	Oeu002088.1	0.2	0.195	0.189	0.172	0.162	0.125	0.141	0.189	0.135	0.181	0.126	0.164	0.162	0.2	0.197
1208	Oeu002089.1	0.444	0.333	0.419	0.313	0.444	0.266	0.26	0.301	0.291	0.35	0.304	0.351	0.318	0.337	0.329
1209	Oeu002090.1	0.484	0.381	0.484	0.413	0.335	0.31	0.22	0.155	0.321	0.227	0.36	0.272	0.367	0.41	0.371
1210	Oeu002091.1	0.297	0.249	0.297	0.233	0.248	0.218	0.224	0.235	0.235	0.252	0.232	0.251	0.248	0.261	0.24
1211	Oeu002092.1	0.062	0.05	0.055	0.056	0.051	0.062	0.051	0.054	0.052	0.054	0.051	0.052	0.052	0.045	0.049
1212	Oeu002094.1	0.769	0	0	0.287	0	0	0	0	0.287	0	0.769	0	0.51	0	0
1213	Oeu002101.1	0.128	0.113	0.122	0.121	0.118	0.118	0.128	0.112	0.124	0.121	0.122	0.122	0.123	0.109	0.117
1214	Oeu002103.1	0.154	0.09	0.114	0.151	0.154	0.143	0.12	0.105	0.142	0.081	0.138	0.067	0.138	0.065	0.141
1215	Oeu002104.1	0.179	0.14	0.123	0.168	0.147	0.179	0.167	0.105	0.174	0.123	0.162	0.085	0.173	0.11	0.131
1216	Oeu002108.2	0.231	0.202	0.231	0.202	0.187	0.155	0.169	0.187	0.171	0.204	0.168	0.197	0.187	0.216	0.209
1217	Oeu002109.1	1	0	0	0	0	1	0	0	0	0	0	0	0	0	0
1218	Oeu002110.2	0.214	0.197	0.155	0.171	0.194	0.176	0.194	0.214	0.181	0.201	0.182	0.198	0.16	0.197	0.2
1219	Oeu002111.1	0.385	0.157	0.106	0.213	0.132	0.232	0	0.259	0.082	0.385	0.181	0.339	0.149	0.182	0.258
1220	Oeu002112.1	0.385	0.291	0.206	0.232	0.239	0.306	0.208	0.329	0.284	0.385	0.263	0.35	0.288	0.278	0.279
1221	Oeu002113.1	0.812	0.314	0.812	0.118	0.14	0	0.298	0	0.439	0.112	0.498	0.064	0.262	0.344	0.269
1222	Oeu002115.1	0.393	0.334	0.311	0.247	0.336	0.269	0.236	0.166	0.291	0.293	0.326	0.323	0.393	0.283	0.288
1223	Oeu002118.2	0.154	0.143	0.154	0.129	0.109	0.112	0.133	0.121	0.15	0.127	0.153	0.119	0.111	0.147	0.134
1224	Oeu002119.1	0.103	0.103	0.089	0.095	0.099	0.085	0.083	0.084	0.097	0.092	0.093	0.089	0.09	0.092	0.1
1225	Oeu002120.1	0.492	0.267	0.399	0.434	0.284	0.492	0.399	0.121	0.412	0.12	0.411	0.12	0.382	0.2	0.278
1226	Oeu002121.1	0.123	0.111	0.114	0.112	0.11	0.117	0.123	0.116	0.122	0.108	0.123	0.113	0.113	0.113	0.113
1227	Oeu002123.1	0.923	0	0	0	0.923	0	0	0	0	0	0.399	0	0	0	0
1228	Oeu002128.1	0.4	0.192	0.334	0.233	0.114	0.318	0.319	0.06	0.302	0.203	0.363	0.314	0.4	0.234	0.215
1229	Oeu002129.1	0.077	0.07	0.076	0.07	0.069	0.071	0.075	0.076	0.076	0.067	0.077	0.07	0.075	0.073	0.071
1230	Oeu002131.1	0.496	0.442	0.352	0.371	0.307	0.307	0.371	0.245	0.426	0.191	0.397	0.161	0.234	0.496	0.388
1231	Oeu002132.1	0.906	0.038	0	0.491	0.906	0.446	0	0	0	0	0.077	0	0.195	0	0.199
1232	Oeu002133.1	1	0	0	0	0	0	0	1	0	0	0	0	0	0	0
1233	Oeu002136.1	0.692	0.539	0	0.069	0.23	0	0.574	0.075	0.692	0	0.657	0	0	0.494	0.33
1234	Oeu002137.1	0.987	0.093	0	0.987	0	0	0	0	0	0	0	0	0	0	0
1235	Oeu002140.1	0.769	0	0	0	0.116	0.29	0	0.355	0.13	0.685	0	0.769	0	0	0.116
1236	Oeu002141.1	0.274	0.222	0.214	0.212	0.22	0.25	0.274	0.246	0.27	0.234	0.272	0.237	0.215	0.233	0.225
1237	Oeu002142.1	0.731	0	0	0	0	0	0	0.521	0.559	0.731	0.376	0.517	0	0	0
1238	Oeu002143.1	0.872	0.076	0	0	0.872	0.363	0	0	0	0	0	0	0	0.676	0.359
1239	Oeu002144.1	0.238	0.215	0.108	0.17	0.187	0.144	0.196	0.238	0.145	0.208	0.14	0.167	0.11	0.191	0.221
1240	Oeu002146.2	0.154	0.14	0.142	0.146	0.145	0.145	0.149	0.127	0.153	0.129	0.154	0.131	0.149	0.143	0.143
1241	Oeu002147.1	0.246	0.242	0.198	0.222	0.233	0.227	0.224	0.212	0.241	0.198	0.234	0.157	0.242	0.246	0.24
1242	Oeu002149.1	1	0	0	0	0	0	0	0	1	0	0	0	0	0	0
1243	Oeu002151.1	0.392	0.269	0.191	0.231	0.231	0.347	0.392	0.347	0.342	0.32	0.34	0.327	0.312	0.275	0.276
1244	Oeu002153.1	0.33	0.155	0.291	0.25	0.199	0.302	0.33	0.285	0.324	0.271	0.321	0.281	0.278	0.2	0.188
1245	Oeu002157.4	0.277	0.238	0.203	0.111	0.243	0.18	0.238	0.277	0.196	0.266	0.182	0.254	0.176	0.129	0.129
1246	Oeu002158.1	0.692	0.485	0	0.39	0.098	0.351	0.692	0	0	0.435	0	0.256	0.433	0.437	0
1247	Oeu002159.2	0.231	0.191	0.207	0.194	0.149	0.187	0.179	0.189	0.226	0.184	0.216	0.153	0.154	0.231	0.229
1248	Oeu002160.1	0.269	0.212	0.257	0.248	0.205	0.238	0.25	0.183	0.228	0.201	0.233	0.196	0.269	0.218	0.206
1249	Oeu002161.1	0	0	0	0	0	0	0	0	0	0	0	0	0	0	0
1250	Oeu002162.1	0.154	0.152	0.119	0.146	0.15	0.131	0.123	0.141	0.122	0.146	0.131	0.146	0.138	0.154	0.153
1251	Oeu002164.1	1	1	0	0	0	0	0	0	0	0	0	0	0	0	0
1252	Oeu002165.1	0	0	0	0	0	0	0	0	0	0	0	0	0	0	0
1253	Oeu002166.1	0.115	0.115	0.105	0.108	0.114	0.11	0.111	0.11	0.111	0.108	0.11	0.107	0.105	0.114	0.113
1254	Oeu002169.1	0.131	0.111	0.121	0.115	0.102	0.118	0.104	0.103	0.108	0.109	0.113	0.109	0.131	0.11	0.114
1255	Oeu002170.1	0.238	0.228	0.238	0.197	0.182	0.177	0.168	0.198	0.167	0.213	0.159	0.191	0.164	0.237	0.217
1256	Oeu002171.1	0.067	0.06	0.065	0.062	0.064	0.065	0.065	0.06	0.067	0.06	0.067	0.06	0.064	0.06	0.06
1257	Oeu002173.1	0.163	0.155	0.147	0.147	0.153	0.144	0.15	0.156	0.144	0.163	0.147	0.163	0.153	0.151	0.15
1258	Oeu002175.1	0.162	0.146	0.149	0.151	0.162	0.148	0.139	0.124	0.142	0.131	0.141	0.132	0.145	0.12	0.135
1259	Oeu002177.1	0.526	0.24	0.03	0.405	0.168	0.526	0.444	0.348	0.354	0.165	0.394	0.054	0.521	0.205	0.355
1260	Oeu002179.1	0.538	0.538	0.463	0.303	0.465	0	0.344	0	0.44	0	0.451	0	0.315	0.519	0.499
1261	Oeu002181.2	0.359	0.262	0.359	0.298	0.217	0.329	0.26	0.316	0.237	0.289	0.229	0.277	0.264	0.227	0.345
1262	Oeu002183.3	0	0	0	0	0	0	0	0	0	0	0	0	0	0	0
1263	Oeu002185.2	0.108	0.108	0.09	0.095	0.099	0.095	0.094	0.1	0.1	0.096	0.098	0.093	0.094	0.106	0.1
1264	Oeu002186.2	0.163	0.149	0.145	0.146	0.153	0.152	0.163	0.142	0.163	0.137	0.162	0.14	0.158	0.151	0.151
1265	Oeu002189.1	0.123	0.104	0.123	0.121	0.118	0.117	0.115	0.103	0.116	0.113	0.119	0.121	0.122	0.11	0.115
1266	Oeu002191.1	0.346	0.159	0.307	0.346	0.222	0.12	0.12	0	0.15	0.16	0.245	0.273	0.281	0.233	0.267
1267	Oeu002199.1	0.208	0.182	0.208	0.181	0.167	0.171	0.148	0.167	0.146	0.177	0.145	0.17	0.171	0.183	0.178
1268	Oeu002200.1	0.185	0.155	0.121	0.113	0.185	0.178	0.141	0.124	0.142	0.16	0.151	0.169	0.163	0.145	0.142
1269	Oeu002201.1	0.163	0.154	0.141	0.146	0.152	0.154	0.157	0.155	0.163	0.161	0.158	0.156	0.144	0.146	0.144
1270	Oeu002202.1	0.138	0.134	0.138	0.127	0.119	0.118	0.117	0.111	0.123	0.118	0.122	0.114	0.114	0.136	0.132
1271	Oeu002203.3	0.163	0.15	0.155	0.153	0.141	0.154	0.153	0.133	0.161	0.14	0.163	0.138	0.152	0.151	0.154
1272	Oeu002204.1	0.205	0.144	0.178	0.161	0.111	0.137	0.171	0.135	0.199	0.114	0.205	0.127	0.155	0.155	0.161
1273	Oeu002205.2	0.192	0.17	0.174	0.169	0.155	0.166	0.183	0.152	0.192	0.164	0.186	0.157	0.174	0.169	0.168
1274	Oeu002209.1	0.253	0.186	0.253	0.2	0.209	0.205	0.226	0.215	0.239	0.23	0.237	0.232	0.239	0.189	0.18
1275	Oeu002210.1	0.516	0.166	0.092	0.198	0.244	0.479	0.371	0.464	0.401	0.488	0.38	0.516	0.295	0.144	0.11
1276	Oeu002212.1	0.769	0.461	0.375	0	0.769	0	0	0	0.409	0	0	0	0	0.515	0.185
1277	Oeu002213.1	0.846	0	0	0	0.846	0	0	0	0.481	0.18	0	0	0	0	0
1278	Oeu002214.1	0.685	0.422	0.346	0.444	0.367	0.403	0.304	0	0.261	0.047	0.386	0.177	0.685	0.264	0.321
1279	Oeu002216.1	1	0	0	0	0	0	1	0	0	0	0	0	0	0	0
1280	Oeu002217.1	0.487	0.305	0.119	0.37	0.259	0	0.487	0	0.359	0.137	0.36	0	0.38	0.103	0.413
1281	Oeu002221.2	0.115	0.097	0.115	0.104	0.101	0.099	0.085	0.093	0.089	0.097	0.089	0.086	0.102	0.098	0.099
1282	Oeu002222.1	0.135	0.117	0.126	0.123	0.126	0.123	0.132	0.119	0.132	0.121	0.135	0.123	0.125	0.125	0.124
1283	Oeu002223.1	0	0	0	0	0	0	0	0	0	0	0	0	0	0	0
1284	Oeu002227.1	0.56	0.282	0.411	0.194	0.242	0.343	0.288	0.254	0.337	0.315	0.488	0.454	0.56	0.318	0.217
1285	Oeu002228.1	0.138	0.135	0.121	0.136	0.124	0.129	0.125	0.136	0.122	0.13	0.122	0.129	0.128	0.137	0.138
1286	Oeu002235.1	0.846	0.395	0	0	0	0.117	0	0	0.066	0	0	0	0	0.846	0.455
1287	Oeu002237.1	0.029	0.027	0.028	0.028	0.027	0.026	0.028	0.028	0.026	0.028	0.027	0.027	0.027	0.028	0.029
1288	Oeu002239.1	0.138	0.131	0.138	0.129	0.128	0.122	0.119	0.12	0.12	0.126	0.122	0.127	0.129	0.127	0.127
1289	Oeu002240.1	0.308	0.269	0.308	0.267	0.243	0.25	0.236	0.235	0.262	0.24	0.266	0.238	0.256	0.286	0.268
1290	Oeu002241.1	0.131	0.115	0.131	0.115	0.108	0.092	0.093	0.116	0.086	0.115	0.078	0.106	0.106	0.11	0.11
1291	Oeu002244.1	0.504	0.504	0.156	0.456	0.436	0.408	0.28	0.201	0.429	0.14	0.403	0.17	0.199	0.405	0.419
1292	Oeu002246.1	0.1	0.089	0.082	0.089	0.093	0.094	0.089	0.089	0.09	0.099	0.091	0.1	0.088	0.085	0.087
1293	Oeu002247.1	0.218	0.201	0.209	0.179	0.187	0.182	0.192	0.184	0.218	0.193	0.215	0.192	0.177	0.215	0.196
1294	Oeu002248.1	0.115	0.104	0.105	0.106	0.106	0.112	0.111	0.108	0.114	0.102	0.115	0.105	0.106	0.106	0.102
1295	Oeu002249.2	0.008	0.007	0.007	0.008	0.007	0.007	0.007	0.007	0.007	0.007	0.007	0.007	0.008	0.007	0.007
1296	Oeu002250.1	0.131	0.113	0.118	0.126	0.126	0.129	0.128	0.129	0.13	0.13	0.131	0.13	0.129	0.11	0.118
1297	Oeu002251.1	0.06	0.056	0.057	0.057	0.056	0.059	0.057	0.058	0.059	0.06	0.058	0.059	0.059	0.054	0.056
1298	Oeu002252.1	0.315	0.315	0.18	0.291	0.248	0.123	0.142	0.262	0	0.235	0.019	0.194	0.154	0.304	0.305
1299	Oeu002255.1	0.169	0.159	0.155	0.15	0.155	0.131	0.14	0.166	0.133	0.16	0.135	0.143	0.132	0.169	0.161
1300	Oeu002256.1	0.945	0.046	0.144	0.165	0.945	0	0	0	0	0	0.095	0	0.105	0	0
1301	Oeu002261.1	0.103	0.09	0.095	0.075	0.072	0.071	0.088	0.084	0.103	0.082	0.1	0.077	0.088	0.087	0.083
1302	Oeu002262.2	0.769	0	0	0.521	0.532	0.769	0.379	0.088	0.258	0	0.22	0	0	0	0.133
1303	Oeu002263.1	0.282	0.253	0.247	0.282	0.239	0.246	0.267	0.036	0.275	0.056	0.273	0.048	0.224	0.258	0.269
1304	Oeu002265.1	0.253	0.219	0.207	0.232	0.223	0.202	0.246	0.23	0.253	0.213	0.251	0.221	0.2	0.232	0.227
1305	Oeu002269.1	0.169	0.141	0.141	0.156	0.14	0.145	0.163	0.145	0.168	0.14	0.169	0.139	0.138	0.154	0.149
1306	Oeu002270.1	0.043	0.042	0.038	0.04	0.039	0.038	0.041	0.041	0.043	0.038	0.043	0.037	0.041	0.042	0.042
1307	Oeu002272.1	0.962	0	0	0	0.962	0	0	0	0	0	0	0	0	0.345	0
1308	Oeu002274.1	0.222	0.173	0.192	0.217	0.183	0.222	0.198	0.175	0.196	0.182	0.205	0.188	0.203	0.165	0.182
1309	Oeu002275.1	1	0	0	0	1	0	0	0	0	0	0	0	0	0	0
1310	Oeu002277.1	0.231	0.208	0.231	0.2	0.173	0.178	0.189	0.188	0.19	0.209	0.187	0.198	0.181	0.224	0.201
1311	Oeu002279.1	0.248	0.22	0.231	0.209	0.188	0.136	0.168	0.248	0.142	0.244	0.131	0.214	0.201	0.245	0.243
1312	Oeu002280.2	0.1	0.088	0.1	0.093	0.098	0.089	0.097	0.099	0.1	0.096	0.1	0.095	0.096	0.088	0.092
1313	Oeu002282.1	0.051	0.051	0.047	0.049	0.051	0.05	0.05	0.049	0.051	0.049	0.051	0.049	0.047	0.051	0.05
1314	Oeu002283.2	0.062	0.057	0.047	0.059	0.054	0.062	0.056	0.049	0.053	0.044	0.054	0.046	0.056	0.061	0.056
1315	Oeu002285.1	0.692	0.574	0.241	0.55	0.377	0.432	0	0	0.031	0.324	0	0.193	0.255	0.692	0.63
1316	Oeu002289.1	0.169	0.146	0.161	0.142	0.169	0.15	0.115	0.144	0.125	0.156	0.132	0.159	0.149	0.159	0.154
1317	Oeu002290.1	0.569	0.368	0.569	0.325	0.309	0	0.175	0.345	0.146	0.315	0.145	0.266	0.337	0.359	0.344
1318	Oeu002291.1	0.015	0.015	0.014	0.014	0.015	0.015	0.015	0.014	0.015	0.014	0.015	0.015	0.014	0.015	0.015
1319	Oeu002293.2	0.692	0.287	0	0.086	0.436	0	0.692	0	0.629	0.084	0.566	0	0.121	0.131	0.159
1320	Oeu002294.1	0.731	0.698	0	0.08	0.731	0	0.441	0	0.452	0.122	0.46	0	0	0.327	0.346
1321	Oeu002295.1	0.738	0.738	0	0.203	0.604	0	0	0.475	0	0.295	0	0.053	0	0.69	0.574
1322	Oeu002296.1	0	0	0	0	0	0	0	0	0	0	0	0	0	0	0
1323	Oeu002297.1	0.288	0.233	0.219	0.229	0.282	0.212	0.254	0.288	0.238	0.286	0.242	0.284	0.264	0.235	0.233
1324	Oeu002298.1	0.346	0.236	0.288	0.346	0.296	0.251	0.336	0.091	0.301	0.013	0.292	0.023	0.334	0.172	0.263
1325	Oeu002300.1	0.615	0	0.119	0	0	0	0.563	0	0.615	0.424	0.574	0.119	0	0	0
1326	Oeu002302.1	0.615	0.225	0.513	0.615	0.268	0.309	0.454	0	0.507	0	0.492	0	0.535	0	0.343
1327	Oeu002304.1	0.492	0.028	0.4	0.263	0.092	0.242	0.384	0.223	0.458	0.293	0.492	0.339	0.357	0.172	0.149
1328	Oeu002319.2	0.017	0.017	0.017	0.017	0.016	0.017	0.016	0.015	0.017	0.017	0.016	0.017	0.016	0.016	0.017
1329	Oeu002320.1	0.654	0.087	0	0	0.315	0.309	0.545	0.304	0.654	0	0.569	0	0.087	0	0
1330	Oeu002321.1	1	0	0	0	0	0	0	0	0	0	0	0	0	1	0
1331	Oeu002322.1	0.346	0.243	0.207	0.188	0.226	0.296	0.338	0.118	0.345	0.127	0.346	0.127	0.318	0.187	0.193
1332	Oeu002323.1	0.085	0.075	0.085	0.082	0.076	0.079	0.074	0.072	0.073	0.078	0.073	0.076	0.077	0.075	0.08
1333	Oeu002327.1	0.333	0.246	0.333	0.228	0.2	0.236	0.215	0.274	0.199	0.291	0.263	0.281	0.184	0.284	0.23
1334	Oeu002328.2	0.265	0.224	0.241	0.235	0.213	0.253	0.24	0.21	0.265	0.207	0.257	0.206	0.225	0.222	0.22
1335	Oeu002329.1	0.923	0.442	0	0	0.102	0.923	0	0	0	0	0	0	0	0.379	0.274
1336	Oeu002330.3	0.188	0.184	0.117	0.175	0.163	0.163	0.159	0.153	0.161	0.148	0.159	0.136	0.138	0.188	0.188
1337	Oeu002331.1	0.185	0.175	0.152	0.141	0.164	0.134	0.153	0.143	0.171	0.144	0.166	0.13	0.131	0.185	0.172
1338	Oeu002333.1	0.492	0.345	0.386	0.417	0.468	0.492	0	0	0.289	0.123	0.356	0.349	0.405	0.342	0.38
1339	Oeu002334.2	0	0	0	0	0	0	0	0	0	0	0	0	0	0	0
1340	Oeu002335.1	0.222	0.199	0.222	0.183	0.182	0.176	0.169	0.17	0.181	0.183	0.18	0.175	0.178	0.213	0.192
1341	Oeu002340.2	0.077	0.074	0.072	0.073	0.072	0.075	0.075	0.072	0.077	0.068	0.076	0.068	0.072	0.076	0.074
1342	Oeu002345.1	0.415	0.272	0.239	0.344	0.297	0.304	0.415	0.279	0.395	0.261	0.356	0.237	0.293	0.263	0.314
1343	Oeu002348.1	0.11	0.103	0.109	0.104	0.103	0.106	0.109	0.098	0.11	0.095	0.11	0.094	0.109	0.102	0.101
1344	Oeu002349.1	0.167	0.152	0.167	0.154	0.153	0.153	0.159	0.145	0.162	0.133	0.163	0.136	0.166	0.147	0.141
1345	Oeu002355.1	0.521	0.5	0.215	0.417	0.363	0.341	0.307	0.242	0.3	0.173	0.262	0.112	0.116	0.481	0.521
1346	Oeu002356.1	0.292	0.268	0.292	0.245	0.202	0.152	0.17	0.213	0.165	0.22	0.159	0.194	0.211	0.271	0.259
1347	Oeu002358.1	0.423	0.185	0.179	0.117	0.045	0.1	0.12	0	0.15	0.374	0.295	0.423	0.232	0.16	0.245
1348	Oeu002359.1	0.282	0.211	0.266	0.221	0.188	0.218	0.236	0.172	0.266	0.25	0.271	0.282	0.248	0.122	0.174
1349	Oeu002360.1	0.577	0	0.071	0.409	0	0.158	0.237	0.126	0	0.071	0.146	0.226	0.577	0	0.4
1350	Oeu002361.1	0.346	0.196	0.199	0.307	0.247	0.332	0.306	0.317	0.264	0.273	0.26	0.267	0.346	0.116	0.245
1351	Oeu002362.1	0.462	0	0.44	0	0	0.228	0.085	0.335	0	0.342	0.175	0	0	0.462	0.42
1352	Oeu002363.1	0.846	0	0	0	0	0	0.254	0	0.846	0	0.68	0	0	0	0
1353	Oeu002364.1	0.718	0.225	0.668	0.607	0	0.718	0	0	0	0.255	0	0	0.31	0.517	0.235
1354	Oeu002365.1	0.338	0.338	0.164	0.2	0.262	0.051	0.189	0.318	0.176	0.269	0.165	0.205	0.124	0.299	0.292
1355	Oeu002366.1	0.346	0.255	0.315	0.27	0.288	0.249	0.29	0.346	0.257	0.26	0.251	0.247	0.28	0.277	0.262
1356	Oeu002367.1	0.962	0	0	0	0	0	0	0.962	0	0	0	0	0	0.27	0
1357	Oeu002370.1	0.138	0.131	0.12	0.121	0.126	0.129	0.119	0.124	0.12	0.136	0.12	0.138	0.117	0.127	0.125
1358	Oeu002371.1	0.26	0.252	0.221	0.249	0.224	0.242	0.221	0.213	0.227	0.21	0.218	0.2	0.214	0.255	0.26
1359	Oeu002373.1	0	0	0	0	0	0	0	0	0	0	0	0	0	0	0
1360	Oeu002374.1	0.069	0.061	0.061	0.065	0.059	0.067	0.065	0.059	0.069	0.059	0.068	0.059	0.062	0.061	0.061
1361	Oeu002375.1	0.054	0.053	0.046	0.05	0.05	0.048	0.047	0.049	0.049	0.048	0.049	0.047	0.047	0.054	0.052
1362	Oeu002376.1	0.169	0.153	0.161	0.157	0.169	0.146	0.143	0.145	0.148	0.156	0.156	0.163	0.155	0.147	0.15
1363	Oeu002377.1	0.298	0.281	0.258	0.273	0.258	0.264	0.227	0.245	0.234	0.243	0.227	0.212	0.247	0.298	0.289
1364	Oeu002378.1	0.438	0.306	0.301	0.357	0.262	0.371	0.438	0.149	0.435	0.203	0.432	0.243	0.426	0.189	0.205
1365	Oeu002379.1	0.846	0.437	0	0.218	0.369	0	0	0	0	0	0	0	0.846	0.183	0.667
1366	Oeu002381.1	0.731	0.248	0.499	0.531	0.096	0.731	0.137	0	0.286	0	0.499	0.229	0.57	0.137	0.28
1367	Oeu002382.1	0.638	0.108	0.2	0.221	0.221	0.114	0.638	0.206	0.624	0.185	0.583	0.151	0.051	0.207	0.119
1368	Oeu002383.1	0.308	0.288	0.27	0.279	0.292	0.246	0.2	0.236	0.207	0.234	0.201	0.236	0.243	0.308	0.305
1369	Oeu002388.1	0.202	0.178	0.176	0.173	0.178	0.183	0.19	0.158	0.2	0.174	0.202	0.176	0.184	0.18	0.177
1370	Oeu002389.1	0.269	0.232	0.267	0.204	0.162	0.209	0.235	0.18	0.269	0.186	0.26	0.159	0.22	0.253	0.217
1371	Oeu002390.1	0.756	0.322	0	0.137	0.378	0.313	0.678	0	0.756	0	0.681	0	0.181	0	0.152
1372	Oeu002391.1	1	0	0	0	1	0	0	0	0	0	0	0	0	0	0
1373	Oeu002392.1	0.094	0.087	0.087	0.085	0.087	0.089	0.094	0.092	0.088	0.089	0.09	0.091	0.092	0.087	0.086
1374	Oeu002393.1	0.077	0.068	0.071	0.072	0.07	0.07	0.075	0.067	0.076	0.067	0.077	0.068	0.074	0.067	0.069
1375	Oeu002398.1	0.111	0.096	0.098	0.097	0.098	0.093	0.098	0.104	0.108	0.109	0.106	0.111	0.1	0.094	0.095
1376	Oeu002402.1	0.008	0.007	0.007	0.007	0.007	0.007	0.008	0.007	0.008	0.007	0.008	0.007	0.007	0.007	0.007
1377	Oeu002403.1	0.821	0	0.134	0.251	0.781	0.821	0	0	0	0	0	0	0	0.164	0.371
1378	Oeu002408.1	0.923	0	0	0.52	0	0	0	0	0	0	0	0	0	0.923	0
1379	Oeu002409.2	0	0	0	0	0	0	0	0	0	0	0	0	0	0	0
1380	Oeu002410.1	0.815	0.295	0	0.739	0	0.815	0	0	0	0	0	0.156	0.348	0.206	0.33
1381	Oeu002412.1	0.125	0.111	0.117	0.116	0.11	0.112	0.111	0.125	0.105	0.125	0.105	0.122	0.107	0.101	0.118
1382	Oeu002413.1	0.654	0.252	0.57	0.233	0.133	0.406	0.366	0	0.384	0.253	0.479	0.45	0.654	0.107	0.045
1383	Oeu002414.1	0.208	0.168	0.199	0.152	0.173	0.17	0.173	0.197	0.175	0.205	0.186	0.208	0.194	0.177	0.182
1384	Oeu002416.1	0.231	0.211	0.192	0.183	0.2	0.198	0.22	0.203	0.223	0.15	0.223	0.146	0.185	0.231	0.202
1385	Oeu002418.1	0.046	0.041	0.038	0.043	0.04	0.046	0.043	0.045	0.044	0.042	0.044	0.041	0.04	0.041	0.042
1386	Oeu002419.1	0.034	0.033	0.03	0.032	0.033	0.033	0.032	0.034	0.032	0.033	0.031	0.032	0.03	0.033	0.034
1387	Oeu002420.1	0.714	0.331	0.714	0.346	0.249	0.468	0.036	0.243	0.036	0.116	0	0.221	0.541	0.354	0.417
1388	Oeu002422.1	0.359	0.276	0.359	0.261	0.28	0.248	0.256	0.27	0.276	0.287	0.274	0.277	0.307	0.281	0.258
1389	Oeu002423.1	0.103	0.102	0.1	0.094	0.097	0.095	0.093	0.099	0.092	0.097	0.095	0.103	0.1	0.1	0.096
1390	Oeu002425.1	0.103	0.085	0.097	0.09	0.08	0.086	0.076	0.097	0.096	0.088	0.084	0.078	0.095	0.103	0.091
1391	Oeu002427.1	0.556	0.292	0.308	0.391	0.556	0.339	0.393	0.196	0.446	0.21	0.418	0.216	0.375	0.268	0.301
1392	Oeu002428.1	0.423	0.257	0.243	0.197	0.196	0.261	0	0.045	0.176	0.116	0.293	0	0.196	0.423	0.313
1393	Oeu002429.1	0.5	0.234	0.061	0.127	0	0	0.203	0.415	0.269	0.441	0.315	0.248	0	0.5	0.369
1394	Oeu002430.3	0.231	0.171	0.205	0.136	0.127	0.116	0.195	0.231	0.208	0.214	0.2	0.205	0.136	0.214	0.188
1395	Oeu002432.1	0.504	0.28	0.504	0.437	0.237	0.383	0.271	0.297	0.266	0.357	0.275	0.313	0.504	0.33	0.372
1396	Oeu002434.1	0.171	0.156	0.154	0.159	0.164	0.16	0.166	0.166	0.171	0.15	0.17	0.157	0.158	0.157	0.155
1397	Oeu002435.1	0.143	0.125	0.131	0.133	0.135	0.139	0.134	0.136	0.143	0.121	0.141	0.127	0.131	0.131	0.13
1398	Oeu002436.1	0.442	0.34	0.442	0.252	0.196	0.195	0.136	0.233	0.223	0.313	0.281	0.315	0.237	0.386	0.286
1399	Oeu002437.1	0.423	0.369	0.422	0.292	0.234	0.255	0.238	0.286	0.296	0.331	0.276	0.293	0.293	0.423	0.335
1400	Oeu002438.1	0.222	0.202	0.222	0.207	0.187	0.177	0.177	0.179	0.182	0.193	0.178	0.185	0.185	0.203	0.201
1401	Oeu002439.1	0.327	0.296	0.309	0.2	0.263	0.238	0.308	0.21	0.323	0.195	0.293	0.167	0.174	0.327	0.266
1402	Oeu002440.1	0.138	0.138	0.116	0.122	0.128	0.121	0.119	0.122	0.133	0.12	0.127	0.12	0.116	0.134	0.127
1403	Oeu002442.1	0.308	0.187	0.147	0.209	0.188	0.273	0.308	0.228	0.308	0.219	0.278	0.236	0.2	0.181	0.205
1404	Oeu002449.1	1	0	0	0	1	0	0	0	0	0	0	0	0	0	0
1405	Oeu002452.1	0.145	0.126	0.116	0.138	0.138	0.143	0.131	0.145	0.12	0.134	0.117	0.131	0.129	0.119	0.129
1406	Oeu002453.3	0.085	0.079	0.085	0.081	0.08	0.078	0.077	0.069	0.078	0.075	0.078	0.075	0.08	0.076	0.076
1407	Oeu002454.1	0.2	0.2	0.184	0.165	0.168	0.153	0.166	0.171	0.184	0.176	0.177	0.17	0.169	0.199	0.177
1408	Oeu002455.1	0.477	0.447	0.304	0.363	0.312	0.334	0.196	0.227	0.191	0.156	0.203	0.135	0.241	0.477	0.437
1409	Oeu002456.1	0.208	0.172	0.163	0.165	0.181	0.163	0.208	0.195	0.204	0.171	0.2	0.168	0.173	0.173	0.17
1410	Oeu002457.1	0.069	0.062	0.064	0.063	0.063	0.066	0.066	0.06	0.068	0.064	0.069	0.064	0.068	0.061	0.062
1411	Oeu002458.1	0.103	0.098	0.094	0.091	0.097	0.098	0.092	0.093	0.103	0.085	0.099	0.083	0.092	0.098	0.097
1412	Oeu002462.1	0.462	0.131	0	0.127	0.242	0.297	0.252	0.225	0.462	0.248	0.399	0.22	0.215	0.049	0.232
1413	Oeu002465.1	0.09	0.075	0.083	0.082	0.085	0.085	0.089	0.086	0.09	0.083	0.088	0.084	0.086	0.078	0.079
1414	Oeu002468.1	0.359	0.225	0.272	0.22	0.134	0.21	0.309	0.193	0.359	0.134	0.299	0.124	0.22	0.247	0.25
1415	Oeu002474.1	0.128	0.124	0.117	0.117	0.107	0.123	0.118	0.105	0.128	0.111	0.127	0.115	0.117	0.125	0.114
1416	Oeu002475.2	0.231	0.207	0.168	0.195	0.231	0.193	0.178	0.154	0.228	0.181	0.227	0.178	0.201	0.203	0.203
1417	Oeu002480.1	0.244	0.224	0.215	0.211	0.188	0.225	0.221	0.187	0.244	0.209	0.239	0.213	0.21	0.233	0.208
1418	Oeu002488.1	0.256	0.253	0.229	0.224	0.204	0.217	0.22	0.177	0.219	0.161	0.21	0.155	0.227	0.256	0.23
1419	Oeu002489.1	0.319	0.259	0.251	0.281	0.248	0.302	0.298	0.23	0.319	0.251	0.303	0.25	0.271	0.246	0.258
1420	Oeu002490.2	0.138	0.132	0.138	0.126	0.112	0.127	0.125	0.106	0.138	0.12	0.136	0.121	0.132	0.138	0.128
1421	Oeu002491.1	0.188	0.165	0.159	0.16	0.184	0.172	0.178	0.188	0.181	0.169	0.183	0.176	0.17	0.165	0.163
1422	Oeu002492.3	0.062	0.059	0.062	0.058	0.061	0.059	0.06	0.058	0.06	0.059	0.06	0.059	0.061	0.058	0.057
1423	Oeu002493.1	0.523	0.471	0.299	0.319	0.523	0.322	0.129	0.269	0	0.264	0.145	0.267	0.247	0.51	0.438
1424	Oeu002494.1	1	0	0	0	1	0	0	0	0	0	0	0	0	0	0
1425	Oeu002496.2	0.846	0.135	0.303	0.818	0	0.141	0	0	0	0	0.063	0	0.846	0	0
1426	Oeu002497.1	0.641	0.548	0.264	0.529	0.364	0.519	0.204	0	0.119	0	0.184	0	0.227	0.641	0.609
1427	Oeu002498.1	0.279	0.217	0.21	0.2	0.252	0.236	0.279	0.27	0.225	0.213	0.232	0.229	0.227	0.212	0.216
1428	Oeu002500.1	0.385	0.087	0.31	0.087	0	0	0.087	0	0.233	0.087	0.385	0	0	0.233	0.19
1429	Oeu002501.1	0.138	0.129	0.122	0.115	0.11	0.116	0.125	0.121	0.135	0.111	0.135	0.113	0.11	0.138	0.126
1430	Oeu002503.1	0.564	0.175	0	0	0.519	0.398	0.482	0	0.42	0.458	0.453	0.564	0	0.195	0.088
1431	Oeu002504.2	0.662	0.468	0	0	0.518	0.347	0.395	0.325	0.662	0.268	0.519	0.207	0	0.305	0.339
1432	Oeu002505.2	0.346	0.261	0.245	0.28	0.276	0.225	0.27	0.173	0.346	0.249	0.32	0.241	0.241	0.236	0.277
1433	Oeu002507.1	0.023	0.019	0.022	0.023	0.02	0.021	0.02	0.021	0.017	0.022	0.018	0.022	0.019	0.018	0.019
1434	Oeu002508.1	0.187	0.182	0.186	0.172	0.173	0.184	0.173	0.151	0.185	0.162	0.187	0.166	0.169	0.185	0.175
1435	Oeu002509.2	0.111	0.105	0.111	0.104	0.102	0.106	0.108	0.106	0.11	0.111	0.107	0.108	0.105	0.104	0.102
1436	Oeu002510.1	0.062	0.055	0.056	0.058	0.055	0.059	0.058	0.053	0.061	0.054	0.062	0.055	0.059	0.054	0.055
1437	Oeu002511.1	0.385	0.257	0.204	0.223	0.269	0.217	0.316	0.379	0.296	0.385	0.282	0.368	0.172	0.312	0.299
1438	Oeu002512.1	0.692	0	0	0	0	0	0.521	0.692	0.254	0.553	0.337	0.549	0	0	0
1439	Oeu002513.1	0.462	0.19	0.12	0.039	0.125	0	0.379	0.462	0.305	0.379	0.291	0.449	0	0.271	0.229
1440	Oeu002515.1	0.615	0.182	0	0.047	0.171	0	0.463	0.615	0.372	0.533	0.298	0.564	0	0.31	0.31
1441	Oeu002516.1	0.615	0.138	0	0	0	0	0.391	0.615	0.256	0.42	0.286	0.507	0	0.141	0
1442	Oeu002518.2	0.223	0.2	0.186	0.187	0.182	0.179	0.202	0.219	0.201	0.223	0.196	0.218	0.185	0.202	0.191
1443	Oeu002519.1	0.12	0.113	0.114	0.115	0.12	0.113	0.113	0.11	0.117	0.114	0.116	0.113	0.114	0.113	0.116
1444	Oeu002520.1	0	0	0	0	0	0	0	0	0	0	0	0	0	0	0
1445	Oeu002521.1	0	0	0	0	0	0	0	0	0	0	0	0	0	0	0
1446	Oeu002522.1	0.043	0.041	0.038	0.042	0.043	0.042	0.041	0.037	0.042	0.038	0.043	0.039	0.041	0.042	0.042
1447	Oeu002523.1	0.115	0.094	0.11	0.091	0.115	0.112	0.108	0.09	0.106	0.107	0.108	0.113	0.108	0.099	0.097
1448	Oeu002524.1	0.901	0	0	0	0	0.425	0.121	0	0.901	0	0.813	0	0	0	0
1449	Oeu002525.1	0.59	0.321	0.485	0.051	0.59	0.403	0.17	0	0.535	0	0.537	0	0	0.264	0.269
1450	Oeu002526.1	0.582	0.527	0.142	0.385	0.376	0.328	0.269	0.25	0.273	0.235	0.31	0.223	0.237	0.582	0.521
1451	Oeu002530.1	0.615	0.164	0.423	0.205	0.218	0.408	0.409	0.082	0.615	0.259	0.593	0.12	0.24	0.22	0.268
1452	Oeu002531.3	0.24	0.182	0.202	0.2	0.212	0.221	0.235	0.203	0.236	0.188	0.24	0.202	0.211	0.184	0.188
1453	Oeu002532.1	0.254	0.226	0.165	0.236	0.21	0.254	0.207	0.092	0.205	0.075	0.199	0.088	0.236	0.184	0.211
1454	Oeu002535.1	0.369	0.2	0.273	0.267	0.239	0.326	0.369	0.146	0.314	0.217	0.32	0.263	0.284	0.186	0.197
1455	Oeu002536.2	0.256	0.225	0.133	0.173	0.214	0.093	0.241	0.203	0.246	0.134	0.22	0.159	0.115	0.256	0.203
1456	Oeu002537.1	0.173	0.151	0.123	0.13	0.157	0.145	0.157	0.141	0.163	0.119	0.154	0.094	0.108	0.173	0.153
1457	Oeu002539.1	0.385	0.241	0.123	0.33	0.221	0.342	0.384	0.196	0.385	0.263	0.383	0.291	0.168	0.184	0.281
1458	Oeu002542.1	0.712	0.137	0	0.321	0.262	0.278	0.712	0.033	0.67	0	0.68	0.105	0.107	0.186	0.342
1459	Oeu002543.1	0.726	0.613	0.384	0.597	0.339	0.068	0.102	0	0.148	0	0.168	0	0.303	0.439	0.726
1460	Oeu002544.1	0.323	0.276	0.308	0.25	0.234	0.239	0.233	0.261	0.273	0.222	0.279	0.242	0.255	0.323	0.272
1461	Oeu002545.1	0.177	0.174	0.15	0.143	0.163	0.138	0.14	0.17	0.125	0.157	0.124	0.148	0.144	0.177	0.168
1462	Oeu002546.1	0.103	0.101	0.092	0.095	0.103	0.088	0.091	0.091	0.09	0.093	0.091	0.094	0.089	0.094	0.1
1463	Oeu002547.1	0.054	0.047	0.043	0.047	0.053	0.044	0.049	0.038	0.051	0.035	0.054	0.042	0.045	0.041	0.045
1464	Oeu002548.1	0.282	0.27	0.225	0.193	0.282	0.202	0.213	0.22	0.217	0.239	0.214	0.227	0.193	0.273	0.248
1465	Oeu002549.2	0.068	0.059	0.065	0.067	0.066	0.065	0.067	0.064	0.067	0.064	0.068	0.066	0.065	0.059	0.064
1466	Oeu002550.1	0.846	0.183	0.468	0	0	0.412	0	0	0	0	0	0	0.522	0.846	0.341
1467	Oeu002551.1	0.808	0.178	0.312	0	0	0.178	0	0	0	0	0	0	0.229	0.808	0.371
1468	Oeu002552.1	0.5	0.451	0.162	0.391	0.171	0.167	0	0	0.125	0	0.127	0.062	0.201	0.5	0.468
1469	Oeu002553.1	0.846	0.267	0	0.846	0.231	0.587	0	0	0	0	0	0	0.092	0.246	0.631
1470	Oeu002554.1	0.231	0.169	0.225	0.175	0.164	0.192	0.211	0.187	0.228	0.151	0.231	0.162	0.194	0.19	0.185
1471	Oeu002558.1	0.865	0	0	0.622	0.07	0.865	0.186	0	0	0	0.173	0	0.213	0.426	0.233
1472	Oeu002560.3	0.452	0.297	0.372	0.349	0.407	0.278	0.408	0.452	0.112	0.264	0.112	0.154	0.275	0.36	0.3
1473	Oeu002568.1	0.393	0.378	0.224	0.368	0.325	0.286	0.254	0.192	0.272	0.195	0.314	0.148	0.299	0.39	0.393
1474	Oeu002569.1	0.992	0	0	0	0.992	0	0	0	0.11	0	0	0	0	0	0
1475	Oeu002570.1	0.769	0.59	0	0.516	0	0	0	0	0	0	0	0	0	0.609	0.769
1476	Oeu002571.1	0.885	0	0	0.885	0	0.541	0	0	0	0	0	0	0	0	0.85
1477	Oeu002572.1	0.043	0.042	0.042	0.043	0.042	0.04	0.042	0.04	0.041	0.041	0.041	0.041	0.041	0.042	0.042
1478	Oeu002573.1	0.009	0.008	0.008	0.009	0.008	0.008	0.008	0.008	0.008	0.008	0.008	0.008	0.008	0.008	0.008
1479	Oeu002574.1	0.446	0.25	0.269	0.326	0.352	0.178	0.396	0.25	0.436	0.337	0.446	0.384	0.393	0.147	0.226
1480	Oeu002575.1	0.154	0.148	0.123	0.136	0.137	0.142	0.126	0.147	0.142	0.139	0.136	0.137	0.128	0.154	0.142
1481	Oeu002578.1	0.692	0.653	0	0	0.366	0	0.692	0	0	0	0	0	0	0.281	0.423
1482	Oeu002579.1	0.038	0.038	0.031	0.033	0.035	0.032	0.032	0.034	0.034	0.032	0.034	0.032	0.032	0.038	0.036
1483	Oeu002580.1	0.692	0	0.278	0	0	0	0.314	0	0	0.157	0.692	0.407	0	0	0
1484	Oeu002582.1	0.085	0.085	0.068	0.073	0.082	0.072	0.071	0.075	0.078	0.068	0.077	0.07	0.07	0.084	0.081
1485	Oeu002583.1	0.585	0.324	0.585	0.386	0.258	0.469	0.286	0.037	0.295	0.214	0.177	0.179	0.384	0.374	0.311
1486	Oeu002584.1	0.131	0.111	0.124	0.123	0.116	0.131	0.128	0.115	0.131	0.119	0.13	0.12	0.123	0.106	0.113
1487	Oeu002588.1	0.705	0.07	0.345	0.705	0.215	0.375	0.485	0	0.55	0	0.532	0	0.603	0	0.297
1488	Oeu002595.1	0.679	0.56	0.116	0.362	0.307	0.27	0.264	0.301	0.075	0.068	0.149	0.068	0.194	0.679	0.567
1489	Oeu002596.1	0	0	0	0	0	0	0	0	0	0	0	0	0	0	0
1490	Oeu002604.1	0.615	0.27	0.182	0.203	0.137	0.615	0.398	0	0.326	0.249	0.471	0.501	0.568	0.269	0.194
1491	Oeu002605.1	0	0	0	0	0	0	0	0	0	0	0	0	0	0	0
1492	Oeu002606.1	0.769	0.445	0	0	0.31	0	0	0	0.769	0	0.685	0	0	0.186	0.152
1493	Oeu002607.1	0.24	0.217	0.24	0.212	0.186	0.197	0.185	0.193	0.201	0.219	0.201	0.212	0.185	0.236	0.226
1494	Oeu002608.1	0.085	0.082	0.08	0.084	0.079	0.085	0.078	0.079	0.081	0.083	0.079	0.079	0.077	0.085	0.085
1495	Oeu002609.1	0.538	0	0.538	0.195	0.37	0.299	0.367	0.402	0.25	0.243	0.413	0.093	0.253	0.367	0.25
1496	Oeu002610.1	0.923	0	0	0.923	0	0	0	0	0	0	0	0.567	0	0	0
1497	Oeu002611.1	0.085	0.076	0.078	0.082	0.075	0.076	0.08	0.074	0.085	0.077	0.085	0.077	0.08	0.072	0.076
1498	Oeu002612.1	0.183	0.173	0.163	0.168	0.176	0.167	0.168	0.166	0.166	0.175	0.172	0.173	0.183	0.174	0.175
1499	Oeu002615.1	0.346	0.32	0.233	0.265	0.243	0.282	0.253	0.244	0.265	0.224	0.257	0.223	0.262	0.346	0.283
1500	Oeu002616.1	0.662	0.43	0.291	0.648	0.422	0.516	0.085	0	0.085	0	0.147	0	0.207	0.544	0.662
1501	Oeu002624.1	0.115	0.113	0.095	0.104	0.107	0.108	0.104	0.112	0.107	0.106	0.107	0.104	0.1	0.115	0.115
1502	Oeu002630.1	0.333	0.316	0.186	0.239	0.247	0.195	0.273	0.254	0.289	0.214	0.279	0.179	0.222	0.333	0.295
1503	Oeu002633.1	0.446	0.261	0.047	0.385	0.245	0.225	0.318	0.386	0.249	0.366	0.203	0.344	0.226	0.33	0.446
1504	Oeu002637.1	0	0	0	0	0	0	0	0	0	0	0	0	0	0	0
1505	Oeu002640.2	0.538	0.121	0.538	0	0.068	0.121	0	0	0.27	0.068	0.373	0	0.398	0.465	0.183
1506	Oeu002643.1	0.769	0.517	0	0.711	0.335	0	0	0	0	0	0	0	0	0.164	0.769
1507	Oeu002644.1	0.615	0	0	0.575	0	0	0.464	0	0.615	0	0	0	0.247	0.247	0.373
1508	Oeu002645.1	0.558	0.116	0.397	0.558	0.066	0.297	0.466	0	0.457	0	0.477	0	0.507	0.176	0.262
1509	Oeu002646.1	0.675	0.16	0.372	0.675	0.197	0.481	0.479	0	0.526	0	0.494	0	0.597	0.159	0.354
1510	Oeu002651.2	0.2	0.175	0.174	0.185	0.17	0.195	0.184	0.186	0.2	0.178	0.188	0.171	0.159	0.185	0.179
1511	Oeu002653.1	0.108	0.106	0.103	0.101	0.102	0.108	0.102	0.095	0.101	0.093	0.102	0.094	0.103	0.105	0.101
1512	Oeu002654.1	0.031	0.027	0.031	0.027	0.026	0.022	0.027	0.027	0.024	0.028	0.024	0.028	0.027	0.027	0.028
1513	Oeu002655.1	0.09	0.082	0.084	0.079	0.083	0.085	0.087	0.087	0.088	0.083	0.09	0.088	0.082	0.086	0.083
1514	Oeu002656.1	0.038	0.038	0.036	0.038	0.038	0.036	0.036	0.034	0.036	0.036	0.038	0.038	0.037	0.036	0.037
1515	Oeu002657.3	0.115	0.098	0.099	0.104	0.104	0.112	0.113	0.1	0.115	0.1	0.115	0.103	0.106	0.099	0.102
1516	Oeu002658.2	0.587	0.405	0.587	0.392	0.346	0.382	0.306	0.109	0.321	0.248	0.341	0.199	0.444	0.478	0.395
1517	Oeu002659.5	0.026	0.02	0.026	0.021	0.021	0.016	0.021	0.022	0.022	0.022	0.023	0.022	0.019	0.022	0.022
1518	Oeu002661.1	0.1	0.095	0.092	0.094	0.091	0.094	0.096	0.091	0.1	0.09	0.1	0.088	0.09	0.093	0.095
1519	Oeu002662.1	0.508	0.491	0.238	0.402	0.369	0.348	0.063	0.063	0.271	0	0.245	0	0.134	0.492	0.508
1520	Oeu002665.1	0.754	0.754	0.447	0.282	0.491	0.047	0	0	0	0	0	0	0	0.717	0.662
1521	Oeu002666.1	0.269	0.173	0.136	0.125	0.092	0.218	0.25	0.111	0.269	0.151	0.268	0.103	0.125	0.209	0.205
1522	Oeu002667.1	0.462	0.219	0.288	0.223	0.462	0	0.351	0.318	0.387	0.304	0.354	0.282	0.278	0.278	0.27
1523	Oeu002668.1	0.205	0.187	0.187	0.189	0.182	0.199	0.188	0.168	0.205	0.177	0.204	0.161	0.176	0.2	0.187
1524	Oeu002670.1	0.785	0.226	0.277	0.785	0.111	0.387	0	0.344	0	0.244	0	0	0.234	0.228	0.594
1525	Oeu002672.1	0.092	0.074	0.092	0.077	0.071	0.075	0.074	0.077	0.075	0.079	0.079	0.084	0.077	0.08	0.075
1526	Oeu002676.1	0.185	0.161	0.185	0.157	0.15	0.156	0.147	0.158	0.164	0.159	0.17	0.156	0.162	0.174	0.167
1527	Oeu002678.1	0.365	0.269	0.275	0.289	0.24	0.335	0.292	0.226	0.286	0.263	0.304	0.316	0.365	0.257	0.253
1528	Oeu002679.1	0.523	0.312	0.113	0.296	0.523	0.432	0.125	0.278	0.215	0.393	0.259	0.422	0.185	0.353	0.287
1529	Oeu002680.1	0.205	0.182	0.183	0.19	0.17	0.205	0.191	0.194	0.185	0.184	0.178	0.181	0.171	0.175	0.183
1530	Oeu002681.1	0.454	0.409	0.261	0.212	0.305	0.091	0.28	0.368	0.26	0.352	0.354	0.378	0.238	0.454	0.378
1531	Oeu002683.1	0.821	0.249	0	0.206	0.07	0.821	0.277	0	0	0	0.144	0	0	0.226	0.279
1532	Oeu002684.1	0.538	0.383	0	0.266	0.426	0.157	0.214	0.28	0.253	0.089	0.253	0.049	0.538	0.361	0.338
1533	Oeu002685.1	0.446	0.366	0.084	0.279	0.402	0.209	0.263	0.269	0.311	0.235	0.307	0.184	0.446	0.349	0.324
1534	Oeu002687.1	0.452	0.377	0.224	0.452	0.381	0.428	0.301	0.21	0.276	0.188	0.281	0.231	0.287	0.309	0.414
1535	Oeu002688.1	0.308	0.212	0.281	0.231	0.198	0.245	0.308	0.164	0.295	0.208	0.282	0.228	0.29	0.178	0.201
1536	Oeu002689.1	0.585	0.445	0.27	0.457	0.527	0.23	0	0.063	0.158	0.287	0.172	0.28	0.235	0.585	0.501
1537	Oeu002690.1	0.238	0.191	0.238	0.169	0.193	0.217	0.215	0.215	0.194	0.222	0.185	0.216	0.234	0.16	0.165
1538	Oeu002692.1	0.41	0.287	0.41	0.196	0.261	0.324	0.349	0.334	0.298	0.341	0.269	0.34	0.374	0.23	0.22
1539	Oeu002694.1	0.331	0.245	0.289	0.227	0.262	0.295	0.263	0.224	0.254	0.241	0.275	0.266	0.331	0.203	0.208
1540	Oeu002696.1	0.008	0.007	0.007	0.007	0.007	0.007	0.007	0.007	0.008	0.007	0.008	0.007	0.007	0.007	0.007
1541	Oeu002700.1	0.626	0.563	0.26	0.437	0.368	0.412	0.255	0	0.291	0	0.256	0.096	0.164	0.626	0.553
1542	Oeu002701.1	0.487	0.345	0.19	0.418	0.335	0.487	0.363	0	0.23	0.087	0.389	0.087	0.387	0.43	0.425
1543	Oeu002702.1	0.244	0.223	0.182	0.224	0.227	0.244	0.203	0.198	0.195	0.181	0.197	0.194	0.216	0.224	0.223
1544	Oeu002703.4	0.25	0.234	0.211	0.221	0.208	0.231	0.184	0.212	0.195	0.196	0.19	0.195	0.221	0.25	0.234
1545	Oeu002704.1	0.341	0.29	0.216	0.297	0.263	0.325	0.329	0.218	0.341	0.22	0.305	0.212	0.297	0.276	0.326
1546	Oeu002705.2	0.274	0.243	0.274	0.217	0.185	0.2	0.19	0.212	0.224	0.224	0.225	0.216	0.207	0.27	0.24
1547	Oeu002709.1	0	0	0	0	0	0	0	0	0	0	0	0	0	0	0
1548	Oeu002710.1	0.442	0.322	0.355	0.442	0.23	0.419	0.318	0.257	0.258	0.254	0.334	0.312	0.436	0.351	0.346
1549	Oeu002711.1	0.246	0.221	0.237	0.223	0.145	0.215	0.209	0.173	0.235	0.188	0.226	0.184	0.187	0.246	0.221
1550	Oeu002712.1	0.662	0.548	0.348	0.662	0.338	0.303	0.113	0	0.14	0	0.186	0	0.385	0.47	0.581
1551	Oeu002714.1	0.462	0.384	0	0.36	0.219	0.352	0.229	0	0.462	0.042	0.42	0.232	0.096	0.46	0.417
1552	Oeu002716.1	0.587	0.284	0.485	0.305	0.381	0.252	0.18	0.587	0	0.536	0	0.447	0.452	0.257	0.256
1553	Oeu002719.1	0.346	0.275	0.234	0.284	0.252	0.279	0.312	0.241	0.345	0.227	0.346	0.23	0.259	0.285	0.274
1554	Oeu002720.1	0.923	0	0	0	0	0	0	0	0.191	0	0.923	0	0	0	0
1555	Oeu002721.2	0.5	0.457	0.153	0.247	0.273	0.188	0.227	0.333	0.035	0.035	0.137	0.035	0.346	0.352	0.5
1556	Oeu002722.1	0.2	0.174	0.199	0.184	0.191	0.184	0.183	0.186	0.2	0.182	0.193	0.173	0.19	0.197	0.183
1557	Oeu002723.1	0.046	0.043	0.04	0.045	0.039	0.045	0.046	0.042	0.046	0.041	0.046	0.039	0.042	0.045	0.044
1558	Oeu002726.2	0.115	0.103	0.105	0.103	0.115	0.105	0.111	0.098	0.11	0.096	0.109	0.099	0.109	0.104	0.101
1559	Oeu002727.1	0.108	0.098	0.102	0.103	0.1	0.099	0.094	0.103	0.096	0.108	0.095	0.104	0.103	0.096	0.102
1560	Oeu002728.1	0.062	0.055	0.062	0.054	0.055	0.052	0.059	0.055	0.056	0.055	0.056	0.056	0.057	0.054	0.053
1561	Oeu002730.1	0.423	0.422	0.231	0.339	0.345	0.216	0.313	0.395	0.219	0.277	0.223	0.178	0.187	0.423	0.419
1562	Oeu002735.1	0.034	0.033	0.027	0.033	0.031	0.034	0.032	0.032	0.032	0.032	0.032	0.032	0.032	0.033	0.034
1563	Oeu002736.1	0.315	0.217	0.139	0.214	0.252	0.308	0.266	0.114	0.315	0.198	0.289	0.213	0.063	0.225	0.223
1564	Oeu002741.1	0.885	0.496	0	0	0.388	0	0	0	0	0	0	0	0	0.885	0.12
1565	Oeu002742.2	0.338	0.265	0.135	0.173	0.338	0.167	0.307	0.219	0.278	0.254	0.283	0.261	0.304	0.23	0.212
1566	Oeu002743.1	0.146	0.118	0.135	0.121	0.146	0.104	0.136	0.135	0.121	0.115	0.127	0.13	0.139	0.117	0.11
1567	Oeu002744.1	0.238	0.207	0.238	0.202	0.2	0.142	0.135	0.174	0.116	0.179	0.114	0.155	0.147	0.21	0.207
1568	Oeu002745.1	0.256	0.21	0.203	0.207	0.256	0.207	0.19	0.215	0.187	0.216	0.188	0.223	0.22	0.205	0.224
1569	Oeu002747.1	0.585	0.158	0.12	0.249	0.578	0.539	0.034	0	0.162	0.196	0.479	0.398	0.585	0.149	0.112
1570	Oeu002748.1	1	0	0	0	1	0	0	0	0	0	0	0	0	0	0
1571	Oeu002749.1	0.034	0.031	0.031	0.033	0.034	0.033	0.034	0.033	0.034	0.032	0.034	0.032	0.033	0.03	0.031
1572	Oeu002750.1	0.145	0.126	0.127	0.135	0.128	0.133	0.144	0.133	0.145	0.138	0.143	0.138	0.133	0.117	0.127
1573	Oeu002752.3	0.146	0.119	0.14	0.115	0.146	0.108	0.112	0.12	0.119	0.125	0.119	0.118	0.122	0.111	0.116
1574	Oeu002753.1	0.582	0.303	0.255	0.242	0.269	0.174	0.528	0.582	0.377	0.507	0.302	0.349	0.154	0.366	0.308
1575	Oeu002754.1	0.262	0.181	0.262	0.192	0.172	0.185	0.23	0.205	0.235	0.196	0.24	0.202	0.223	0.188	0.184
1576	Oeu002755.1	0.242	0.233	0.131	0.236	0.194	0.236	0.208	0.233	0.225	0.154	0.211	0.098	0.178	0.24	0.242
1577	Oeu002756.2	0.877	0.217	0.596	0.224	0.877	0	0	0	0	0	0	0	0	0.449	0.29
1578	Oeu002757.1	0.308	0.306	0.158	0.252	0.308	0.212	0.249	0.251	0.253	0.253	0.241	0.244	0.241	0.303	0.286
1579	Oeu002759.1	0	0	0	0	0	0	0	0	0	0	0	0	0	0	0
1580	Oeu002760.2	0.023	0.021	0.021	0.022	0.022	0.022	0.022	0.022	0.023	0.022	0.023	0.023	0.022	0.021	0.022
1581	Oeu002762.1	0.846	0	0	0	0	0	0	0.469	0	0	0	0	0	0.846	0.576
1582	Oeu002766.1	0.253	0.202	0.203	0.217	0.18	0.224	0.231	0.203	0.253	0.233	0.24	0.233	0.17	0.189	0.199
1583	Oeu002767.1	0.865	0.133	0	0	0	0	0.063	0	0.865	0	0.848	0	0	0.111	0
1584	Oeu002768.1	0.75	0.46	0.219	0.75	0.233	0.27	0	0	0	0	0	0	0.289	0.411	0.63
1585	Oeu002770.1	0.369	0.297	0.249	0.283	0.234	0.162	0.313	0.369	0.245	0.337	0.216	0.282	0.172	0.318	0.311
1586	Oeu002771.1	0.077	0.073	0.072	0.073	0.074	0.071	0.073	0.077	0.073	0.077	0.071	0.073	0.07	0.072	0.074
1587	Oeu002772.1	0.462	0.289	0.348	0.112	0.251	0.267	0.289	0.462	0.321	0.306	0.378	0.332	0.314	0.265	0.19
1588	Oeu002773.1	0.865	0	0	0	0	0	0.662	0	0.865	0	0.845	0	0	0	0
1589	Oeu002775.1	0.452	0.347	0.323	0.293	0.452	0.306	0.295	0.386	0.242	0.331	0.214	0.304	0.251	0.374	0.372
1590	Oeu002776.1	0.123	0.113	0.061	0.104	0.111	0.122	0.11	0.123	0.089	0.111	0.086	0.097	0.091	0.108	0.118
1591	Oeu002778.1	0.863	0	0	0	0.189	0	0.795	0	0.863	0	0.773	0	0	0	0
1592	Oeu002779.1	0.675	0.344	0.211	0.566	0.675	0.584	0	0	0.095	0	0.275	0.028	0.527	0.321	0.468
1593	Oeu002782.1	0.291	0.271	0.262	0.291	0.223	0.243	0.255	0.189	0.27	0.193	0.262	0.171	0.265	0.275	0.284
1594	Oeu002783.1	0.551	0.386	0.212	0.048	0.462	0.487	0.382	0	0.386	0.029	0.425	0.205	0.551	0.115	0.19
1595	Oeu002784.2	0.01	0.01	0.009	0.009	0.01	0.01	0.009	0.009	0.01	0.009	0.009	0.009	0.01	0.009	0.009
1596	Oeu002785.2	0.242	0.157	0.238	0.22	0.23	0.242	0.21	0.176	0.22	0.226	0.212	0.225	0.199	0.137	0.167
1597	Oeu002786.1	0.692	0.125	0	0.172	0	0	0.487	0.231	0.692	0.28	0.667	0.307	0.236	0	0.059
1598	Oeu002789.2	0.446	0.432	0.342	0.377	0.263	0.385	0.291	0.326	0.306	0.184	0.257	0	0.089	0.446	0.398
1599	Oeu002792.1	0.146	0.127	0.126	0.13	0.125	0.129	0.131	0.131	0.138	0.144	0.135	0.146	0.125	0.126	0.122
1600	Oeu002793.1	0.154	0.136	0.129	0.136	0.139	0.136	0.136	0.154	0.138	0.14	0.139	0.134	0.139	0.131	0.135
1601	Oeu002794.1	1	1	0	0	0	0	0	0	0	0	0	0	0	0	0
1602	Oeu002796.1	0.279	0.236	0.279	0.231	0.233	0.229	0.253	0.247	0.246	0.236	0.251	0.234	0.237	0.227	0.225
1603	Oeu002798.1	0.747	0.682	0.098	0.491	0.322	0.367	0	0	0	0	0	0	0.178	0.747	0.667
1604	Oeu002799.2	0.25	0.237	0.239	0.221	0.2	0.232	0.227	0.204	0.245	0.194	0.241	0.189	0.204	0.25	0.226
1605	Oeu002800.1	0.538	0.249	0.519	0.214	0.115	0.35	0.252	0.026	0.358	0.403	0.454	0.538	0.412	0.231	0.205
1606	Oeu002803.1	0.297	0.219	0.265	0.243	0.234	0.251	0.238	0.214	0.261	0.246	0.268	0.25	0.297	0.221	0.218
1607	Oeu002804.1	0.321	0.281	0.202	0.25	0.293	0.119	0.227	0.321	0.219	0.299	0.223	0.258	0.206	0.295	0.289
1608	Oeu002805.1	0.169	0.163	0.169	0.15	0.155	0.15	0.149	0.145	0.15	0.156	0.146	0.144	0.151	0.164	0.153
1609	Oeu002806.1	0.685	0.493	0.367	0.58	0.221	0.685	0.055	0	0	0.121	0.121	0.1	0.468	0.49	0.496
1610	Oeu002807.1	0.791	0.404	0.144	0.681	0	0.791	0	0	0	0.04	0	0.073	0.357	0.419	0.427
1611	Oeu002808.1	0.202	0.18	0.189	0.182	0.181	0.196	0.189	0.176	0.202	0.18	0.196	0.186	0.189	0.179	0.176
1612	Oeu002809.1	0.023	0.02	0.023	0.021	0.018	0.016	0.015	0.018	0.014	0.019	0.013	0.018	0.017	0.02	0.02
1613	Oeu002810.1	0.123	0.117	0.123	0.108	0.11	0.097	0.111	0.11	0.112	0.119	0.113	0.121	0.104	0.117	0.111
1614	Oeu002813.1	0.221	0.158	0.221	0.202	0.155	0.192	0.199	0.169	0.207	0.206	0.207	0.21	0.209	0.15	0.162
1615	Oeu002814.2	0.111	0.106	0.103	0.104	0.103	0.103	0.109	0.098	0.111	0.104	0.111	0.104	0.102	0.106	0.106
1616	Oeu002815.1	0.179	0.151	0.171	0.126	0.169	0.106	0.099	0.158	0.133	0.156	0.126	0.126	0.1	0.179	0.152
1617	Oeu002816.1	0.12	0.119	0.105	0.104	0.113	0.107	0.109	0.11	0.113	0.119	0.114	0.12	0.107	0.118	0.113
1618	Oeu002819.1	0.821	0.54	0.118	0.311	0.821	0	0	0	0.298	0	0.299	0	0	0.434	0.431
1619	Oeu002821.2	0.077	0.059	0.077	0.067	0.058	0.069	0.064	0.057	0.066	0.061	0.064	0.062	0.067	0.056	0.06
1620	Oeu002822.1	0.106	0.096	0.099	0.098	0.097	0.106	0.1	0.097	0.105	0.096	0.102	0.095	0.099	0.094	0.097
1621	Oeu002823.1	0.385	0.213	0.221	0.139	0.274	0.197	0.38	0.115	0.366	0.168	0.385	0.273	0.271	0.181	0.175
1622	Oeu002824.1	0.185	0.165	0.185	0.154	0.129	0.147	0.135	0.134	0.143	0.141	0.139	0.138	0.14	0.171	0.151
1623	Oeu002826.1	0.162	0.153	0.162	0.139	0.155	0.139	0.142	0.145	0.147	0.139	0.148	0.137	0.139	0.156	0.15
1624	Oeu002829.2	0.103	0.097	0.092	0.09	0.103	0.092	0.088	0.096	0.089	0.095	0.09	0.094	0.093	0.096	0.095
1625	Oeu002833.2	0.077	0.067	0.077	0.07	0.067	0.066	0.067	0.071	0.068	0.075	0.069	0.074	0.072	0.066	0.068
1626	Oeu002841.1	0.949	0	0	0	0.949	0	0	0	0.236	0	0.35	0	0	0	0
1627	Oeu002842.1	0.248	0.228	0.248	0.201	0.199	0.179	0.217	0.236	0.221	0.229	0.22	0.229	0.19	0.235	0.209
1628	Oeu002844.2	0.1	0.098	0.097	0.099	0.1	0.097	0.093	0.099	0.093	0.096	0.093	0.096	0.096	0.099	0.099
1629	Oeu002848.1	0.462	0.405	0.234	0.407	0.327	0.354	0.275	0.103	0.161	0.086	0.182	0	0.379	0.462	0.433
1630	Oeu002849.1	0.41	0.266	0.107	0.374	0.162	0.342	0.15	0	0.199	0.089	0.188	0.217	0.357	0.279	0.41
1631	Oeu002851.2	0.1	0.093	0.097	0.099	0.095	0.095	0.093	0.09	0.094	0.095	0.097	0.097	0.1	0.091	0.095
1632	Oeu002853.1	0.648	0.461	0.648	0.51	0.364	0	0.032	0.337	0	0.407	0	0.345	0.255	0.427	0.436
1633	Oeu002854.1	0.407	0.301	0.407	0.25	0.265	0.179	0.275	0.331	0.263	0.333	0.266	0.307	0.312	0.32	0.265
1634	Oeu002855.1	0.487	0.33	0.487	0.255	0.301	0.185	0.303	0.389	0.305	0.392	0.285	0.343	0.379	0.352	0.286
1635	Oeu002856.1	0.231	0.11	0.206	0.184	0.142	0.092	0	0	0	0.164	0.052	0.052	0.167	0.166	0.231
1636	Oeu002857.1	0.25	0.24	0.175	0.19	0.181	0.186	0.176	0.212	0.225	0.195	0.187	0.127	0.173	0.25	0.224
1637	Oeu002862.1	0.135	0.124	0.122	0.117	0.12	0.121	0.127	0.123	0.135	0.127	0.135	0.127	0.122	0.128	0.122
1638	Oeu002863.1	0.154	0.141	0.14	0.133	0.135	0.142	0.142	0.138	0.154	0.142	0.154	0.144	0.141	0.147	0.139
1639	Oeu002864.1	0.192	0.181	0.177	0.163	0.177	0.153	0.167	0.164	0.176	0.169	0.176	0.18	0.161	0.192	0.178
1640	Oeu002865.1	0	0	0	0	0	0	0	0	0	0	0	0	0	0	0
1641	Oeu002868.1	0.397	0.307	0.186	0.381	0.375	0.295	0.301	0.365	0.195	0.29	0.181	0.244	0.19	0.347	0.397
1642	Oeu002869.1	0	0	0	0	0	0	0	0	0	0	0	0	0	0	0
1643	Oeu002870.2	0.171	0.171	0.165	0.159	0.167	0.151	0.142	0.147	0.152	0.165	0.149	0.167	0.154	0.163	0.159
1644	Oeu002871.1	0.815	0.319	0	0.708	0.3	0.208	0	0	0	0	0	0	0	0.815	0.508
1645	Oeu002873.1	0.885	0	0	0	0	0	0.558	0	0.712	0	0.885	0	0	0	0
1646	Oeu002874.1	0.418	0.29	0.207	0.289	0.266	0.418	0.361	0.383	0.321	0.327	0.291	0.354	0.135	0.273	0.299
1647	Oeu002877.1	0.654	0.251	0.373	0.274	0	0	0	0	0.654	0.334	0.567	0	0.303	0.251	0.462
1648	Oeu002883.1	0.454	0.34	0.322	0.331	0.454	0.444	0.382	0	0.318	0.16	0.309	0.293	0.295	0.357	0.309
1649	Oeu002884.1	0.108	0.098	0.1	0.1	0.107	0.103	0.104	0.105	0.105	0.108	0.103	0.108	0.098	0.099	0.1
1650	Oeu002885.1	0.205	0.174	0.175	0.167	0.176	0.174	0.189	0.17	0.205	0.171	0.205	0.174	0.175	0.17	0.163
1651	Oeu002886.1	0.331	0.228	0.206	0.255	0.331	0.236	0.224	0.192	0.185	0.117	0.18	0.097	0.212	0.244	0.27
1652	Oeu002888.1	0	0	0	0	0	0	0	0	0	0	0	0	0	0	0
1653	Oeu002892.1	0.423	0.423	0.274	0.25	0.371	0.058	0.113	0.257	0.029	0.377	0	0.377	0.215	0.413	0.402
1654	Oeu002893.1	0.715	0.408	0.376	0.241	0.715	0.206	0.147	0	0.17	0.316	0.341	0.38	0.413	0.427	0.313
1655	Oeu002895.2	0.192	0.166	0.192	0.147	0.147	0.162	0.169	0.166	0.175	0.167	0.17	0.162	0.163	0.181	0.153
1656	Oeu002896.3	0.085	0.082	0.075	0.081	0.085	0.068	0.067	0.077	0.066	0.069	0.067	0.068	0.077	0.079	0.083
1657	Oeu002897.2	0.031	0.03	0.031	0.03	0.029	0.029	0.028	0.027	0.029	0.029	0.029	0.029	0.03	0.03	0.03
1658	Oeu002899.1	0.333	0.276	0.333	0.296	0.302	0.227	0.234	0.272	0.221	0.296	0.207	0.263	0.276	0.279	0.281
1659	Oeu002900.1	0.974	0.166	0	0	0.974	0	0	0	0	0	0	0	0	0	0
1660	Oeu002901.1	0.092	0.085	0.087	0.087	0.085	0.091	0.088	0.079	0.092	0.085	0.092	0.086	0.087	0.086	0.085
1661	Oeu002904.1	0.12	0.113	0.118	0.105	0.105	0.108	0.106	0.105	0.108	0.101	0.105	0.098	0.1	0.12	0.11
1662	Oeu002905.1	0.087	0.076	0.075	0.079	0.08	0.08	0.086	0.078	0.087	0.077	0.086	0.076	0.083	0.079	0.079
1663	Oeu002906.1	0.872	0	0	0	0	0	0.872	0	0.812	0	0.59	0	0	0	0
1664	Oeu002907.1	0.128	0.118	0.128	0.116	0.099	0.124	0.117	0.097	0.122	0.119	0.119	0.121	0.124	0.106	0.102
1665	Oeu002908.1	0.846	0	0	0	0	0	0.662	0	0.846	0	0.83	0	0	0	0.129
1666	Oeu002911.1	1	0	0	0	0	0	0	0	1	0	0	0	0	0	0
1667	Oeu002912.6	0.192	0.175	0.189	0.171	0.156	0.178	0.178	0.158	0.192	0.151	0.188	0.153	0.172	0.183	0.174
1668	Oeu002913.1	0.123	0.092	0.123	0.088	0.113	0.07	0.113	0.119	0.106	0.111	0.092	0.098	0.094	0.09	0.09
1669	Oeu002915.1	0.923	0	0	0	0	0	0	0	0.923	0	0.277	0	0	0	0
1670	Oeu002916.1	0.369	0.295	0.282	0.293	0.369	0.324	0.326	0.221	0.36	0.214	0.343	0.28	0.28	0.298	0.296
1671	Oeu002918.1	0.085	0.08	0.073	0.075	0.073	0.072	0.08	0.075	0.085	0.073	0.084	0.073	0.074	0.081	0.079
1672	Oeu002923.1	0.128	0.112	0.113	0.113	0.122	0.121	0.128	0.127	0.128	0.118	0.128	0.12	0.115	0.111	0.114
1673	Oeu002924.1	0.131	0.131	0.121	0.126	0.114	0.119	0.119	0.114	0.13	0.113	0.127	0.113	0.116	0.126	0.12
1674	Oeu002925.1	0.169	0.169	0.132	0.159	0.165	0.131	0.127	0.146	0.115	0.14	0.126	0.136	0.121	0.169	0.165
1675	Oeu002927.1	0.577	0.355	0.443	0	0.276	0	0.577	0.261	0.269	0.319	0.206	0.523	0.519	0.322	0.269
1676	Oeu002928.1	0	0	0	0	0	0	0	0	0	0	0	0	0	0	0
1677	Oeu002929.1	0.359	0.29	0.293	0.35	0.104	0.282	0.237	0.317	0.086	0.278	0.111	0.131	0.359	0.279	0.328
1678	Oeu002930.1	0.231	0.206	0.151	0.194	0.218	0.196	0.205	0.222	0.19	0.231	0.194	0.225	0.202	0.22	0.218
1679	Oeu002933.1	0	0	0	0	0	0	0	0	0	0	0	0	0	0	0
1680	Oeu002934.4	1	0	0	0	0	0	0	0	0	0	1	0	0	0	0
1681	Oeu002935.1	0.011	0.011	0.011	0.011	0.011	0.011	0.011	0.01	0.011	0.011	0.011	0.011	0.011	0.011	0.011
1682	Oeu002936.2	0.215	0.189	0.2	0.17	0.206	0.193	0.194	0.154	0.209	0.171	0.215	0.177	0.189	0.2	0.185
1683	Oeu002937.1	0.231	0.18	0.231	0.183	0.201	0.197	0.19	0.159	0.198	0.191	0.201	0.196	0.2	0.196	0.184
1684	Oeu002938.1	0.154	0.141	0.147	0.139	0.14	0.138	0.145	0.142	0.153	0.141	0.154	0.14	0.139	0.146	0.145
1685	Oeu002939.1	0.043	0.041	0.042	0.041	0.04	0.041	0.041	0.04	0.043	0.039	0.042	0.04	0.041	0.042	0.042
1686	Oeu002940.1	0.581	0.515	0.263	0.43	0.421	0.381	0.266	0.183	0.257	0.196	0.306	0.209	0.288	0.581	0.521
1687	Oeu002941.1	0.846	0.483	0	0.231	0	0	0	0	0	0	0	0	0	0.846	0.622
1688	Oeu002942.1	0.736	0.636	0.169	0.534	0.389	0.351	0	0	0	0	0.078	0	0.223	0.736	0.676
1689	Oeu002943.1	0.923	0	0	0.923	0	0	0	0	0	0	0	0	0	0.46	0
1690	Oeu002944.1	0.385	0.355	0.321	0.365	0.308	0.333	0.273	0	0.314	0	0.307	0.096	0.346	0.385	0.378
1691	Oeu002945.1	0.106	0.087	0.096	0.092	0.104	0.097	0.103	0.106	0.105	0.103	0.105	0.104	0.098	0.087	0.088
1692	Oeu002946.2	0.485	0.457	0.468	0.209	0.296	0.242	0.21	0.295	0.104	0.24	0.146	0.234	0.287	0.485	0.348
1693	Oeu002948.1	0.108	0.095	0.105	0.106	0.098	0.108	0.102	0.098	0.102	0.105	0.102	0.107	0.105	0.094	0.098
1694	Oeu002949.1	0.831	0.351	0.162	0	0.831	0	0.174	0	0.052	0	0.207	0	0.334	0.301	0.174
1695	Oeu002950.1	0.242	0.222	0.209	0.209	0.194	0.223	0.188	0.189	0.203	0.241	0.207	0.242	0.223	0.209	0.216
1696	Oeu002951.1	0.923	0	0.923	0	0	0	0	0	0	0	0.61	0	0	0	0
1697	Oeu002952.1	0.062	0.056	0.04	0.051	0.051	0.053	0.05	0.043	0.053	0.044	0.062	0.046	0.054	0.058	0.055
1698	Oeu002953.1	1	1	0	0	0	0	0	0	0	0	0	0	0	0	0
1699	Oeu002954.1	0.187	0.163	0.16	0.168	0.166	0.18	0.177	0.164	0.187	0.162	0.179	0.158	0.169	0.161	0.162
1700	Oeu002955.1	0.062	0.058	0.058	0.059	0.062	0.061	0.061	0.054	0.06	0.059	0.061	0.061	0.058	0.057	0.057
1701	Oeu002957.1	0.145	0.145	0.142	0.136	0.14	0.135	0.127	0.128	0.128	0.144	0.129	0.143	0.135	0.137	0.136
1702	Oeu002958.2	0.462	0.369	0.462	0.298	0.276	0.056	0.292	0.253	0.287	0.342	0.29	0.342	0.348	0.376	0.354
1703	Oeu002959.1	0.246	0.227	0.241	0.209	0.173	0.227	0.214	0.173	0.245	0.178	0.245	0.155	0.193	0.246	0.221
1704	Oeu002960.1	0.846	0	0	0.201	0	0.846	0	0	0	0	0	0	0	0.201	0
1705	Oeu002963.1	0.128	0.121	0.119	0.127	0.119	0.128	0.115	0.113	0.114	0.119	0.117	0.117	0.118	0.124	0.122
1706	Oeu002964.1	0.359	0.35	0.198	0.03	0.324	0.08	0.296	0.228	0.359	0.142	0.291	0.054	0	0.336	0.173
1707	Oeu002965.1	0	0	0	0	0	0	0	0	0	0	0	0	0	0	0
1708	Oeu002971.1	0.558	0.558	0	0.469	0.384	0.178	0.042	0.394	0	0.505	0.278	0.154	0.324	0.431	0.53
1709	Oeu002972.1	0.731	0.275	0	0.137	0	0.638	0.053	0	0.053	0	0.551	0.168	0.731	0.115	0.389
1710	Oeu002974.1	0.821	0	0.446	0	0.821	0.794	0.126	0	0.338	0	0.37	0	0	0	0.353
1711	Oeu002975.1	0.923	0	0	0	0	0.702	0	0	0	0	0	0	0.923	0	0
1712	Oeu002978.1	0.846	0	0	0	0.57	0.846	0.066	0	0.178	0	0.383	0	0	0	0
1713	Oeu002979.1	0.912	0	0	0	0	0.912	0	0	0	0	0.374	0.288	0.712	0	0
1714	Oeu002984.1	0.162	0.132	0.132	0.139	0.135	0.152	0.158	0.137	0.162	0.137	0.158	0.137	0.138	0.135	0.137
1715	Oeu002985.1	0.615	0.493	0.375	0.416	0.369	0.398	0.299	0	0.396	0.027	0.404	0.184	0.332	0.615	0.497
1716	Oeu002986.1	0.374	0.234	0.269	0.282	0.28	0.304	0.29	0.354	0.285	0.374	0.282	0.371	0.186	0.301	0.255
1717	Oeu002988.1	1	0	0	0	0	0	0	0	0	0	0	0	0	1	0
1718	Oeu002989.1	0.846	0.321	0	0.111	0.605	0.068	0	0	0	0	0	0	0	0.846	0.35
1719	Oeu002993.1	0.865	0.295	0	0.06	0.617	0	0	0	0	0	0	0	0	0.865	0.402
1720	Oeu002994.1	0.923	0	0	0	0.282	0	0	0	0	0	0	0	0	0.923	0.342
1721	Oeu002997.1	1	0	1	0	0	0	0	0	0	0	0	0	0	0	0
1722	Oeu002998.1	1	0	0	0	0	1	0	0	0	0	0	0	0	0	0
1723	Oeu003000.1	0.808	0.679	0.375	0	0.256	0.144	0	0	0	0	0	0	0	0.808	0.619
1724	Oeu003006.1	0.198	0.179	0.171	0.189	0.176	0.198	0.188	0.176	0.192	0.168	0.186	0.162	0.176	0.179	0.184
1725	Oeu003011.1	1	0	0	0	0	0	0	0	1	0	0	0	0	0	0
1726	Oeu003012.1	0.846	0	0	0	0	0	0.327	0	0.846	0	0.335	0	0	0	0
1727	Oeu003018.1	0.923	0	0	0	0	0	0.923	0	0	0	0.461	0	0	0	0
1728	Oeu003019.1	0.692	0.262	0	0.529	0.692	0	0.059	0.43	0	0.559	0	0.524	0	0	0.36
1729	Oeu003021.1	1	0	0	0	0	0	0	0	0	0	0	0	0	1	0
1730	Oeu003022.1	0.692	0.208	0.692	0.066	0.154	0.417	0	0	0	0.066	0.066	0.211	0.242	0.495	0.314
1731	Oeu003026.1	0.487	0	0.18	0.041	0.192	0.461	0.454	0.387	0.487	0.44	0.359	0.43	0.198	0	0
1732	Oeu003027.1	0.712	0.051	0.464	0	0.051	0.712	0.31	0	0.493	0	0.412	0	0	0.328	0.288
1733	Oeu003034.1	0.215	0.128	0.189	0.16	0.146	0.215	0.203	0.114	0.191	0.145	0.192	0.162	0.198	0.119	0.115
1734	Oeu003035.3	0.173	0.165	0.145	0.165	0.158	0.173	0.142	0.083	0.167	0.083	0.163	0.059	0.149	0.167	0.17
1735	Oeu003036.1	1	1	0	0	0	0	0	0	0	0	0	0	0	0	0
1736	Oeu003038.1	0.327	0.175	0.319	0.255	0.193	0.325	0.327	0.123	0.301	0.233	0.308	0.272	0.307	0.169	0.171
1737	Oeu003041.1	0.375	0.193	0.353	0.28	0.242	0.375	0.361	0.125	0.342	0.258	0.351	0.304	0.317	0.174	0.181
1738	Oeu003043.1	0.808	0.299	0.808	0	0	0.249	0	0	0	0	0	0	0.198	0.604	0.372
1739	Oeu003046.1	0.59	0.52	0.06	0.263	0.351	0	0.261	0	0.47	0.06	0.417	0.06	0.239	0.59	0.442
1740	Oeu003048.1	0.769	0.735	0.11	0.365	0	0	0	0	0	0	0	0	0	0.769	0.719
1741	Oeu003049.1	0.585	0.322	0.585	0.244	0.302	0.457	0.035	0	0.168	0.218	0.333	0.358	0.331	0.423	0.368
1742	Oeu003050.1	1	0	0	0	0	0	0	0	0	0	0	0	0	1	0
1743	Oeu003052.2	0.59	0.189	0.59	0.191	0.053	0.529	0.053	0	0.178	0.097	0.185	0.194	0.173	0.508	0.407
1744	Oeu003058.1	1	0	0	0	0	0	0	0	0	0	1	0	0	0	0
1745	Oeu003062.1	0.582	0.384	0.582	0.307	0.332	0.461	0.119	0.03	0.234	0.29	0.356	0.419	0.43	0.453	0.383
1746	Oeu003064.1	0.262	0.219	0.262	0.229	0.209	0.205	0.225	0.183	0.24	0.218	0.244	0.203	0.239	0.213	0.209
1747	Oeu003067.1	0.154	0.14	0.139	0.128	0.153	0.124	0.143	0.143	0.143	0.154	0.145	0.154	0.144	0.142	0.14
1748	Oeu003069.1	0.285	0.259	0.133	0.285	0.191	0.283	0.207	0.089	0.224	0.009	0.214	0.016	0.214	0.215	0.276
1749	Oeu003071.1	0.162	0.131	0.162	0.132	0.128	0.13	0.143	0.145	0.139	0.153	0.139	0.15	0.146	0.142	0.131
1750	Oeu003072.1	0.662	0.443	0.284	0.346	0.662	0.118	0.343	0.198	0.412	0.177	0.413	0.235	0.255	0.421	0.3
1751	Oeu003076.1	0.626	0.135	0.597	0.135	0	0.502	0.313	0	0.438	0.392	0.581	0.554	0.626	0.058	0
1752	Oeu003079.1	0.692	0.34	0	0.176	0	0	0.29	0.108	0	0.282	0.222	0.282	0	0.692	0.108
1753	Oeu003081.1	0.949	0	0	0	0	0.949	0	0	0	0.309	0	0.077	0	0	0
1754	Oeu003083.1	0.846	0.349	0.064	0	0.727	0.064	0	0	0	0	0	0	0	0.846	0.416
1755	Oeu003084.1	0.242	0.182	0.211	0.197	0.19	0.224	0.238	0.242	0.213	0.211	0.207	0.212	0.22	0.194	0.189
1756	Oeu003089.1	0.442	0.156	0.232	0.269	0.156	0.258	0.403	0.374	0.442	0.308	0.439	0.352	0.329	0.179	0.205
1757	Oeu003091.1	0.473	0.259	0.351	0.391	0.473	0.249	0.444	0.024	0.461	0.024	0.469	0	0.452	0.193	0.327
1758	Oeu003094.1	0.26	0.228	0.207	0.229	0.231	0.26	0.229	0.235	0.211	0.235	0.212	0.232	0.229	0.236	0.238
1759	Oeu003096.1	0.031	0.025	0.023	0.028	0.029	0.029	0.031	0.031	0.03	0.03	0.031	0.03	0.029	0.022	0.026
1760	Oeu003099.1	0.577	0.409	0.577	0.397	0.317	0	0.269	0.394	0.195	0.423	0.114	0.36	0.361	0.401	0.372
1761	Oeu003103.1	0.846	0	0	0	0	0	0	0	0.846	0	0.694	0	0	0	0.175
1762	Oeu003104.3	0	0	0	0	0	0	0	0	0	0	0	0	0	0	0
1763	Oeu003108.1	0.183	0.181	0.157	0.162	0.176	0.15	0.156	0.16	0.159	0.169	0.154	0.169	0.15	0.183	0.178
1764	Oeu003114.2	0	0	0	0	0	0	0	0	0	0	0	0	0	0	0
1765	Oeu003118.1	0.635	0.635	0.262	0.294	0.47	0	0.03	0.452	0	0.362	0	0.314	0.209	0.635	0.588
1766	Oeu003119.2	0.143	0.139	0.143	0.127	0.113	0.137	0.098	0.127	0.119	0.129	0.123	0.131	0.141	0.133	0.134
1767	Oeu003120.1	0.282	0.263	0.226	0.236	0.231	0.255	0.226	0.245	0.246	0.282	0.233	0.243	0.098	0.268	0.273
1768	Oeu003122.1	1	0	0	0	0	0	1	0	0	0	0	0	0	0	0
1769	Oeu003123.1	0.369	0.251	0.288	0.273	0.253	0.31	0.369	0.278	0.333	0.263	0.327	0.276	0.298	0.254	0.259
1770	Oeu003125.1	0.094	0.078	0.087	0.087	0.081	0.082	0.089	0.094	0.093	0.088	0.09	0.09	0.084	0.083	0.083
1771	Oeu003126.2	0.198	0.194	0.189	0.181	0.189	0.162	0.165	0.162	0.172	0.171	0.18	0.174	0.198	0.19	0.188
1772	Oeu003127.2	0.462	0.293	0.325	0.462	0.298	0.35	0.397	0.068	0.39	0	0.387	0	0.426	0.215	0.341
1773	Oeu003128.1	0.359	0.062	0.201	0.268	0.359	0.264	0.271	0.336	0.31	0.219	0.289	0.236	0.218	0.155	0.226
1774	Oeu003129.1	0.423	0.137	0.15	0.317	0.423	0.273	0.337	0.345	0.343	0.242	0.337	0.214	0.281	0.157	0.3
1775	Oeu003130.1	0.808	0.099	0.099	0.63	0	0.808	0.187	0	0	0	0.29	0	0.056	0.2	0.207
1776	Oeu003149.1	0.315	0.135	0.189	0.199	0.144	0.236	0.315	0.224	0.265	0.189	0.267	0.199	0.208	0.13	0.159
1777	Oeu003151.1	0.5	0.453	0	0.5	0.415	0.374	0.402	0	0.381	0	0.359	0	0.406	0.274	0.474
1778	Oeu003154.1	0.712	0.342	0.712	0.456	0.317	0.445	0.282	0.265	0.164	0.315	0.176	0.261	0.11	0.339	0.393
1779	Oeu003161.1	0.615	0.379	0.101	0	0.435	0	0.254	0.489	0.353	0.604	0.322	0.615	0	0.384	0.071
1780	Oeu003162.1	1	0	0	1	0	0	0	0	0	0	0	0	0	0	0
1781	Oeu003164.1	0.103	0.096	0.103	0.093	0.09	0.093	0.09	0.096	0.093	0.094	0.091	0.085	0.096	0.096	0.092
1782	Oeu003166.1	0.923	0	0	0	0	0	0.923	0	0	0	0.923	0	0	0	0
1783	Oeu003168.1	0.615	0.539	0.193	0.505	0.491	0.42	0.178	0	0.229	0.081	0.228	0	0.16	0.615	0.564
1784	Oeu003169.1	0.404	0.387	0.279	0.381	0.367	0.367	0.256	0.128	0.308	0.166	0.284	0.156	0.285	0.391	0.404
1785	Oeu003170.1	0.59	0.167	0.342	0.047	0.318	0	0.59	0	0.534	0	0.491	0	0.047	0.225	0.311
1786	Oeu003171.1	0.297	0.257	0.297	0.28	0.203	0.258	0.24	0.138	0.258	0.204	0.266	0.219	0.272	0.275	0.268
1787	Oeu003172.1	0.087	0.08	0.083	0.08	0.087	0.08	0.082	0.08	0.081	0.085	0.081	0.086	0.08	0.079	0.079
1788	Oeu003174.1	0.154	0.132	0.144	0.133	0.129	0.132	0.137	0.115	0.142	0.134	0.148	0.137	0.154	0.135	0.135
1789	Oeu003175.1	0.582	0.322	0.344	0.387	0.522	0.115	0.54	0	0.582	0.093	0.573	0.029	0.322	0.211	0.15
1790	Oeu003177.1	0.523	0.448	0.295	0.523	0.352	0.273	0.444	0	0.403	0	0.395	0	0.371	0.41	0.498
1791	Oeu003178.1	0.354	0.285	0.354	0.281	0.26	0.144	0.22	0.294	0.185	0.293	0.167	0.26	0.229	0.303	0.295
1792	Oeu003179.1	1	0	1	0	0	0	0	0	0	0	0	0	0	0	0
1793	Oeu003182.1	0.162	0.146	0.162	0.131	0.117	0.107	0.108	0.125	0.108	0.131	0.103	0.122	0.12	0.157	0.139
1794	Oeu003184.1	0.123	0.123	0.109	0.115	0.123	0.109	0.11	0.118	0.102	0.116	0.105	0.115	0.113	0.111	0.114
1795	Oeu003185.3	0.108	0.091	0.087	0.093	0.091	0.097	0.095	0.102	0.096	0.106	0.1	0.108	0.104	0.086	0.085
1796	Oeu003188.1	0.604	0.258	0.411	0.21	0.27	0.268	0.099	0.354	0.349	0.373	0.484	0.477	0.604	0.213	0.255
1797	Oeu003190.1	0.846	0	0	0	0	0.292	0.846	0	0.165	0	0	0	0	0	0
1798	Oeu003191.2	0.308	0.206	0.257	0.283	0.21	0.308	0.223	0.224	0.217	0.253	0.211	0.239	0.181	0.265	0.3
1799	Oeu003192.1	0.923	0	0	0	0	0.923	0	0	0.345	0	0	0	0	0	0
1800	Oeu003194.1	0.505	0.455	0.316	0.463	0.358	0.439	0.208	0.147	0.161	0.2	0.162	0.174	0.27	0.462	0.505
1801	Oeu003197.1	0.269	0.214	0.23	0.24	0.201	0.269	0.191	0.212	0.166	0.23	0.18	0.22	0.192	0.243	0.255
1802	Oeu003202.1	0.212	0.212	0.211	0.198	0.172	0.155	0.14	0.126	0.149	0.145	0.128	0.117	0.183	0.201	0.208
1803	Oeu003203.1	0.692	0.131	0	0.342	0	0	0	0.234	0	0	0	0	0	0.517	0.692
1804	Oeu003210.1	0.121	0.119	0.121	0.113	0.118	0.11	0.113	0.115	0.118	0.12	0.116	0.118	0.113	0.12	0.116
1805	Oeu003215.1	0	0	0	0	0	0	0	0	0	0	0	0	0	0	0
1806	Oeu003219.1	0.212	0.177	0.207	0.16	0.153	0.178	0.199	0.167	0.212	0.191	0.203	0.161	0.188	0.181	0.18
1807	Oeu003221.2	0.177	0.148	0.173	0.15	0.146	0.141	0.177	0.149	0.17	0.161	0.161	0.16	0.138	0.139	0.137
1808	Oeu003223.1	0.974	0	0	0	0	0.307	0	0	0	0	0	0	0	0.974	0
1809	Oeu003227.1	1	1	0	0	0	0	0	0	0	0	0	0	0	0	0
1810	Oeu003229.1	0.385	0.343	0.284	0.297	0.321	0.329	0.272	0.256	0.282	0.253	0.266	0.235	0.282	0.385	0.352
1811	Oeu003230.1	0.846	0	0	0	0	0	0.214	0	0.712	0	0.846	0	0	0	0
1812	Oeu003233.1	0.923	0	0	0	0.414	0.923	0	0	0	0	0	0	0	0	0
1813	Oeu003234.1	0.538	0.329	0.538	0.164	0.168	0.082	0.251	0.212	0.28	0.258	0.28	0	0.239	0.363	0.299
1814	Oeu003235.2	0.769	0	0	0.102	0	0.102	0.524	0	0.769	0	0.617	0	0	0	0.102
1815	Oeu003236.1	1	0	0	0	0	0	0	0	0	0	0	0	0	1	0
1816	Oeu003237.1	0.162	0.119	0.148	0.152	0.136	0.157	0.144	0.149	0.133	0.149	0.134	0.145	0.162	0.091	0.129
1817	Oeu003241.1	0.375	0.31	0.242	0.226	0.301	0.279	0.342	0.375	0.244	0.341	0.26	0.312	0.283	0.36	0.318
1818	Oeu003244.1	0.692	0.397	0	0.692	0.489	0.407	0	0	0	0.528	0	0.377	0.152	0.224	0.354
1819	Oeu003252.1	0.346	0.258	0.346	0.284	0.235	0.261	0.249	0.248	0.241	0.281	0.246	0.283	0.269	0.279	0.277
1820	Oeu003254.1	0.008	0.007	0.007	0.007	0.006	0.008	0.006	0.007	0.007	0.007	0.007	0.007	0.007	0.006	0.007
1821	Oeu003261.1	0.169	0.155	0.135	0.145	0.169	0.145	0.152	0.162	0.147	0.158	0.145	0.152	0.149	0.156	0.154
1822	Oeu003262.1	0.087	0.08	0.086	0.083	0.078	0.083	0.083	0.081	0.087	0.086	0.085	0.085	0.083	0.079	0.079
1823	Oeu003263.2	0.123	0.091	0.098	0.096	0.089	0.107	0.123	0.094	0.123	0.102	0.115	0.1	0.099	0.086	0.093
1824	Oeu003264.2	0	0	0	0	0	0	0	0	0	0	0	0	0	0	0
1825	Oeu003266.3	0.862	0.089	0	0.31	0.862	0.05	0	0	0	0	0.103	0	0.636	0	0.199
1826	Oeu003268.1	0.123	0.123	0.113	0.114	0.12	0.105	0.101	0.109	0.106	0.115	0.109	0.118	0.109	0.121	0.12
1827	Oeu003270.1	0.068	0.068	0.066	0.065	0.068	0.068	0.064	0.064	0.066	0.064	0.065	0.063	0.067	0.064	0.062
1828	Oeu003271.1	0.49	0.465	0.199	0.404	0.431	0.469	0.283	0.265	0.271	0.133	0.28	0.164	0.193	0.49	0.47
1829	Oeu003272.3	0.192	0.187	0.161	0.178	0.173	0.164	0.172	0.184	0.176	0.169	0.167	0.161	0.152	0.192	0.192
1830	Oeu003274.1	0.092	0.08	0.088	0.085	0.084	0.092	0.089	0.087	0.091	0.081	0.09	0.074	0.077	0.089	0.084
1831	Oeu003275.1	0.641	0	0	0.611	0.234	0.641	0.386	0	0.451	0	0.434	0	0.351	0	0.345
1832	Oeu003276.2	0.244	0.236	0.22	0.223	0.167	0.199	0.22	0.194	0.222	0.188	0.223	0.179	0.217	0.244	0.224
1833	Oeu003277.1	1	0	0	0	1	0	0	0	0	0	0	0	0	0	0
1834	Oeu003278.1	0.062	0.055	0.056	0.06	0.053	0.062	0.057	0.057	0.056	0.059	0.056	0.061	0.055	0.054	0.056
1835	Oeu003279.1	0.192	0.137	0.137	0.153	0.152	0.176	0.192	0.172	0.175	0.179	0.181	0.188	0.162	0.134	0.138
1836	Oeu003280.1	0.598	0.516	0.343	0.338	0.598	0.273	0.278	0	0.36	0	0.361	0	0.332	0.522	0.509
1837	Oeu003281.1	0.085	0.068	0.08	0.077	0.078	0.081	0.08	0.074	0.08	0.08	0.083	0.083	0.085	0.066	0.07
1838	Oeu003282.2	0.327	0.211	0.314	0.315	0.154	0.179	0.285	0.232	0.306	0.299	0.298	0.327	0.279	0.24	0.206
1839	Oeu003283.1	0.75	0.748	0.06	0.5	0.75	0.3	0	0	0	0	0	0	0.034	0.504	0.639
1840	Oeu003284.1	0.962	0	0	0	0.289	0.962	0	0	0	0	0	0	0	0	0
1841	Oeu003285.1	0.821	0.234	0	0	0	0	0.66	0	0.821	0	0.729	0	0	0	0.075
1842	Oeu003288.1	0.872	0	0	0	0.134	0	0.656	0	0.872	0	0.705	0	0	0	0
1843	Oeu003290.2	0.846	0	0	0	0	0	0.163	0	0.846	0	0.335	0	0	0	0
1844	Oeu003291.4	0.396	0.244	0.353	0.396	0.281	0.334	0.329	0.156	0.326	0.208	0.334	0.207	0.373	0.244	0.298
1845	Oeu003297.1	0.179	0.112	0.129	0.133	0.121	0.148	0.167	0.174	0.179	0.152	0.176	0.144	0.117	0.132	0.131
1846	Oeu003298.1	0.846	0	0	0.846	0	0.614	0	0	0	0	0	0	0.191	0	0
1847	Oeu003300.1	0.231	0.192	0.208	0.189	0.199	0.175	0.189	0.171	0.211	0.176	0.214	0.177	0.231	0.2	0.199
1848	Oeu003301.1	0.606	0.287	0.494	0.32	0.028	0.484	0.145	0.193	0.307	0.328	0.428	0.448	0.606	0.293	0.219
1849	Oeu003303.1	0.885	0.273	0	0	0.33	0	0	0	0	0	0	0	0	0.885	0.317
1850	Oeu003307.1	0.197	0.186	0.156	0.173	0.197	0.184	0.158	0.18	0.154	0.177	0.166	0.169	0.171	0.177	0.178
1851	Oeu003308.1	0.846	0.438	0	0	0.552	0.139	0	0	0	0	0	0	0	0.846	0.304
1852	Oeu003311.1	0.962	0	0	0	0.632	0	0	0	0	0	0	0	0	0.962	0
1853	Oeu003329.2	0.154	0.145	0.138	0.139	0.138	0.147	0.142	0.096	0.149	0.118	0.154	0.124	0.139	0.144	0.136
1854	Oeu003330.1	0.019	0.018	0.019	0.018	0.018	0.019	0.019	0.018	0.019	0.019	0.019	0.019	0.018	0.018	0.018
1855	Oeu003331.1	0.138	0.138	0.129	0.129	0.135	0.122	0.118	0.115	0.122	0.125	0.126	0.127	0.126	0.133	0.133
1856	Oeu003332.1	0.67	0.298	0.483	0.234	0.08	0.093	0	0	0.377	0.513	0.549	0.67	0.409	0.337	0.291
1857	Oeu003334.1	0.146	0.139	0.129	0.136	0.135	0.129	0.125	0.14	0.124	0.14	0.123	0.136	0.119	0.146	0.143
1858	Oeu003335.2	0.154	0.151	0.144	0.15	0.149	0.15	0.148	0.139	0.154	0.136	0.153	0.138	0.152	0.15	0.15
1859	Oeu003336.1	1	0	0	0	0	0	0	0	0	0	1	0	0	0	0
1860	Oeu003337.1	0.115	0.098	0.102	0.114	0.105	0.112	0.115	0.107	0.113	0.104	0.114	0.107	0.107	0.099	0.102
1861	Oeu003338.1	0.923	0.5	0	0	0.923	0	0	0	0	0	0	0	0	0	0.142
1862	Oeu003339.1	1	0	0	0	1	0	0	0	0	0	0	0	0	0	0
1863	Oeu003341.1	0.923	0	0.923	0	0	0	0	0	0	0	0.923	0	0	0	0
1864	Oeu003342.1	0.015	0.013	0.015	0.013	0.014	0.013	0.013	0.011	0.013	0.014	0.014	0.014	0.015	0.012	0.013
1865	Oeu003345.3	0.462	0.23	0	0.143	0	0.206	0.214	0.192	0.369	0.155	0.342	0.238	0.462	0.35	0.087
1866	Oeu003346.1	1	0	0	0	0	1	0	0	0	0	0	0	0	0	0
1867	Oeu003347.1	0.923	0	0	0	0	0.923	0	0	0	0	0.923	0	0	0	0
1868	Oeu003348.1	1	0	0	0	0	1	0	0	0	0	0	0	0	0	0
1869	Oeu003350.1	0.846	0	0	0.846	0.085	0.485	0	0	0	0	0	0	0	0.357	0.539
1870	Oeu003351.1	1	0	1	0	0	0	0	0	0	0	0	0	0	0	0
1871	Oeu003360.1	0.404	0.281	0.227	0.375	0.278	0.404	0.358	0.3	0.326	0.277	0.319	0.269	0.343	0.223	0.343
1872	Oeu003362.1	0.5	0.318	0.329	0.242	0.227	0.449	0.499	0	0.398	0.331	0.5	0	0	0.367	0.5
1873	Oeu003370.2	0.359	0.341	0.207	0.359	0.095	0.233	0.285	0.318	0.188	0.255	0.26	0.14	0.318	0.323	0.32
1874	Oeu003371.1	0.385	0.217	0.328	0.385	0.172	0.259	0.369	0.161	0.329	0.155	0.343	0.12	0.347	0.238	0.297
1875	Oeu003374.1	0.333	0.315	0.326	0.268	0.259	0.261	0.244	0.292	0.272	0.272	0.229	0.235	0.248	0.333	0.299
1876	Oeu003375.1	0.923	0.351	0	0	0	0	0	0	0	0	0	0	0	0.923	0.549
1877	Oeu003376.1	0.872	0.379	0	0	0	0	0	0	0.172	0	0.086	0	0	0.872	0.496
1878	Oeu003379.1	0.288	0.242	0.11	0.259	0.252	0.241	0.26	0.142	0.288	0.268	0.262	0.236	0.2	0.218	0.252
1879	Oeu003380.1	0.179	0.147	0.152	0.165	0.179	0.179	0.168	0.16	0.175	0.17	0.167	0.163	0.156	0.138	0.155
1880	Oeu003381.1	0.173	0.158	0.15	0.153	0.155	0.138	0.141	0.139	0.153	0.105	0.143	0.081	0.131	0.173	0.163
1881	Oeu003382.1	0.385	0.281	0.385	0.3	0.088	0.223	0.256	0	0.355	0.195	0.311	0.131	0.212	0.276	0.294
1882	Oeu003383.1	0.137	0.137	0.122	0.121	0.128	0.114	0.115	0.124	0.114	0.123	0.116	0.123	0.12	0.137	0.132
1883	Oeu003384.3	0.154	0.138	0.145	0.146	0.135	0.14	0.149	0.124	0.154	0.135	0.149	0.133	0.138	0.139	0.143
1884	Oeu003385.2	0.521	0.435	0.334	0.488	0.281	0.435	0.165	0.148	0.242	0.173	0.204	0.199	0.401	0.479	0.521
1885	Oeu003388.1	0.308	0.234	0.086	0.277	0.276	0.227	0.272	0	0.215	0.097	0.269	0.108	0.209	0.302	0.308
1886	Oeu003389.1	0.299	0.21	0.121	0.262	0.299	0.223	0.273	0.148	0.274	0.224	0.277	0.26	0.24	0.258	0.266
1887	Oeu003392.1	1	0	0	0	0	0	0	0	0	0	0	1	0	0	0
1888	Oeu003393.1	0.624	0.211	0.338	0.229	0.084	0.379	0.624	0.464	0.458	0.238	0.504	0.238	0.475	0.109	0.116
1889	Oeu003395.1	0.269	0.269	0.113	0.261	0.221	0.266	0.24	0.264	0.181	0.217	0.192	0.189	0.217	0.253	0.266
1890	Oeu003399.1	1	0	0	0	0	1	0	0	0	0	0	0	0	0	0
1891	Oeu003400.3	0.038	0.032	0.03	0.035	0.03	0.038	0.035	0.037	0.032	0.035	0.031	0.033	0.034	0.031	0.033
1892	Oeu003403.3	0.096	0.085	0.088	0.083	0.088	0.09	0.096	0.096	0.094	0.087	0.096	0.088	0.095	0.089	0.083
1893	Oeu003404.1	0.385	0.191	0.335	0.207	0.346	0.258	0.265	0.163	0.327	0.378	0.338	0.385	0.362	0.184	0.135
1894	Oeu003405.1	0.385	0.324	0.385	0.293	0.249	0.249	0.247	0.282	0.269	0.302	0.246	0.262	0.265	0.347	0.306
1895	Oeu003406.1	0.408	0.348	0.186	0.394	0.347	0.327	0.286	0.296	0.227	0.258	0.222	0.254	0.3	0.362	0.408
1896	Oeu003407.1	0.209	0.184	0.18	0.176	0.196	0.157	0.157	0.174	0.169	0.18	0.193	0.209	0.199	0.182	0.178
1897	Oeu003409.1	0.279	0.25	0.19	0.243	0.271	0.245	0.251	0.251	0.25	0.213	0.234	0.159	0.201	0.279	0.255
1898	Oeu003412.1	0.744	0.19	0	0.744	0	0.45	0	0	0	0	0.209	0	0.195	0.358	0.678
1899	Oeu003413.3	0.031	0.03	0.027	0.028	0.031	0.028	0.027	0.029	0.026	0.029	0.026	0.027	0.027	0.03	0.03
1900	Oeu003415.3	0.038	0.036	0.034	0.034	0.036	0.035	0.038	0.037	0.038	0.037	0.037	0.035	0.036	0.036	0.035
1901	Oeu003416.1	0.769	0	0	0	0.769	0	0.521	0	0.689	0	0.605	0	0	0.341	0
1902	Oeu003418.1	0.154	0.152	0.118	0.138	0.146	0.134	0.128	0.14	0.131	0.131	0.13	0.125	0.129	0.154	0.152
1903	Oeu003419.1	0.009	0.009	0.008	0.008	0.008	0.008	0.008	0.008	0.008	0.008	0.008	0.008	0.008	0.009	0.008
1904	Oeu003420.2	0.198	0.192	0.174	0.196	0.159	0.166	0.178	0.152	0.18	0.148	0.176	0.143	0.165	0.195	0.198
1905	Oeu003421.1	0.214	0.208	0.214	0.16	0.172	0.137	0.2	0.156	0.205	0.198	0.198	0.197	0.177	0.207	0.199
1906	Oeu003422.1	0.394	0.337	0.178	0.275	0.321	0.29	0.294	0.394	0.226	0.309	0.199	0.276	0.246	0.372	0.34
1907	Oeu003425.1	0.085	0.08	0.078	0.081	0.085	0.081	0.078	0.078	0.078	0.075	0.079	0.077	0.082	0.079	0.082
1908	Oeu003427.1	0.298	0.269	0.298	0.233	0.263	0.197	0.236	0.262	0.239	0.248	0.269	0.256	0.283	0.228	0.22
1909	Oeu003428.1	0.923	0	0	0	0	0	0	0	0.559	0	0.923	0	0	0	0
1910	Oeu003432.1	0.5	0.055	0.055	0.09	0.22	0.22	0.285	0	0.5	0.336	0.321	0.27	0	0.264	0.238
1911	Oeu003433.1	0.205	0.176	0.126	0.201	0.153	0.168	0.165	0.205	0.153	0.193	0.162	0.181	0.158	0.17	0.201
1912	Oeu003434.1	1	0	0	0	1	0	0	0	0	0	0	0	0	0	0
1913	Oeu003435.2	0.077	0.068	0.077	0.072	0.073	0.068	0.076	0.073	0.077	0.077	0.076	0.076	0.07	0.071	0.071
1914	Oeu003436.1	0.192	0.144	0.192	0.166	0.037	0.067	0.138	0.091	0.169	0.107	0.18	0.102	0.138	0.176	0.162
1915	Oeu003437.1	0.013	0.012	0.012	0.013	0.013	0.013	0.012	0.013	0.012	0.012	0.012	0.013	0.012	0.012	0.012
1916	Oeu003438.2	0.487	0.301	0	0.429	0.203	0.273	0.078	0.312	0.039	0.282	0	0.287	0.189	0.45	0.487
1917	Oeu003439.1	0.564	0.362	0	0.448	0.454	0.284	0.1	0.155	0	0.336	0	0.243	0.182	0.533	0.564
1918	Oeu003443.1	0.731	0	0	0.566	0	0.731	0	0	0.104	0	0.104	0	0.237	0.104	0.347
1919	Oeu003444.1	0.256	0.193	0.107	0.204	0.187	0.151	0.241	0.219	0.256	0.162	0.244	0.16	0.165	0.21	0.229
1920	Oeu003445.1	0.212	0.193	0.15	0.187	0.201	0.18	0.208	0.195	0.212	0.173	0.204	0.179	0.176	0.19	0.195
1921	Oeu003450.3	0.436	0.329	0.375	0.397	0.389	0.354	0.391	0	0.401	0	0.409	0	0.436	0.292	0.303
1922	Oeu003451.1	0.051	0.048	0.045	0.047	0.049	0.05	0.05	0.051	0.05	0.047	0.05	0.047	0.046	0.051	0.049
1923	Oeu003454.1	0.632	0.604	0.208	0.509	0.62	0.535	0	0	0	0	0.072	0	0.073	0.632	0.574
1924	Oeu003456.1	0.185	0.144	0.12	0.185	0.14	0.163	0.148	0.046	0.168	0.095	0.164	0.098	0.154	0.158	0.161
1925	Oeu003457.1	0.615	0.28	0	0.367	0.192	0.105	0.44	0	0.541	0.108	0.615	0.289	0.059	0.248	0.343
1926	Oeu003459.1	0.604	0.398	0.329	0.172	0.072	0.472	0.26	0.08	0.321	0.271	0.52	0.488	0.604	0.39	0.293
1927	Oeu003460.1	0.788	0.533	0.355	0.144	0.128	0	0	0	0.149	0	0	0	0	0.788	0.651
1928	Oeu003461.1	0.923	0	0	0	0	0	0	0	0	0	0	0	0	0.888	0.923
1929	Oeu003462.1	0.923	0	0	0	0	0	0	0	0	0	0	0	0	0.923	0.923
1930	Oeu003463.2	0.154	0.129	0.139	0.127	0.134	0.141	0.131	0.145	0.132	0.149	0.138	0.154	0.149	0.127	0.127
1931	Oeu003466.1	0.231	0.201	0.217	0.166	0.185	0.211	0.199	0.169	0.23	0.157	0.231	0.205	0.225	0.214	0.196
1932	Oeu003470.1	0.396	0.274	0.335	0.296	0.19	0.311	0.363	0.206	0.396	0.251	0.392	0.247	0.261	0.315	0.289
1933	Oeu003474.2	0.632	0.48	0.321	0.219	0.464	0	0.383	0.393	0.419	0.183	0.378	0.192	0	0.632	0.42
1934	Oeu003476.1	0.962	0	0	0	0.962	0.507	0	0	0	0	0	0	0	0	0
1935	Oeu003477.1	1	0	0	0	1	0	0	0	0	0	0	0	0	0	0
1936	Oeu003478.1	0.248	0.215	0.198	0.232	0.23	0.185	0.19	0.229	0.188	0.248	0.187	0.235	0.193	0.214	0.238
1937	Oeu003479.1	0.897	0	0	0	0	0	0.8	0	0.897	0	0.76	0	0	0	0
1938	Oeu003481.1	0.974	0	0	0	0.974	0	0.172	0	0	0	0	0	0	0	0
1939	Oeu003482.1	0.165	0.136	0.153	0.135	0.151	0.143	0.165	0.146	0.158	0.142	0.156	0.148	0.149	0.146	0.145
1940	Oeu003485.1	0.242	0.228	0.242	0.206	0.209	0.216	0.2	0.183	0.199	0.223	0.197	0.209	0.182	0.237	0.217
1941	Oeu003486.1	0.253	0.231	0.246	0.218	0.162	0.203	0.219	0.186	0.248	0.201	0.24	0.194	0.206	0.253	0.232
1942	Oeu003488.1	0.718	0.144	0.041	0.168	0.349	0.718	0.5	0	0.671	0	0.634	0	0.254	0.13	0.161
1943	Oeu003490.3	0.223	0.187	0.223	0.193	0.18	0.189	0.178	0.188	0.174	0.198	0.174	0.194	0.188	0.187	0.194
1944	Oeu003492.1	0.538	0.196	0.5	0.406	0	0.538	0.184	0.449	0.364	0.239	0.502	0	0.431	0.475	0.472
1945	Oeu003493.1	0.068	0.063	0.065	0.064	0.065	0.067	0.065	0.061	0.068	0.064	0.068	0.064	0.066	0.062	0.062
1946	Oeu003494.1	0.846	0.446	0	0.45	0	0.563	0	0	0	0	0	0	0	0.846	0.648
1947	Oeu003495.3	0.06	0.057	0.054	0.055	0.06	0.053	0.058	0.057	0.06	0.054	0.06	0.056	0.054	0.058	0.058
1948	Oeu003502.2	0.462	0.346	0.363	0.377	0.236	0.317	0.351	0.201	0.314	0.211	0.354	0.239	0.462	0.343	0.4
1949	Oeu003511.2	0.346	0.206	0.29	0.346	0.245	0.288	0.256	0.058	0.247	0	0.239	0	0.304	0.185	0.277
1950	Oeu003515.1	0.769	0	0	0	0	0	0	0.769	0.196	0.356	0	0.622	0	0	0
1951	Oeu003516.1	0.872	0.185	0.872	0	0	0.608	0	0	0	0	0	0	0.069	0.222	0
1952	Oeu003519.1	0.323	0.283	0.308	0.299	0.215	0.258	0.323	0.104	0.279	0.178	0.277	0.219	0.278	0.213	0.215
1953	Oeu003520.1	0.923	0.923	0	0	0	0	0	0	0	0	0	0	0	0	0.885
1954	Oeu003522.2	0.286	0.272	0.172	0.227	0.281	0.239	0.223	0.252	0.207	0.223	0.207	0.226	0.156	0.286	0.266
1955	Oeu003523.1	0.923	0	0	0	0	0	0	0	0.451	0	0.923	0	0	0	0
1956	Oeu003524.1	1	0	0	0	0	0	0	0	0	0	1	0	0	0	0
1957	Oeu003525.2	0.256	0.214	0.179	0.174	0.144	0.224	0.207	0.135	0.198	0.16	0.213	0.07	0.133	0.256	0.222
1958	Oeu003527.1	0.59	0.538	0.294	0.45	0.35	0.437	0.062	0.144	0.251	0	0.25	0	0.32	0.59	0.512
1959	Oeu003528.1	0.308	0.127	0.17	0.11	0.13	0.139	0.207	0.152	0.279	0.199	0.308	0.243	0.12	0.163	0.19
1960	Oeu003545.1	0.923	0.52	0	0	0	0	0	0	0	0	0	0	0	0.923	0
1961	Oeu003553.1	0.641	0	0.623	0.461	0.288	0.641	0.239	0.243	0.387	0.349	0.37	0.312	0.419	0	0
1962	Oeu003555.1	0.462	0.199	0.396	0.424	0.305	0.425	0.462	0.168	0.438	0.035	0.417	0	0.393	0.105	0.254
1963	Oeu003558.1	0.705	0.603	0.439	0.357	0.361	0.271	0	0	0	0	0.099	0	0.135	0.705	0.579
1964	Oeu003560.1	0.244	0.224	0.19	0.22	0.2	0.244	0.215	0.193	0.222	0.189	0.225	0.181	0.2	0.222	0.221
1965	Oeu003561.1	0.846	0.065	0	0	0.846	0	0.336	0.647	0	0.208	0	0	0	0.377	0
1966	Oeu003562.1	0.202	0.182	0.161	0.197	0.186	0.144	0.199	0.168	0.181	0.146	0.192	0.143	0.174	0.177	0.202
1967	Oeu003567.1	0.365	0.228	0.365	0.311	0.213	0.26	0.268	0.102	0.292	0.105	0.282	0.155	0.263	0.236	0.224
1968	Oeu003568.1	0.169	0.135	0.169	0.145	0.123	0.168	0.139	0.128	0.14	0.13	0.141	0.135	0.158	0.152	0.143
1969	Oeu003569.1	0.623	0.458	0.623	0.525	0.36	0.024	0.166	0.228	0.081	0.324	0.024	0.256	0.36	0.46	0.471
1970	Oeu003570.1	0.2	0.2	0.134	0.173	0.192	0.198	0.141	0.162	0.123	0.152	0.114	0.135	0.168	0.183	0.188
1971	Oeu003571.1	0.846	0.092	0	0	0	0	0.846	0.092	0.678	0	0.557	0	0	0.138	0
1972	Oeu003572.1	0.131	0.121	0.118	0.121	0.102	0.131	0.107	0.103	0.107	0.095	0.103	0.089	0.101	0.121	0.125
1973	Oeu003573.1	0.115	0.101	0.104	0.099	0.114	0.103	0.104	0.104	0.11	0.108	0.113	0.112	0.115	0.103	0.099
1974	Oeu003574.2	0.53	0.523	0.238	0.401	0.503	0.316	0.185	0.229	0.208	0.073	0.176	0.102	0.354	0.53	0.524
1975	Oeu003576.1	0.1	0.089	0.075	0.087	0.083	0.084	0.089	0.1	0.075	0.086	0.071	0.077	0.075	0.091	0.092
1976	Oeu003578.1	0.892	0.348	0.892	0	0.131	0	0	0	0	0	0	0	0.129	0.535	0.176
1977	Oeu003580.1	0.846	0.313	0.063	0.063	0	0.846	0	0	0	0	0.063	0	0.232	0.433	0.063
1978	Oeu003585.1	1	0	0	0	0	1	0	0	0	0	0	0	0	0	0
1979	Oeu003586.1	0.282	0.282	0.18	0.247	0.246	0.227	0.197	0.226	0.206	0.227	0.185	0.197	0.202	0.275	0.273
1980	Oeu003588.2	0.069	0.068	0.068	0.064	0.066	0.033	0.066	0.069	0.068	0.067	0.06	0.062	0.061	0.067	0.065
1981	Oeu003589.1	0.215	0.197	0.205	0.211	0.21	0.203	0.163	0.158	0.166	0.165	0.185	0.151	0.198	0.206	0.215
1982	Oeu003590.1	0.462	0.149	0	0.149	0	0.149	0	0	0.149	0	0.398	0.271	0	0.149	0.462
1983	Oeu003593.1	0.714	0.442	0.284	0.687	0.119	0.714	0	0	0.19	0	0.282	0	0.434	0.459	0.638
1984	Oeu003595.1	0.731	0.471	0.54	0.673	0.307	0.203	0	0	0	0	0	0	0.33	0.642	0.731
1985	Oeu003596.1	0.685	0.504	0.473	0.599	0.399	0.215	0	0	0	0	0	0	0.316	0.569	0.685
1986	Oeu003597.1	1	0	0	0	0	0	0	0	0	0	0	0	0	1	0
1987	Oeu003600.1	0.108	0.095	0.097	0.075	0.087	0.066	0.093	0.105	0.09	0.108	0.086	0.102	0.074	0.104	0.086
1988	Oeu003601.2	0.123	0.115	0.113	0.123	0.108	0.123	0.116	0.106	0.12	0.11	0.118	0.112	0.115	0.111	0.115
1989	Oeu003620.1	0.923	0	0	0	0	0	0	0	0	0	0	0	0	0.605	0.923
1990	Oeu003622.1	0.923	0	0	0	0	0.923	0	0.538	0	0	0	0	0	0	0
1991	Oeu003624.1	0.115	0.097	0.112	0.102	0.101	0.107	0.115	0.111	0.114	0.1	0.115	0.099	0.106	0.104	0.102
1992	Oeu003625.2	0.815	0	0.409	0.052	0.815	0	0.104	0.204	0.104	0.094	0.139	0.135	0.168	0.052	0.092
1993	Oeu003626.1	0.008	0.008	0.007	0.007	0.008	0.008	0.008	0.008	0.007	0.007	0.008	0.007	0.007	0.008	0.008
1994	Oeu003627.2	0.337	0.271	0.243	0.337	0.264	0.329	0.243	0.233	0.239	0.324	0.285	0.303	0.299	0.277	0.302
1995	Oeu003632.1	0.484	0.376	0.315	0.484	0.324	0.29	0.269	0.025	0.356	0.15	0.424	0.278	0.392	0.358	0.441
1996	Oeu003633.1	0.108	0.103	0.094	0.099	0.095	0.101	0.094	0.088	0.096	0.087	0.094	0.084	0.092	0.103	0.108
1997	Oeu003634.1	0.179	0.178	0.17	0.172	0.159	0.17	0.162	0.137	0.171	0.146	0.169	0.147	0.166	0.173	0.179
1998	Oeu003635.1	0.256	0.233	0.25	0.201	0.217	0.189	0.227	0.238	0.22	0.228	0.219	0.221	0.211	0.256	0.217
[truncated: 34,145 more rows]
