# Supplementary material for: High‐resolution gene expression atlases of two contrasting major Greek olive (Olea europaea L.) tree cultivars for oil and table olive production
Source: Physiol Plant. 2024 Nov 5;176(6):e14600. doi: 10.1111/ppl.14600 (PMC11659808; doi:10.1111/ppl.14600)
Supplement: Supplementary file 5 — Supplementary Data S5 N. Functional enrichment analysis of Chondorlia (CHO) vs. Koroneiki (KO) root DEGs.The GO terms are classified according to Molecular Function (MF), Biological Process (BP), and Cellular Component (CC). [file PPL-176-e14600-s001.xlsx]

## Sheet: Stage 2 endocarp
Supplementary Data S5A. Functional enrichment analysis of Chondorlia (CHO) vs Koroneiki (KO) stage 2 endocarp DEGs.The GO terms are classified according to Molecular Function (MF), Biological Process (BP), and Cellular Component (CC).
source	term_name	term_id	adjusted_p_value	negative_log10_of_adjusted_p_value	term_size	query_size	intersection_size	effective_domain_size	intersections
GO:MF	transmembrane transporter activity	GO:0022857	1.16181e-09	8.93486	1208	4661	370	20843	OEU041378.1,OEU012154.1,OEU033974.1,OEU001271.1,OEU001061.1,OEU060251.1,OEU059224.1,OEU005038.1,OEU044564.2,OEU032635.1,OEU044935.1,OEU008569.1,OEU046797.1,OEU051209.1,OEU039976.1,OEU011089.1,OEU040290.1,OEU042231.1,OEU058293.1,OEU057200.2,OEU060187.1,OEU063230.2,OEU048726.2,OEU055683.1,OEU007602.1,OEU043510.1,OEU017762.1,OEU016185.1,OEU057296.2,OEU034556.1,OEU040379.1,OEU002672.1,OEU054254.1,OEU…
GO:MF	DNA-binding transcription factor activity	GO:0003700	3.20665e-09	8.49395	946	4661	299	20843	OEU047511.1,OEU048808.1,OEU044199.1,OEU048420.1,OEU058911.1,OEU049102.1,OEU039152.1,OEU052021.2,OEU002120.1,OEU045803.1,OEU038305.1,OEU048005.1,OEU014819.1,OEU005394.1,OEU036680.2,OEU028309.1,OEU030708.1,OEU056908.1,OEU047615.1,OEU062798.2,OEU037035.2,OEU013239.1,OEU062913.1,OEU042528.1,OEU056771.1,OEU005485.1,OEU036090.1,OEU038022.1,OEU062176.1,OEU064866.1,OEU005961.1,OEU049463.1,OEU064834.1,OEU…
GO:MF	transporter activity	GO:0005215	6.44493e-09	8.19078	1265	4661	381	20843	OEU041378.1,OEU012154.1,OEU004714.1,OEU033974.1,OEU001271.1,OEU001061.1,OEU060251.1,OEU059224.1,OEU005038.1,OEU044564.2,OEU032635.1,OEU044935.1,OEU008569.1,OEU046797.1,OEU051209.1,OEU039976.1,OEU011089.1,OEU040290.1,OEU042231.1,OEU058293.1,OEU057200.2,OEU060187.1,OEU063230.2,OEU048726.2,OEU055683.1,OEU007602.1,OEU043510.1,OEU017762.1,OEU016185.1,OEU057296.2,OEU034556.1,OEU040379.1,OEU002672.1,OEU…
GO:MF	oxidoreductase activity	GO:0016491	7.63259e-09	8.11733	1825	4661	523	20843	OEU048733.1,OEU026112.1,OEU062428.1,OEU032914.1,OEU043825.2,OEU027912.1,OEU012717.2,OEU013637.1,OEU058255.1,OEU002965.1,OEU058679.1,OEU046073.1,OEU021758.1,OEU022168.1,OEU036683.1,OEU054252.1,OEU055791.1,OEU001507.1,OEU049713.1,OEU011318.1,OEU002736.1,OEU051143.1,OEU032111.1,OEU009882.1,OEU005735.1,OEU057106.1,OEU008557.1,OEU051301.2,OEU044787.1,OEU020647.1,OEU036438.1,OEU014930.1,OEU036773.1,OEU…
GO:MF	transcription regulator activity	GO:0140110	1.57882e-07	6.80167	1015	4661	309	20843	OEU047511.1,OEU048808.1,OEU044199.1,OEU048420.1,OEU058911.1,OEU049102.1,OEU039152.1,OEU052021.2,OEU002120.1,OEU045803.1,OEU038305.1,OEU048005.1,OEU014819.1,OEU027727.1,OEU005394.1,OEU036680.2,OEU028309.1,OEU030708.1,OEU056908.1,OEU047615.1,OEU062798.2,OEU037035.2,OEU013239.1,OEU062913.1,OEU042528.1,OEU056771.1,OEU005485.1,OEU036090.1,OEU038022.1,OEU062176.1,OEU064866.1,OEU005961.1,OEU049463.1,OEU…
GO:MF	ADP binding	GO:0043531	2.61239e-07	6.58296	289	4661	110	20843	OEU018381.1,OEU047724.1,OEU037523.2,OEU010177.1,OEU024607.1,OEU054921.1,OEU034393.1,OEU024977.1,OEU010372.1,OEU032347.1,OEU059288.1,OEU063788.1,OEU008538.1,OEU020879.1,OEU061080.1,OEU032353.1,OEU018285.1,OEU026650.1,OEU009548.1,OEU003360.1,OEU010488.2,OEU006546.1,OEU008532.1,OEU036567.1,OEU053820.1,OEU009568.1,OEU056747.1,OEU064277.1,OEU049933.1,OEU035780.1,OEU059939.4,OEU007621.1,OEU048168.2,OEU…
GO:MF	iron ion binding	GO:0005506	2.67136e-07	6.57327	449	4661	156	20843	OEU058679.1,OEU035450.1,OEU063380.1,OEU054252.1,OEU027336.1,OEU057634.1,OEU036438.1,OEU057356.2,OEU037731.1,OEU045498.1,OEU010736.1,OEU043647.1,OEU030457.1,OEU035658.1,OEU024382.1,OEU023459.1,OEU034410.1,OEU034411.1,OEU034497.1,OEU055301.1,OEU053894.1,OEU015488.1,OEU045499.1,OEU039719.1,OEU036326.1,OEU031971.2,OEU040414.2,OEU025266.1,OEU058052.1,OEU013996.1,OEU041044.1,OEU031990.1,OEU036491.2,OEU…
GO:MF	sequence-specific DNA binding	GO:0043565	1.04784e-06	5.9797	446	4661	153	20843	OEU044199.1,OEU048400.1,OEU052021.2,OEU002120.1,OEU016975.2,OEU010021.1,OEU028309.1,OEU018600.1,OEU047615.1,OEU037035.2,OEU013239.1,OEU062913.1,OEU005485.1,OEU038022.1,OEU064866.1,OEU005961.1,OEU042401.1,OEU014357.1,OEU012603.1,OEU002378.1,OEU018633.1,OEU012296.1,OEU038190.1,OEU007829.1,OEU054678.1,OEU021286.1,OEU004203.1,OEU019890.1,OEU011444.1,OEU054196.1,OEU001280.1,OEU021633.1,OEU042954.1,OEU…
GO:MF	anion binding	GO:0043168	1.54583e-06	5.81084	3772	4661	978	20843	OEU032479.2,OEU009486.1,OEU050984.1,OEU004714.1,OEU050796.1,OEU012717.2,OEU018381.1,OEU034857.1,OEU032635.1,OEU025480.1,OEU017315.1,OEU029329.1,OEU011903.2,OEU055791.1,OEU047724.1,OEU004236.1,OEU028372.3,OEU013830.1,OEU055726.1,OEU014517.3,OEU013719.2,OEU031760.1,OEU042057.1,OEU055602.1,OEU005467.1,OEU039976.1,OEU043310.1,OEU020350.1,OEU037523.2,OEU029703.1,OEU030033.1,OEU019507.1,OEU057673.2,OEU…
GO:MF	small molecule binding	GO:0036094	3.0947e-06	5.50938	3932	4661	1013	20843	OEU032479.2,OEU009486.1,OEU050984.1,OEU026112.1,OEU062428.1,OEU004714.1,OEU050796.1,OEU012717.2,OEU018381.1,OEU034857.1,OEU032635.1,OEU025480.1,OEU017315.1,OEU029329.1,OEU011903.2,OEU055791.1,OEU047724.1,OEU004236.1,OEU028372.3,OEU013830.1,OEU055726.1,OEU014517.3,OEU013719.2,OEU031760.1,OEU042057.1,OEU055602.1,OEU005467.1,OEU039976.1,OEU043310.1,OEU020350.1,OEU034082.1,OEU037523.2,OEU014973.1,OEU…
GO:MF	adenyl ribonucleotide binding	GO:0032559	3.99371e-06	5.39862	3078	4661	809	20843	OEU009486.1,OEU004714.1,OEU050796.1,OEU018381.1,OEU034857.1,OEU032635.1,OEU025480.1,OEU017315.1,OEU029329.1,OEU011903.2,OEU047724.1,OEU004236.1,OEU028372.3,OEU013830.1,OEU055726.1,OEU014517.3,OEU013719.2,OEU031760.1,OEU055602.1,OEU005467.1,OEU039976.1,OEU020350.1,OEU037523.2,OEU030033.1,OEU057673.2,OEU050593.1,OEU058293.1,OEU057200.2,OEU063557.2,OEU017124.1,OEU064530.2,OEU054242.1,OEU042592.2,OEU…
GO:MF	adenyl nucleotide binding	GO:0030554	6.15157e-06	5.21101	3085	4661	809	20843	OEU009486.1,OEU004714.1,OEU050796.1,OEU018381.1,OEU034857.1,OEU032635.1,OEU025480.1,OEU017315.1,OEU029329.1,OEU011903.2,OEU047724.1,OEU004236.1,OEU028372.3,OEU013830.1,OEU055726.1,OEU014517.3,OEU013719.2,OEU031760.1,OEU055602.1,OEU005467.1,OEU039976.1,OEU020350.1,OEU037523.2,OEU030033.1,OEU057673.2,OEU050593.1,OEU058293.1,OEU057200.2,OEU063557.2,OEU017124.1,OEU064530.2,OEU054242.1,OEU042592.2,OEU…
GO:MF	nucleotide binding	GO:0000166	2.11608e-05	4.67447	3772	4661	967	20843	OEU009486.1,OEU026112.1,OEU062428.1,OEU004714.1,OEU050796.1,OEU012717.2,OEU018381.1,OEU034857.1,OEU032635.1,OEU025480.1,OEU017315.1,OEU029329.1,OEU011903.2,OEU055791.1,OEU047724.1,OEU004236.1,OEU028372.3,OEU013830.1,OEU055726.1,OEU014517.3,OEU013719.2,OEU031760.1,OEU042057.1,OEU055602.1,OEU005467.1,OEU039976.1,OEU043310.1,OEU020350.1,OEU037523.2,OEU014973.1,OEU029703.1,OEU030033.1,OEU057673.2,OEU…
GO:MF	nucleoside phosphate binding	GO:1901265	2.11608e-05	4.67447	3772	4661	967	20843	OEU009486.1,OEU026112.1,OEU062428.1,OEU004714.1,OEU050796.1,OEU012717.2,OEU018381.1,OEU034857.1,OEU032635.1,OEU025480.1,OEU017315.1,OEU029329.1,OEU011903.2,OEU055791.1,OEU047724.1,OEU004236.1,OEU028372.3,OEU013830.1,OEU055726.1,OEU014517.3,OEU013719.2,OEU031760.1,OEU042057.1,OEU055602.1,OEU005467.1,OEU039976.1,OEU043310.1,OEU020350.1,OEU037523.2,OEU014973.1,OEU029703.1,OEU030033.1,OEU057673.2,OEU…
GO:MF	oxidoreductase activity, acting on paired donors, with incorporation or reduction of molecular oxygen	GO:0016705	2.30753e-05	4.63685	443	4661	147	20843	OEU058679.1,OEU049713.1,OEU051301.2,OEU011908.1,OEU037731.1,OEU045498.1,OEU004694.1,OEU043647.1,OEU030457.1,OEU010481.1,OEU027812.1,OEU023459.1,OEU034410.1,OEU034411.1,OEU034497.1,OEU055301.1,OEU015488.1,OEU009943.1,OEU045499.1,OEU039719.1,OEU036326.1,OEU031971.2,OEU025266.1,OEU058052.1,OEU013996.1,OEU031990.1,OEU036491.2,OEU014215.1,OEU034412.1,OEU031755.1,OEU033739.1,OEU057867.1,OEU052704.1,OEU…
GO:MF	active transmembrane transporter activity	GO:0022804	4.8816e-05	4.31144	375	4661	127	20843	OEU032635.1,OEU039976.1,OEU058293.1,OEU057200.2,OEU063230.2,OEU034556.1,OEU005301.1,OEU006412.1,OEU055129.1,OEU045184.1,OEU025386.2,OEU063365.1,OEU005470.2,OEU014663.1,OEU056625.1,OEU056714.1,OEU033893.1,OEU044761.1,OEU019988.1,OEU041093.1,OEU021531.1,OEU050217.1,OEU000528.1,OEU021242.1,OEU062880.2,OEU053681.1,OEU005857.1,OEU057352.1,OEU014082.1,OEU052302.1,OEU037145.1,OEU003933.1,OEU035416.2,OEU…
GO:MF	protein kinase activity	GO:0004672	9.07129e-05	4.04233	1638	4661	449	20843	OEU050796.1,OEU025480.1,OEU017315.1,OEU029329.1,OEU011903.2,OEU013830.1,OEU055726.1,OEU014517.3,OEU013719.2,OEU031760.1,OEU020350.1,OEU057673.2,OEU050593.1,OEU012346.1,OEU063557.2,OEU017124.1,OEU064530.2,OEU042592.2,OEU022120.1,OEU052398.1,OEU058461.1,OEU017785.2,OEU015099.1,OEU060438.1,OEU055699.1,OEU031456.1,OEU012218.1,OEU024167.1,OEU030717.1,OEU026677.1,OEU049284.1,OEU002986.1,OEU000825.1,OEU…
GO:MF	monooxygenase activity	GO:0004497	0.000101279	3.99448	438	4661	143	20843	OEU058679.1,OEU009882.1,OEU011908.1,OEU037731.1,OEU045498.1,OEU043647.1,OEU030457.1,OEU010481.1,OEU048541.1,OEU023459.1,OEU034410.1,OEU034411.1,OEU034497.1,OEU055301.1,OEU015488.1,OEU045499.1,OEU036326.1,OEU031971.2,OEU040414.2,OEU025266.1,OEU058052.1,OEU058424.1,OEU013996.1,OEU005717.1,OEU031990.1,OEU036491.2,OEU014215.1,OEU034412.1,OEU031755.1,OEU057867.1,OEU052704.1,OEU037357.1,OEU045804.1,OEU…
GO:MF	heme binding	GO:0020037	0.000137532	3.8616	522	4661	165	20843	OEU013637.1,OEU058679.1,OEU002736.1,OEU034082.1,OEU029389.1,OEU015661.2,OEU037731.1,OEU045498.1,OEU043647.1,OEU030457.1,OEU023459.1,OEU034410.1,OEU034411.1,OEU032403.1,OEU034497.1,OEU055301.1,OEU015488.1,OEU051277.1,OEU045499.1,OEU036326.1,OEU031971.2,OEU025266.1,OEU058052.1,OEU013996.1,OEU031990.1,OEU056023.2,OEU036491.2,OEU034412.1,OEU031755.1,OEU024439.1,OEU057867.1,OEU052704.1,OEU037357.1,OEU…
GO:MF	secondary active transmembrane transporter activity	GO:0015291	0.000244382	3.61193	170	4661	66	20843	OEU006412.1,OEU055129.1,OEU025386.2,OEU014663.1,OEU056714.1,OEU033893.1,OEU019988.1,OEU021242.1,OEU062880.2,OEU005857.1,OEU057352.1,OEU052302.1,OEU003933.1,OEU004325.1,OEU008642.1,OEU020511.2,OEU051949.2,OEU005856.4,OEU056711.1,OEU018827.1,OEU020093.1,OEU043631.1,OEU038735.1,OEU041983.1,OEU033109.1,OEU045375.1,OEU000236.2,OEU029461.1,OEU048490.1,OEU060045.1,OEU009098.1,OEU000561.1,OEU037955.2,OEU…
GO:MF	tetrapyrrole binding	GO:0046906	0.00025461	3.59412	538	4661	168	20843	OEU013637.1,OEU015026.1,OEU058679.1,OEU002736.1,OEU034082.1,OEU029389.1,OEU015661.2,OEU037731.1,OEU045498.1,OEU043647.1,OEU030457.1,OEU023459.1,OEU034410.1,OEU034411.1,OEU032403.1,OEU034497.1,OEU055301.1,OEU015488.1,OEU051277.1,OEU045499.1,OEU036326.1,OEU031971.2,OEU025266.1,OEU058052.1,OEU013996.1,OEU031990.1,OEU056023.2,OEU036491.2,OEU034412.1,OEU031755.1,OEU024439.1,OEU057867.1,OEU052704.1,OEU…
GO:MF	phosphotransferase activity, alcohol group as acceptor	GO:0016773	0.000301963	3.52005	1806	4661	486	20843	OEU050796.1,OEU025480.1,OEU017315.1,OEU029329.1,OEU011903.2,OEU013830.1,OEU055726.1,OEU014517.3,OEU013719.2,OEU031760.1,OEU020350.1,OEU030033.1,OEU057673.2,OEU050593.1,OEU012346.1,OEU063557.2,OEU017124.1,OEU064530.2,OEU042592.2,OEU022120.1,OEU052398.1,OEU058461.1,OEU017785.2,OEU015099.1,OEU060438.1,OEU055699.1,OEU031456.1,OEU012218.1,OEU024167.1,OEU030717.1,OEU026677.1,OEU049284.1,OEU002986.1,OEU…
GO:MF	transferase activity	GO:0016740	0.000311546	3.50648	3897	4661	984	20843	OEU032479.2,OEU006719.1,OEU013125.1,OEU050984.1,OEU050796.1,OEU003071.1,OEU053270.1,OEU034092.2,OEU016807.3,OEU034857.1,OEU017939.1,OEU004823.4,OEU035834.1,OEU025480.1,OEU017315.1,OEU029329.1,OEU011903.2,OEU013830.1,OEU055726.1,OEU014517.3,OEU002744.1,OEU027094.2,OEU013719.2,OEU031760.1,OEU044305.1,OEU034708.1,OEU040651.1,OEU020350.1,OEU044157.1,OEU000012.1,OEU042856.2,OEU030033.1,OEU016759.2,OEU…
GO:MF	carbohydrate derivative binding	GO:0097367	0.000476742	3.32172	3463	4661	880	20843	OEU009486.1,OEU004714.1,OEU050796.1,OEU012717.2,OEU018381.1,OEU034857.1,OEU032635.1,OEU025480.1,OEU017315.1,OEU029329.1,OEU011903.2,OEU047724.1,OEU004236.1,OEU028372.3,OEU013830.1,OEU055726.1,OEU014517.3,OEU013719.2,OEU031760.1,OEU042057.1,OEU055602.1,OEU005467.1,OEU039976.1,OEU043310.1,OEU020350.1,OEU037523.2,OEU029703.1,OEU030033.1,OEU057673.2,OEU050593.1,OEU058293.1,OEU057200.2,OEU063557.2,OEU…
GO:MF	ribonucleotide binding	GO:0032553	0.000488214	3.31139	3438	4661	874	20843	OEU009486.1,OEU004714.1,OEU050796.1,OEU012717.2,OEU018381.1,OEU034857.1,OEU032635.1,OEU025480.1,OEU017315.1,OEU029329.1,OEU011903.2,OEU047724.1,OEU004236.1,OEU028372.3,OEU013830.1,OEU055726.1,OEU014517.3,OEU013719.2,OEU031760.1,OEU042057.1,OEU055602.1,OEU005467.1,OEU039976.1,OEU043310.1,OEU020350.1,OEU037523.2,OEU029703.1,OEU030033.1,OEU057673.2,OEU050593.1,OEU058293.1,OEU057200.2,OEU063557.2,OEU…
GO:MF	catalytic activity	GO:0003824	0.000688145	3.16232	10255	4661	2431	20843	OEU032479.2,OEU009486.1,OEU036623.1,OEU037647.1,OEU006719.1,OEU048733.1,OEU013125.1,OEU050984.1,OEU005611.1,OEU026112.1,OEU062428.1,OEU032914.1,OEU037893.1,OEU005452.1,OEU043825.2,OEU050796.1,OEU044164.1,OEU027912.1,OEU006309.1,OEU052181.1,OEU003071.1,OEU012717.2,OEU008920.1,OEU020705.1,OEU013637.1,OEU058255.1,OEU002965.1,OEU053270.1,OEU015732.1,OEU049078.1,OEU001061.1,OEU043240.1,OEU001881.1,OEU…
GO:MF	ion binding	GO:0043167	0.000710728	3.1483	6126	4661	1496	20843	OEU032479.2,OEU009486.1,OEU050984.1,OEU004714.1,OEU050796.1,OEU012717.2,OEU037948.1,OEU018381.1,OEU058679.1,OEU034857.1,OEU034043.1,OEU003588.2,OEU035450.1,OEU036185.1,OEU032635.1,OEU020707.1,OEU025480.1,OEU017315.1,OEU029329.1,OEU063380.1,OEU036683.1,OEU011903.2,OEU054252.1,OEU055791.1,OEU047724.1,OEU004236.1,OEU028372.3,OEU027336.1,OEU013830.1,OEU055726.1,OEU057634.1,OEU014517.3,OEU049713.1,OEU…
GO:MF	purine ribonucleotide binding	GO:0032555	0.000779509	3.10818	3405	4661	864	20843	OEU009486.1,OEU004714.1,OEU050796.1,OEU018381.1,OEU034857.1,OEU032635.1,OEU025480.1,OEU017315.1,OEU029329.1,OEU011903.2,OEU047724.1,OEU004236.1,OEU028372.3,OEU013830.1,OEU055726.1,OEU014517.3,OEU013719.2,OEU031760.1,OEU042057.1,OEU055602.1,OEU005467.1,OEU039976.1,OEU043310.1,OEU020350.1,OEU037523.2,OEU029703.1,OEU030033.1,OEU057673.2,OEU050593.1,OEU058293.1,OEU057200.2,OEU063557.2,OEU017124.1,OEU…
GO:MF	kinase activity	GO:0016301	0.000794723	3.09978	1870	4661	498	20843	OEU050796.1,OEU034857.1,OEU025480.1,OEU017315.1,OEU029329.1,OEU011903.2,OEU013830.1,OEU055726.1,OEU014517.3,OEU013719.2,OEU031760.1,OEU020350.1,OEU030033.1,OEU057673.2,OEU050593.1,OEU012346.1,OEU063557.2,OEU017124.1,OEU064530.2,OEU042592.2,OEU022120.1,OEU052398.1,OEU058461.1,OEU017785.2,OEU015099.1,OEU060438.1,OEU055699.1,OEU049791.1,OEU031456.1,OEU012218.1,OEU024167.1,OEU030717.1,OEU026677.1,OEU…
GO:MF	UDP-glycosyltransferase activity	GO:0008194	0.00118224	2.92729	333	4661	110	20843	OEU003071.1,OEU016807.3,OEU017939.1,OEU044157.1,OEU042856.2,OEU061772.2,OEU051718.1,OEU017440.1,OEU020052.1,OEU002298.1,OEU039698.1,OEU049092.1,OEU048703.1,OEU038985.1,OEU000866.1,OEU042826.1,OEU050212.1,OEU031619.3,OEU019265.1,OEU023102.1,OEU040508.1,OEU049070.1,OEU034071.1,OEU044979.1,OEU009706.1,OEU029271.1,OEU016810.1,OEU008263.1,OEU017112.4,OEU019298.1,OEU031132.1,OEU042828.1,OEU056960.1,OEU…
GO:MF	purine nucleotide binding	GO:0017076	0.00123504	2.90832	3423	4661	866	20843	OEU009486.1,OEU004714.1,OEU050796.1,OEU018381.1,OEU034857.1,OEU032635.1,OEU025480.1,OEU017315.1,OEU029329.1,OEU011903.2,OEU047724.1,OEU004236.1,OEU028372.3,OEU013830.1,OEU055726.1,OEU014517.3,OEU013719.2,OEU031760.1,OEU042057.1,OEU055602.1,OEU005467.1,OEU039976.1,OEU043310.1,OEU020350.1,OEU037523.2,OEU029703.1,OEU030033.1,OEU057673.2,OEU050593.1,OEU058293.1,OEU057200.2,OEU063557.2,OEU017124.1,OEU…
GO:MF	ABC-type transporter activity	GO:0140359	0.00139966	2.85398	111	4661	46	20843	OEU032635.1,OEU039976.1,OEU058293.1,OEU057200.2,OEU034556.1,OEU005301.1,OEU045184.1,OEU005470.2,OEU056625.1,OEU044761.1,OEU041093.1,OEU021531.1,OEU050217.1,OEU053681.1,OEU014082.1,OEU037145.1,OEU035416.2,OEU024114.1,OEU054126.3,OEU044341.1,OEU053180.1,OEU017301.1,OEU031738.1,OEU028087.1,OEU032511.1,OEU058077.1,OEU027780.1,OEU053178.1,OEU060658.1,OEU017300.1,OEU014854.1,OEU009278.1,OEU019107.1,OEU…
GO:MF	transferase activity, transferring phosphorus-containing groups	GO:0016772	0.00578644	2.23759	2086	4661	542	20843	OEU050796.1,OEU034857.1,OEU025480.1,OEU017315.1,OEU029329.1,OEU011903.2,OEU013830.1,OEU055726.1,OEU014517.3,OEU013719.2,OEU031760.1,OEU020350.1,OEU030033.1,OEU057673.2,OEU050593.1,OEU012346.1,OEU063557.2,OEU017124.1,OEU064530.2,OEU042592.2,OEU022120.1,OEU017921.2,OEU061215.1,OEU052398.1,OEU058461.1,OEU017785.2,OEU015099.1,OEU060438.1,OEU055699.1,OEU059242.2,OEU049791.1,OEU031456.1,OEU012218.1,OEU…
GO:MF	ATP binding	GO:0005524	0.0289336	1.5386	2781	4661	699	20843	OEU009486.1,OEU004714.1,OEU050796.1,OEU034857.1,OEU032635.1,OEU025480.1,OEU017315.1,OEU029329.1,OEU011903.2,OEU004236.1,OEU028372.3,OEU013830.1,OEU055726.1,OEU014517.3,OEU013719.2,OEU031760.1,OEU055602.1,OEU005467.1,OEU039976.1,OEU020350.1,OEU030033.1,OEU057673.2,OEU050593.1,OEU058293.1,OEU057200.2,OEU063557.2,OEU017124.1,OEU064530.2,OEU054242.1,OEU042592.2,OEU063230.2,OEU022120.1,OEU017766.1,OEU…
GO:MF	flavin adenine dinucleotide binding	GO:0050660	0.0367298	1.43498	180	4661	62	20843	OEU055791.1,OEU036773.1,OEU031955.2,OEU031301.1,OEU045189.1,OEU011908.1,OEU010481.1,OEU009901.1,OEU059936.2,OEU025795.3,OEU064642.2,OEU040682.1,OEU041044.1,OEU040058.2,OEU014215.1,OEU045804.1,OEU048562.1,OEU009678.2,OEU006124.1,OEU006688.1,OEU033625.2,OEU056589.1,OEU031983.1,OEU003894.1,OEU011192.1,OEU015143.1,OEU063156.1,OEU061565.1,OEU053703.2,OEU000573.1,OEU028612.1,OEU053658.1,OEU044499.1,OEU…
GO:MF	glycosyltransferase activity	GO:0016757	0.0474401	1.32385	701	4661	197	20843	OEU013125.1,OEU003071.1,OEU016807.3,OEU017939.1,OEU040651.1,OEU044157.1,OEU042856.2,OEU061772.2,OEU051718.1,OEU017440.1,OEU020052.1,OEU002298.1,OEU036747.1,OEU039698.1,OEU049092.1,OEU029886.1,OEU017656.1,OEU048703.1,OEU038985.1,OEU043799.1,OEU000866.1,OEU042826.1,OEU050212.1,OEU022116.1,OEU031619.3,OEU019265.1,OEU017569.2,OEU034314.1,OEU023102.1,OEU056967.1,OEU016410.1,OEU018475.1,OEU032889.1,OEU…
GO:BP	transmembrane transport	GO:0055085	2.39918e-09	8.61994	1071	3058	334	13579	OEU012154.1,OEU033974.1,OEU001271.1,OEU001061.1,OEU060251.1,OEU059224.1,OEU004118.1,OEU005038.1,OEU044564.2,OEU032635.1,OEU044935.1,OEU008569.1,OEU046797.1,OEU052785.1,OEU051209.1,OEU039976.1,OEU040290.1,OEU042231.1,OEU057673.2,OEU057200.2,OEU060187.1,OEU063230.2,OEU048726.2,OEU055683.1,OEU007602.1,OEU043510.1,OEU017762.1,OEU016185.1,OEU057296.2,OEU034556.1,OEU040379.1,OEU038103.2,OEU002672.1,OEU…
GO:BP	regulation of nucleic acid-templated transcription	GO:1903506	8.10049e-08	7.09149	1657	3058	476	13579	OEU047511.1,OEU041729.1,OEU058685.1,OEU044199.1,OEU012534.1,OEU056097.1,OEU064871.1,OEU040361.1,OEU054867.1,OEU049102.1,OEU056765.1,OEU019219.1,OEU006387.1,OEU048400.1,OEU052021.2,OEU007880.1,OEU002120.1,OEU002092.1,OEU045803.1,OEU038305.1,OEU048005.1,OEU014819.1,OEU001901.1,OEU003808.1,OEU019467.1,OEU013066.1,OEU051656.1,OEU047289.1,OEU010021.1,OEU028309.1,OEU018600.1,OEU030708.1,OEU056908.1,OEU…
GO:BP	regulation of transcription, DNA-templated	GO:0006355	8.10049e-08	7.09149	1657	3058	476	13579	OEU047511.1,OEU041729.1,OEU058685.1,OEU044199.1,OEU012534.1,OEU056097.1,OEU064871.1,OEU040361.1,OEU054867.1,OEU049102.1,OEU056765.1,OEU019219.1,OEU006387.1,OEU048400.1,OEU052021.2,OEU007880.1,OEU002120.1,OEU002092.1,OEU045803.1,OEU038305.1,OEU048005.1,OEU014819.1,OEU001901.1,OEU003808.1,OEU019467.1,OEU013066.1,OEU051656.1,OEU047289.1,OEU010021.1,OEU028309.1,OEU018600.1,OEU030708.1,OEU056908.1,OEU…
GO:BP	regulation of RNA biosynthetic process	GO:2001141	8.10049e-08	7.09149	1657	3058	476	13579	OEU047511.1,OEU041729.1,OEU058685.1,OEU044199.1,OEU012534.1,OEU056097.1,OEU064871.1,OEU040361.1,OEU054867.1,OEU049102.1,OEU056765.1,OEU019219.1,OEU006387.1,OEU048400.1,OEU052021.2,OEU007880.1,OEU002120.1,OEU002092.1,OEU045803.1,OEU038305.1,OEU048005.1,OEU014819.1,OEU001901.1,OEU003808.1,OEU019467.1,OEU013066.1,OEU051656.1,OEU047289.1,OEU010021.1,OEU028309.1,OEU018600.1,OEU030708.1,OEU056908.1,OEU…
GO:BP	regulation of RNA metabolic process	GO:0051252	2.09718e-07	6.67836	1675	3058	478	13579	OEU047511.1,OEU041729.1,OEU058685.1,OEU044199.1,OEU012534.1,OEU056097.1,OEU064871.1,OEU040361.1,OEU054867.1,OEU049102.1,OEU056765.1,OEU019219.1,OEU006387.1,OEU048400.1,OEU052021.2,OEU007880.1,OEU002120.1,OEU002092.1,OEU045803.1,OEU038305.1,OEU048005.1,OEU014819.1,OEU001901.1,OEU003808.1,OEU019467.1,OEU013066.1,OEU051656.1,OEU047289.1,OEU010021.1,OEU028309.1,OEU018600.1,OEU030708.1,OEU056908.1,OEU…
GO:BP	regulation of nucleobase-containing compound metabolic process	GO:0019219	3.04185e-07	6.51686	1683	3058	479	13579	OEU047511.1,OEU041729.1,OEU058685.1,OEU044199.1,OEU012534.1,OEU056097.1,OEU064871.1,OEU040361.1,OEU054867.1,OEU049102.1,OEU056765.1,OEU019219.1,OEU006387.1,OEU048400.1,OEU052021.2,OEU007880.1,OEU002120.1,OEU002092.1,OEU045803.1,OEU038305.1,OEU048005.1,OEU014819.1,OEU001901.1,OEU003808.1,OEU019467.1,OEU013066.1,OEU051656.1,OEU047289.1,OEU010021.1,OEU028309.1,OEU018600.1,OEU030708.1,OEU056908.1,OEU…
GO:BP	regulation of macromolecule biosynthetic process	GO:0010556	7.43172e-07	6.12891	1733	3058	489	13579	OEU047511.1,OEU041729.1,OEU058685.1,OEU044199.1,OEU012534.1,OEU036541.1,OEU056097.1,OEU064871.1,OEU040361.1,OEU054867.1,OEU049102.1,OEU056765.1,OEU019219.1,OEU006387.1,OEU048400.1,OEU052021.2,OEU007880.1,OEU002120.1,OEU002092.1,OEU045803.1,OEU038305.1,OEU048005.1,OEU014819.1,OEU001901.1,OEU003808.1,OEU019467.1,OEU013066.1,OEU051656.1,OEU047289.1,OEU010021.1,OEU028309.1,OEU018600.1,OEU030708.1,OEU…
GO:BP	regulation of biosynthetic process	GO:0009889	8.08487e-07	6.09233	1742	3058	491	13579	OEU047511.1,OEU041729.1,OEU058685.1,OEU044199.1,OEU012534.1,OEU036541.1,OEU008233.1,OEU056097.1,OEU064871.1,OEU040361.1,OEU054867.1,OEU049102.1,OEU056765.1,OEU019219.1,OEU006387.1,OEU048400.1,OEU052021.2,OEU007880.1,OEU002120.1,OEU002092.1,OEU045803.1,OEU038305.1,OEU048005.1,OEU014819.1,OEU001901.1,OEU003808.1,OEU019467.1,OEU013066.1,OEU051656.1,OEU047289.1,OEU010021.1,OEU028309.1,OEU018600.1,OEU…
GO:BP	regulation of cellular biosynthetic process	GO:0031326	8.08487e-07	6.09233	1742	3058	491	13579	OEU047511.1,OEU041729.1,OEU058685.1,OEU044199.1,OEU012534.1,OEU036541.1,OEU008233.1,OEU056097.1,OEU064871.1,OEU040361.1,OEU054867.1,OEU049102.1,OEU056765.1,OEU019219.1,OEU006387.1,OEU048400.1,OEU052021.2,OEU007880.1,OEU002120.1,OEU002092.1,OEU045803.1,OEU038305.1,OEU048005.1,OEU014819.1,OEU001901.1,OEU003808.1,OEU019467.1,OEU013066.1,OEU051656.1,OEU047289.1,OEU010021.1,OEU028309.1,OEU018600.1,OEU…
GO:BP	regulation of gene expression	GO:0010468	1.07259e-05	4.96957	1809	3058	500	13579	OEU047511.1,OEU041729.1,OEU058685.1,OEU044199.1,OEU012534.1,OEU010085.1,OEU056097.1,OEU064871.1,OEU040361.1,OEU054867.1,OEU049102.1,OEU056765.1,OEU019219.1,OEU006387.1,OEU048400.1,OEU052021.2,OEU007880.1,OEU002120.1,OEU002092.1,OEU045803.1,OEU038305.1,OEU048005.1,OEU014819.1,OEU013668.4,OEU001901.1,OEU003808.1,OEU019467.1,OEU013066.1,OEU051656.1,OEU047289.1,OEU010021.1,OEU028309.1,OEU018600.1,OEU…
GO:BP	regulation of cellular metabolic process	GO:0031323	2.23265e-05	4.65118	1859	3058	510	13579	OEU047511.1,OEU032914.1,OEU043825.2,OEU041729.1,OEU058685.1,OEU037437.1,OEU044199.1,OEU012534.1,OEU036541.1,OEU008233.1,OEU056097.1,OEU064871.1,OEU057673.2,OEU040361.1,OEU054867.1,OEU049102.1,OEU056765.1,OEU019219.1,OEU027415.2,OEU006387.1,OEU048400.1,OEU052021.2,OEU007880.1,OEU002120.1,OEU002092.1,OEU045803.1,OEU038305.1,OEU048005.1,OEU014819.1,OEU001901.1,OEU003808.1,OEU019467.1,OEU013066.1,OEU…
GO:BP	regulation of primary metabolic process	GO:0080090	4.51987e-05	4.34487	1811	3058	496	13579	OEU047511.1,OEU041729.1,OEU058685.1,OEU037437.1,OEU044199.1,OEU012534.1,OEU056097.1,OEU064871.1,OEU040361.1,OEU054867.1,OEU049102.1,OEU056765.1,OEU019219.1,OEU006387.1,OEU048400.1,OEU052021.2,OEU007880.1,OEU002120.1,OEU002092.1,OEU045803.1,OEU038305.1,OEU048005.1,OEU014819.1,OEU001901.1,OEU003808.1,OEU019467.1,OEU013066.1,OEU051656.1,OEU047289.1,OEU035106.2,OEU010021.1,OEU028309.1,OEU018600.1,OEU…
GO:BP	regulation of nitrogen compound metabolic process	GO:0051171	4.97257e-05	4.30342	1800	3058	493	13579	OEU047511.1,OEU041729.1,OEU058685.1,OEU037437.1,OEU044199.1,OEU012534.1,OEU008233.1,OEU056097.1,OEU064871.1,OEU040361.1,OEU054867.1,OEU049102.1,OEU056765.1,OEU019219.1,OEU006387.1,OEU048400.1,OEU052021.2,OEU007880.1,OEU002120.1,OEU002092.1,OEU045803.1,OEU038305.1,OEU048005.1,OEU014819.1,OEU001901.1,OEU003808.1,OEU019467.1,OEU013066.1,OEU051656.1,OEU047289.1,OEU010021.1,OEU028309.1,OEU018600.1,OEU…
GO:BP	regulation of cellular process	GO:0050794	7.84725e-05	4.10528	2371	3058	630	13579	OEU047511.1,OEU032914.1,OEU043825.2,OEU031928.2,OEU041729.1,OEU058685.1,OEU037437.1,OEU044199.1,OEU012534.1,OEU036541.1,OEU008233.1,OEU056097.1,OEU064871.1,OEU057673.2,OEU040361.1,OEU012346.1,OEU054867.1,OEU049102.1,OEU017124.1,OEU056765.1,OEU019219.1,OEU027415.2,OEU006387.1,OEU002907.1,OEU048400.1,OEU052021.2,OEU007880.1,OEU060438.1,OEU002120.1,OEU002092.1,OEU045803.1,OEU044881.3,OEU038305.1,OEU…
GO:BP	phosphorylation	GO:0016310	0.000106976	3.97071	1757	3058	480	13579	OEU050796.1,OEU020705.1,OEU037437.1,OEU025480.1,OEU017315.1,OEU029329.1,OEU011903.2,OEU013830.1,OEU055726.1,OEU014517.3,OEU013719.2,OEU031760.1,OEU020350.1,OEU057673.2,OEU050593.1,OEU012346.1,OEU063557.2,OEU017124.1,OEU064530.2,OEU042592.2,OEU022120.1,OEU052398.1,OEU058461.1,OEU017785.2,OEU015099.1,OEU060438.1,OEU055699.1,OEU031456.1,OEU012218.1,OEU024167.1,OEU030717.1,OEU026677.1,OEU049284.1,OEU…
GO:BP	RNA biosynthetic process	GO:0032774	0.000146358	3.83458	1880	3058	509	13579	OEU047511.1,OEU006147.1,OEU041729.1,OEU058685.1,OEU044199.1,OEU038108.1,OEU012534.1,OEU056097.1,OEU064871.1,OEU001863.1,OEU040361.1,OEU054867.1,OEU049102.1,OEU056765.1,OEU019219.1,OEU006387.1,OEU048400.1,OEU052021.2,OEU007880.1,OEU002120.1,OEU002092.1,OEU045803.1,OEU038305.1,OEU048005.1,OEU014819.1,OEU001901.1,OEU003808.1,OEU019467.1,OEU013066.1,OEU051656.1,OEU047289.1,OEU010021.1,OEU028309.1,OEU…
GO:BP	regulation of metabolic process	GO:0019222	0.000217892	3.66176	1972	3058	530	13579	OEU047511.1,OEU032914.1,OEU043825.2,OEU041729.1,OEU058685.1,OEU037437.1,OEU044199.1,OEU012534.1,OEU036541.1,OEU010085.1,OEU008233.1,OEU056097.1,OEU064871.1,OEU057673.2,OEU040361.1,OEU054867.1,OEU049102.1,OEU056765.1,OEU019219.1,OEU027415.2,OEU006387.1,OEU048400.1,OEU052021.2,OEU007880.1,OEU002120.1,OEU002092.1,OEU045803.1,OEU038305.1,OEU048005.1,OEU014819.1,OEU013668.4,OEU001901.1,OEU003808.1,OEU…
GO:BP	transcription, DNA-templated	GO:0006351	0.000228458	3.64119	1878	3058	507	13579	OEU047511.1,OEU006147.1,OEU041729.1,OEU058685.1,OEU044199.1,OEU038108.1,OEU012534.1,OEU056097.1,OEU064871.1,OEU001863.1,OEU040361.1,OEU054867.1,OEU049102.1,OEU056765.1,OEU019219.1,OEU006387.1,OEU048400.1,OEU052021.2,OEU007880.1,OEU002120.1,OEU002092.1,OEU045803.1,OEU038305.1,OEU048005.1,OEU014819.1,OEU001901.1,OEU003808.1,OEU019467.1,OEU013066.1,OEU051656.1,OEU047289.1,OEU010021.1,OEU028309.1,OEU…
GO:BP	nucleic acid-templated transcription	GO:0097659	0.000228458	3.64119	1878	3058	507	13579	OEU047511.1,OEU006147.1,OEU041729.1,OEU058685.1,OEU044199.1,OEU038108.1,OEU012534.1,OEU056097.1,OEU064871.1,OEU001863.1,OEU040361.1,OEU054867.1,OEU049102.1,OEU056765.1,OEU019219.1,OEU006387.1,OEU048400.1,OEU052021.2,OEU007880.1,OEU002120.1,OEU002092.1,OEU045803.1,OEU038305.1,OEU048005.1,OEU014819.1,OEU001901.1,OEU003808.1,OEU019467.1,OEU013066.1,OEU051656.1,OEU047289.1,OEU010021.1,OEU028309.1,OEU…
GO:BP	regulation of macromolecule metabolic process	GO:0060255	0.00041215	3.38494	1940	3058	520	13579	OEU047511.1,OEU041729.1,OEU058685.1,OEU037437.1,OEU044199.1,OEU012534.1,OEU036541.1,OEU010085.1,OEU056097.1,OEU064871.1,OEU040361.1,OEU054867.1,OEU049102.1,OEU056765.1,OEU019219.1,OEU006387.1,OEU048400.1,OEU052021.2,OEU007880.1,OEU002120.1,OEU002092.1,OEU045803.1,OEU038305.1,OEU048005.1,OEU014819.1,OEU013668.4,OEU001901.1,OEU003808.1,OEU019467.1,OEU013066.1,OEU051656.1,OEU047289.1,OEU010021.1,OEU…
GO:BP	protein phosphorylation	GO:0006468	0.000581669	3.23532	1645	3058	447	13579	OEU050796.1,OEU037437.1,OEU025480.1,OEU017315.1,OEU029329.1,OEU011903.2,OEU013830.1,OEU055726.1,OEU014517.3,OEU013719.2,OEU031760.1,OEU020350.1,OEU057673.2,OEU050593.1,OEU063557.2,OEU017124.1,OEU064530.2,OEU042592.2,OEU022120.1,OEU052398.1,OEU058461.1,OEU017785.2,OEU015099.1,OEU060438.1,OEU055699.1,OEU031456.1,OEU012218.1,OEU024167.1,OEU030717.1,OEU026677.1,OEU049284.1,OEU002986.1,OEU000825.1,OEU…
GO:BP	carbohydrate metabolic process	GO:0005975	0.00116696	2.93295	964	3058	276	13579	OEU037647.1,OEU026112.1,OEU062428.1,OEU020705.1,OEU015732.1,OEU038996.2,OEU019487.1,OEU063143.1,OEU041612.3,OEU000973.1,OEU011070.1,OEU040651.1,OEU040353.1,OEU020205.1,OEU057673.2,OEU051718.1,OEU005735.1,OEU008557.1,OEU018625.1,OEU030451.1,OEU059837.1,OEU000971.1,OEU005354.1,OEU017921.2,OEU037646.1,OEU061215.1,OEU051495.1,OEU029532.2,OEU046225.1,OEU059242.2,OEU020052.1,OEU062090.2,OEU042855.1,OEU…
GO:BP	organic cyclic compound biosynthetic process	GO:1901362	0.00133976	2.87297	2253	3058	591	13579	OEU036623.1,OEU005611.1,OEU047511.1,OEU008920.1,OEU006147.1,OEU001061.1,OEU046911.2,OEU041729.1,OEU058685.1,OEU034857.1,OEU044199.1,OEU035834.1,OEU038108.1,OEU012534.1,OEU049713.1,OEU051209.1,OEU008233.1,OEU056097.1,OEU064871.1,OEU001863.1,OEU000012.1,OEU040361.1,OEU054867.1,OEU049102.1,OEU056765.1,OEU019219.1,OEU006387.1,OEU048400.1,OEU052021.2,OEU007880.1,OEU002120.1,OEU002092.1,OEU045803.1,OEU…
GO:BP	regulation of biological process	GO:0050789	0.00241965	2.61625	2624	3058	677	13579	OEU055597.1,OEU047511.1,OEU032914.1,OEU043825.2,OEU031928.2,OEU041729.1,OEU058685.1,OEU037437.1,OEU044199.1,OEU012534.1,OEU036541.1,OEU010085.1,OEU008233.1,OEU056097.1,OEU064871.1,OEU057673.2,OEU040361.1,OEU012346.1,OEU054867.1,OEU049102.1,OEU017124.1,OEU056765.1,OEU019219.1,OEU027415.2,OEU006387.1,OEU002907.1,OEU048400.1,OEU052021.2,OEU007880.1,OEU060438.1,OEU002120.1,OEU002092.1,OEU045803.1,OEU…
GO:BP	aromatic compound biosynthetic process	GO:0019438	0.00284718	2.54559	2182	3058	571	13579	OEU036623.1,OEU005611.1,OEU047511.1,OEU008920.1,OEU006147.1,OEU001061.1,OEU046911.2,OEU041729.1,OEU058685.1,OEU034857.1,OEU044199.1,OEU035834.1,OEU038108.1,OEU012534.1,OEU049713.1,OEU051209.1,OEU008233.1,OEU056097.1,OEU064871.1,OEU001863.1,OEU040361.1,OEU054867.1,OEU049102.1,OEU056765.1,OEU019219.1,OEU006387.1,OEU048400.1,OEU052021.2,OEU007880.1,OEU002120.1,OEU002092.1,OEU045803.1,OEU038305.1,OEU…
GO:BP	nucleobase-containing compound biosynthetic process	GO:0034654	0.00350819	2.45492	2052	3058	539	13579	OEU005611.1,OEU047511.1,OEU006147.1,OEU001061.1,OEU046911.2,OEU041729.1,OEU058685.1,OEU034857.1,OEU044199.1,OEU038108.1,OEU012534.1,OEU051209.1,OEU056097.1,OEU064871.1,OEU001863.1,OEU040361.1,OEU054867.1,OEU049102.1,OEU056765.1,OEU019219.1,OEU006387.1,OEU048400.1,OEU052021.2,OEU007880.1,OEU002120.1,OEU002092.1,OEU045803.1,OEU038305.1,OEU048005.1,OEU014819.1,OEU057296.2,OEU001901.1,OEU003808.1,OEU…
GO:BP	inorganic anion transport	GO:0015698	0.00438898	2.35764	63	3058	30	13579	OEU025386.2,OEU019988.1,OEU027207.1,OEU005857.1,OEU003933.1,OEU010706.1,OEU051949.2,OEU055953.3,OEU005856.4,OEU056711.1,OEU054182.1,OEU043631.1,OEU064707.1,OEU000236.2,OEU029461.1,OEU011286.2,OEU011495.1,OEU055209.1,OEU055241.1,OEU016125.1,OEU002819.1,OEU025761.2,OEU045169.1,OEU011962.2,OEU030704.1,OEU036016.1,OEU063606.1,OEU058777.1,OEU003266.3,OEU023624.1
GO:BP	heterocycle biosynthetic process	GO:0018130	0.00745979	2.12727	2186	3058	568	13579	OEU005611.1,OEU047511.1,OEU008920.1,OEU006147.1,OEU001061.1,OEU046911.2,OEU041729.1,OEU058685.1,OEU034857.1,OEU044199.1,OEU038108.1,OEU012534.1,OEU049713.1,OEU051209.1,OEU008233.1,OEU056097.1,OEU064871.1,OEU001863.1,OEU000012.1,OEU040361.1,OEU054867.1,OEU049102.1,OEU056765.1,OEU019219.1,OEU006387.1,OEU048400.1,OEU052021.2,OEU007880.1,OEU002120.1,OEU002092.1,OEU045803.1,OEU038305.1,OEU048005.1,OEU…
GO:BP	biological regulation	GO:0065007	0.0089563	2.04787	2750	3058	701	13579	OEU055597.1,OEU047511.1,OEU032914.1,OEU043825.2,OEU031928.2,OEU041729.1,OEU058685.1,OEU037437.1,OEU044199.1,OEU063380.1,OEU012534.1,OEU036541.1,OEU010085.1,OEU027336.1,OEU057634.1,OEU008233.1,OEU056097.1,OEU064871.1,OEU057673.2,OEU040361.1,OEU012346.1,OEU054867.1,OEU049102.1,OEU017124.1,OEU056765.1,OEU019219.1,OEU027415.2,OEU006387.1,OEU002907.1,OEU048400.1,OEU052021.2,OEU007880.1,OEU060438.1,OEU…
GO:BP	phosphorus metabolic process	GO:0006793	0.0232188	1.63416	2274	3058	584	13579	OEU005611.1,OEU050796.1,OEU020705.1,OEU001061.1,OEU046911.2,OEU034857.1,OEU037437.1,OEU025480.1,OEU017315.1,OEU029329.1,OEU054147.1,OEU011903.2,OEU013830.1,OEU055726.1,OEU014517.3,OEU027094.2,OEU013719.2,OEU031760.1,OEU051209.1,OEU020350.1,OEU030033.1,OEU057673.2,OEU050593.1,OEU012346.1,OEU063557.2,OEU059837.1,OEU017124.1,OEU064530.2,OEU042592.2,OEU022120.1,OEU052398.1,OEU058461.1,OEU017785.2,OEU…
GO:BP	phosphate-containing compound metabolic process	GO:0006796	0.0277678	1.55646	2269	3058	582	13579	OEU005611.1,OEU050796.1,OEU020705.1,OEU001061.1,OEU046911.2,OEU034857.1,OEU037437.1,OEU025480.1,OEU017315.1,OEU029329.1,OEU054147.1,OEU011903.2,OEU013830.1,OEU055726.1,OEU014517.3,OEU027094.2,OEU013719.2,OEU031760.1,OEU051209.1,OEU020350.1,OEU030033.1,OEU057673.2,OEU050593.1,OEU012346.1,OEU063557.2,OEU059837.1,OEU017124.1,OEU064530.2,OEU042592.2,OEU022120.1,OEU052398.1,OEU058461.1,OEU017785.2,OEU…
GO:BP	anion transport	GO:0006820	0.0306527	1.51353	127	3058	48	13579	OEU042231.1,OEU057673.2,OEU025386.2,OEU014663.1,OEU019988.1,OEU027207.1,OEU005857.1,OEU057352.1,OEU052302.1,OEU003933.1,OEU010706.1,OEU051949.2,OEU055953.3,OEU005856.4,OEU056711.1,OEU054182.1,OEU020093.1,OEU059582.1,OEU043631.1,OEU063041.1,OEU064707.1,OEU000236.2,OEU029461.1,OEU009098.1,OEU051457.1,OEU007472.1,OEU011286.2,OEU011495.1,OEU055209.1,OEU055241.1,OEU016125.1,OEU002819.1,OEU025761.2,OEU…
GO:BP	meiotic nuclear division	GO:0140013	0.0358669	1.44531	39	3058	20	13579	OEU034092.2,OEU017766.1,OEU035752.3,OEU024856.1,OEU042810.1,OEU044066.1,OEU029422.1,OEU005966.1,OEU058965.1,OEU035746.1,OEU000598.1,OEU006039.1,OEU010168.1,OEU040860.1,OEU056851.1,OEU038464.1,OEU042809.1,OEU056255.1,OEU007060.1,OEU012497.1
GO:CC	membrane	GO:0016020	1.31016e-11	10.8827	2626	1158	652	5626	OEU001314.2,OEU012154.1,OEU004714.1,OEU032914.1,OEU033974.1,OEU043825.2,OEU037826.1,OEU001271.1,OEU001061.1,OEU015026.1,OEU029976.1,OEU013004.1,OEU004118.1,OEU034118.1,OEU030436.1,OEU037187.1,OEU044564.2,OEU036185.1,OEU032635.1,OEU020668.3,OEU021505.1,OEU044935.1,OEU008569.1,OEU046797.1,OEU052785.1,OEU051209.1,OEU039976.1,OEU029703.1,OEU011089.1,OEU040290.1,OEU042231.1,OEU051718.1,OEU046166.1,OEU…
GO:CC	intrinsic component of membrane	GO:0031224	1.88976e-05	4.72359	1208	1158	314	5626	OEU012154.1,OEU004714.1,OEU015026.1,OEU004118.1,OEU034118.1,OEU032635.1,OEU020668.3,OEU046797.1,OEU052785.1,OEU039976.1,OEU046166.1,OEU057200.2,OEU017269.1,OEU063230.2,OEU007602.1,OEU046860.1,OEU011263.1,OEU034556.1,OEU040379.1,OEU035169.1,OEU002672.1,OEU007828.1,OEU054254.1,OEU060607.1,OEU063945.1,OEU005301.1,OEU046358.1,OEU002249.2,OEU004694.1,OEU025386.2,OEU061908.1,OEU063365.1,OEU003127.2,OEU…
GO:CC	integral component of membrane	GO:0016021	3.82502e-05	4.41737	1189	1158	308	5626	OEU012154.1,OEU004714.1,OEU015026.1,OEU004118.1,OEU034118.1,OEU032635.1,OEU020668.3,OEU046797.1,OEU052785.1,OEU039976.1,OEU046166.1,OEU057200.2,OEU017269.1,OEU063230.2,OEU007602.1,OEU046860.1,OEU011263.1,OEU034556.1,OEU040379.1,OEU035169.1,OEU002672.1,OEU007828.1,OEU054254.1,OEU060607.1,OEU063945.1,OEU005301.1,OEU046358.1,OEU002249.2,OEU004694.1,OEU025386.2,OEU061908.1,OEU063365.1,OEU003127.2,OEU…

## Sheet: Stage 3 endocarp
Supplementary Data S5B. Functional enrichment analysis of Chondorlia (CHO) vs Koroneiki (KO) stage 3 endocarp DEGs.The GO terms are classified according to Molecular Function (MF), Biological Process (BP), and Cellular Component (CC).
source	term_name	term_id	adjusted_p_value	negative_log10_of_adjusted_p_value	term_size	query_size	intersection_size	effective_domain_size	intersections
GO:MF	oxidoreductase activity	GO:0016491	5.42498e-20	19.2656	1825	4549	568	20843	OEU026112.1,OEU062428.1,OEU032914.1,OEU057193.1,OEU043825.2,OEU036609.1,OEU027912.1,OEU012717.2,OEU013637.1,OEU058255.1,OEU010259.1,OEU021144.1,OEU051516.1,OEU019247.1,OEU058679.1,OEU046073.1,OEU021758.1,OEU049732.1,OEU059047.1,OEU054252.1,OEU001507.1,OEU027609.1,OEU032851.1,OEU011318.1,OEU002736.1,OEU051143.1,OEU017768.1,OEU027104.1,OEU046876.1,OEU026726.1,OEU023108.2,OEU032111.1,OEU009882.1,OEU…
GO:MF	ADP binding	GO:0043531	2.78181e-12	11.5557	289	4549	121	20843	OEU018381.1,OEU016422.1,OEU047724.1,OEU004286.1,OEU037523.2,OEU023776.4,OEU033306.2,OEU010177.1,OEU024607.1,OEU016047.1,OEU057886.1,OEU024977.1,OEU006305.1,OEU032347.1,OEU059288.1,OEU063788.1,OEU034377.2,OEU008538.1,OEU020879.1,OEU061080.1,OEU032353.1,OEU018285.1,OEU003360.1,OEU041297.1,OEU010488.2,OEU006546.1,OEU008532.1,OEU018382.1,OEU009568.1,OEU020459.1,OEU056747.1,OEU008525.1,OEU064277.1,OEU…
GO:MF	transmembrane transporter activity	GO:0022857	8.40343e-11	10.0755	1208	4549	368	20843	OEU041378.1,OEU012154.1,OEU033974.1,OEU001271.1,OEU001061.1,OEU059224.1,OEU044564.2,OEU046797.1,OEU051209.1,OEU039976.1,OEU027104.1,OEU060937.1,OEU060187.1,OEU048726.2,OEU012381.3,OEU055683.1,OEU004330.1,OEU016396.1,OEU061779.1,OEU049205.1,OEU017762.1,OEU016185.1,OEU057296.2,OEU034556.1,OEU040379.1,OEU054254.1,OEU060607.1,OEU003379.1,OEU002432.1,OEU005301.1,OEU028974.1,OEU006412.1,OEU039474.1,OEU…
GO:MF	transporter activity	GO:0005215	4.62329e-10	9.33505	1265	4549	379	20843	OEU041378.1,OEU012154.1,OEU004714.1,OEU033974.1,OEU001271.1,OEU001061.1,OEU059224.1,OEU044564.2,OEU046797.1,OEU051209.1,OEU039976.1,OEU027104.1,OEU060937.1,OEU054550.1,OEU060187.1,OEU048726.2,OEU012381.3,OEU055683.1,OEU004330.1,OEU016396.1,OEU061779.1,OEU049205.1,OEU017762.1,OEU016185.1,OEU057296.2,OEU034556.1,OEU040379.1,OEU054254.1,OEU060607.1,OEU003379.1,OEU002432.1,OEU005301.1,OEU028974.1,OEU…
GO:MF	small molecule binding	GO:0036094	1.28381e-07	6.8915	3932	4549	1003	20843	OEU032479.2,OEU009486.1,OEU050984.1,OEU026112.1,OEU062428.1,OEU004714.1,OEU050796.1,OEU012717.2,OEU033150.1,OEU021144.1,OEU004329.1,OEU018381.1,OEU048951.1,OEU016422.1,OEU024764.1,OEU025480.1,OEU055274.1,OEU011903.2,OEU047724.1,OEU004236.1,OEU010105.1,OEU017861.1,OEU035138.1,OEU004286.1,OEU002119.1,OEU014517.3,OEU015276.1,OEU031760.1,OEU055602.1,OEU039976.1,OEU038066.1,OEU046876.1,OEU063840.3,OEU…
GO:MF	adenyl nucleotide binding	GO:0030554	1.38088e-07	6.85985	3085	4549	805	20843	OEU009486.1,OEU004714.1,OEU050796.1,OEU033150.1,OEU004329.1,OEU018381.1,OEU048951.1,OEU016422.1,OEU024764.1,OEU025480.1,OEU055274.1,OEU011903.2,OEU047724.1,OEU004236.1,OEU010105.1,OEU017861.1,OEU035138.1,OEU004286.1,OEU014517.3,OEU015276.1,OEU031760.1,OEU055602.1,OEU039976.1,OEU038066.1,OEU063840.3,OEU020350.1,OEU037523.2,OEU023776.4,OEU060937.1,OEU057673.2,OEU054550.1,OEU002044.1,OEU026937.1,OEU…
GO:MF	iron ion binding	GO:0005506	1.40943e-07	6.85096	449	4549	154	20843	OEU036609.1,OEU010259.1,OEU058679.1,OEU063380.1,OEU054252.1,OEU027336.1,OEU057634.1,OEU026726.1,OEU036438.1,OEU033406.1,OEU040597.1,OEU012378.4,OEU037731.1,OEU045498.1,OEU046371.3,OEU030457.1,OEU058442.2,OEU051496.1,OEU024382.1,OEU013667.1,OEU023459.1,OEU031803.1,OEU034497.1,OEU055301.1,OEU039719.1,OEU063269.1,OEU031802.1,OEU040414.2,OEU047823.1,OEU025266.1,OEU058052.1,OEU012232.1,OEU036491.2,OEU…
GO:MF	adenyl ribonucleotide binding	GO:0032559	1.52714e-07	6.81612	3078	4549	803	20843	OEU009486.1,OEU004714.1,OEU050796.1,OEU033150.1,OEU004329.1,OEU018381.1,OEU048951.1,OEU016422.1,OEU024764.1,OEU025480.1,OEU055274.1,OEU011903.2,OEU047724.1,OEU004236.1,OEU010105.1,OEU017861.1,OEU035138.1,OEU004286.1,OEU014517.3,OEU015276.1,OEU031760.1,OEU055602.1,OEU039976.1,OEU038066.1,OEU063840.3,OEU020350.1,OEU037523.2,OEU023776.4,OEU060937.1,OEU057673.2,OEU054550.1,OEU002044.1,OEU026937.1,OEU…
GO:MF	nucleotide binding	GO:0000166	3.5237e-07	6.453	3772	4549	962	20843	OEU009486.1,OEU026112.1,OEU062428.1,OEU004714.1,OEU050796.1,OEU012717.2,OEU033150.1,OEU021144.1,OEU004329.1,OEU018381.1,OEU048951.1,OEU016422.1,OEU024764.1,OEU025480.1,OEU055274.1,OEU011903.2,OEU047724.1,OEU004236.1,OEU010105.1,OEU017861.1,OEU035138.1,OEU004286.1,OEU014517.3,OEU015276.1,OEU031760.1,OEU055602.1,OEU039976.1,OEU038066.1,OEU046876.1,OEU063840.3,OEU020350.1,OEU037523.2,OEU023776.4,OEU…
GO:MF	nucleoside phosphate binding	GO:1901265	3.5237e-07	6.453	3772	4549	962	20843	OEU009486.1,OEU026112.1,OEU062428.1,OEU004714.1,OEU050796.1,OEU012717.2,OEU033150.1,OEU021144.1,OEU004329.1,OEU018381.1,OEU048951.1,OEU016422.1,OEU024764.1,OEU025480.1,OEU055274.1,OEU011903.2,OEU047724.1,OEU004236.1,OEU010105.1,OEU017861.1,OEU035138.1,OEU004286.1,OEU014517.3,OEU015276.1,OEU031760.1,OEU055602.1,OEU039976.1,OEU038066.1,OEU046876.1,OEU063840.3,OEU020350.1,OEU037523.2,OEU023776.4,OEU…
GO:MF	oxidoreductase activity, acting on paired donors, with incorporation or reduction of molecular oxygen	GO:0016705	6.41172e-07	6.19303	443	4549	150	20843	OEU036609.1,OEU010259.1,OEU058679.1,OEU051301.2,OEU007501.1,OEU060750.2,OEU033406.1,OEU040597.1,OEU011908.1,OEU012378.4,OEU037731.1,OEU045498.1,OEU030457.1,OEU010481.1,OEU058442.2,OEU023459.1,OEU031803.1,OEU034497.1,OEU055301.1,OEU009943.1,OEU039719.1,OEU063269.1,OEU031802.1,OEU047823.1,OEU025266.1,OEU058052.1,OEU012232.1,OEU036491.2,OEU014215.1,OEU023374.1,OEU032134.1,OEU037896.1,OEU033739.1,OEU…
GO:MF	anion binding	GO:0043168	7.58845e-07	6.11985	3772	4549	959	20843	OEU032479.2,OEU009486.1,OEU050984.1,OEU004714.1,OEU050796.1,OEU012717.2,OEU033150.1,OEU004329.1,OEU018381.1,OEU048951.1,OEU016422.1,OEU024764.1,OEU025480.1,OEU055274.1,OEU011903.2,OEU047724.1,OEU004236.1,OEU010105.1,OEU017861.1,OEU035138.1,OEU004286.1,OEU002119.1,OEU014517.3,OEU015276.1,OEU031760.1,OEU055602.1,OEU039976.1,OEU038066.1,OEU063840.3,OEU020350.1,OEU037523.2,OEU023776.4,OEU060937.1,OEU…
GO:MF	catalytic activity	GO:0003824	2.41991e-06	5.6162	10255	4549	2406	20843	OEU032479.2,OEU022348.1,OEU009486.1,OEU020242.1,OEU037647.1,OEU050984.1,OEU026112.1,OEU062428.1,OEU032914.1,OEU005452.1,OEU057193.1,OEU043825.2,OEU036609.1,OEU050796.1,OEU044164.1,OEU027912.1,OEU052181.1,OEU003071.1,OEU012717.2,OEU008920.1,OEU020705.1,OEU034416.1,OEU013637.1,OEU033150.1,OEU058255.1,OEU064904.2,OEU010259.1,OEU053270.1,OEU015732.1,OEU049078.1,OEU001061.1,OEU043240.1,OEU001881.1,OEU…
GO:MF	monooxygenase activity	GO:0004497	6.07013e-06	5.2168	438	4549	145	20843	OEU036609.1,OEU010259.1,OEU058679.1,OEU026726.1,OEU009882.1,OEU007501.1,OEU060750.2,OEU033406.1,OEU011908.1,OEU012378.4,OEU037731.1,OEU045498.1,OEU030457.1,OEU010481.1,OEU058442.2,OEU023459.1,OEU031803.1,OEU034497.1,OEU055301.1,OEU063269.1,OEU031802.1,OEU040414.2,OEU047823.1,OEU025266.1,OEU058052.1,OEU058424.1,OEU012232.1,OEU036491.2,OEU014215.1,OEU023374.1,OEU032134.1,OEU037896.1,OEU052704.1,OEU…
GO:MF	active transmembrane transporter activity	GO:0022804	1.92785e-05	4.71493	375	4549	126	20843	OEU039976.1,OEU027104.1,OEU060937.1,OEU016396.1,OEU034556.1,OEU003379.1,OEU005301.1,OEU006412.1,OEU002730.1,OEU025386.2,OEU052309.1,OEU014311.1,OEU056625.1,OEU056714.1,OEU017931.1,OEU060255.1,OEU019837.1,OEU044761.1,OEU019988.1,OEU017930.1,OEU021531.1,OEU011055.4,OEU022097.1,OEU046385.1,OEU062880.2,OEU053681.1,OEU057352.1,OEU014082.1,OEU052302.1,OEU037145.1,OEU020522.2,OEU003933.1,OEU004325.1,OEU…
GO:MF	carbohydrate derivative binding	GO:0097367	2.59185e-05	4.58639	3463	4549	873	20843	OEU009486.1,OEU004714.1,OEU050796.1,OEU012717.2,OEU033150.1,OEU004329.1,OEU018381.1,OEU048951.1,OEU016422.1,OEU024764.1,OEU025480.1,OEU055274.1,OEU011903.2,OEU047724.1,OEU004236.1,OEU010105.1,OEU017861.1,OEU035138.1,OEU004286.1,OEU014517.3,OEU015276.1,OEU031760.1,OEU055602.1,OEU039976.1,OEU038066.1,OEU063840.3,OEU020350.1,OEU037523.2,OEU023776.4,OEU060937.1,OEU057673.2,OEU054550.1,OEU002044.1,OEU…
GO:MF	ion binding	GO:0043167	4.11538e-05	4.38559	6126	4549	1477	20843	OEU032479.2,OEU009486.1,OEU050984.1,OEU004714.1,OEU036609.1,OEU056847.1,OEU050796.1,OEU012717.2,OEU033150.1,OEU064904.2,OEU010259.1,OEU037948.1,OEU019247.1,OEU004329.1,OEU018381.1,OEU048951.1,OEU058679.1,OEU034043.1,OEU003588.2,OEU016422.1,OEU000141.1,OEU036185.1,OEU024764.1,OEU049732.1,OEU025480.1,OEU059047.1,OEU063380.1,OEU055274.1,OEU011903.2,OEU054252.1,OEU047724.1,OEU004236.1,OEU031650.1,OEU…
GO:MF	tetrapyrrole binding	GO:0046906	7.4336e-05	4.1288	538	4549	167	20843	OEU036609.1,OEU013637.1,OEU010259.1,OEU015026.1,OEU058679.1,OEU002736.1,OEU033406.1,OEU012378.4,OEU037731.1,OEU045498.1,OEU008325.1,OEU030457.1,OEU058442.2,OEU023459.1,OEU031803.1,OEU032403.1,OEU034497.1,OEU055301.1,OEU051277.1,OEU063269.1,OEU031802.1,OEU054134.3,OEU047823.1,OEU025266.1,OEU058052.1,OEU012232.1,OEU036491.2,OEU001168.1,OEU023374.1,OEU032134.1,OEU037896.1,OEU024439.1,OEU052704.1,OEU…
GO:MF	ribonucleotide binding	GO:0032553	8.66214e-05	4.06237	3438	4549	862	20843	OEU009486.1,OEU004714.1,OEU050796.1,OEU012717.2,OEU033150.1,OEU004329.1,OEU018381.1,OEU048951.1,OEU016422.1,OEU024764.1,OEU025480.1,OEU055274.1,OEU011903.2,OEU047724.1,OEU004236.1,OEU010105.1,OEU017861.1,OEU035138.1,OEU004286.1,OEU014517.3,OEU015276.1,OEU031760.1,OEU055602.1,OEU039976.1,OEU038066.1,OEU063840.3,OEU020350.1,OEU037523.2,OEU023776.4,OEU060937.1,OEU057673.2,OEU054550.1,OEU002044.1,OEU…
GO:MF	purine ribonucleotide binding	GO:0032555	9.44236e-05	4.02492	3405	4549	854	20843	OEU009486.1,OEU004714.1,OEU050796.1,OEU033150.1,OEU004329.1,OEU018381.1,OEU048951.1,OEU016422.1,OEU024764.1,OEU025480.1,OEU055274.1,OEU011903.2,OEU047724.1,OEU004236.1,OEU010105.1,OEU017861.1,OEU035138.1,OEU004286.1,OEU014517.3,OEU015276.1,OEU031760.1,OEU055602.1,OEU039976.1,OEU038066.1,OEU063840.3,OEU020350.1,OEU037523.2,OEU023776.4,OEU060937.1,OEU057673.2,OEU054550.1,OEU002044.1,OEU045618.1,OEU…
GO:MF	phosphotransferase activity, alcohol group as acceptor	GO:0016773	0.000136902	3.86359	1806	4549	478	20843	OEU050796.1,OEU033150.1,OEU004329.1,OEU048951.1,OEU024764.1,OEU025480.1,OEU011903.2,OEU010105.1,OEU017861.1,OEU035138.1,OEU014517.3,OEU015276.1,OEU031760.1,OEU038066.1,OEU063840.3,OEU020350.1,OEU057673.2,OEU002044.1,OEU012346.1,OEU025470.3,OEU063557.2,OEU064530.2,OEU042592.2,OEU022120.1,OEU018731.1,OEU052398.1,OEU058461.1,OEU060438.1,OEU043891.1,OEU055699.1,OEU048098.1,OEU022975.1,OEU063611.1,OEU…
GO:MF	kinase activity	GO:0016301	0.000147093	3.83241	1870	4549	493	20843	OEU050796.1,OEU033150.1,OEU004329.1,OEU048951.1,OEU024764.1,OEU025480.1,OEU011903.2,OEU010105.1,OEU017861.1,OEU035138.1,OEU014517.3,OEU015276.1,OEU031760.1,OEU038066.1,OEU063840.3,OEU020350.1,OEU057673.2,OEU002044.1,OEU012346.1,OEU025470.3,OEU063557.2,OEU064530.2,OEU042592.2,OEU022120.1,OEU018731.1,OEU052398.1,OEU058461.1,OEU060438.1,OEU043891.1,OEU055699.1,OEU048098.1,OEU022975.1,OEU063611.1,OEU…
GO:MF	purine nucleotide binding	GO:0017076	0.000153149	3.81488	3423	4549	856	20843	OEU009486.1,OEU004714.1,OEU050796.1,OEU033150.1,OEU004329.1,OEU018381.1,OEU048951.1,OEU016422.1,OEU024764.1,OEU025480.1,OEU055274.1,OEU011903.2,OEU047724.1,OEU004236.1,OEU010105.1,OEU017861.1,OEU035138.1,OEU004286.1,OEU014517.3,OEU015276.1,OEU031760.1,OEU055602.1,OEU039976.1,OEU038066.1,OEU063840.3,OEU020350.1,OEU037523.2,OEU023776.4,OEU060937.1,OEU057673.2,OEU054550.1,OEU002044.1,OEU045618.1,OEU…
GO:MF	protein kinase activity	GO:0004672	0.000235434	3.62813	1638	4549	436	20843	OEU050796.1,OEU033150.1,OEU004329.1,OEU048951.1,OEU024764.1,OEU025480.1,OEU011903.2,OEU010105.1,OEU035138.1,OEU014517.3,OEU015276.1,OEU031760.1,OEU038066.1,OEU063840.3,OEU020350.1,OEU057673.2,OEU012346.1,OEU025470.3,OEU063557.2,OEU064530.2,OEU042592.2,OEU022120.1,OEU018731.1,OEU052398.1,OEU058461.1,OEU060438.1,OEU043891.1,OEU055699.1,OEU048098.1,OEU022975.1,OEU012218.1,OEU024167.1,OEU026677.1,OEU…
GO:MF	heme binding	GO:0020037	0.000305278	3.5153	522	4549	160	20843	OEU036609.1,OEU013637.1,OEU010259.1,OEU058679.1,OEU002736.1,OEU033406.1,OEU012378.4,OEU037731.1,OEU045498.1,OEU008325.1,OEU030457.1,OEU058442.2,OEU023459.1,OEU031803.1,OEU032403.1,OEU034497.1,OEU055301.1,OEU051277.1,OEU063269.1,OEU031802.1,OEU054134.3,OEU047823.1,OEU025266.1,OEU058052.1,OEU012232.1,OEU036491.2,OEU001168.1,OEU023374.1,OEU032134.1,OEU037896.1,OEU024439.1,OEU052704.1,OEU037357.1,OEU…
GO:MF	transferase activity	GO:0016740	0.000429877	3.36666	3897	4549	960	20843	OEU032479.2,OEU022348.1,OEU050984.1,OEU050796.1,OEU003071.1,OEU034416.1,OEU033150.1,OEU053270.1,OEU004329.1,OEU048951.1,OEU057641.1,OEU004823.4,OEU024764.1,OEU025480.1,OEU055274.1,OEU011903.2,OEU010105.1,OEU017861.1,OEU035138.1,OEU002119.1,OEU014517.3,OEU015276.1,OEU031760.1,OEU045381.1,OEU038066.1,OEU044305.1,OEU063840.3,OEU020350.1,OEU000012.1,OEU042856.2,OEU016759.2,OEU057673.2,OEU051718.1,OEU…
GO:MF	secondary active transmembrane transporter activity	GO:0015291	0.000997359	3.00115	170	4549	63	20843	OEU016396.1,OEU003379.1,OEU006412.1,OEU002730.1,OEU025386.2,OEU052309.1,OEU056714.1,OEU019988.1,OEU046385.1,OEU062880.2,OEU057352.1,OEU052302.1,OEU020522.2,OEU003933.1,OEU004325.1,OEU008642.1,OEU020511.2,OEU026203.1,OEU051949.2,OEU005856.4,OEU018827.1,OEU015665.1,OEU043631.1,OEU038735.1,OEU041983.1,OEU029461.1,OEU019533.1,OEU060045.1,OEU014582.1,OEU017871.1,OEU018765.1,OEU049220.1,OEU039785.1,OEU…
GO:MF	sequence-specific DNA binding	GO:0043565	0.00152818	2.81583	446	4549	137	20843	OEU035144.1,OEU048400.1,OEU052021.2,OEU002120.1,OEU016975.2,OEU008603.2,OEU055358.1,OEU028309.1,OEU037035.2,OEU013239.1,OEU019828.1,OEU062913.1,OEU056236.1,OEU064866.1,OEU005961.1,OEU042401.1,OEU014357.1,OEU012603.1,OEU043065.1,OEU018633.1,OEU025799.1,OEU038190.1,OEU007829.1,OEU022578.1,OEU010128.1,OEU054678.1,OEU021286.1,OEU004203.1,OEU043888.1,OEU001280.1,OEU040698.1,OEU021633.1,OEU042954.1,OEU…
GO:MF	transferase activity, transferring phosphorus-containing groups	GO:0016772	0.00161976	2.79055	2086	4549	535	20843	OEU050796.1,OEU033150.1,OEU004329.1,OEU048951.1,OEU024764.1,OEU025480.1,OEU011903.2,OEU010105.1,OEU017861.1,OEU035138.1,OEU014517.3,OEU015276.1,OEU031760.1,OEU038066.1,OEU063840.3,OEU020350.1,OEU057673.2,OEU002044.1,OEU012346.1,OEU025470.3,OEU063557.2,OEU064530.2,OEU042592.2,OEU022120.1,OEU017921.2,OEU018731.1,OEU061215.1,OEU052398.1,OEU058461.1,OEU060438.1,OEU043891.1,OEU055699.1,OEU048098.1,OEU…
GO:MF	DNA-binding transcription factor activity	GO:0003700	0.0100418	1.99819	946	4549	257	20843	OEU047511.1,OEU048808.1,OEU035144.1,OEU048420.1,OEU058911.1,OEU049500.1,OEU019075.2,OEU030908.1,OEU009043.2,OEU052021.2,OEU002120.1,OEU038305.1,OEU023045.1,OEU048834.2,OEU055358.1,OEU036680.2,OEU028309.1,OEU056908.1,OEU062798.2,OEU037035.2,OEU013239.1,OEU019828.1,OEU062913.1,OEU042528.1,OEU056236.1,OEU056771.1,OEU054894.1,OEU001489.1,OEU036090.1,OEU062176.1,OEU064866.1,OEU005961.1,OEU048863.2,OEU…
GO:MF	ATPase-coupled transmembrane transporter activity	GO:0042626	0.0205367	1.68747	167	4549	58	20843	OEU039976.1,OEU060937.1,OEU034556.1,OEU005301.1,OEU056625.1,OEU017931.1,OEU060255.1,OEU019837.1,OEU044761.1,OEU017930.1,OEU021531.1,OEU011055.4,OEU022097.1,OEU053681.1,OEU014082.1,OEU037145.1,OEU024114.1,OEU059485.1,OEU053180.1,OEU050196.1,OEU006914.1,OEU049461.1,OEU002547.1,OEU023610.1,OEU029878.3,OEU026789.1,OEU044196.1,OEU028087.1,OEU026569.1,OEU045617.1,OEU008520.1,OEU064072.1,OEU053607.1,OEU…
GO:MF	FAD binding	GO:0071949	0.0271934	1.56554	75	4549	31	20843	OEU031955.2,OEU031301.1,OEU045189.1,OEU058492.1,OEU051496.1,OEU059936.2,OEU040682.1,OEU040058.2,OEU040681.1,OEU011193.1,OEU059934.1,OEU003894.1,OEU011192.1,OEU015143.1,OEU063156.1,OEU018574.1,OEU014105.1,OEU027352.1,OEU041123.1,OEU062462.1,OEU061570.2,OEU014102.1,OEU035940.1,OEU011186.1,OEU059930.1,OEU016459.1,OEU014100.1,OEU059929.1,OEU041140.1,OEU030993.2,OEU014095.1
GO:MF	hydrolase activity, hydrolyzing O-glycosyl compounds	GO:0004553	0.0284252	1.5463	519	4549	149	20843	OEU020242.1,OEU037647.1,OEU015732.1,OEU049078.1,OEU011070.1,OEU040353.1,OEU020205.1,OEU040652.1,OEU014238.1,OEU040131.1,OEU051495.1,OEU063613.2,OEU052274.2,OEU013759.1,OEU047027.1,OEU063529.1,OEU064865.3,OEU012936.1,OEU033429.1,OEU036761.1,OEU044041.2,OEU015173.1,OEU011835.1,OEU047187.1,OEU054305.1,OEU054124.4,OEU010002.1,OEU034727.1,OEU040332.1,OEU035777.1,OEU054197.1,OEU039273.1,OEU030276.1,OEU…
GO:MF	phosphoenolpyruvate carboxylase activity	GO:0008964	0.0371122	1.43048	8	4549	7	20843	OEU024113.1,OEU020919.1,OEU061355.1,OEU018751.1,OEU018750.1,OEU059262.1,OEU018976.1
GO:MF	ATP binding	GO:0005524	0.0406166	1.3913	2781	4549	681	20843	OEU009486.1,OEU004714.1,OEU050796.1,OEU033150.1,OEU004329.1,OEU048951.1,OEU024764.1,OEU025480.1,OEU055274.1,OEU011903.2,OEU004236.1,OEU010105.1,OEU017861.1,OEU035138.1,OEU014517.3,OEU015276.1,OEU031760.1,OEU055602.1,OEU039976.1,OEU038066.1,OEU063840.3,OEU020350.1,OEU060937.1,OEU057673.2,OEU054550.1,OEU002044.1,OEU026937.1,OEU025470.3,OEU063557.2,OEU064530.2,OEU042592.2,OEU022120.1,OEU017766.1,OEU…
GO:MF	ABC-type transporter activity	GO:0140359	0.0485936	1.31342	111	4549	41	20843	OEU039976.1,OEU060937.1,OEU034556.1,OEU005301.1,OEU056625.1,OEU060255.1,OEU019837.1,OEU044761.1,OEU021531.1,OEU053681.1,OEU014082.1,OEU037145.1,OEU024114.1,OEU053180.1,OEU050196.1,OEU023610.1,OEU029878.3,OEU026789.1,OEU028087.1,OEU026569.1,OEU008520.1,OEU029184.2,OEU032511.1,OEU027780.1,OEU053178.1,OEU060658.1,OEU009278.1,OEU019107.1,OEU002886.1,OEU058472.2,OEU001186.1,OEU059861.1,OEU032822.1,OEU…
GO:BP	carbohydrate metabolic process	GO:0005975	2.74626e-11	10.5613	964	2932	304	13579	OEU020242.1,OEU037647.1,OEU026112.1,OEU062428.1,OEU020705.1,OEU015732.1,OEU038996.2,OEU011070.1,OEU046876.1,OEU026726.1,OEU019696.1,OEU040353.1,OEU020205.1,OEU057673.2,OEU051718.1,OEU005735.1,OEU002044.1,OEU008557.1,OEU040652.1,OEU032436.1,OEU014238.1,OEU017921.2,OEU037646.1,OEU061215.1,OEU040131.1,OEU051495.1,OEU059242.2,OEU020052.1,OEU062090.2,OEU002298.1,OEU057909.1,OEU053973.2,OEU052274.2,OEU…
GO:BP	transmembrane transport	GO:0055085	2.81638e-08	7.55031	1071	2932	318	13579	OEU012154.1,OEU033974.1,OEU001271.1,OEU001061.1,OEU064501.1,OEU059224.1,OEU044564.2,OEU046797.1,OEU052785.1,OEU051209.1,OEU039976.1,OEU020438.1,OEU060937.1,OEU057673.2,OEU060187.1,OEU048726.2,OEU012381.3,OEU055683.1,OEU061779.1,OEU017762.1,OEU016185.1,OEU057296.2,OEU034556.1,OEU040379.1,OEU003379.1,OEU002432.1,OEU005301.1,OEU028974.1,OEU006412.1,OEU039474.1,OEU002730.1,OEU010517.3,OEU001593.1,OEU…
GO:BP	monocarboxylic acid metabolic process	GO:0032787	5.35178e-07	6.2715	234	2932	91	13579	OEU020705.1,OEU008233.1,OEU019696.1,OEU057673.2,OEU022741.1,OEU031955.2,OEU014383.1,OEU032695.1,OEU032420.1,OEU017443.1,OEU009943.1,OEU049938.1,OEU055816.1,OEU030771.1,OEU059512.2,OEU048390.1,OEU023843.2,OEU052382.1,OEU030579.1,OEU031394.1,OEU019724.1,OEU018241.1,OEU035766.1,OEU018250.1,OEU056513.1,OEU037766.1,OEU015466.1,OEU006321.1,OEU009281.1,OEU042036.1,OEU018714.2,OEU064732.1,OEU009849.2,OEU…
GO:BP	monocarboxylic acid biosynthetic process	GO:0072330	5.97932e-07	6.22335	112	2932	53	13579	OEU008233.1,OEU057673.2,OEU022741.1,OEU031955.2,OEU014383.1,OEU009943.1,OEU049938.1,OEU055816.1,OEU030771.1,OEU048390.1,OEU052382.1,OEU030579.1,OEU018250.1,OEU056513.1,OEU037766.1,OEU015466.1,OEU006321.1,OEU042036.1,OEU009849.2,OEU063757.1,OEU018049.1,OEU014666.1,OEU041688.5,OEU032620.1,OEU029277.1,OEU007444.1,OEU020848.1,OEU040504.1,OEU030074.1,OEU027146.1,OEU040110.1,OEU028778.1,OEU031391.1,OEU…
GO:BP	phosphorylation	GO:0016310	1.29512e-06	5.88769	1757	2932	476	13579	OEU050796.1,OEU020705.1,OEU033150.1,OEU004329.1,OEU048951.1,OEU037437.1,OEU024764.1,OEU025480.1,OEU011903.2,OEU010105.1,OEU035138.1,OEU014517.3,OEU015276.1,OEU031760.1,OEU038066.1,OEU063840.3,OEU020350.1,OEU019696.1,OEU057673.2,OEU012346.1,OEU025470.3,OEU063557.2,OEU064530.2,OEU042592.2,OEU022120.1,OEU018731.1,OEU052398.1,OEU058461.1,OEU060438.1,OEU043891.1,OEU055699.1,OEU048098.1,OEU022975.1,OEU…
GO:BP	photosynthesis	GO:0015979	2.91042e-06	5.53604	180	2932	73	13579	OEU001314.2,OEU019663.1,OEU032914.1,OEU043825.2,OEU037826.1,OEU056847.1,OEU040090.1,OEU001061.1,OEU015026.1,OEU021144.1,OEU029976.1,OEU013004.1,OEU030436.1,OEU037187.1,OEU036185.1,OEU021505.1,OEU006265.1,OEU002809.1,OEU038255.2,OEU051766.2,OEU030990.2,OEU060750.2,OEU059400.1,OEU038794.2,OEU021504.1,OEU056817.1,OEU050119.1,OEU031055.1,OEU007806.1,OEU005757.1,OEU049524.1,OEU030511.1,OEU009960.1,OEU…
GO:BP	generation of precursor metabolites and energy	GO:0006091	4.2782e-06	5.36874	288	2932	104	13579	OEU001314.2,OEU019663.1,OEU032914.1,OEU043825.2,OEU020705.1,OEU001061.1,OEU015026.1,OEU021144.1,OEU029976.1,OEU030436.1,OEU037187.1,OEU021505.1,OEU024113.1,OEU032111.1,OEU019696.1,OEU005735.1,OEU008557.1,OEU038255.2,OEU017921.2,OEU051766.2,OEU061215.1,OEU059400.1,OEU059242.2,OEU030326.1,OEU021504.1,OEU047010.2,OEU032420.1,OEU056817.1,OEU031055.1,OEU007806.1,OEU005392.1,OEU030511.1,OEU009960.1,OEU…
GO:BP	fatty acid biosynthetic process	GO:0006633	1.00673e-05	4.99709	98	2932	46	13579	OEU057673.2,OEU022741.1,OEU009943.1,OEU049938.1,OEU055816.1,OEU030771.1,OEU048390.1,OEU052382.1,OEU030579.1,OEU018250.1,OEU056513.1,OEU037766.1,OEU006321.1,OEU009849.2,OEU063757.1,OEU014666.1,OEU041688.5,OEU032620.1,OEU029277.1,OEU007444.1,OEU020848.1,OEU040504.1,OEU030074.1,OEU027146.1,OEU040110.1,OEU028778.1,OEU031391.1,OEU028727.1,OEU003722.1,OEU040801.1,OEU009735.1,OEU030911.1,OEU047033.1,OEU…
GO:BP	phosphate-containing compound metabolic process	GO:0006796	0.000267621	3.57248	2269	2932	579	13579	OEU050796.1,OEU020705.1,OEU033150.1,OEU001061.1,OEU004329.1,OEU048951.1,OEU037437.1,OEU024764.1,OEU025480.1,OEU054147.1,OEU011903.2,OEU010105.1,OEU017861.1,OEU035138.1,OEU014517.3,OEU015276.1,OEU031760.1,OEU051209.1,OEU038066.1,OEU063840.3,OEU020350.1,OEU019696.1,OEU057673.2,OEU012346.1,OEU025470.3,OEU063557.2,OEU032436.1,OEU064530.2,OEU042592.2,OEU022120.1,OEU018731.1,OEU052398.1,OEU058461.1,OEU…
GO:BP	carbon fixation	GO:0015977	0.000308749	3.5104	16	2932	13	13579	OEU024113.1,OEU020919.1,OEU061355.1,OEU058367.1,OEU062841.8,OEU018751.1,OEU062835.1,OEU018750.1,OEU059262.1,OEU041730.1,OEU054727.1,OEU018976.1,OEU058368.1
GO:BP	protein phosphorylation	GO:0006468	0.000313416	3.50388	1645	2932	433	13579	OEU050796.1,OEU033150.1,OEU004329.1,OEU048951.1,OEU037437.1,OEU024764.1,OEU025480.1,OEU011903.2,OEU010105.1,OEU035138.1,OEU014517.3,OEU015276.1,OEU031760.1,OEU038066.1,OEU063840.3,OEU020350.1,OEU057673.2,OEU025470.3,OEU063557.2,OEU064530.2,OEU042592.2,OEU022120.1,OEU018731.1,OEU052398.1,OEU058461.1,OEU060438.1,OEU043891.1,OEU055699.1,OEU048098.1,OEU022975.1,OEU012218.1,OEU024167.1,OEU026677.1,OEU…
GO:BP	phosphorus metabolic process	GO:0006793	0.00036674	3.43564	2274	2932	579	13579	OEU050796.1,OEU020705.1,OEU033150.1,OEU001061.1,OEU004329.1,OEU048951.1,OEU037437.1,OEU024764.1,OEU025480.1,OEU054147.1,OEU011903.2,OEU010105.1,OEU017861.1,OEU035138.1,OEU014517.3,OEU015276.1,OEU031760.1,OEU051209.1,OEU038066.1,OEU063840.3,OEU020350.1,OEU019696.1,OEU057673.2,OEU012346.1,OEU025470.3,OEU063557.2,OEU032436.1,OEU064530.2,OEU042592.2,OEU022120.1,OEU018731.1,OEU052398.1,OEU058461.1,OEU…
GO:BP	fatty acid metabolic process	GO:0006631	0.00195719	2.70837	117	2932	47	13579	OEU057673.2,OEU022741.1,OEU009943.1,OEU049938.1,OEU055816.1,OEU030771.1,OEU048390.1,OEU052382.1,OEU030579.1,OEU018250.1,OEU056513.1,OEU037766.1,OEU006321.1,OEU009849.2,OEU063757.1,OEU014666.1,OEU041688.5,OEU032620.1,OEU029277.1,OEU007444.1,OEU020848.1,OEU040504.1,OEU030074.1,OEU027146.1,OEU040110.1,OEU028778.1,OEU031391.1,OEU028727.1,OEU003722.1,OEU040801.1,OEU009735.1,OEU030911.1,OEU047033.1,OEU…
GO:BP	lipid biosynthetic process	GO:0008610	0.0019607	2.70759	348	2932	111	13579	OEU004823.4,OEU054252.1,OEU057673.2,OEU051301.2,OEU036438.1,OEU022741.1,OEU031955.2,OEU023569.2,OEU044437.1,OEU010481.1,OEU024382.1,OEU008580.1,OEU056967.1,OEU026584.1,OEU009943.1,OEU049938.1,OEU055816.1,OEU049489.1,OEU030771.1,OEU010959.1,OEU025324.1,OEU027738.1,OEU048390.1,OEU014215.1,OEU052382.1,OEU030579.1,OEU037493.1,OEU018250.1,OEU056513.1,OEU054835.1,OEU037766.1,OEU002865.1,OEU040800.1,OEU…
GO:BP	regulation of RNA biosynthetic process	GO:2001141	0.00314986	2.50171	1657	2932	428	13579	OEU047511.1,OEU005898.2,OEU035144.1,OEU041729.1,OEU058685.1,OEU018649.1,OEU049500.1,OEU030908.1,OEU040361.1,OEU054867.1,OEU019219.1,OEU006387.1,OEU002532.1,OEU009043.2,OEU048400.1,OEU052021.2,OEU002120.1,OEU002092.1,OEU018328.1,OEU038305.1,OEU023045.1,OEU001901.1,OEU003808.1,OEU019467.1,OEU013066.1,OEU008603.2,OEU061039.3,OEU048834.2,OEU048982.1,OEU047289.1,OEU034986.1,OEU046079.2,OEU055358.1,OEU…
GO:BP	regulation of transcription, DNA-templated	GO:0006355	0.00314986	2.50171	1657	2932	428	13579	OEU047511.1,OEU005898.2,OEU035144.1,OEU041729.1,OEU058685.1,OEU018649.1,OEU049500.1,OEU030908.1,OEU040361.1,OEU054867.1,OEU019219.1,OEU006387.1,OEU002532.1,OEU009043.2,OEU048400.1,OEU052021.2,OEU002120.1,OEU002092.1,OEU018328.1,OEU038305.1,OEU023045.1,OEU001901.1,OEU003808.1,OEU019467.1,OEU013066.1,OEU008603.2,OEU061039.3,OEU048834.2,OEU048982.1,OEU047289.1,OEU034986.1,OEU046079.2,OEU055358.1,OEU…
GO:BP	regulation of nucleic acid-templated transcription	GO:1903506	0.00314986	2.50171	1657	2932	428	13579	OEU047511.1,OEU005898.2,OEU035144.1,OEU041729.1,OEU058685.1,OEU018649.1,OEU049500.1,OEU030908.1,OEU040361.1,OEU054867.1,OEU019219.1,OEU006387.1,OEU002532.1,OEU009043.2,OEU048400.1,OEU052021.2,OEU002120.1,OEU002092.1,OEU018328.1,OEU038305.1,OEU023045.1,OEU001901.1,OEU003808.1,OEU019467.1,OEU013066.1,OEU008603.2,OEU061039.3,OEU048834.2,OEU048982.1,OEU047289.1,OEU034986.1,OEU046079.2,OEU055358.1,OEU…
GO:BP	regulation of nucleobase-containing compound metabolic process	GO:0019219	0.00557281	2.25393	1683	2932	432	13579	OEU047511.1,OEU005898.2,OEU035144.1,OEU041729.1,OEU058685.1,OEU018649.1,OEU049500.1,OEU030908.1,OEU040361.1,OEU054867.1,OEU019219.1,OEU006387.1,OEU002532.1,OEU009043.2,OEU048400.1,OEU052021.2,OEU002120.1,OEU002092.1,OEU018328.1,OEU038305.1,OEU023045.1,OEU001901.1,OEU003808.1,OEU019467.1,OEU013066.1,OEU008603.2,OEU061039.3,OEU048834.2,OEU048982.1,OEU047289.1,OEU034986.1,OEU046079.2,OEU055358.1,OEU…
GO:BP	regulation of RNA metabolic process	GO:0051252	0.00578554	2.23766	1675	2932	430	13579	OEU047511.1,OEU005898.2,OEU035144.1,OEU041729.1,OEU058685.1,OEU018649.1,OEU049500.1,OEU030908.1,OEU040361.1,OEU054867.1,OEU019219.1,OEU006387.1,OEU002532.1,OEU009043.2,OEU048400.1,OEU052021.2,OEU002120.1,OEU002092.1,OEU018328.1,OEU038305.1,OEU023045.1,OEU001901.1,OEU003808.1,OEU019467.1,OEU013066.1,OEU008603.2,OEU061039.3,OEU048834.2,OEU048982.1,OEU047289.1,OEU034986.1,OEU046079.2,OEU055358.1,OEU…
GO:BP	regulation of macromolecule biosynthetic process	GO:0010556	0.00860235	2.06538	1733	2932	442	13579	OEU047511.1,OEU005898.2,OEU035144.1,OEU041729.1,OEU058685.1,OEU018649.1,OEU061519.1,OEU049500.1,OEU030908.1,OEU040361.1,OEU054867.1,OEU019219.1,OEU006387.1,OEU002532.1,OEU009043.2,OEU048400.1,OEU052021.2,OEU002120.1,OEU002092.1,OEU018328.1,OEU038305.1,OEU023045.1,OEU001901.1,OEU003808.1,OEU019467.1,OEU013066.1,OEU008603.2,OEU061039.3,OEU048834.2,OEU048982.1,OEU047289.1,OEU034986.1,OEU046079.2,OEU…
GO:BP	regulation of biosynthetic process	GO:0009889	0.00880369	2.05534	1742	2932	444	13579	OEU047511.1,OEU005898.2,OEU035144.1,OEU041729.1,OEU058685.1,OEU018649.1,OEU008233.1,OEU061519.1,OEU049500.1,OEU030908.1,OEU040361.1,OEU054867.1,OEU019219.1,OEU006387.1,OEU002532.1,OEU009043.2,OEU048400.1,OEU052021.2,OEU002120.1,OEU002092.1,OEU018328.1,OEU038305.1,OEU023045.1,OEU001901.1,OEU003808.1,OEU019467.1,OEU013066.1,OEU008603.2,OEU061039.3,OEU048834.2,OEU048982.1,OEU047289.1,OEU034986.1,OEU…
GO:BP	regulation of cellular biosynthetic process	GO:0031326	0.00880369	2.05534	1742	2932	444	13579	OEU047511.1,OEU005898.2,OEU035144.1,OEU041729.1,OEU058685.1,OEU018649.1,OEU008233.1,OEU061519.1,OEU049500.1,OEU030908.1,OEU040361.1,OEU054867.1,OEU019219.1,OEU006387.1,OEU002532.1,OEU009043.2,OEU048400.1,OEU052021.2,OEU002120.1,OEU002092.1,OEU018328.1,OEU038305.1,OEU023045.1,OEU001901.1,OEU003808.1,OEU019467.1,OEU013066.1,OEU008603.2,OEU061039.3,OEU048834.2,OEU048982.1,OEU047289.1,OEU034986.1,OEU…
GO:BP	regulation of gene expression	GO:0010468	0.0214781	1.668	1809	2932	456	13579	OEU047511.1,OEU005898.2,OEU035144.1,OEU041729.1,OEU058685.1,OEU018649.1,OEU010085.1,OEU061519.1,OEU049500.1,OEU030908.1,OEU040361.1,OEU054867.1,OEU019219.1,OEU006387.1,OEU002532.1,OEU009043.2,OEU048400.1,OEU052021.2,OEU002120.1,OEU002092.1,OEU018328.1,OEU038305.1,OEU023045.1,OEU001901.1,OEU003808.1,OEU019467.1,OEU013066.1,OEU008603.2,OEU061039.3,OEU048834.2,OEU048982.1,OEU047289.1,OEU034986.1,OEU…
GO:BP	purine nucleoside diphosphate metabolic process	GO:0009135	0.0404798	1.39276	78	2932	32	13579	OEU020705.1,OEU019696.1,OEU032420.1,OEU059512.2,OEU023843.2,OEU031394.1,OEU019724.1,OEU018241.1,OEU035766.1,OEU009281.1,OEU018714.2,OEU064732.1,OEU034980.1,OEU038820.2,OEU051880.1,OEU035767.1,OEU034978.2,OEU055136.2,OEU042498.1,OEU004758.4,OEU030716.1,OEU040533.2,OEU046126.3,OEU040754.1,OEU009661.1,OEU009113.1,OEU046268.1,OEU017393.1,OEU057379.2,OEU040532.1,OEU007155.1,OEU060264.2
GO:BP	purine ribonucleoside diphosphate metabolic process	GO:0009179	0.0404798	1.39276	78	2932	32	13579	OEU020705.1,OEU019696.1,OEU032420.1,OEU059512.2,OEU023843.2,OEU031394.1,OEU019724.1,OEU018241.1,OEU035766.1,OEU009281.1,OEU018714.2,OEU064732.1,OEU034980.1,OEU038820.2,OEU051880.1,OEU035767.1,OEU034978.2,OEU055136.2,OEU042498.1,OEU004758.4,OEU030716.1,OEU040533.2,OEU046126.3,OEU040754.1,OEU009661.1,OEU009113.1,OEU046268.1,OEU017393.1,OEU057379.2,OEU040532.1,OEU007155.1,OEU060264.2
GO:BP	ribonucleoside diphosphate metabolic process	GO:0009185	0.0404798	1.39276	78	2932	32	13579	OEU020705.1,OEU019696.1,OEU032420.1,OEU059512.2,OEU023843.2,OEU031394.1,OEU019724.1,OEU018241.1,OEU035766.1,OEU009281.1,OEU018714.2,OEU064732.1,OEU034980.1,OEU038820.2,OEU051880.1,OEU035767.1,OEU034978.2,OEU055136.2,OEU042498.1,OEU004758.4,OEU030716.1,OEU040533.2,OEU046126.3,OEU040754.1,OEU009661.1,OEU009113.1,OEU046268.1,OEU017393.1,OEU057379.2,OEU040532.1,OEU007155.1,OEU060264.2
GO:BP	ATP generation from ADP	GO:0006757	0.0404798	1.39276	78	2932	32	13579	OEU020705.1,OEU019696.1,OEU032420.1,OEU059512.2,OEU023843.2,OEU031394.1,OEU019724.1,OEU018241.1,OEU035766.1,OEU009281.1,OEU018714.2,OEU064732.1,OEU034980.1,OEU038820.2,OEU051880.1,OEU035767.1,OEU034978.2,OEU055136.2,OEU042498.1,OEU004758.4,OEU030716.1,OEU040533.2,OEU046126.3,OEU040754.1,OEU009661.1,OEU009113.1,OEU046268.1,OEU017393.1,OEU057379.2,OEU040532.1,OEU007155.1,OEU060264.2
GO:BP	ADP metabolic process	GO:0046031	0.0404798	1.39276	78	2932	32	13579	OEU020705.1,OEU019696.1,OEU032420.1,OEU059512.2,OEU023843.2,OEU031394.1,OEU019724.1,OEU018241.1,OEU035766.1,OEU009281.1,OEU018714.2,OEU064732.1,OEU034980.1,OEU038820.2,OEU051880.1,OEU035767.1,OEU034978.2,OEU055136.2,OEU042498.1,OEU004758.4,OEU030716.1,OEU040533.2,OEU046126.3,OEU040754.1,OEU009661.1,OEU009113.1,OEU046268.1,OEU017393.1,OEU057379.2,OEU040532.1,OEU007155.1,OEU060264.2
GO:BP	glycolytic process	GO:0006096	0.0404798	1.39276	78	2932	32	13579	OEU020705.1,OEU019696.1,OEU032420.1,OEU059512.2,OEU023843.2,OEU031394.1,OEU019724.1,OEU018241.1,OEU035766.1,OEU009281.1,OEU018714.2,OEU064732.1,OEU034980.1,OEU038820.2,OEU051880.1,OEU035767.1,OEU034978.2,OEU055136.2,OEU042498.1,OEU004758.4,OEU030716.1,OEU040533.2,OEU046126.3,OEU040754.1,OEU009661.1,OEU009113.1,OEU046268.1,OEU017393.1,OEU057379.2,OEU040532.1,OEU007155.1,OEU060264.2
GO:BP	purine ribonucleotide metabolic process	GO:0009150	0.0456723	1.34035	184	2932	62	13579	OEU020705.1,OEU001061.1,OEU051209.1,OEU019696.1,OEU057296.2,OEU032420.1,OEU047573.1,OEU026584.1,OEU029163.1,OEU017392.1,OEU059512.2,OEU027738.1,OEU023843.2,OEU031394.1,OEU019724.1,OEU054027.1,OEU018241.1,OEU035766.1,OEU044170.1,OEU009281.1,OEU012671.1,OEU018714.2,OEU064732.1,OEU034980.1,OEU019099.1,OEU038820.2,OEU000331.1,OEU051880.1,OEU035767.1,OEU035759.1,OEU043405.1,OEU036771.1,OEU034978.2,OEU…
GO:BP	lipid metabolic process	GO:0006629	0.0492618	1.30749	642	2932	178	13579	OEU004823.4,OEU054252.1,OEU017861.1,OEU063331.1,OEU008233.1,OEU057673.2,OEU051301.2,OEU036438.1,OEU022741.1,OEU031955.2,OEU009967.1,OEU012562.1,OEU006747.1,OEU023569.2,OEU044437.1,OEU010481.1,OEU050754.1,OEU024382.1,OEU001210.1,OEU008580.1,OEU017443.1,OEU056967.1,OEU021156.1,OEU064016.1,OEU026584.1,OEU009943.1,OEU006745.1,OEU013720.1,OEU049938.1,OEU002950.1,OEU062896.4,OEU055816.1,OEU049489.1,OEU…
GO:CC	membrane	GO:0016020	4.47034e-17	16.3497	2626	1215	704	5626	OEU001314.2,OEU019663.1,OEU012154.1,OEU004714.1,OEU032914.1,OEU033974.1,OEU043825.2,OEU037826.1,OEU056847.1,OEU001271.1,OEU040090.1,OEU001061.1,OEU015026.1,OEU021144.1,OEU029976.1,OEU064501.1,OEU013004.1,OEU030436.1,OEU037187.1,OEU044564.2,OEU036185.1,OEU020668.3,OEU021505.1,OEU046797.1,OEU006265.1,OEU002809.1,OEU052785.1,OEU051209.1,OEU039976.1,OEU027104.1,OEU020438.1,OEU060937.1,OEU051718.1,OEU…
GO:CC	intrinsic component of membrane	GO:0031224	1.06453e-06	5.97284	1208	1215	334	5626	OEU012154.1,OEU004714.1,OEU015026.1,OEU064501.1,OEU020668.3,OEU046797.1,OEU002809.1,OEU052785.1,OEU039976.1,OEU020438.1,OEU060937.1,OEU054550.1,OEU017269.1,OEU016396.1,OEU029637.2,OEU049205.1,OEU054256.2,OEU012537.2,OEU046860.1,OEU034556.1,OEU040379.1,OEU035169.1,OEU054254.1,OEU060607.1,OEU003379.1,OEU005301.1,OEU046358.1,OEU059840.1,OEU058858.1,OEU046798.1,OEU025386.2,OEU003119.2,OEU052309.1,OEU…
GO:CC	integral component of membrane	GO:0016021	1.32849e-06	5.87664	1189	1215	329	5626	OEU012154.1,OEU004714.1,OEU015026.1,OEU064501.1,OEU020668.3,OEU046797.1,OEU002809.1,OEU052785.1,OEU039976.1,OEU020438.1,OEU060937.1,OEU054550.1,OEU017269.1,OEU016396.1,OEU029637.2,OEU049205.1,OEU054256.2,OEU012537.2,OEU046860.1,OEU034556.1,OEU040379.1,OEU035169.1,OEU054254.1,OEU060607.1,OEU003379.1,OEU005301.1,OEU046358.1,OEU059840.1,OEU058858.1,OEU046798.1,OEU025386.2,OEU003119.2,OEU052309.1,OEU…
GO:CC	photosynthetic membrane	GO:0034357	6.86291e-06	5.16349	114	1215	50	5626	OEU032914.1,OEU043825.2,OEU037826.1,OEU056847.1,OEU040090.1,OEU015026.1,OEU021144.1,OEU013004.1,OEU036185.1,OEU006265.1,OEU002809.1,OEU030990.2,OEU038794.2,OEU000765.1,OEU056817.1,OEU050119.1,OEU005757.1,OEU049524.1,OEU009960.1,OEU039643.2,OEU008978.1,OEU047197.1,OEU058804.1,OEU025298.1,OEU040003.1,OEU013526.1,OEU017338.1,OEU006301.1,OEU058376.1,OEU058595.1,OEU026192.1,OEU012808.1,OEU062858.1,OEU…
GO:CC	photosystem I	GO:0009522	1.24112e-05	4.90619	23	1215	17	5626	OEU037826.1,OEU040090.1,OEU015026.1,OEU013004.1,OEU006265.1,OEU050119.1,OEU039643.2,OEU008978.1,OEU047197.1,OEU025298.1,OEU013526.1,OEU017338.1,OEU026192.1,OEU062858.1,OEU062853.1,OEU058374.1,OEU043656.1
GO:CC	thylakoid	GO:0009579	1.33043e-05	4.87601	142	1215	58	5626	OEU032914.1,OEU043825.2,OEU037826.1,OEU056847.1,OEU031928.2,OEU040090.1,OEU015026.1,OEU021144.1,OEU013004.1,OEU036185.1,OEU006265.1,OEU002809.1,OEU030990.2,OEU038794.2,OEU000765.1,OEU056817.1,OEU050119.1,OEU005757.1,OEU049524.1,OEU009960.1,OEU039643.2,OEU008978.1,OEU047197.1,OEU062114.1,OEU009352.1,OEU058804.1,OEU025298.1,OEU040003.1,OEU013526.1,OEU017338.1,OEU006301.1,OEU058376.1,OEU058595.1,OEU…
GO:CC	photosystem	GO:0009521	2.1039e-05	4.67698	71	1215	35	5626	OEU032914.1,OEU043825.2,OEU037826.1,OEU056847.1,OEU040090.1,OEU015026.1,OEU013004.1,OEU036185.1,OEU006265.1,OEU002809.1,OEU030990.2,OEU038794.2,OEU050119.1,OEU005757.1,OEU049524.1,OEU039643.2,OEU008978.1,OEU047197.1,OEU058804.1,OEU025298.1,OEU040003.1,OEU013526.1,OEU017338.1,OEU006301.1,OEU058376.1,OEU026192.1,OEU062858.1,OEU052083.1,OEU039089.1,OEU028771.1,OEU062853.1,OEU058374.1,OEU007617.1,OEU…
GO:CC	cellular anatomical entity	GO:0110165	0.00296042	2.52865	5440	1215	1196	5626	OEU001314.2,OEU019663.1,OEU026112.1,OEU012154.1,OEU004714.1,OEU047511.1,OEU005898.2,OEU032914.1,OEU033974.1,OEU043825.2,OEU037826.1,OEU056847.1,OEU031928.2,OEU001271.1,OEU040090.1,OEU012717.2,OEU048808.1,OEU006147.1,OEU001061.1,OEU015026.1,OEU021144.1,OEU029976.1,OEU035144.1,OEU064501.1,OEU013004.1,OEU035038.1,OEU030436.1,OEU037187.1,OEU044564.2,OEU036185.1,OEU020668.3,OEU021505.1,OEU046797.1,OEU…
GO:CC	thylakoid membrane	GO:0042651	0.00748586	2.12576	81	1215	33	5626	OEU032914.1,OEU043825.2,OEU056847.1,OEU015026.1,OEU021144.1,OEU036185.1,OEU002809.1,OEU030990.2,OEU038794.2,OEU000765.1,OEU056817.1,OEU005757.1,OEU009960.1,OEU058376.1,OEU058595.1,OEU012808.1,OEU062858.1,OEU052083.1,OEU017397.1,OEU028771.1,OEU062853.1,OEU058374.1,OEU047171.1,OEU028777.1,OEU027076.1,OEU053979.1,OEU002705.2,OEU062865.1,OEU007617.1,OEU043656.1,OEU028759.1,OEU058365.1,OEU039082.1
GO:CC	acetyl-CoA carboxylase complex	GO:0009317	0.0150306	1.82302	8	1215	7	5626	OEU014666.1,OEU027146.1,OEU028778.1,OEU028727.1,OEU040801.1,OEU009735.1,OEU008266.1

## Sheet: Stage 4 endocarp
Supplementary Data S5C. Functional enrichment analysis of Chondorlia (CHO) vs Koroneiki (KO) stage 4 endocarp DEGs.The GO terms are classified according to Molecular Function (MF), Biological Process (BP), and Cellular Component (CC).
source	term_name	term_id	adjusted_p_value	negative_log10_of_adjusted_p_value	term_size	query_size	intersection_size	effective_domain_size	intersections
GO:MF	transmembrane transporter activity	GO:0022857	1.57929e-17	16.8015	1208	5754	475	20843	OEU041378.1,OEU033974.1,OEU004119.1,OEU001271.1,OEU001061.1,OEU059224.1,OEU005038.1,OEU044564.2,OEU046797.1,OEU003342.1,OEU051209.1,OEU039976.1,OEU027104.1,OEU060937.1,OEU042231.1,OEU058293.1,OEU060187.1,OEU048726.2,OEU012381.3,OEU009506.1,OEU038919.1,OEU016396.1,OEU043510.1,OEU061779.1,OEU049205.1,OEU012388.2,OEU016185.1,OEU034556.1,OEU002672.1,OEU052328.1,OEU060607.1,OEU036364.1,OEU002432.1,OEU…
GO:MF	transporter activity	GO:0005215	2.33979e-17	16.6308	1265	5754	493	20843	OEU041378.1,OEU004714.1,OEU033974.1,OEU004119.1,OEU001271.1,OEU001061.1,OEU059224.1,OEU005038.1,OEU044564.2,OEU046797.1,OEU003342.1,OEU051209.1,OEU039976.1,OEU027104.1,OEU060937.1,OEU042231.1,OEU054550.1,OEU058293.1,OEU060187.1,OEU036196.1,OEU048726.2,OEU012381.3,OEU009506.1,OEU038919.1,OEU016396.1,OEU043510.1,OEU061779.1,OEU049205.1,OEU012388.2,OEU016185.1,OEU034556.1,OEU002672.1,OEU052328.1,OEU…
GO:MF	oxidoreductase activity	GO:0016491	9.35833e-17	16.0288	1825	5754	670	20843	OEU048733.1,OEU026112.1,OEU032914.1,OEU043825.2,OEU036609.1,OEU027912.1,OEU013637.1,OEU021966.1,OEU051516.1,OEU019247.1,OEU058679.1,OEU046073.1,OEU021758.1,OEU049732.1,OEU054252.1,OEU001507.1,OEU027609.1,OEU049713.1,OEU032851.1,OEU011318.1,OEU051143.1,OEU027104.1,OEU046876.1,OEU026726.1,OEU023108.2,OEU032111.1,OEU047912.1,OEU005735.1,OEU057106.1,OEU051301.2,OEU034981.1,OEU044787.1,OEU036438.1,OEU…
GO:MF	small molecule binding	GO:0036094	6.59246e-09	8.18095	3932	5754	1253	20843	OEU032479.2,OEU009486.1,OEU050984.1,OEU026112.1,OEU004714.1,OEU050796.1,OEU033150.1,OEU004329.1,OEU018381.1,OEU048951.1,OEU016422.1,OEU024764.1,OEU025480.1,OEU030845.1,OEU011903.2,OEU047724.1,OEU004236.1,OEU003342.1,OEU010105.1,OEU017861.1,OEU028372.3,OEU013830.1,OEU004286.1,OEU055726.1,OEU002119.1,OEU014517.3,OEU015276.1,OEU031760.1,OEU041387.1,OEU018515.1,OEU055602.1,OEU039976.1,OEU038066.1,OEU…
GO:MF	nucleotide binding	GO:0000166	9.1288e-09	8.03959	3772	5754	1205	20843	OEU009486.1,OEU026112.1,OEU004714.1,OEU050796.1,OEU033150.1,OEU004329.1,OEU018381.1,OEU048951.1,OEU016422.1,OEU024764.1,OEU025480.1,OEU030845.1,OEU011903.2,OEU047724.1,OEU004236.1,OEU003342.1,OEU010105.1,OEU017861.1,OEU028372.3,OEU013830.1,OEU004286.1,OEU055726.1,OEU014517.3,OEU015276.1,OEU031760.1,OEU041387.1,OEU018515.1,OEU055602.1,OEU039976.1,OEU038066.1,OEU046876.1,OEU043310.1,OEU063840.3,OEU…
GO:MF	nucleoside phosphate binding	GO:1901265	9.1288e-09	8.03959	3772	5754	1205	20843	OEU009486.1,OEU026112.1,OEU004714.1,OEU050796.1,OEU033150.1,OEU004329.1,OEU018381.1,OEU048951.1,OEU016422.1,OEU024764.1,OEU025480.1,OEU030845.1,OEU011903.2,OEU047724.1,OEU004236.1,OEU003342.1,OEU010105.1,OEU017861.1,OEU028372.3,OEU013830.1,OEU004286.1,OEU055726.1,OEU014517.3,OEU015276.1,OEU031760.1,OEU041387.1,OEU018515.1,OEU055602.1,OEU039976.1,OEU038066.1,OEU046876.1,OEU043310.1,OEU063840.3,OEU…
GO:MF	iron ion binding	GO:0005506	1.48402e-08	7.82856	449	5754	187	20843	OEU036609.1,OEU058679.1,OEU054252.1,OEU027336.1,OEU026726.1,OEU036438.1,OEU015574.1,OEU033406.1,OEU040060.1,OEU040597.1,OEU024163.1,OEU012378.4,OEU037731.1,OEU045498.1,OEU046371.3,OEU043647.1,OEU030457.1,OEU035658.1,OEU051496.1,OEU024382.1,OEU013667.1,OEU023459.1,OEU031803.1,OEU034497.1,OEU055301.1,OEU038853.1,OEU045499.1,OEU039719.1,OEU063269.1,OEU036326.1,OEU031802.1,OEU040414.2,OEU047823.1,OEU…
GO:MF	adenyl ribonucleotide binding	GO:0032559	2.07284e-08	7.68343	3078	5754	998	20843	OEU009486.1,OEU004714.1,OEU050796.1,OEU033150.1,OEU004329.1,OEU018381.1,OEU048951.1,OEU016422.1,OEU024764.1,OEU025480.1,OEU030845.1,OEU011903.2,OEU047724.1,OEU004236.1,OEU003342.1,OEU010105.1,OEU017861.1,OEU028372.3,OEU013830.1,OEU004286.1,OEU055726.1,OEU014517.3,OEU015276.1,OEU031760.1,OEU041387.1,OEU018515.1,OEU055602.1,OEU039976.1,OEU038066.1,OEU063840.3,OEU020350.1,OEU037523.2,OEU023776.4,OEU…
GO:MF	kinase activity	GO:0016301	2.40042e-08	7.61971	1870	5754	636	20843	OEU050796.1,OEU033150.1,OEU004329.1,OEU048951.1,OEU024764.1,OEU035474.1,OEU025480.1,OEU030845.1,OEU011903.2,OEU010105.1,OEU017861.1,OEU013830.1,OEU055726.1,OEU014517.3,OEU015276.1,OEU031760.1,OEU038066.1,OEU063840.3,OEU020350.1,OEU057673.2,OEU002044.1,OEU012346.1,OEU022103.1,OEU063557.2,OEU064530.2,OEU011325.2,OEU006759.1,OEU018731.1,OEU058508.1,OEU028184.1,OEU052398.1,OEU058461.1,OEU015099.1,OEU…
GO:MF	adenyl nucleotide binding	GO:0030554	2.78403e-08	7.55533	3085	5754	999	20843	OEU009486.1,OEU004714.1,OEU050796.1,OEU033150.1,OEU004329.1,OEU018381.1,OEU048951.1,OEU016422.1,OEU024764.1,OEU025480.1,OEU030845.1,OEU011903.2,OEU047724.1,OEU004236.1,OEU003342.1,OEU010105.1,OEU017861.1,OEU028372.3,OEU013830.1,OEU004286.1,OEU055726.1,OEU014517.3,OEU015276.1,OEU031760.1,OEU041387.1,OEU018515.1,OEU055602.1,OEU039976.1,OEU038066.1,OEU063840.3,OEU020350.1,OEU037523.2,OEU023776.4,OEU…
GO:MF	protein kinase activity	GO:0004672	5.19704e-08	7.28424	1638	5754	563	20843	OEU050796.1,OEU033150.1,OEU004329.1,OEU048951.1,OEU024764.1,OEU035474.1,OEU025480.1,OEU030845.1,OEU011903.2,OEU010105.1,OEU013830.1,OEU055726.1,OEU014517.3,OEU015276.1,OEU031760.1,OEU038066.1,OEU063840.3,OEU020350.1,OEU057673.2,OEU012346.1,OEU022103.1,OEU063557.2,OEU064530.2,OEU011325.2,OEU006759.1,OEU018731.1,OEU058508.1,OEU052398.1,OEU058461.1,OEU015099.1,OEU060438.1,OEU055699.1,OEU048098.1,OEU…
GO:MF	phosphotransferase activity, alcohol group as acceptor	GO:0016773	7.94515e-08	7.0999	1806	5754	613	20843	OEU050796.1,OEU033150.1,OEU004329.1,OEU048951.1,OEU024764.1,OEU035474.1,OEU025480.1,OEU030845.1,OEU011903.2,OEU010105.1,OEU017861.1,OEU013830.1,OEU055726.1,OEU014517.3,OEU015276.1,OEU031760.1,OEU038066.1,OEU063840.3,OEU020350.1,OEU057673.2,OEU002044.1,OEU012346.1,OEU022103.1,OEU063557.2,OEU064530.2,OEU011325.2,OEU060908.1,OEU006759.1,OEU018731.1,OEU058508.1,OEU052398.1,OEU058461.1,OEU015099.1,OEU…
GO:MF	transferase activity	GO:0016740	1.62729e-07	6.78853	3897	5754	1230	20843	OEU032479.2,OEU022348.1,OEU013125.1,OEU050984.1,OEU050796.1,OEU003071.1,OEU034416.1,OEU033150.1,OEU053270.1,OEU016807.3,OEU004329.1,OEU048951.1,OEU057641.1,OEU004823.4,OEU008007.2,OEU024764.1,OEU035834.1,OEU035474.1,OEU025480.1,OEU030845.1,OEU011903.2,OEU010105.1,OEU017861.1,OEU013830.1,OEU055726.1,OEU002119.1,OEU014517.3,OEU015276.1,OEU031760.1,OEU038066.1,OEU044305.1,OEU063840.3,OEU020350.1,OEU…
GO:MF	oxidoreductase activity, acting on paired donors, with incorporation or reduction of molecular oxygen	GO:0016705	1.84619e-07	6.73372	443	5754	181	20843	OEU036609.1,OEU058679.1,OEU049713.1,OEU047912.1,OEU051301.2,OEU015574.1,OEU060750.2,OEU033406.1,OEU040597.1,OEU024163.1,OEU011908.1,OEU012378.4,OEU037731.1,OEU045498.1,OEU043647.1,OEU030457.1,OEU027812.1,OEU023459.1,OEU031803.1,OEU034497.1,OEU055301.1,OEU038853.1,OEU009943.1,OEU045499.1,OEU039719.1,OEU063269.1,OEU036326.1,OEU031802.1,OEU059874.1,OEU047823.1,OEU025266.1,OEU013996.1,OEU012232.1,OEU…
GO:MF	anion binding	GO:0043168	2.40901e-07	6.61816	3772	5754	1192	20843	OEU032479.2,OEU009486.1,OEU050984.1,OEU004714.1,OEU050796.1,OEU033150.1,OEU004329.1,OEU018381.1,OEU048951.1,OEU016422.1,OEU024764.1,OEU025480.1,OEU030845.1,OEU011903.2,OEU047724.1,OEU004236.1,OEU003342.1,OEU010105.1,OEU017861.1,OEU028372.3,OEU013830.1,OEU004286.1,OEU055726.1,OEU002119.1,OEU014517.3,OEU015276.1,OEU031760.1,OEU041387.1,OEU018515.1,OEU055602.1,OEU039976.1,OEU038066.1,OEU043310.1,OEU…
GO:MF	sequence-specific DNA binding	GO:0043565	6.29457e-07	6.20103	446	5754	180	20843	OEU035144.1,OEU044199.1,OEU048400.1,OEU007907.1,OEU052021.2,OEU002120.1,OEU016975.2,OEU008603.2,OEU055358.1,OEU010021.1,OEU018600.1,OEU013239.1,OEU019828.1,OEU062913.1,OEU005485.1,OEU038022.1,OEU064866.1,OEU005961.1,OEU042401.1,OEU014357.1,OEU012603.1,OEU054788.1,OEU043065.1,OEU002378.1,OEU018633.1,OEU012296.1,OEU025799.1,OEU038190.1,OEU007829.1,OEU022578.1,OEU018563.1,OEU010128.1,OEU054678.1,OEU…
GO:MF	monooxygenase activity	GO:0004497	1.37898e-06	5.86044	438	5754	176	20843	OEU036609.1,OEU058679.1,OEU026726.1,OEU047912.1,OEU015574.1,OEU060750.2,OEU033406.1,OEU024163.1,OEU011908.1,OEU012378.4,OEU037731.1,OEU045498.1,OEU043647.1,OEU030457.1,OEU048541.1,OEU023459.1,OEU031803.1,OEU034497.1,OEU055301.1,OEU038853.1,OEU045499.1,OEU063269.1,OEU036326.1,OEU031802.1,OEU040414.2,OEU059874.1,OEU047823.1,OEU025266.1,OEU058424.1,OEU013996.1,OEU012232.1,OEU023458.1,OEU014215.1,OEU…
GO:MF	transferase activity, transferring phosphorus-containing groups	GO:0016772	2.03491e-06	5.69146	2086	5754	687	20843	OEU050796.1,OEU033150.1,OEU004329.1,OEU048951.1,OEU024764.1,OEU035474.1,OEU025480.1,OEU030845.1,OEU011903.2,OEU010105.1,OEU017861.1,OEU013830.1,OEU055726.1,OEU014517.3,OEU015276.1,OEU031760.1,OEU038066.1,OEU063840.3,OEU020350.1,OEU057673.2,OEU006922.2,OEU002044.1,OEU012346.1,OEU022103.1,OEU063557.2,OEU064530.2,OEU011325.2,OEU060908.1,OEU006759.1,OEU017921.2,OEU018731.1,OEU058508.1,OEU028184.1,OEU…
GO:MF	active transmembrane transporter activity	GO:0022804	2.19217e-06	5.65913	375	5754	154	20843	OEU004119.1,OEU003342.1,OEU039976.1,OEU027104.1,OEU060937.1,OEU058293.1,OEU009506.1,OEU016396.1,OEU012388.2,OEU034556.1,OEU052328.1,OEU055129.1,OEU059711.1,OEU025386.2,OEU063365.1,OEU007473.1,OEU005470.2,OEU052309.1,OEU014311.1,OEU056625.1,OEU056714.1,OEU017931.1,OEU019837.1,OEU052892.1,OEU044761.1,OEU019988.1,OEU017930.1,OEU051515.1,OEU021531.1,OEU000528.1,OEU011055.4,OEU064206.1,OEU019540.1,OEU…
GO:MF	ion binding	GO:0043167	3.57272e-06	5.447	6126	5754	1855	20843	OEU032479.2,OEU009486.1,OEU050984.1,OEU004714.1,OEU036609.1,OEU056847.1,OEU050796.1,OEU033150.1,OEU064904.2,OEU037948.1,OEU019247.1,OEU004329.1,OEU018381.1,OEU048951.1,OEU058679.1,OEU003588.2,OEU016422.1,OEU000141.1,OEU036185.1,OEU024764.1,OEU049732.1,OEU020707.1,OEU025480.1,OEU030845.1,OEU011903.2,OEU054252.1,OEU047724.1,OEU004236.1,OEU031650.1,OEU003342.1,OEU010105.1,OEU017861.1,OEU028372.3,OEU…
GO:MF	tetrapyrrole binding	GO:0046906	4.3796e-06	5.35857	538	5754	207	20843	OEU036609.1,OEU013637.1,OEU015026.1,OEU058679.1,OEU015574.1,OEU033406.1,OEU024163.1,OEU029389.1,OEU012378.4,OEU037731.1,OEU045498.1,OEU008325.1,OEU043647.1,OEU030457.1,OEU023459.1,OEU031803.1,OEU032403.1,OEU034497.1,OEU055301.1,OEU011086.1,OEU051277.1,OEU038853.1,OEU045499.1,OEU063269.1,OEU036326.1,OEU031802.1,OEU054134.3,OEU047823.1,OEU025266.1,OEU013996.1,OEU012232.1,OEU014655.1,OEU001168.1,OEU…
GO:MF	catalytic activity	GO:0003824	4.93527e-06	5.30669	10255	5754	3008	20843	OEU032479.2,OEU022348.1,OEU009486.1,OEU020242.1,OEU036623.1,OEU037647.1,OEU048733.1,OEU013125.1,OEU050984.1,OEU026112.1,OEU032914.1,OEU037893.1,OEU005452.1,OEU040151.1,OEU043825.2,OEU036609.1,OEU050796.1,OEU027912.1,OEU003071.1,OEU008920.1,OEU034416.1,OEU013637.1,OEU033150.1,OEU064904.2,OEU053270.1,OEU015732.1,OEU001673.1,OEU049078.1,OEU001061.1,OEU043240.1,OEU001881.1,OEU021966.1,OEU006750.1,OEU…
GO:MF	purine ribonucleotide binding	GO:0032555	8.49026e-06	5.07108	3405	5754	1070	20843	OEU009486.1,OEU004714.1,OEU050796.1,OEU033150.1,OEU004329.1,OEU018381.1,OEU048951.1,OEU016422.1,OEU024764.1,OEU025480.1,OEU030845.1,OEU011903.2,OEU047724.1,OEU004236.1,OEU003342.1,OEU010105.1,OEU017861.1,OEU028372.3,OEU013830.1,OEU004286.1,OEU055726.1,OEU014517.3,OEU015276.1,OEU031760.1,OEU041387.1,OEU018515.1,OEU055602.1,OEU039976.1,OEU038066.1,OEU043310.1,OEU063840.3,OEU020350.1,OEU037523.2,OEU…
GO:MF	ribonucleotide binding	GO:0032553	1.21872e-05	4.9141	3438	5754	1078	20843	OEU009486.1,OEU004714.1,OEU050796.1,OEU033150.1,OEU004329.1,OEU018381.1,OEU048951.1,OEU016422.1,OEU024764.1,OEU025480.1,OEU030845.1,OEU011903.2,OEU047724.1,OEU004236.1,OEU003342.1,OEU010105.1,OEU017861.1,OEU028372.3,OEU013830.1,OEU004286.1,OEU055726.1,OEU014517.3,OEU015276.1,OEU031760.1,OEU041387.1,OEU018515.1,OEU055602.1,OEU039976.1,OEU038066.1,OEU043310.1,OEU063840.3,OEU020350.1,OEU037523.2,OEU…
GO:MF	carbohydrate derivative binding	GO:0097367	1.29363e-05	4.88819	3463	5754	1085	20843	OEU009486.1,OEU004714.1,OEU050796.1,OEU033150.1,OEU004329.1,OEU018381.1,OEU048951.1,OEU016422.1,OEU024764.1,OEU025480.1,OEU030845.1,OEU011903.2,OEU047724.1,OEU004236.1,OEU003342.1,OEU010105.1,OEU017861.1,OEU028372.3,OEU013830.1,OEU004286.1,OEU055726.1,OEU014517.3,OEU015276.1,OEU031760.1,OEU041387.1,OEU018515.1,OEU055602.1,OEU039976.1,OEU038066.1,OEU043310.1,OEU063840.3,OEU020350.1,OEU037523.2,OEU…
GO:MF	purine nucleotide binding	GO:0017076	1.40641e-05	4.85189	3423	5754	1073	20843	OEU009486.1,OEU004714.1,OEU050796.1,OEU033150.1,OEU004329.1,OEU018381.1,OEU048951.1,OEU016422.1,OEU024764.1,OEU025480.1,OEU030845.1,OEU011903.2,OEU047724.1,OEU004236.1,OEU003342.1,OEU010105.1,OEU017861.1,OEU028372.3,OEU013830.1,OEU004286.1,OEU055726.1,OEU014517.3,OEU015276.1,OEU031760.1,OEU041387.1,OEU018515.1,OEU055602.1,OEU039976.1,OEU038066.1,OEU043310.1,OEU063840.3,OEU020350.1,OEU037523.2,OEU…
GO:MF	heme binding	GO:0020037	1.82875e-05	4.73785	522	5754	199	20843	OEU036609.1,OEU013637.1,OEU058679.1,OEU015574.1,OEU033406.1,OEU024163.1,OEU029389.1,OEU012378.4,OEU037731.1,OEU045498.1,OEU008325.1,OEU043647.1,OEU030457.1,OEU023459.1,OEU031803.1,OEU032403.1,OEU034497.1,OEU055301.1,OEU011086.1,OEU051277.1,OEU038853.1,OEU045499.1,OEU063269.1,OEU036326.1,OEU031802.1,OEU054134.3,OEU047823.1,OEU025266.1,OEU013996.1,OEU012232.1,OEU014655.1,OEU001168.1,OEU023458.1,OEU…
GO:MF	DNA-binding transcription factor activity	GO:0003700	3.31894e-05	4.479	946	5754	332	20843	OEU047511.1,OEU048808.1,OEU035144.1,OEU044199.1,OEU058911.1,OEU019075.2,OEU030908.1,OEU009043.2,OEU039152.1,OEU007907.1,OEU052021.2,OEU002120.1,OEU045803.1,OEU038305.1,OEU048005.1,OEU023045.1,OEU048834.2,OEU055358.1,OEU036680.2,OEU030708.1,OEU056908.1,OEU013239.1,OEU019828.1,OEU046151.1,OEU062913.1,OEU056771.1,OEU054894.1,OEU005485.1,OEU036090.1,OEU038022.1,OEU062176.1,OEU064866.1,OEU005961.1,OEU…
GO:MF	inorganic molecular entity transmembrane transporter activity	GO:0015318	7.62395e-05	4.11782	460	5754	176	20843	OEU001061.1,OEU051209.1,OEU027104.1,OEU012381.3,OEU016396.1,OEU043510.1,OEU012388.2,OEU016185.1,OEU052328.1,OEU002432.1,OEU039474.1,OEU061894.1,OEU025386.2,OEU063365.1,OEU007473.1,OEU014311.1,OEU014404.1,OEU018554.2,OEU027992.1,OEU053139.1,OEU017931.1,OEU019988.1,OEU060609.1,OEU017930.1,OEU057587.1,OEU027207.1,OEU022332.1,OEU000528.1,OEU004320.2,OEU011055.4,OEU047573.1,OEU064206.1,OEU019540.1,OEU…
GO:MF	ATP binding	GO:0005524	8.24891e-05	4.0836	2781	5754	878	20843	OEU009486.1,OEU004714.1,OEU050796.1,OEU033150.1,OEU004329.1,OEU048951.1,OEU024764.1,OEU025480.1,OEU030845.1,OEU011903.2,OEU004236.1,OEU003342.1,OEU010105.1,OEU017861.1,OEU028372.3,OEU013830.1,OEU055726.1,OEU014517.3,OEU015276.1,OEU031760.1,OEU041387.1,OEU018515.1,OEU055602.1,OEU039976.1,OEU038066.1,OEU063840.3,OEU020350.1,OEU060937.1,OEU057673.2,OEU054550.1,OEU002044.1,OEU058293.1,OEU022103.1,OEU…
GO:MF	ADP binding	GO:0043531	8.45183e-05	4.07305	289	5754	119	20843	OEU018381.1,OEU016422.1,OEU047724.1,OEU004286.1,OEU037523.2,OEU023776.4,OEU031180.1,OEU010939.1,OEU010177.1,OEU024607.1,OEU016047.1,OEU024977.1,OEU006305.1,OEU032347.1,OEU059288.1,OEU063788.1,OEU008538.1,OEU061080.1,OEU018285.1,OEU016038.1,OEU003360.1,OEU010488.2,OEU006546.1,OEU008532.1,OEU036567.1,OEU018382.1,OEU009568.1,OEU020459.1,OEU056747.1,OEU008525.1,OEU039660.1,OEU064277.1,OEU062624.1,OEU…
GO:MF	cation channel activity	GO:0005261	0.000105634	3.9762	55	5754	33	20843	OEU001061.1,OEU051209.1,OEU043510.1,OEU016185.1,OEU014404.1,OEU018554.2,OEU027992.1,OEU057587.1,OEU022332.1,OEU004320.2,OEU047573.1,OEU064206.1,OEU029163.1,OEU059510.2,OEU044170.1,OEU006073.1,OEU002775.1,OEU030924.1,OEU051576.1,OEU043212.1,OEU007528.1,OEU009869.1,OEU033996.1,OEU002842.1,OEU013468.1,OEU035514.1,OEU014508.1,OEU040954.1,OEU030200.1,OEU038073.1,OEU064697.1,OEU034155.1,OEU005963.1
GO:MF	potassium channel activity	GO:0005267	0.000147517	3.83116	25	5754	19	20843	OEU043510.1,OEU016185.1,OEU018554.2,OEU027992.1,OEU022332.1,OEU002775.1,OEU030924.1,OEU051576.1,OEU043212.1,OEU007528.1,OEU033996.1,OEU013468.1,OEU035514.1,OEU014508.1,OEU040954.1,OEU030200.1,OEU038073.1,OEU034155.1,OEU005963.1
GO:MF	ion transmembrane transporter activity	GO:0015075	0.000185903	3.73071	484	5754	182	20843	OEU001061.1,OEU051209.1,OEU027104.1,OEU042231.1,OEU012381.3,OEU016396.1,OEU043510.1,OEU012388.2,OEU016185.1,OEU052328.1,OEU002432.1,OEU039474.1,OEU061894.1,OEU025386.2,OEU052872.1,OEU063365.1,OEU007473.1,OEU052309.1,OEU014311.1,OEU014404.1,OEU018554.2,OEU027992.1,OEU053139.1,OEU063873.1,OEU017931.1,OEU060609.1,OEU017930.1,OEU057587.1,OEU027207.1,OEU022332.1,OEU000528.1,OEU004320.2,OEU011055.4,OEU…
GO:MF	voltage-gated cation channel activity	GO:0022843	0.00035783	3.44632	20	5754	16	20843	OEU043510.1,OEU016185.1,OEU018554.2,OEU027992.1,OEU022332.1,OEU030924.1,OEU051576.1,OEU043212.1,OEU009869.1,OEU033996.1,OEU002842.1,OEU013468.1,OEU035514.1,OEU014508.1,OEU030200.1,OEU034155.1
GO:MF	ATPase-coupled transmembrane transporter activity	GO:0042626	0.00056208	3.2502	167	5754	74	20843	OEU003342.1,OEU039976.1,OEU060937.1,OEU058293.1,OEU012388.2,OEU034556.1,OEU059711.1,OEU063365.1,OEU007473.1,OEU005470.2,OEU056625.1,OEU017931.1,OEU019837.1,OEU052892.1,OEU044761.1,OEU017930.1,OEU021531.1,OEU011055.4,OEU064206.1,OEU053681.1,OEU037145.1,OEU035416.2,OEU024114.1,OEU054126.3,OEU059485.1,OEU011510.2,OEU018177.1,OEU053180.1,OEU050196.1,OEU006914.1,OEU009803.1,OEU038196.1,OEU017301.1,OEU…
GO:MF	oxidoreductase activity, acting on the CH-OH group of donors, NAD or NADP as acceptor	GO:0016616	0.000701699	3.15385	165	5754	73	20843	OEU021966.1,OEU032851.1,OEU046876.1,OEU005735.1,OEU039449.1,OEU016433.1,OEU047010.2,OEU035817.4,OEU008623.1,OEU031687.5,OEU022332.1,OEU033390.1,OEU021861.1,OEU035757.2,OEU005392.1,OEU059274.1,OEU060417.1,OEU007057.5,OEU011500.1,OEU022938.1,OEU031688.1,OEU002246.1,OEU059149.1,OEU001637.1,OEU012653.1,OEU022208.1,OEU032849.1,OEU011353.1,OEU045751.1,OEU006115.1,OEU020417.1,OEU048587.1,OEU029563.1,OEU…
GO:MF	transcription regulator activity	GO:0140110	0.00084669	3.07228	1015	5754	344	20843	OEU047511.1,OEU048808.1,OEU035144.1,OEU044199.1,OEU058911.1,OEU019075.2,OEU030908.1,OEU009043.2,OEU039152.1,OEU007907.1,OEU052021.2,OEU012611.1,OEU002120.1,OEU045803.1,OEU038305.1,OEU048005.1,OEU023045.1,OEU048834.2,OEU055358.1,OEU036680.2,OEU030708.1,OEU056908.1,OEU031009.1,OEU013239.1,OEU019828.1,OEU046151.1,OEU062913.1,OEU009265.1,OEU056771.1,OEU054894.1,OEU005485.1,OEU036090.1,OEU038022.1,OEU…
GO:MF	oxidoreductase activity, acting on CH-OH group of donors	GO:0016614	0.0012543	2.9016	193	5754	82	20843	OEU021966.1,OEU032851.1,OEU046876.1,OEU005735.1,OEU039449.1,OEU060294.1,OEU016433.1,OEU047010.2,OEU035817.4,OEU008623.1,OEU031687.5,OEU022332.1,OEU033390.1,OEU021861.1,OEU064642.2,OEU035757.2,OEU005392.1,OEU059274.1,OEU060417.1,OEU007057.5,OEU011500.1,OEU022938.1,OEU031688.1,OEU002246.1,OEU059149.1,OEU001637.1,OEU012653.1,OEU022208.1,OEU032849.1,OEU011353.1,OEU045751.1,OEU006115.1,OEU020417.1,OEU…
GO:MF	UDP-glycosyltransferase activity	GO:0008194	0.00220555	2.65648	333	5754	128	20843	OEU003071.1,OEU016807.3,OEU054998.1,OEU042856.2,OEU061772.2,OEU051718.1,OEU040511.1,OEU017440.1,OEU032677.1,OEU020052.1,OEU001733.3,OEU002298.1,OEU052876.1,OEU039698.1,OEU057909.1,OEU053973.2,OEU049092.1,OEU031821.1,OEU000866.1,OEU041558.1,OEU059842.2,OEU025146.1,OEU031705.2,OEU064356.1,OEU049070.1,OEU034071.1,OEU044979.1,OEU001312.1,OEU029271.1,OEU062990.1,OEU047075.1,OEU016810.1,OEU003576.1,OEU…
GO:MF	primary active transmembrane transporter activity	GO:0015399	0.00266141	2.57489	205	5754	85	20843	OEU003342.1,OEU039976.1,OEU027104.1,OEU060937.1,OEU058293.1,OEU012388.2,OEU034556.1,OEU052328.1,OEU059711.1,OEU063365.1,OEU007473.1,OEU005470.2,OEU014311.1,OEU056625.1,OEU017931.1,OEU019837.1,OEU052892.1,OEU044761.1,OEU017930.1,OEU051515.1,OEU021531.1,OEU000528.1,OEU011055.4,OEU064206.1,OEU053681.1,OEU037145.1,OEU030292.1,OEU035416.2,OEU024114.1,OEU054126.3,OEU035270.1,OEU059485.1,OEU011510.2,OEU…
GO:MF	voltage-gated potassium channel activity	GO:0005249	0.00301216	2.52112	18	5754	14	20843	OEU043510.1,OEU016185.1,OEU018554.2,OEU027992.1,OEU022332.1,OEU030924.1,OEU051576.1,OEU043212.1,OEU033996.1,OEU013468.1,OEU035514.1,OEU014508.1,OEU030200.1,OEU034155.1
GO:MF	ABC-type transporter activity	GO:0140359	0.00588555	2.23021	111	5754	51	20843	OEU003342.1,OEU039976.1,OEU060937.1,OEU058293.1,OEU034556.1,OEU059711.1,OEU005470.2,OEU056625.1,OEU019837.1,OEU052892.1,OEU044761.1,OEU021531.1,OEU053681.1,OEU037145.1,OEU035416.2,OEU024114.1,OEU054126.3,OEU053180.1,OEU050196.1,OEU009803.1,OEU038196.1,OEU017301.1,OEU023112.1,OEU023610.1,OEU029878.3,OEU026789.1,OEU028087.1,OEU008520.1,OEU029184.2,OEU032511.1,OEU058077.1,OEU027780.1,OEU009479.1,OEU…
GO:MF	fatty acid synthase activity	GO:0004312	0.00740669	2.13038	23	5754	16	20843	OEU055336.2,OEU052382.1,OEU056513.1,OEU009849.2,OEU041688.5,OEU002545.1,OEU024460.1,OEU040110.1,OEU025685.1,OEU030911.1,OEU020313.1,OEU058007.1,OEU015597.1,OEU007768.1,OEU064292.1,OEU038668.1
GO:MF	purine ribonucleoside triphosphate binding	GO:0035639	0.00860189	2.06541	3108	5754	950	20843	OEU009486.1,OEU004714.1,OEU050796.1,OEU033150.1,OEU004329.1,OEU048951.1,OEU024764.1,OEU025480.1,OEU030845.1,OEU011903.2,OEU004236.1,OEU003342.1,OEU010105.1,OEU017861.1,OEU028372.3,OEU013830.1,OEU055726.1,OEU014517.3,OEU015276.1,OEU031760.1,OEU041387.1,OEU018515.1,OEU055602.1,OEU039976.1,OEU038066.1,OEU043310.1,OEU063840.3,OEU020350.1,OEU029703.1,OEU060937.1,OEU057673.2,OEU054550.1,OEU002044.1,OEU…
GO:MF	FAD binding	GO:0071949	0.0112141	1.95024	75	5754	37	20843	OEU031955.2,OEU045189.1,OEU051496.1,OEU059936.2,OEU040682.1,OEU040058.2,OEU040681.1,OEU011193.1,OEU059934.1,OEU003894.1,OEU004319.1,OEU011192.1,OEU015143.1,OEU063156.1,OEU028612.1,OEU018574.1,OEU055979.1,OEU014105.1,OEU027352.1,OEU041123.1,OEU009626.1,OEU062462.1,OEU056679.1,OEU061570.2,OEU014102.1,OEU053279.1,OEU035940.1,OEU011186.1,OEU059930.1,OEU016459.1,OEU041130.1,OEU014100.1,OEU059929.1,OEU…
GO:MF	active ion transmembrane transporter activity	GO:0022853	0.017045	1.7684	149	5754	63	20843	OEU027104.1,OEU016396.1,OEU012388.2,OEU052328.1,OEU025386.2,OEU063365.1,OEU007473.1,OEU052309.1,OEU014311.1,OEU017931.1,OEU017930.1,OEU000528.1,OEU011055.4,OEU064206.1,OEU019540.1,OEU021242.1,OEU046385.1,OEU005857.1,OEU057352.1,OEU052302.1,OEU020522.2,OEU010998.1,OEU020511.2,OEU035270.1,OEU059485.1,OEU011510.2,OEU018177.1,OEU025232.1,OEU005856.4,OEU006914.1,OEU043631.1,OEU038735.1,OEU002547.1,OEU…
GO:MF	inorganic cation transmembrane transporter activity	GO:0022890	0.0362223	1.44102	326	5754	120	20843	OEU001061.1,OEU051209.1,OEU027104.1,OEU012381.3,OEU043510.1,OEU012388.2,OEU016185.1,OEU052328.1,OEU002432.1,OEU039474.1,OEU063365.1,OEU007473.1,OEU014311.1,OEU014404.1,OEU018554.2,OEU027992.1,OEU053139.1,OEU017931.1,OEU060609.1,OEU017930.1,OEU057587.1,OEU022332.1,OEU000528.1,OEU004320.2,OEU011055.4,OEU047573.1,OEU064206.1,OEU021242.1,OEU033221.1,OEU055429.1,OEU008606.1,OEU029163.1,OEU017392.1,OEU…
GO:MF	secondary active transmembrane transporter activity	GO:0015291	0.0362506	1.44068	170	5754	69	20843	OEU004119.1,OEU009506.1,OEU016396.1,OEU055129.1,OEU025386.2,OEU052309.1,OEU056714.1,OEU019988.1,OEU019540.1,OEU021242.1,OEU046385.1,OEU005857.1,OEU057352.1,OEU052302.1,OEU020522.2,OEU010998.1,OEU003933.1,OEU004325.1,OEU008642.1,OEU020511.2,OEU064718.1,OEU051949.2,OEU025232.1,OEU005856.4,OEU018827.1,OEU015665.1,OEU043631.1,OEU038735.1,OEU041983.1,OEU029461.1,OEU019533.1,OEU036329.1,OEU060045.1,OEU…
GO:MF	polysaccharide binding	GO:0030247	0.04084	1.38891	87	5754	40	20843	OEU041188.1,OEU015650.1,OEU012675.1,OEU001997.1,OEU060623.1,OEU015103.2,OEU041191.1,OEU008959.1,OEU038751.1,OEU064149.1,OEU036850.1,OEU027004.1,OEU041335.2,OEU022475.1,OEU057746.1,OEU017804.1,OEU041324.1,OEU007899.1,OEU060615.1,OEU064748.1,OEU054991.1,OEU054427.1,OEU015652.1,OEU063005.1,OEU027007.1,OEU041336.1,OEU041325.1,OEU044324.1,OEU036851.1,OEU033580.1,OEU033577.1,OEU036852.1,OEU010771.2,OEU…
GO:MF	cation transmembrane transporter activity	GO:0008324	0.0427437	1.36913	346	5754	126	20843	OEU001061.1,OEU051209.1,OEU027104.1,OEU012381.3,OEU043510.1,OEU012388.2,OEU016185.1,OEU052328.1,OEU002432.1,OEU039474.1,OEU063365.1,OEU007473.1,OEU014311.1,OEU014404.1,OEU018554.2,OEU027992.1,OEU053139.1,OEU063873.1,OEU017931.1,OEU060609.1,OEU017930.1,OEU057587.1,OEU022332.1,OEU000528.1,OEU004320.2,OEU011055.4,OEU047573.1,OEU064206.1,OEU021242.1,OEU033221.1,OEU055429.1,OEU008606.1,OEU029163.1,OEU…
GO:BP	transmembrane transport	GO:0055085	4.52289e-15	14.3446	1071	3768	421	13579	OEU033974.1,OEU004119.1,OEU001271.1,OEU001061.1,OEU059224.1,OEU004118.1,OEU005038.1,OEU044564.2,OEU046797.1,OEU037243.1,OEU003342.1,OEU052785.1,OEU051209.1,OEU039976.1,OEU060937.1,OEU042231.1,OEU057673.2,OEU060187.1,OEU048726.2,OEU012381.3,OEU009506.1,OEU038919.1,OEU043510.1,OEU061779.1,OEU012388.2,OEU016185.1,OEU034556.1,OEU002672.1,OEU052328.1,OEU045419.1,OEU036364.1,OEU002432.1,OEU028974.1,OEU…
GO:BP	phosphorylation	GO:0016310	1.93907e-09	8.71241	1757	3768	610	13579	OEU050796.1,OEU033150.1,OEU004329.1,OEU048951.1,OEU037437.1,OEU024764.1,OEU035474.1,OEU025480.1,OEU030845.1,OEU011903.2,OEU010105.1,OEU013830.1,OEU055726.1,OEU014517.3,OEU015276.1,OEU031760.1,OEU038066.1,OEU063840.3,OEU020350.1,OEU019696.1,OEU057673.2,OEU012346.1,OEU022103.1,OEU063557.2,OEU064530.2,OEU011325.2,OEU060908.1,OEU006759.1,OEU018731.1,OEU058508.1,OEU052398.1,OEU058461.1,OEU015099.1,OEU…
GO:BP	phosphate-containing compound metabolic process	GO:0006796	2.92318e-07	6.53414	2269	3768	750	13579	OEU050796.1,OEU033150.1,OEU001061.1,OEU046911.2,OEU004329.1,OEU048951.1,OEU037437.1,OEU024764.1,OEU035474.1,OEU025480.1,OEU054147.1,OEU030845.1,OEU011903.2,OEU010105.1,OEU017861.1,OEU013830.1,OEU055726.1,OEU014517.3,OEU015276.1,OEU031760.1,OEU051209.1,OEU038066.1,OEU063840.3,OEU020350.1,OEU019696.1,OEU057673.2,OEU012346.1,OEU022103.1,OEU063557.2,OEU064530.2,OEU011325.2,OEU060908.1,OEU006759.1,OEU…
GO:BP	phosphorus metabolic process	GO:0006793	3.40386e-07	6.46803	2274	3768	751	13579	OEU050796.1,OEU033150.1,OEU001061.1,OEU046911.2,OEU004329.1,OEU048951.1,OEU037437.1,OEU024764.1,OEU035474.1,OEU025480.1,OEU054147.1,OEU030845.1,OEU011903.2,OEU010105.1,OEU017861.1,OEU013830.1,OEU055726.1,OEU014517.3,OEU015276.1,OEU031760.1,OEU051209.1,OEU038066.1,OEU063840.3,OEU020350.1,OEU019696.1,OEU057673.2,OEU012346.1,OEU022103.1,OEU063557.2,OEU064530.2,OEU011325.2,OEU060908.1,OEU006759.1,OEU…
GO:BP	protein phosphorylation	GO:0006468	4.50567e-07	6.34624	1645	3768	561	13579	OEU050796.1,OEU033150.1,OEU004329.1,OEU048951.1,OEU037437.1,OEU024764.1,OEU025480.1,OEU030845.1,OEU011903.2,OEU010105.1,OEU013830.1,OEU055726.1,OEU014517.3,OEU015276.1,OEU031760.1,OEU038066.1,OEU063840.3,OEU020350.1,OEU057673.2,OEU022103.1,OEU063557.2,OEU064530.2,OEU011325.2,OEU006759.1,OEU018731.1,OEU058508.1,OEU052398.1,OEU058461.1,OEU015099.1,OEU060438.1,OEU055699.1,OEU048098.1,OEU012218.1,OEU…
GO:BP	carbohydrate metabolic process	GO:0005975	8.46174e-07	6.07254	964	3768	349	13579	OEU020242.1,OEU037647.1,OEU026112.1,OEU015732.1,OEU001673.1,OEU038996.2,OEU011070.1,OEU046876.1,OEU026726.1,OEU019696.1,OEU040353.1,OEU020205.1,OEU057673.2,OEU051718.1,OEU005735.1,OEU002044.1,OEU040652.1,OEU014238.1,OEU060908.1,OEU017921.2,OEU037646.1,OEU059242.2,OEU020052.1,OEU062090.2,OEU042855.1,OEU001733.3,OEU002298.1,OEU007178.1,OEU057909.1,OEU024450.1,OEU053973.2,OEU035106.2,OEU032638.1,OEU…
GO:BP	monocarboxylic acid metabolic process	GO:0032787	5.85337e-06	5.23259	234	3768	105	13579	OEU036623.1,OEU008233.1,OEU019696.1,OEU057673.2,OEU060908.1,OEU022741.1,OEU031955.2,OEU000867.2,OEU014383.1,OEU032695.1,OEU032420.1,OEU043720.1,OEU017443.1,OEU016836.1,OEU027938.1,OEU009943.1,OEU037126.1,OEU055816.1,OEU030771.1,OEU059512.2,OEU055336.2,OEU002246.1,OEU048390.1,OEU023843.2,OEU052382.1,OEU030579.1,OEU031394.1,OEU019724.1,OEU048672.1,OEU018720.1,OEU018241.1,OEU044494.4,OEU035766.1,OEU…
GO:BP	monocarboxylic acid biosynthetic process	GO:0072330	7.89676e-05	4.10255	112	3768	57	13579	OEU036623.1,OEU008233.1,OEU057673.2,OEU022741.1,OEU031955.2,OEU014383.1,OEU027938.1,OEU009943.1,OEU055816.1,OEU030771.1,OEU055336.2,OEU048390.1,OEU052382.1,OEU030579.1,OEU056513.1,OEU037766.1,OEU048444.1,OEU006321.1,OEU054354.2,OEU042036.1,OEU048666.1,OEU034854.1,OEU009849.2,OEU063757.1,OEU010163.1,OEU018049.1,OEU041688.5,OEU002545.1,OEU024460.1,OEU029277.1,OEU007444.1,OEU020848.1,OEU040504.1,OEU…
GO:BP	regulation of macromolecule biosynthetic process	GO:0010556	0.000383078	3.41671	1733	3768	566	13579	OEU047511.1,OEU035144.1,OEU041729.1,OEU058685.1,OEU044199.1,OEU018649.1,OEU036541.1,OEU061519.1,OEU010139.1,OEU064871.1,OEU030908.1,OEU040361.1,OEU054867.1,OEU019219.1,OEU006387.1,OEU002532.1,OEU009043.2,OEU048400.1,OEU007907.1,OEU052021.2,OEU012611.1,OEU002120.1,OEU045803.1,OEU018328.1,OEU038305.1,OEU048005.1,OEU053781.1,OEU023045.1,OEU001901.1,OEU003808.1,OEU019467.1,OEU013066.1,OEU008603.2,OEU…
GO:BP	regulation of transcription, DNA-templated	GO:0006355	0.000421465	3.37524	1657	3768	543	13579	OEU047511.1,OEU035144.1,OEU041729.1,OEU058685.1,OEU044199.1,OEU018649.1,OEU010139.1,OEU064871.1,OEU030908.1,OEU040361.1,OEU054867.1,OEU019219.1,OEU006387.1,OEU002532.1,OEU009043.2,OEU048400.1,OEU007907.1,OEU052021.2,OEU012611.1,OEU002120.1,OEU045803.1,OEU018328.1,OEU038305.1,OEU048005.1,OEU053781.1,OEU023045.1,OEU001901.1,OEU003808.1,OEU019467.1,OEU013066.1,OEU008603.2,OEU022011.1,OEU048834.2,OEU…
GO:BP	regulation of RNA biosynthetic process	GO:2001141	0.000421465	3.37524	1657	3768	543	13579	OEU047511.1,OEU035144.1,OEU041729.1,OEU058685.1,OEU044199.1,OEU018649.1,OEU010139.1,OEU064871.1,OEU030908.1,OEU040361.1,OEU054867.1,OEU019219.1,OEU006387.1,OEU002532.1,OEU009043.2,OEU048400.1,OEU007907.1,OEU052021.2,OEU012611.1,OEU002120.1,OEU045803.1,OEU018328.1,OEU038305.1,OEU048005.1,OEU053781.1,OEU023045.1,OEU001901.1,OEU003808.1,OEU019467.1,OEU013066.1,OEU008603.2,OEU022011.1,OEU048834.2,OEU…
GO:BP	regulation of nucleic acid-templated transcription	GO:1903506	0.000421465	3.37524	1657	3768	543	13579	OEU047511.1,OEU035144.1,OEU041729.1,OEU058685.1,OEU044199.1,OEU018649.1,OEU010139.1,OEU064871.1,OEU030908.1,OEU040361.1,OEU054867.1,OEU019219.1,OEU006387.1,OEU002532.1,OEU009043.2,OEU048400.1,OEU007907.1,OEU052021.2,OEU012611.1,OEU002120.1,OEU045803.1,OEU018328.1,OEU038305.1,OEU048005.1,OEU053781.1,OEU023045.1,OEU001901.1,OEU003808.1,OEU019467.1,OEU013066.1,OEU008603.2,OEU022011.1,OEU048834.2,OEU…
GO:BP	regulation of biosynthetic process	GO:0009889	0.000608984	3.21539	1742	3768	567	13579	OEU047511.1,OEU035144.1,OEU041729.1,OEU058685.1,OEU044199.1,OEU018649.1,OEU036541.1,OEU008233.1,OEU061519.1,OEU010139.1,OEU064871.1,OEU030908.1,OEU040361.1,OEU054867.1,OEU019219.1,OEU006387.1,OEU002532.1,OEU009043.2,OEU048400.1,OEU007907.1,OEU052021.2,OEU012611.1,OEU002120.1,OEU045803.1,OEU018328.1,OEU038305.1,OEU048005.1,OEU053781.1,OEU023045.1,OEU001901.1,OEU003808.1,OEU019467.1,OEU013066.1,OEU…
GO:BP	regulation of cellular biosynthetic process	GO:0031326	0.000608984	3.21539	1742	3768	567	13579	OEU047511.1,OEU035144.1,OEU041729.1,OEU058685.1,OEU044199.1,OEU018649.1,OEU036541.1,OEU008233.1,OEU061519.1,OEU010139.1,OEU064871.1,OEU030908.1,OEU040361.1,OEU054867.1,OEU019219.1,OEU006387.1,OEU002532.1,OEU009043.2,OEU048400.1,OEU007907.1,OEU052021.2,OEU012611.1,OEU002120.1,OEU045803.1,OEU018328.1,OEU038305.1,OEU048005.1,OEU053781.1,OEU023045.1,OEU001901.1,OEU003808.1,OEU019467.1,OEU013066.1,OEU…
GO:BP	ion transport	GO:0006811	0.000650782	3.18656	492	3768	184	13579	OEU001061.1,OEU027336.1,OEU051209.1,OEU042231.1,OEU057673.2,OEU012381.3,OEU016396.1,OEU043510.1,OEU012388.2,OEU016185.1,OEU052328.1,OEU002432.1,OEU039474.1,OEU030790.2,OEU061894.1,OEU025386.2,OEU063365.1,OEU007473.1,OEU014404.1,OEU018554.2,OEU027992.1,OEU053139.1,OEU063873.1,OEU017931.1,OEU019988.1,OEU060609.1,OEU017930.1,OEU027207.1,OEU022332.1,OEU000528.1,OEU004320.2,OEU011055.4,OEU047573.1,OEU…
GO:BP	regulation of nucleobase-containing compound metabolic process	GO:0019219	0.00090489	3.0434	1683	3768	548	13579	OEU047511.1,OEU035144.1,OEU041729.1,OEU058685.1,OEU044199.1,OEU018649.1,OEU010139.1,OEU064871.1,OEU030908.1,OEU040361.1,OEU054867.1,OEU019219.1,OEU006387.1,OEU002532.1,OEU009043.2,OEU048400.1,OEU007907.1,OEU052021.2,OEU012611.1,OEU002120.1,OEU045803.1,OEU018328.1,OEU038305.1,OEU048005.1,OEU053781.1,OEU023045.1,OEU001901.1,OEU003808.1,OEU019467.1,OEU013066.1,OEU008603.2,OEU022011.1,OEU048834.2,OEU…
GO:BP	regulation of RNA metabolic process	GO:0051252	0.00107127	2.9701	1675	3768	545	13579	OEU047511.1,OEU035144.1,OEU041729.1,OEU058685.1,OEU044199.1,OEU018649.1,OEU010139.1,OEU064871.1,OEU030908.1,OEU040361.1,OEU054867.1,OEU019219.1,OEU006387.1,OEU002532.1,OEU009043.2,OEU048400.1,OEU007907.1,OEU052021.2,OEU012611.1,OEU002120.1,OEU045803.1,OEU018328.1,OEU038305.1,OEU048005.1,OEU053781.1,OEU023045.1,OEU001901.1,OEU003808.1,OEU019467.1,OEU013066.1,OEU008603.2,OEU022011.1,OEU048834.2,OEU…
GO:BP	fatty acid biosynthetic process	GO:0006633	0.00110562	2.95639	98	3768	49	13579	OEU057673.2,OEU022741.1,OEU027938.1,OEU009943.1,OEU055816.1,OEU030771.1,OEU055336.2,OEU048390.1,OEU052382.1,OEU030579.1,OEU056513.1,OEU037766.1,OEU048444.1,OEU006321.1,OEU048666.1,OEU034854.1,OEU009849.2,OEU063757.1,OEU010163.1,OEU041688.5,OEU002545.1,OEU024460.1,OEU029277.1,OEU007444.1,OEU020848.1,OEU040504.1,OEU030074.1,OEU027146.1,OEU040110.1,OEU028778.1,OEU008440.1,OEU031391.1,OEU024388.1,OEU…
GO:BP	inorganic anion transport	GO:0015698	0.00144289	2.84077	63	3768	35	13579	OEU030790.2,OEU061894.1,OEU025386.2,OEU019988.1,OEU027207.1,OEU019540.1,OEU046385.1,OEU005857.1,OEU003933.1,OEU051949.2,OEU055953.3,OEU005856.4,OEU023672.1,OEU043631.1,OEU029461.1,OEU033158.1,OEU055182.1,OEU011286.2,OEU011495.1,OEU060965.1,OEU055209.1,OEU001147.3,OEU055241.1,OEU025761.2,OEU045169.1,OEU044590.1,OEU026549.1,OEU011962.2,OEU057393.2,OEU030704.1,OEU037548.1,OEU058777.1,OEU036018.1,OEU…
GO:BP	lipid biosynthetic process	GO:0008610	0.00191893	2.71694	348	3768	135	13579	OEU004823.4,OEU054252.1,OEU057673.2,OEU051301.2,OEU036438.1,OEU022741.1,OEU031955.2,OEU040060.1,OEU044437.1,OEU035658.1,OEU019756.1,OEU024382.1,OEU013726.1,OEU012285.1,OEU027938.1,OEU056967.1,OEU026584.1,OEU009943.1,OEU035757.2,OEU059874.1,OEU055816.1,OEU030771.1,OEU063625.1,OEU010959.1,OEU025324.1,OEU027738.1,OEU055336.2,OEU048390.1,OEU054578.1,OEU014215.1,OEU052382.1,OEU013002.1,OEU030579.1,OEU…
GO:BP	establishment of localization	GO:0051234	0.00201678	2.69534	1906	3768	611	13579	OEU004714.1,OEU033974.1,OEU004119.1,OEU001271.1,OEU001061.1,OEU059224.1,OEU004118.1,OEU005038.1,OEU044564.2,OEU046797.1,OEU037243.1,OEU003342.1,OEU027336.1,OEU052785.1,OEU051209.1,OEU039976.1,OEU055167.3,OEU029703.1,OEU060937.1,OEU042231.1,OEU057673.2,OEU054550.1,OEU060187.1,OEU052702.4,OEU036196.1,OEU048726.2,OEU012381.3,OEU009506.1,OEU038919.1,OEU001719.2,OEU016396.1,OEU043510.1,OEU061779.1,OEU…
GO:BP	localization	GO:0051179	0.00248881	2.60401	1936	3768	619	13579	OEU004714.1,OEU033974.1,OEU004119.1,OEU001271.1,OEU001061.1,OEU059224.1,OEU004118.1,OEU005038.1,OEU044564.2,OEU046797.1,OEU037243.1,OEU003342.1,OEU027336.1,OEU052785.1,OEU051209.1,OEU039976.1,OEU055167.3,OEU029703.1,OEU060937.1,OEU042231.1,OEU057673.2,OEU054550.1,OEU060187.1,OEU052702.4,OEU036196.1,OEU048726.2,OEU012381.3,OEU009506.1,OEU038919.1,OEU001719.2,OEU016396.1,OEU043510.1,OEU061779.1,OEU…
GO:BP	transport	GO:0006810	0.00282113	2.54958	1897	3768	607	13579	OEU004714.1,OEU033974.1,OEU004119.1,OEU001271.1,OEU001061.1,OEU059224.1,OEU004118.1,OEU005038.1,OEU044564.2,OEU046797.1,OEU037243.1,OEU003342.1,OEU027336.1,OEU052785.1,OEU051209.1,OEU039976.1,OEU055167.3,OEU029703.1,OEU060937.1,OEU042231.1,OEU057673.2,OEU054550.1,OEU060187.1,OEU052702.4,OEU036196.1,OEU048726.2,OEU012381.3,OEU009506.1,OEU038919.1,OEU001719.2,OEU016396.1,OEU043510.1,OEU061779.1,OEU…
GO:BP	regulation of cellular metabolic process	GO:0031323	0.00560598	2.25135	1859	3768	593	13579	OEU047511.1,OEU032914.1,OEU043825.2,OEU035144.1,OEU041729.1,OEU058685.1,OEU037437.1,OEU044199.1,OEU018649.1,OEU036541.1,OEU008233.1,OEU061519.1,OEU010139.1,OEU064871.1,OEU057673.2,OEU030908.1,OEU040361.1,OEU054867.1,OEU019219.1,OEU006387.1,OEU002532.1,OEU009043.2,OEU048400.1,OEU007907.1,OEU052021.2,OEU012611.1,OEU002120.1,OEU045803.1,OEU018328.1,OEU038305.1,OEU048005.1,OEU053046.1,OEU053781.1,OEU…
GO:BP	ribonucleotide metabolic process	GO:0009259	0.00624663	2.20435	193	3768	81	13579	OEU001061.1,OEU046911.2,OEU051209.1,OEU019696.1,OEU060908.1,OEU000867.2,OEU014404.1,OEU032420.1,OEU043720.1,OEU003925.2,OEU058776.2,OEU016836.1,OEU004320.2,OEU047573.1,OEU026584.1,OEU064206.1,OEU037126.1,OEU029163.1,OEU017392.1,OEU059512.2,OEU059510.2,OEU027738.1,OEU023843.2,OEU031394.1,OEU019724.1,OEU048672.1,OEU054027.1,OEU018720.1,OEU018241.1,OEU044494.4,OEU035766.1,OEU044170.1,OEU045751.1,OEU…
GO:BP	ribose phosphate metabolic process	GO:0019693	0.00624663	2.20435	193	3768	81	13579	OEU001061.1,OEU046911.2,OEU051209.1,OEU019696.1,OEU060908.1,OEU000867.2,OEU014404.1,OEU032420.1,OEU043720.1,OEU003925.2,OEU058776.2,OEU016836.1,OEU004320.2,OEU047573.1,OEU026584.1,OEU064206.1,OEU037126.1,OEU029163.1,OEU017392.1,OEU059512.2,OEU059510.2,OEU027738.1,OEU023843.2,OEU031394.1,OEU019724.1,OEU048672.1,OEU054027.1,OEU018720.1,OEU018241.1,OEU044494.4,OEU035766.1,OEU044170.1,OEU045751.1,OEU…
GO:BP	cell recognition	GO:0008037	0.00660623	2.18005	95	3768	46	13579	OEU025480.1,OEU055726.1,OEU064530.2,OEU055699.1,OEU055724.2,OEU055717.1,OEU050586.1,OEU034485.1,OEU055700.2,OEU006313.2,OEU006777.1,OEU037307.1,OEU005642.1,OEU058163.1,OEU017558.1,OEU052321.2,OEU039827.1,OEU017557.1,OEU029434.1,OEU063205.1,OEU055730.3,OEU006774.1,OEU006778.2,OEU059071.3,OEU055705.1,OEU029415.1,OEU024222.1,OEU027997.1,OEU019392.1,OEU037476.1,OEU055735.1,OEU058153.1,OEU013153.1,OEU…
GO:BP	recognition of pollen	GO:0048544	0.00660623	2.18005	95	3768	46	13579	OEU025480.1,OEU055726.1,OEU064530.2,OEU055699.1,OEU055724.2,OEU055717.1,OEU050586.1,OEU034485.1,OEU055700.2,OEU006313.2,OEU006777.1,OEU037307.1,OEU005642.1,OEU058163.1,OEU017558.1,OEU052321.2,OEU039827.1,OEU017557.1,OEU029434.1,OEU063205.1,OEU055730.3,OEU006774.1,OEU006778.2,OEU059071.3,OEU055705.1,OEU029415.1,OEU024222.1,OEU027997.1,OEU019392.1,OEU037476.1,OEU055735.1,OEU058153.1,OEU013153.1,OEU…
GO:BP	pollen-pistil interaction	GO:0009875	0.00930041	2.0315	96	3768	46	13579	OEU025480.1,OEU055726.1,OEU064530.2,OEU055699.1,OEU055724.2,OEU055717.1,OEU050586.1,OEU034485.1,OEU055700.2,OEU006313.2,OEU006777.1,OEU037307.1,OEU005642.1,OEU058163.1,OEU017558.1,OEU052321.2,OEU039827.1,OEU017557.1,OEU029434.1,OEU063205.1,OEU055730.3,OEU006774.1,OEU006778.2,OEU059071.3,OEU055705.1,OEU029415.1,OEU024222.1,OEU027997.1,OEU019392.1,OEU037476.1,OEU055735.1,OEU058153.1,OEU013153.1,OEU…
GO:BP	regulation of nitrogen compound metabolic process	GO:0051171	0.0105363	1.97731	1800	3768	573	13579	OEU047511.1,OEU035144.1,OEU041729.1,OEU058685.1,OEU037437.1,OEU044199.1,OEU018649.1,OEU006691.1,OEU008233.1,OEU061519.1,OEU010139.1,OEU064871.1,OEU030908.1,OEU040361.1,OEU054867.1,OEU019219.1,OEU006387.1,OEU002532.1,OEU009043.2,OEU048400.1,OEU007907.1,OEU052021.2,OEU012611.1,OEU002120.1,OEU045803.1,OEU018328.1,OEU038305.1,OEU048005.1,OEU053046.1,OEU053781.1,OEU023045.1,OEU001901.1,OEU003808.1,OEU…
GO:BP	organic cyclic compound biosynthetic process	GO:1901362	0.0121085	1.91691	2253	3768	705	13579	OEU036623.1,OEU047511.1,OEU008920.1,OEU001061.1,OEU035144.1,OEU046911.2,OEU041729.1,OEU058685.1,OEU044199.1,OEU018649.1,OEU035834.1,OEU049713.1,OEU051209.1,OEU008233.1,OEU010139.1,OEU064871.1,OEU001863.1,OEU000012.1,OEU019075.2,OEU030908.1,OEU025979.1,OEU040361.1,OEU054867.1,OEU019219.1,OEU006387.1,OEU002532.1,OEU009043.2,OEU048400.1,OEU007907.1,OEU028184.1,OEU052021.2,OEU060750.2,OEU012611.1,OEU…
GO:BP	regulation of gene expression	GO:0010468	0.0122824	1.91072	1809	3768	575	13579	OEU047511.1,OEU035144.1,OEU041729.1,OEU058685.1,OEU044199.1,OEU018649.1,OEU010085.1,OEU061519.1,OEU010139.1,OEU064871.1,OEU030908.1,OEU040361.1,OEU054867.1,OEU019219.1,OEU006387.1,OEU002532.1,OEU009043.2,OEU048400.1,OEU007907.1,OEU052021.2,OEU012611.1,OEU002120.1,OEU045803.1,OEU018328.1,OEU038305.1,OEU048005.1,OEU053781.1,OEU023045.1,OEU013668.4,OEU001901.1,OEU003808.1,OEU019467.1,OEU013066.1,OEU…
GO:BP	regulation of cellular process	GO:0050794	0.0130008	1.88603	2371	3768	739	13579	OEU047511.1,OEU032914.1,OEU043825.2,OEU031928.2,OEU035144.1,OEU041729.1,OEU058685.1,OEU004329.1,OEU037437.1,OEU044199.1,OEU018649.1,OEU035474.1,OEU036541.1,OEU008233.1,OEU061519.1,OEU010139.1,OEU064871.1,OEU019075.2,OEU057673.2,OEU030908.1,OEU040361.1,OEU012346.1,OEU054867.1,OEU019219.1,OEU006387.1,OEU002907.1,OEU002532.1,OEU009043.2,OEU048400.1,OEU007907.1,OEU055084.1,OEU052021.2,OEU012611.1,OEU…
GO:BP	fatty acid metabolic process	GO:0006631	0.0164772	1.78312	117	3768	53	13579	OEU057673.2,OEU022741.1,OEU027938.1,OEU009943.1,OEU055816.1,OEU030771.1,OEU055336.2,OEU002246.1,OEU048390.1,OEU052382.1,OEU030579.1,OEU056513.1,OEU037766.1,OEU048444.1,OEU006321.1,OEU001110.1,OEU038268.1,OEU048666.1,OEU034854.1,OEU009849.2,OEU063757.1,OEU010163.1,OEU041688.5,OEU002545.1,OEU024460.1,OEU029277.1,OEU007444.1,OEU020848.1,OEU040504.1,OEU030074.1,OEU027146.1,OEU040110.1,OEU028778.1,OEU…
GO:BP	purine ribonucleotide metabolic process	GO:0009150	0.0218541	1.66047	184	3768	76	13579	OEU001061.1,OEU051209.1,OEU019696.1,OEU060908.1,OEU000867.2,OEU014404.1,OEU032420.1,OEU043720.1,OEU016836.1,OEU004320.2,OEU047573.1,OEU026584.1,OEU064206.1,OEU037126.1,OEU029163.1,OEU017392.1,OEU059512.2,OEU059510.2,OEU027738.1,OEU023843.2,OEU031394.1,OEU019724.1,OEU048672.1,OEU054027.1,OEU018720.1,OEU018241.1,OEU044494.4,OEU035766.1,OEU044170.1,OEU045751.1,OEU006115.1,OEU006073.1,OEU003463.2,OEU…
GO:BP	cellular protein modification process	GO:0006464	0.0220996	1.65561	2366	3768	735	13579	OEU050796.1,OEU033150.1,OEU015026.1,OEU004329.1,OEU048951.1,OEU037437.1,OEU024764.1,OEU025480.1,OEU054147.1,OEU030845.1,OEU011903.2,OEU010105.1,OEU013830.1,OEU055726.1,OEU014517.3,OEU015276.1,OEU031760.1,OEU010882.3,OEU038066.1,OEU044305.1,OEU063840.3,OEU020350.1,OEU057673.2,OEU006922.2,OEU042187.1,OEU022103.1,OEU063557.2,OEU025829.1,OEU064530.2,OEU023464.1,OEU011325.2,OEU003654.1,OEU006759.1,OEU…
GO:BP	protein modification process	GO:0036211	0.0220996	1.65561	2366	3768	735	13579	OEU050796.1,OEU033150.1,OEU015026.1,OEU004329.1,OEU048951.1,OEU037437.1,OEU024764.1,OEU025480.1,OEU054147.1,OEU030845.1,OEU011903.2,OEU010105.1,OEU013830.1,OEU055726.1,OEU014517.3,OEU015276.1,OEU031760.1,OEU010882.3,OEU038066.1,OEU044305.1,OEU063840.3,OEU020350.1,OEU057673.2,OEU006922.2,OEU042187.1,OEU022103.1,OEU063557.2,OEU025829.1,OEU064530.2,OEU023464.1,OEU011325.2,OEU003654.1,OEU006759.1,OEU…
GO:BP	regulation of primary metabolic process	GO:0080090	0.0223722	1.65029	1811	3768	573	13579	OEU047511.1,OEU035144.1,OEU041729.1,OEU058685.1,OEU037437.1,OEU044199.1,OEU018649.1,OEU006691.1,OEU061519.1,OEU010139.1,OEU064871.1,OEU030908.1,OEU040361.1,OEU054867.1,OEU019219.1,OEU006387.1,OEU002532.1,OEU009043.2,OEU048400.1,OEU007907.1,OEU052021.2,OEU012611.1,OEU002120.1,OEU045803.1,OEU018328.1,OEU038305.1,OEU048005.1,OEU053046.1,OEU053781.1,OEU023045.1,OEU001901.1,OEU003808.1,OEU019467.1,OEU…
GO:BP	small molecule metabolic process	GO:0044281	0.0291405	1.5355	993	3768	329	13579	OEU036623.1,OEU050984.1,OEU026112.1,OEU001061.1,OEU046911.2,OEU012236.3,OEU021758.1,OEU035834.1,OEU035474.1,OEU051209.1,OEU012495.1,OEU008233.1,OEU046876.1,OEU026726.1,OEU019696.1,OEU000012.1,OEU057673.2,OEU005735.1,OEU022940.3,OEU015587.1,OEU013835.1,OEU060908.1,OEU022741.1,OEU028184.1,OEU031955.2,OEU060294.1,OEU062090.2,OEU001733.3,OEU010049.1,OEU064825.1,OEU030872.1,OEU064909.1,OEU017773.1,OEU…
GO:BP	generation of precursor metabolites and energy	GO:0006091	0.0310605	1.50779	288	3768	110	13579	OEU001314.2,OEU032914.1,OEU043825.2,OEU001061.1,OEU015026.1,OEU030436.1,OEU037187.1,OEU021505.1,OEU024113.1,OEU032111.1,OEU019696.1,OEU031231.1,OEU005735.1,OEU038255.2,OEU060908.1,OEU017921.2,OEU051766.2,OEU059242.2,OEU000867.2,OEU030326.1,OEU021504.1,OEU047010.2,OEU032420.1,OEU043720.1,OEU051515.1,OEU016836.1,OEU031055.1,OEU007806.1,OEU005392.1,OEU030075.1,OEU059274.1,OEU037126.1,OEU031576.1,OEU…
GO:BP	ATP metabolic process	GO:0046034	0.0378837	1.42155	166	3768	69	13579	OEU001061.1,OEU051209.1,OEU019696.1,OEU060908.1,OEU000867.2,OEU014404.1,OEU032420.1,OEU043720.1,OEU051515.1,OEU016836.1,OEU004320.2,OEU047573.1,OEU064206.1,OEU030075.1,OEU037126.1,OEU029163.1,OEU031576.1,OEU030292.1,OEU017392.1,OEU059512.2,OEU059510.2,OEU023843.2,OEU031394.1,OEU019724.1,OEU048672.1,OEU018720.1,OEU018241.1,OEU044494.4,OEU035766.1,OEU044170.1,OEU033466.1,OEU006073.1,OEU063819.1,OEU…
GO:BP	regulation of metabolic process	GO:0019222	0.0443821	1.35279	1972	3768	617	13579	OEU047511.1,OEU032914.1,OEU043825.2,OEU035144.1,OEU041729.1,OEU058685.1,OEU037437.1,OEU044199.1,OEU018649.1,OEU006691.1,OEU036541.1,OEU010085.1,OEU008233.1,OEU061519.1,OEU010139.1,OEU064871.1,OEU057673.2,OEU030908.1,OEU040361.1,OEU054867.1,OEU019219.1,OEU006387.1,OEU002532.1,OEU009043.2,OEU048400.1,OEU007907.1,OEU052021.2,OEU012611.1,OEU002120.1,OEU045803.1,OEU018328.1,OEU038305.1,OEU048005.1,OEU…
GO:BP	heterocycle biosynthetic process	GO:0018130	0.0473085	1.32506	2186	3768	679	13579	OEU047511.1,OEU008920.1,OEU001061.1,OEU035144.1,OEU046911.2,OEU041729.1,OEU058685.1,OEU044199.1,OEU018649.1,OEU049713.1,OEU051209.1,OEU008233.1,OEU010139.1,OEU064871.1,OEU001863.1,OEU000012.1,OEU019075.2,OEU030908.1,OEU025979.1,OEU040361.1,OEU054867.1,OEU019219.1,OEU006387.1,OEU002532.1,OEU009043.2,OEU048400.1,OEU007907.1,OEU028184.1,OEU052021.2,OEU060750.2,OEU012611.1,OEU002120.1,OEU045803.1,OEU…
GO:CC	membrane	GO:0016020	2.82156e-18	17.5495	2626	1568	886	5626	OEU001314.2,OEU004714.1,OEU032914.1,OEU033974.1,OEU043825.2,OEU056847.1,OEU004119.1,OEU001271.1,OEU040090.1,OEU054207.1,OEU001061.1,OEU015026.1,OEU004118.1,OEU034118.1,OEU030436.1,OEU037187.1,OEU044564.2,OEU036185.1,OEU021505.1,OEU046797.1,OEU037243.1,OEU003342.1,OEU002809.1,OEU052785.1,OEU051209.1,OEU039976.1,OEU055167.3,OEU027104.1,OEU029703.1,OEU060937.1,OEU042231.1,OEU051718.1,OEU054550.1,OEU…
GO:CC	intrinsic component of membrane	GO:0031224	0.000356224	3.44828	1208	1568	400	5626	OEU004714.1,OEU054207.1,OEU015026.1,OEU004118.1,OEU034118.1,OEU046797.1,OEU037243.1,OEU003342.1,OEU002809.1,OEU052785.1,OEU039976.1,OEU060937.1,OEU054550.1,OEU046166.1,OEU006922.2,OEU061119.1,OEU017269.1,OEU016396.1,OEU049205.1,OEU017633.3,OEU012388.2,OEU012537.2,OEU046860.1,OEU011263.1,OEU034556.1,OEU035169.1,OEU002672.1,OEU060607.1,OEU021805.1,OEU030790.2,OEU059840.1,OEU058858.1,OEU046798.1,OEU…
GO:CC	integral component of membrane	GO:0016021	0.000401024	3.39683	1189	1568	394	5626	OEU004714.1,OEU054207.1,OEU015026.1,OEU004118.1,OEU034118.1,OEU046797.1,OEU037243.1,OEU003342.1,OEU002809.1,OEU052785.1,OEU039976.1,OEU060937.1,OEU054550.1,OEU046166.1,OEU006922.2,OEU061119.1,OEU017269.1,OEU016396.1,OEU049205.1,OEU017633.3,OEU012388.2,OEU012537.2,OEU046860.1,OEU011263.1,OEU034556.1,OEU035169.1,OEU002672.1,OEU060607.1,OEU021805.1,OEU030790.2,OEU059840.1,OEU058858.1,OEU046798.1,OEU…
GO:CC	cellular anatomical entity	GO:0110165	0.00474104	2.32413	5440	1568	1539	5626	OEU001314.2,OEU036623.1,OEU026112.1,OEU004714.1,OEU047511.1,OEU032914.1,OEU033974.1,OEU043825.2,OEU056847.1,OEU031928.2,OEU004119.1,OEU001271.1,OEU040090.1,OEU048808.1,OEU054207.1,OEU001061.1,OEU015026.1,OEU035144.1,OEU035038.1,OEU004118.1,OEU034118.1,OEU030436.1,OEU037187.1,OEU044564.2,OEU036185.1,OEU021505.1,OEU046797.1,OEU037243.1,OEU003342.1,OEU064761.1,OEU025800.1,OEU002809.1,OEU006514.1,OEU…

## Sheet: Stage 2 fruit
Supplementary Data S5D. Functional enrichment analysis of Chondorlia (CHO) vs Koroneiki (KO) stage 2 fruit DEGs.The GO terms are classified according to Molecular Function (MF), Biological Process (BP), and Cellular Component (CC).
source	term_name	term_id	adjusted_p_value	negative_log10_of_adjusted_p_value	term_size	query_size	intersection_size	effective_domain_size	intersections
GO:MF	adenyl ribonucleotide binding	GO:0032559	3.02571e-17	16.5192	3078	4945	931	20843	OEU050796.1,OEU012384.1,OEU004329.1,OEU048951.1,OEU034857.1,OEU023324.1,OEU032635.1,OEU025480.1,OEU030845.1,OEU055274.1,OEU011903.2,OEU047724.1,OEU003342.1,OEU017861.1,OEU008653.1,OEU028372.3,OEU013830.1,OEU004286.1,OEU014517.3,OEU013719.2,OEU031760.1,OEU041387.1,OEU051680.1,OEU040833.2,OEU061069.1,OEU037523.2,OEU063618.2,OEU023776.4,OEU030033.1,OEU036125.1,OEU031180.1,OEU057673.2,OEU033306.2,OEU…
GO:MF	adenyl nucleotide binding	GO:0030554	6.29086e-17	16.2013	3085	4945	931	20843	OEU050796.1,OEU012384.1,OEU004329.1,OEU048951.1,OEU034857.1,OEU023324.1,OEU032635.1,OEU025480.1,OEU030845.1,OEU055274.1,OEU011903.2,OEU047724.1,OEU003342.1,OEU017861.1,OEU008653.1,OEU028372.3,OEU013830.1,OEU004286.1,OEU014517.3,OEU013719.2,OEU031760.1,OEU041387.1,OEU051680.1,OEU040833.2,OEU061069.1,OEU037523.2,OEU063618.2,OEU023776.4,OEU030033.1,OEU036125.1,OEU031180.1,OEU057673.2,OEU033306.2,OEU…
GO:MF	transferase activity	GO:0016740	1.66486e-15	14.7786	3897	4945	1133	20843	OEU032479.2,OEU022348.1,OEU006719.1,OEU013125.1,OEU050796.1,OEU034416.1,OEU048809.1,OEU053270.1,OEU012384.1,OEU048326.1,OEU046213.1,OEU004329.1,OEU048951.1,OEU034857.1,OEU017939.1,OEU004823.4,OEU035834.1,OEU035474.1,OEU025480.1,OEU030845.1,OEU055274.1,OEU011903.2,OEU017861.1,OEU013830.1,OEU000176.1,OEU002119.1,OEU014517.3,OEU027094.2,OEU013719.2,OEU031760.1,OEU051680.1,OEU040833.2,OEU044305.1,OEU…
GO:MF	purine ribonucleotide binding	GO:0032555	4.88692e-15	14.311	3405	4945	1003	20843	OEU050796.1,OEU012384.1,OEU004329.1,OEU048951.1,OEU034857.1,OEU023324.1,OEU032635.1,OEU025480.1,OEU030845.1,OEU055274.1,OEU011903.2,OEU047724.1,OEU003342.1,OEU017861.1,OEU008653.1,OEU028372.3,OEU013830.1,OEU004286.1,OEU014517.3,OEU013719.2,OEU031760.1,OEU041387.1,OEU051680.1,OEU040833.2,OEU043310.1,OEU061069.1,OEU037523.2,OEU063618.2,OEU029703.1,OEU023776.4,OEU030033.1,OEU036125.1,OEU031180.1,OEU…
GO:MF	ribonucleotide binding	GO:0032553	5.96352e-15	14.2245	3438	4945	1011	20843	OEU050796.1,OEU012384.1,OEU004329.1,OEU048951.1,OEU034857.1,OEU023324.1,OEU032635.1,OEU025480.1,OEU030845.1,OEU055274.1,OEU011903.2,OEU047724.1,OEU003342.1,OEU017861.1,OEU008653.1,OEU028372.3,OEU013830.1,OEU004286.1,OEU014517.3,OEU013719.2,OEU031760.1,OEU041387.1,OEU051680.1,OEU040833.2,OEU043310.1,OEU061069.1,OEU037523.2,OEU063618.2,OEU029703.1,OEU023776.4,OEU030033.1,OEU036125.1,OEU031180.1,OEU…
GO:MF	anion binding	GO:0043168	6.40492e-15	14.1935	3772	4945	1097	20843	OEU032479.2,OEU035654.3,OEU050796.1,OEU012384.1,OEU004329.1,OEU048951.1,OEU034857.1,OEU023324.1,OEU032635.1,OEU025480.1,OEU030845.1,OEU055274.1,OEU011903.2,OEU055791.1,OEU047724.1,OEU003342.1,OEU017861.1,OEU008653.1,OEU028372.3,OEU013830.1,OEU004286.1,OEU002119.1,OEU014517.3,OEU013719.2,OEU031760.1,OEU041387.1,OEU051680.1,OEU040833.2,OEU043310.1,OEU061069.1,OEU037523.2,OEU063618.2,OEU029703.1,OEU…
GO:MF	protein kinase activity	GO:0004672	1.09016e-14	13.9625	1638	4945	531	20843	OEU050796.1,OEU012384.1,OEU004329.1,OEU048951.1,OEU035474.1,OEU025480.1,OEU030845.1,OEU011903.2,OEU013830.1,OEU000176.1,OEU014517.3,OEU013719.2,OEU031760.1,OEU051680.1,OEU063618.2,OEU036125.1,OEU057673.2,OEU012346.1,OEU062201.1,OEU017124.1,OEU064530.2,OEU036194.1,OEU006759.1,OEU022120.1,OEU017785.2,OEU046410.1,OEU016660.2,OEU060438.1,OEU004316.2,OEU055699.1,OEU041323.1,OEU012218.1,OEU055855.1,OEU…
GO:MF	purine nucleotide binding	GO:0017076	1.81369e-14	13.7414	3423	4945	1004	20843	OEU050796.1,OEU012384.1,OEU004329.1,OEU048951.1,OEU034857.1,OEU023324.1,OEU032635.1,OEU025480.1,OEU030845.1,OEU055274.1,OEU011903.2,OEU047724.1,OEU003342.1,OEU017861.1,OEU008653.1,OEU028372.3,OEU013830.1,OEU004286.1,OEU014517.3,OEU013719.2,OEU031760.1,OEU041387.1,OEU051680.1,OEU040833.2,OEU043310.1,OEU061069.1,OEU037523.2,OEU063618.2,OEU029703.1,OEU023776.4,OEU030033.1,OEU036125.1,OEU031180.1,OEU…
GO:MF	carbohydrate derivative binding	GO:0097367	2.04981e-14	13.6883	3463	4945	1014	20843	OEU050796.1,OEU012384.1,OEU004329.1,OEU048951.1,OEU034857.1,OEU023324.1,OEU032635.1,OEU025480.1,OEU030845.1,OEU055274.1,OEU011903.2,OEU047724.1,OEU003342.1,OEU017861.1,OEU008653.1,OEU028372.3,OEU013830.1,OEU004286.1,OEU014517.3,OEU013719.2,OEU031760.1,OEU041387.1,OEU051680.1,OEU040833.2,OEU043310.1,OEU061069.1,OEU037523.2,OEU063618.2,OEU029703.1,OEU023776.4,OEU030033.1,OEU036125.1,OEU031180.1,OEU…
GO:MF	nucleoside phosphate binding	GO:1901265	3.55998e-14	13.4486	3772	4945	1092	20843	OEU035654.3,OEU050796.1,OEU012384.1,OEU004329.1,OEU048951.1,OEU034857.1,OEU023324.1,OEU032635.1,OEU025480.1,OEU030845.1,OEU055274.1,OEU011903.2,OEU055791.1,OEU047724.1,OEU003342.1,OEU017861.1,OEU008653.1,OEU028372.3,OEU013830.1,OEU004286.1,OEU014517.3,OEU013719.2,OEU031760.1,OEU041387.1,OEU051680.1,OEU040833.2,OEU043310.1,OEU061069.1,OEU037523.2,OEU063618.2,OEU014973.1,OEU029703.1,OEU023776.4,OEU…
GO:MF	nucleotide binding	GO:0000166	3.55998e-14	13.4486	3772	4945	1092	20843	OEU035654.3,OEU050796.1,OEU012384.1,OEU004329.1,OEU048951.1,OEU034857.1,OEU023324.1,OEU032635.1,OEU025480.1,OEU030845.1,OEU055274.1,OEU011903.2,OEU055791.1,OEU047724.1,OEU003342.1,OEU017861.1,OEU008653.1,OEU028372.3,OEU013830.1,OEU004286.1,OEU014517.3,OEU013719.2,OEU031760.1,OEU041387.1,OEU051680.1,OEU040833.2,OEU043310.1,OEU061069.1,OEU037523.2,OEU063618.2,OEU014973.1,OEU029703.1,OEU023776.4,OEU…
GO:MF	phosphotransferase activity, alcohol group as acceptor	GO:0016773	4.35034e-14	13.3615	1806	4945	574	20843	OEU050796.1,OEU012384.1,OEU004329.1,OEU048951.1,OEU035474.1,OEU025480.1,OEU030845.1,OEU011903.2,OEU017861.1,OEU013830.1,OEU000176.1,OEU014517.3,OEU013719.2,OEU031760.1,OEU051680.1,OEU040833.2,OEU061069.1,OEU063618.2,OEU030033.1,OEU036125.1,OEU057673.2,OEU012346.1,OEU062201.1,OEU017124.1,OEU064530.2,OEU036194.1,OEU006759.1,OEU022120.1,OEU017785.2,OEU046410.1,OEU016660.2,OEU060438.1,OEU004316.2,OEU…
GO:MF	kinase activity	GO:0016301	8.05988e-14	13.0937	1870	4945	590	20843	OEU050796.1,OEU012384.1,OEU004329.1,OEU048951.1,OEU034857.1,OEU035474.1,OEU025480.1,OEU030845.1,OEU011903.2,OEU017861.1,OEU013830.1,OEU000176.1,OEU014517.3,OEU013719.2,OEU031760.1,OEU051680.1,OEU040833.2,OEU061069.1,OEU063618.2,OEU030033.1,OEU036125.1,OEU057673.2,OEU012346.1,OEU062201.1,OEU017124.1,OEU064530.2,OEU036194.1,OEU006759.1,OEU022120.1,OEU017785.2,OEU046410.1,OEU016660.2,OEU060438.1,OEU…
GO:MF	small molecule binding	GO:0036094	9.65817e-14	13.0151	3932	4945	1130	20843	OEU032479.2,OEU035654.3,OEU050796.1,OEU012384.1,OEU004329.1,OEU048951.1,OEU034857.1,OEU023324.1,OEU032635.1,OEU025480.1,OEU030845.1,OEU055274.1,OEU011903.2,OEU055791.1,OEU047724.1,OEU003342.1,OEU017861.1,OEU008653.1,OEU028372.3,OEU013830.1,OEU004286.1,OEU002119.1,OEU014517.3,OEU013719.2,OEU031760.1,OEU041387.1,OEU051680.1,OEU040833.2,OEU043310.1,OEU061069.1,OEU034082.1,OEU037523.2,OEU063618.2,OEU…
GO:MF	ATP binding	GO:0005524	2.25762e-11	10.6463	2781	4945	817	20843	OEU050796.1,OEU012384.1,OEU004329.1,OEU048951.1,OEU034857.1,OEU032635.1,OEU025480.1,OEU030845.1,OEU055274.1,OEU011903.2,OEU003342.1,OEU017861.1,OEU008653.1,OEU028372.3,OEU013830.1,OEU014517.3,OEU013719.2,OEU031760.1,OEU041387.1,OEU051680.1,OEU040833.2,OEU061069.1,OEU063618.2,OEU030033.1,OEU036125.1,OEU057673.2,OEU045233.2,OEU062201.1,OEU017124.1,OEU064530.2,OEU036194.1,OEU006759.1,OEU022120.1,OEU…
GO:MF	transferase activity, transferring phosphorus-containing groups	GO:0016772	2.49513e-10	9.60291	2086	4945	628	20843	OEU050796.1,OEU012384.1,OEU004329.1,OEU048951.1,OEU034857.1,OEU035474.1,OEU025480.1,OEU030845.1,OEU011903.2,OEU017861.1,OEU013830.1,OEU000176.1,OEU014517.3,OEU013719.2,OEU031760.1,OEU051680.1,OEU040833.2,OEU061069.1,OEU063618.2,OEU030033.1,OEU036125.1,OEU057673.2,OEU012346.1,OEU062201.1,OEU017124.1,OEU064530.2,OEU036194.1,OEU006759.1,OEU022120.1,OEU017785.2,OEU046410.1,OEU016660.2,OEU060438.1,OEU…
GO:MF	ion binding	GO:0043167	8.79027e-10	9.056	6126	4945	1647	20843	OEU032479.2,OEU035654.3,OEU048546.1,OEU036609.1,OEU050796.1,OEU048809.1,OEU064904.2,OEU012384.1,OEU037948.1,OEU019247.1,OEU004329.1,OEU048951.1,OEU058679.1,OEU034857.1,OEU003588.2,OEU035450.1,OEU023324.1,OEU032635.1,OEU025480.1,OEU030845.1,OEU055274.1,OEU036683.1,OEU011903.2,OEU054252.1,OEU055791.1,OEU047724.1,OEU003342.1,OEU017861.1,OEU008653.1,OEU028372.3,OEU013830.1,OEU004286.1,OEU002119.1,OEU…
GO:MF	purine ribonucleoside triphosphate binding	GO:0035639	1.30678e-09	8.8838	3108	4945	889	20843	OEU050796.1,OEU012384.1,OEU004329.1,OEU048951.1,OEU034857.1,OEU032635.1,OEU025480.1,OEU030845.1,OEU055274.1,OEU011903.2,OEU003342.1,OEU017861.1,OEU008653.1,OEU028372.3,OEU013830.1,OEU014517.3,OEU013719.2,OEU031760.1,OEU041387.1,OEU051680.1,OEU040833.2,OEU043310.1,OEU061069.1,OEU063618.2,OEU029703.1,OEU030033.1,OEU036125.1,OEU057673.2,OEU045618.1,OEU013203.2,OEU045233.2,OEU062201.1,OEU017124.1,OEU…
GO:MF	UDP-glycosyltransferase activity	GO:0008194	1.2892e-07	6.88968	333	4945	129	20843	OEU048326.1,OEU017939.1,OEU044157.1,OEU042856.2,OEU061772.2,OEU051718.1,OEU017440.1,OEU048323.1,OEU020052.1,OEU001733.3,OEU002298.1,OEU052876.1,OEU048703.1,OEU042826.1,OEU041558.1,OEU017924.1,OEU031619.3,OEU059842.2,OEU018560.1,OEU010131.1,OEU001769.1,OEU040508.1,OEU034071.1,OEU001312.1,OEU009706.1,OEU062990.1,OEU016810.1,OEU003576.1,OEU008263.1,OEU017112.4,OEU019298.1,OEU031132.1,OEU042828.1,OEU…
GO:MF	ADP binding	GO:0043531	7.99126e-07	6.09738	289	4945	113	20843	OEU023324.1,OEU047724.1,OEU004286.1,OEU037523.2,OEU023776.4,OEU031180.1,OEU033306.2,OEU010939.1,OEU004601.1,OEU016047.1,OEU034393.1,OEU057886.1,OEU024977.1,OEU042899.1,OEU042275.2,OEU008538.1,OEU020879.1,OEU034394.1,OEU032353.1,OEU018285.1,OEU038941.1,OEU009548.1,OEU016038.1,OEU003360.1,OEU016424.1,OEU006546.1,OEU008532.1,OEU009568.1,OEU057877.1,OEU008525.1,OEU039660.1,OEU062624.1,OEU035780.1,OEU…
GO:MF	tetrapyrrole binding	GO:0003824	1.53879e-06	5.81282	10255	4945	2608	20843	OEU032479.2,OEU022348.1,OEU036623.1,OEU037647.1,OEU006719.1,OEU013125.1,OEU002759.1,OEU057578.1,OEU035654.3,OEU005452.1,OEU048546.1,OEU036609.1,OEU050796.1,OEU044164.1,OEU020705.1,OEU034416.1,OEU013637.1,OEU030443.1,OEU048809.1,OEU058255.1,OEU064904.2,OEU002965.1,OEU053270.1,OEU049078.1,OEU001061.1,OEU043240.1,OEU001881.1,OEU012384.1,OEU006750.1,OEU034742.1,OEU046911.2,OEU048326.1,OEU046213.1,OEU…
GO:MF	glucosyltransferase activity	GO:0046527	0.000139217	3.85631	138	4945	59	20843	OEU048326.1,OEU040651.1,OEU042856.2,OEU051718.1,OEU040652.1,OEU048323.1,OEU020052.1,OEU002298.1,OEU048703.1,OEU059842.2,OEU034314.1,OEU040508.1,OEU034071.1,OEU001312.1,OEU003576.1,OEU024956.1,OEU015751.1,OEU013363.1,OEU037822.1,OEU058842.1,OEU036565.1,OEU060989.2,OEU031082.1,OEU037821.1,OEU014364.1,OEU012323.1,OEU024200.1,OEU040036.1,OEU020060.1,OEU036934.1,OEU001189.1,OEU032291.1,OEU034570.1,OEU…
GO:MF	glycosyltransferase activity	GO:0016757	0.00015586	3.80727	701	4945	222	20843	OEU013125.1,OEU048326.1,OEU017939.1,OEU040651.1,OEU044157.1,OEU042856.2,OEU061772.2,OEU051718.1,OEU040652.1,OEU017440.1,OEU048323.1,OEU020052.1,OEU001733.3,OEU002298.1,OEU036747.1,OEU052876.1,OEU029886.1,OEU017656.1,OEU048703.1,OEU060154.1,OEU042826.1,OEU022116.1,OEU041558.1,OEU017924.1,OEU031619.3,OEU059842.2,OEU018560.1,OEU018445.3,OEU034314.1,OEU010131.1,OEU001769.1,OEU050874.1,OEU032889.1,OEU…
GO:MF	transmembrane transporter activity	GO:0022857	0.000310243	3.5083	1208	4945	356	20843	OEU033974.1,OEU004119.1,OEU001271.1,OEU001061.1,OEU060251.1,OEU059224.1,OEU044564.2,OEU032635.1,OEU004126.3,OEU044935.1,OEU003342.1,OEU027104.1,OEU016786.1,OEU011089.1,OEU052954.1,OEU060187.1,OEU021183.1,OEU048726.2,OEU012381.3,OEU004813.1,OEU009506.1,OEU007602.1,OEU004330.1,OEU038919.1,OEU046350.1,OEU043510.1,OEU049205.1,OEU012388.2,OEU044202.1,OEU016185.1,OEU057296.2,OEU034556.1,OEU040379.1,OEU…
GO:MF	transporter activity	GO:0005215	0.000580869	3.23592	1265	4945	369	20843	OEU033974.1,OEU004119.1,OEU001271.1,OEU001061.1,OEU060251.1,OEU059224.1,OEU044564.2,OEU032635.1,OEU004126.3,OEU044935.1,OEU003342.1,OEU027104.1,OEU016786.1,OEU011089.1,OEU052954.1,OEU060187.1,OEU021183.1,OEU048726.2,OEU012381.3,OEU004813.1,OEU009506.1,OEU007602.1,OEU004330.1,OEU038919.1,OEU046350.1,OEU043510.1,OEU049205.1,OEU012388.2,OEU044202.1,OEU016185.1,OEU057296.2,OEU034556.1,OEU040379.1,OEU…
GO:MF	active transmembrane transporter activity	GO:0022804	0.000654865	3.18385	375	4945	128	20843	OEU004119.1,OEU032635.1,OEU004126.3,OEU003342.1,OEU027104.1,OEU016786.1,OEU004813.1,OEU009506.1,OEU012388.2,OEU034556.1,OEU060709.1,OEU003379.1,OEU005301.1,OEU055129.1,OEU002730.1,OEU045184.1,OEU025386.2,OEU063365.1,OEU052309.1,OEU041092.2,OEU056625.1,OEU061305.1,OEU056714.1,OEU033893.1,OEU060255.1,OEU019837.1,OEU015541.1,OEU021531.1,OEU050217.1,OEU007471.1,OEU000528.1,OEU052587.2,OEU000893.2,OEU…
GO:MF	ATPase-coupled transmembrane transporter activity	GO:0042626	0.000884213	3.05344	167	4945	66	20843	OEU032635.1,OEU003342.1,OEU012388.2,OEU034556.1,OEU005301.1,OEU045184.1,OEU063365.1,OEU041092.2,OEU056625.1,OEU061305.1,OEU060255.1,OEU019837.1,OEU015541.1,OEU021531.1,OEU050217.1,OEU052587.2,OEU000893.2,OEU011055.4,OEU053681.1,OEU014082.1,OEU037145.1,OEU024114.1,OEU054126.3,OEU044341.1,OEU059485.1,OEU053180.1,OEU050196.1,OEU006914.1,OEU050227.1,OEU009803.1,OEU058955.2,OEU044661.1,OEU002547.1,OEU…
GO:MF	ABC-type transporter activity	GO:0140359	0.00102852	2.98779	111	4945	48	20843	OEU032635.1,OEU003342.1,OEU034556.1,OEU005301.1,OEU045184.1,OEU041092.2,OEU056625.1,OEU061305.1,OEU060255.1,OEU019837.1,OEU015541.1,OEU021531.1,OEU050217.1,OEU052587.2,OEU000893.2,OEU053681.1,OEU014082.1,OEU037145.1,OEU024114.1,OEU054126.3,OEU044341.1,OEU053180.1,OEU050196.1,OEU009803.1,OEU023112.1,OEU023610.1,OEU026789.1,OEU031738.1,OEU032511.1,OEU058077.1,OEU062388.1,OEU009479.1,OEU060658.1,OEU…
GO:MF	oxidoreductase activity	GO:0016491	0.00576055	2.23954	1825	4945	505	20843	OEU002759.1,OEU035654.3,OEU036609.1,OEU013637.1,OEU030443.1,OEU058255.1,OEU002965.1,OEU019247.1,OEU058679.1,OEU046073.1,OEU022168.1,OEU036683.1,OEU054252.1,OEU055791.1,OEU044531.1,OEU031214.2,OEU049713.1,OEU032851.1,OEU011318.1,OEU007851.1,OEU002736.1,OEU027104.1,OEU026726.1,OEU047912.1,OEU009882.1,OEU028557.1,OEU034981.1,OEU036438.1,OEU014930.1,OEU016514.1,OEU017463.1,OEU061016.2,OEU055867.2,OEU…
GO:MF	UDP-glucosyltransferase activity	GO:0035251	0.0140736	1.8516	86	4945	37	20843	OEU048326.1,OEU042856.2,OEU051718.1,OEU048323.1,OEU020052.1,OEU002298.1,OEU048703.1,OEU059842.2,OEU040508.1,OEU034071.1,OEU001312.1,OEU003576.1,OEU015751.1,OEU037822.1,OEU036565.1,OEU060989.2,OEU031082.1,OEU037821.1,OEU014364.1,OEU012323.1,OEU024200.1,OEU001189.1,OEU032291.1,OEU017966.1,OEU008350.1,OEU060515.4,OEU058011.1,OEU050136.1,OEU051861.1,OEU063462.1,OEU000277.1,OEU055019.1,OEU046051.1,OEU…
GO:MF	iron ion binding	GO:0005506	0.0164138	1.78479	449	4945	142	20843	OEU036609.1,OEU058679.1,OEU035450.1,OEU054252.1,OEU057634.1,OEU026726.1,OEU036438.1,OEU015574.1,OEU033406.1,OEU040060.1,OEU040597.1,OEU002892.1,OEU037731.1,OEU043647.1,OEU035658.1,OEU013667.1,OEU030159.1,OEU023459.1,OEU034411.1,OEU055301.1,OEU015488.1,OEU063269.1,OEU047823.1,OEU025266.1,OEU058052.1,OEU017179.1,OEU013996.1,OEU012232.1,OEU034412.1,OEU023374.1,OEU032134.1,OEU013002.1,OEU057867.1,OEU…
GO:BP	protein phosphorylation	GO:0006468	4.55356e-16	15.3416	1645	3163	529	13579	OEU050796.1,OEU012384.1,OEU004329.1,OEU048951.1,OEU025480.1,OEU030845.1,OEU011903.2,OEU013830.1,OEU014517.3,OEU013719.2,OEU031760.1,OEU051680.1,OEU063618.2,OEU036125.1,OEU057673.2,OEU062201.1,OEU017124.1,OEU064530.2,OEU036194.1,OEU006759.1,OEU022120.1,OEU017785.2,OEU046410.1,OEU016660.2,OEU060438.1,OEU004316.2,OEU055699.1,OEU041323.1,OEU012218.1,OEU055855.1,OEU026677.1,OEU000825.1,OEU057335.1,OEU…
GO:BP	phosphorylation	GO:0016310	1.4901e-14	13.8268	1757	3163	552	13579	OEU050796.1,OEU020705.1,OEU012384.1,OEU004329.1,OEU048951.1,OEU035474.1,OEU025480.1,OEU030845.1,OEU011903.2,OEU013830.1,OEU014517.3,OEU013719.2,OEU031760.1,OEU051680.1,OEU019696.1,OEU063618.2,OEU036125.1,OEU057673.2,OEU012346.1,OEU062201.1,OEU017124.1,OEU064530.2,OEU036194.1,OEU006759.1,OEU022120.1,OEU017785.2,OEU046410.1,OEU016660.2,OEU060438.1,OEU004316.2,OEU055699.1,OEU041323.1,OEU012218.1,OEU…
GO:BP	phosphate-containing compound metabolic process	GO:0006796	1.21141e-12	11.9167	2269	3163	676	13579	OEU048546.1,OEU050796.1,OEU020705.1,OEU001061.1,OEU012384.1,OEU046911.2,OEU004329.1,OEU048951.1,OEU034857.1,OEU035474.1,OEU025480.1,OEU054147.1,OEU030845.1,OEU011903.2,OEU044531.1,OEU017861.1,OEU013830.1,OEU014517.3,OEU027094.2,OEU013719.2,OEU031760.1,OEU051680.1,OEU040833.2,OEU019696.1,OEU063618.2,OEU030033.1,OEU036125.1,OEU057673.2,OEU012346.1,OEU062201.1,OEU017124.1,OEU032436.1,OEU064530.2,OEU…
GO:BP	phosphorus metabolic process	GO:0006793	1.36452e-12	11.865	2274	3163	677	13579	OEU048546.1,OEU050796.1,OEU020705.1,OEU001061.1,OEU012384.1,OEU046911.2,OEU004329.1,OEU048951.1,OEU034857.1,OEU035474.1,OEU025480.1,OEU054147.1,OEU030845.1,OEU011903.2,OEU044531.1,OEU017861.1,OEU013830.1,OEU014517.3,OEU027094.2,OEU013719.2,OEU031760.1,OEU051680.1,OEU040833.2,OEU019696.1,OEU063618.2,OEU030033.1,OEU036125.1,OEU057673.2,OEU012346.1,OEU062201.1,OEU017124.1,OEU032436.1,OEU064530.2,OEU…
GO:BP	protein modification process	GO:0036211	5.69286e-08	7.24467	2366	3163	672	13579	OEU048546.1,OEU050796.1,OEU012384.1,OEU004329.1,OEU048951.1,OEU025480.1,OEU054147.1,OEU030845.1,OEU011903.2,OEU013830.1,OEU000176.1,OEU014517.3,OEU013719.2,OEU031760.1,OEU051680.1,OEU044305.1,OEU063618.2,OEU048823.1,OEU036125.1,OEU057673.2,OEU042187.1,OEU040671.1,OEU062201.1,OEU017124.1,OEU032436.1,OEU064530.2,OEU036194.1,OEU003654.1,OEU036920.2,OEU006759.1,OEU022120.1,OEU050114.1,OEU017785.2,OEU…
GO:BP	cellular protein modification process	GO:0006464	5.69286e-08	7.24467	2366	3163	672	13579	OEU048546.1,OEU050796.1,OEU012384.1,OEU004329.1,OEU048951.1,OEU025480.1,OEU054147.1,OEU030845.1,OEU011903.2,OEU013830.1,OEU000176.1,OEU014517.3,OEU013719.2,OEU031760.1,OEU051680.1,OEU044305.1,OEU063618.2,OEU048823.1,OEU036125.1,OEU057673.2,OEU042187.1,OEU040671.1,OEU062201.1,OEU017124.1,OEU032436.1,OEU064530.2,OEU036194.1,OEU003654.1,OEU036920.2,OEU006759.1,OEU022120.1,OEU050114.1,OEU017785.2,OEU…
GO:BP	macromolecule modification	GO:0043412	9.89017e-06	5.0048	2492	3163	687	13579	OEU048546.1,OEU050796.1,OEU012384.1,OEU004329.1,OEU048951.1,OEU025480.1,OEU054147.1,OEU030845.1,OEU011903.2,OEU013830.1,OEU000176.1,OEU014517.3,OEU013719.2,OEU031760.1,OEU051680.1,OEU044305.1,OEU063618.2,OEU048823.1,OEU036125.1,OEU057673.2,OEU042187.1,OEU040671.1,OEU062201.1,OEU017124.1,OEU032436.1,OEU064530.2,OEU036194.1,OEU003654.1,OEU036920.2,OEU006759.1,OEU022120.1,OEU050114.1,OEU017785.2,OEU…
GO:BP	cell recognition	GO:0008037	0.000885735	3.0527	95	3163	43	13579	OEU025480.1,OEU064530.2,OEU055699.1,OEU055855.1,OEU025477.1,OEU055717.1,OEU055700.2,OEU001844.1,OEU006313.2,OEU001393.1,OEU006777.1,OEU037307.1,OEU058163.1,OEU052321.2,OEU039827.1,OEU029797.1,OEU004254.1,OEU055730.3,OEU006778.2,OEU055718.5,OEU050581.1,OEU050592.1,OEU055705.1,OEU029415.1,OEU061271.1,OEU006776.1,OEU019382.1,OEU024222.1,OEU027997.1,OEU013148.1,OEU019392.1,OEU058153.1,OEU013153.1,OEU…
GO:BP	recognition of pollen	GO:0048544	0.000885735	3.0527	95	3163	43	13579	OEU025480.1,OEU064530.2,OEU055699.1,OEU055855.1,OEU025477.1,OEU055717.1,OEU055700.2,OEU001844.1,OEU006313.2,OEU001393.1,OEU006777.1,OEU037307.1,OEU058163.1,OEU052321.2,OEU039827.1,OEU029797.1,OEU004254.1,OEU055730.3,OEU006778.2,OEU055718.5,OEU050581.1,OEU050592.1,OEU055705.1,OEU029415.1,OEU061271.1,OEU006776.1,OEU019382.1,OEU024222.1,OEU027997.1,OEU013148.1,OEU019392.1,OEU058153.1,OEU013153.1,OEU…
GO:BP	pollen-pistil interaction	GO:0009875	0.00124572	2.90458	96	3163	43	13579	OEU025480.1,OEU064530.2,OEU055699.1,OEU055855.1,OEU025477.1,OEU055717.1,OEU055700.2,OEU001844.1,OEU006313.2,OEU001393.1,OEU006777.1,OEU037307.1,OEU058163.1,OEU052321.2,OEU039827.1,OEU029797.1,OEU004254.1,OEU055730.3,OEU006778.2,OEU055718.5,OEU050581.1,OEU050592.1,OEU055705.1,OEU029415.1,OEU061271.1,OEU006776.1,OEU019382.1,OEU024222.1,OEU027997.1,OEU013148.1,OEU019392.1,OEU058153.1,OEU013153.1,OEU…
GO:BP	transmembrane transport	GO:0055085	0.00315463	2.50105	1071	3163	309	13579	OEU033974.1,OEU004119.1,OEU001271.1,OEU001061.1,OEU060251.1,OEU059224.1,OEU044564.2,OEU032635.1,OEU004126.3,OEU044935.1,OEU003342.1,OEU060569.1,OEU016786.1,OEU052954.1,OEU057673.2,OEU060187.1,OEU048726.2,OEU012381.3,OEU004813.1,OEU009506.1,OEU007602.1,OEU038919.1,OEU046350.1,OEU043510.1,OEU012388.2,OEU044202.1,OEU016185.1,OEU057296.2,OEU034556.1,OEU040379.1,OEU002672.1,OEU055044.1,OEU045419.1,OEU…
GO:BP	pollination	GO:0009856	0.00499495	2.30147	116	3163	48	13579	OEU025480.1,OEU064530.2,OEU055699.1,OEU055855.1,OEU025477.1,OEU055717.1,OEU055700.2,OEU001844.1,OEU006313.2,OEU001393.1,OEU006777.1,OEU037307.1,OEU025005.1,OEU058163.1,OEU052321.2,OEU039827.1,OEU029797.1,OEU004254.1,OEU055730.3,OEU006778.2,OEU055718.5,OEU062372.2,OEU050581.1,OEU050592.1,OEU055705.1,OEU029415.1,OEU061271.1,OEU006776.1,OEU019382.1,OEU024222.1,OEU027997.1,OEU013148.1,OEU019392.1,OEU…
GO:BP	multi-multicellular organism process	GO:0044706	0.00499495	2.30147	116	3163	48	13579	OEU025480.1,OEU064530.2,OEU055699.1,OEU055855.1,OEU025477.1,OEU055717.1,OEU055700.2,OEU001844.1,OEU006313.2,OEU001393.1,OEU006777.1,OEU037307.1,OEU025005.1,OEU058163.1,OEU052321.2,OEU039827.1,OEU029797.1,OEU004254.1,OEU055730.3,OEU006778.2,OEU055718.5,OEU062372.2,OEU050581.1,OEU050592.1,OEU055705.1,OEU029415.1,OEU061271.1,OEU006776.1,OEU019382.1,OEU024222.1,OEU027997.1,OEU013148.1,OEU019392.1,OEU…
GO:BP	carbohydrate metabolic process	GO:0005975	0.00976631	2.01027	964	3163	278	13579	OEU037647.1,OEU020705.1,OEU048326.1,OEU019487.1,OEU008653.1,OEU031214.2,OEU011070.1,OEU026726.1,OEU040651.1,OEU061069.1,OEU019696.1,OEU040353.1,OEU020205.1,OEU057673.2,OEU051718.1,OEU040652.1,OEU043528.1,OEU030451.1,OEU032436.1,OEU000971.1,OEU005354.1,OEU008558.1,OEU037646.1,OEU051495.1,OEU048323.1,OEU046225.1,OEU059242.2,OEU020052.1,OEU062090.2,OEU042855.1,OEU001733.3,OEU002298.1,OEU046134.1,OEU…
GO:BP	cellular glucan metabolic process	GO:0006073	0.0111244	1.95372	145	3163	56	13579	OEU040651.1,OEU051718.1,OEU040652.1,OEU032436.1,OEU059242.2,OEU020052.1,OEU030326.1,OEU048703.1,OEU059842.2,OEU034314.1,OEU040508.1,OEU034071.1,OEU001312.1,OEU003576.1,OEU024956.1,OEU001997.1,OEU027348.1,OEU013363.1,OEU037822.1,OEU058842.1,OEU036565.1,OEU060989.2,OEU031082.1,OEU037821.1,OEU014364.1,OEU024200.1,OEU040036.1,OEU020060.1,OEU009630.1,OEU036934.1,OEU001189.1,OEU034570.1,OEU020063.1,OEU…
GO:BP	glucan metabolic process	GO:0044042	0.0111244	1.95372	145	3163	56	13579	OEU040651.1,OEU051718.1,OEU040652.1,OEU032436.1,OEU059242.2,OEU020052.1,OEU030326.1,OEU048703.1,OEU059842.2,OEU034314.1,OEU040508.1,OEU034071.1,OEU001312.1,OEU003576.1,OEU024956.1,OEU001997.1,OEU027348.1,OEU013363.1,OEU037822.1,OEU058842.1,OEU036565.1,OEU060989.2,OEU031082.1,OEU037821.1,OEU014364.1,OEU024200.1,OEU040036.1,OEU020060.1,OEU009630.1,OEU036934.1,OEU001189.1,OEU034570.1,OEU020063.1,OEU…
GO:BP	small molecule biosynthetic process	GO:0044283	0.0258996	1.58671	360	3163	116	13579	OEU036623.1,OEU048809.1,OEU035834.1,OEU048477.1,OEU008653.1,OEU012495.1,OEU008233.1,OEU000012.1,OEU057673.2,OEU027415.2,OEU061016.2,OEU022741.1,OEU004813.1,OEU031955.2,OEU000957.1,OEU064825.1,OEU009739.1,OEU048664.2,OEU045192.1,OEU014383.1,OEU052957.1,OEU056425.1,OEU027938.1,OEU059702.2,OEU050331.1,OEU059813.2,OEU059095.1,OEU009943.1,OEU024037.1,OEU055501.1,OEU039278.1,OEU051175.1,OEU041320.1,OEU…
GO:CC	membrane	GO:0016020	1.1654e-06	5.93353	2626	1246	669	5626	OEU001314.2,OEU019663.1,OEU012184.1,OEU033974.1,OEU037826.1,OEU004119.1,OEU001271.1,OEU001061.1,OEU044564.2,OEU032635.1,OEU004126.3,OEU044935.1,OEU003342.1,OEU027104.1,OEU060569.1,OEU016786.1,OEU029703.1,OEU011089.1,OEU052954.1,OEU051718.1,OEU046166.1,OEU015208.1,OEU060187.1,OEU009692.1,OEU021183.1,OEU017124.1,OEU017269.1,OEU048726.2,OEU012381.3,OEU022741.1,OEU004813.1,OEU009506.1,OEU007602.1,OEU…
GO:CC	cell wall	GO:0005618	0.00450902	2.34592	47	1246	23	5626	OEU040651.1,OEU040652.1,OEU034314.1,OEU005419.1,OEU024956.1,OEU013363.1,OEU058842.1,OEU040036.1,OEU020060.1,OEU036934.1,OEU034570.1,OEU020063.1,OEU040035.1,OEU051219.1,OEU042144.2,OEU029887.1,OEU003438.2,OEU020062.1,OEU027095.1,OEU063183.1,OEU011725.1,OEU002721.2,OEU040650.1

## Sheet: Stage 3 fruit
Supplementary Data S5E. Functional enrichment analysis of Chondorlia (CHO) vs Koroneiki (KO) stage 3 fruit DEGs.The GO terms are classified according to Molecular Function (MF), Biological Process (BP), and Cellular Component (CC).
source	term_name	term_id	adjusted_p_value	negative_log10_of_adjusted_p_value	term_size	query_size	intersection_size	effective_domain_size	intersections
GO:MF	nucleotide binding	GO:0000166	3.66021e-10	9.43649	3772	4362	950	20843	OEU009486.1,OEU026112.1,OEU062428.1,OEU004714.1,OEU035654.3,OEU012717.2,OEU033150.1,OEU012384.1,OEU021144.1,OEU004329.1,OEU018381.1,OEU016422.1,OEU030845.1,OEU055791.1,OEU047724.1,OEU004236.1,OEU003342.1,OEU017861.1,OEU035138.1,OEU008653.1,OEU040524.1,OEU028372.3,OEU015276.1,OEU005467.1,OEU040833.2,OEU046876.1,OEU043310.1,OEU063840.3,OEU020350.1,OEU061069.1,OEU037523.2,OEU029703.1,OEU023776.4,OEU…
GO:MF	nucleoside phosphate binding	GO:1901265	3.66021e-10	9.43649	3772	4362	950	20843	OEU009486.1,OEU026112.1,OEU062428.1,OEU004714.1,OEU035654.3,OEU012717.2,OEU033150.1,OEU012384.1,OEU021144.1,OEU004329.1,OEU018381.1,OEU016422.1,OEU030845.1,OEU055791.1,OEU047724.1,OEU004236.1,OEU003342.1,OEU017861.1,OEU035138.1,OEU008653.1,OEU040524.1,OEU028372.3,OEU015276.1,OEU005467.1,OEU040833.2,OEU046876.1,OEU043310.1,OEU063840.3,OEU020350.1,OEU061069.1,OEU037523.2,OEU029703.1,OEU023776.4,OEU…
GO:MF	anion binding	GO:0043168	3.66021e-10	9.43649	3772	4362	950	20843	OEU009486.1,OEU050984.1,OEU004714.1,OEU035654.3,OEU012717.2,OEU033150.1,OEU012384.1,OEU004329.1,OEU018381.1,OEU016422.1,OEU030845.1,OEU055791.1,OEU047724.1,OEU004236.1,OEU003342.1,OEU017861.1,OEU035138.1,OEU008653.1,OEU040524.1,OEU028372.3,OEU015276.1,OEU005467.1,OEU040833.2,OEU043310.1,OEU063840.3,OEU020350.1,OEU061069.1,OEU037523.2,OEU029703.1,OEU023776.4,OEU030033.1,OEU057673.2,OEU050593.1,OEU…
GO:MF	adenyl ribonucleotide binding	GO:0032559	6.3427e-10	9.19773	3078	4362	791	20843	OEU009486.1,OEU004714.1,OEU033150.1,OEU012384.1,OEU004329.1,OEU018381.1,OEU016422.1,OEU030845.1,OEU047724.1,OEU004236.1,OEU003342.1,OEU017861.1,OEU035138.1,OEU008653.1,OEU040524.1,OEU028372.3,OEU015276.1,OEU005467.1,OEU040833.2,OEU063840.3,OEU020350.1,OEU061069.1,OEU037523.2,OEU023776.4,OEU030033.1,OEU057673.2,OEU050593.1,OEU002044.1,OEU033306.2,OEU064530.2,OEU054242.1,OEU006759.1,OEU017766.1,OEU…
GO:MF	adenyl nucleotide binding	GO:0030554	7.69116e-10	9.11401	3085	4362	792	20843	OEU009486.1,OEU004714.1,OEU033150.1,OEU012384.1,OEU004329.1,OEU018381.1,OEU016422.1,OEU030845.1,OEU047724.1,OEU004236.1,OEU003342.1,OEU017861.1,OEU035138.1,OEU008653.1,OEU040524.1,OEU028372.3,OEU015276.1,OEU005467.1,OEU040833.2,OEU063840.3,OEU020350.1,OEU061069.1,OEU037523.2,OEU023776.4,OEU030033.1,OEU057673.2,OEU050593.1,OEU002044.1,OEU033306.2,OEU064530.2,OEU054242.1,OEU006759.1,OEU017766.1,OEU…
GO:MF	small molecule binding	GO:0036094	8.82353e-10	9.05436	3932	4362	983	20843	OEU009486.1,OEU050984.1,OEU026112.1,OEU062428.1,OEU004714.1,OEU035654.3,OEU012717.2,OEU033150.1,OEU012384.1,OEU021144.1,OEU004329.1,OEU018381.1,OEU016422.1,OEU030845.1,OEU055791.1,OEU047724.1,OEU004236.1,OEU003342.1,OEU017861.1,OEU035138.1,OEU008653.1,OEU040524.1,OEU028372.3,OEU015276.1,OEU005467.1,OEU040833.2,OEU046876.1,OEU043310.1,OEU063840.3,OEU020350.1,OEU061069.1,OEU037523.2,OEU029703.1,OEU…
GO:MF	carbohydrate derivative binding	GO:0097367	3.35733e-09	8.47401	3463	4362	873	20843	OEU009486.1,OEU004714.1,OEU012717.2,OEU033150.1,OEU012384.1,OEU004329.1,OEU018381.1,OEU016422.1,OEU030845.1,OEU047724.1,OEU004236.1,OEU003342.1,OEU017861.1,OEU035138.1,OEU008653.1,OEU040524.1,OEU028372.3,OEU015276.1,OEU005467.1,OEU040833.2,OEU043310.1,OEU063840.3,OEU020350.1,OEU061069.1,OEU037523.2,OEU029703.1,OEU023776.4,OEU030033.1,OEU057673.2,OEU050593.1,OEU002044.1,OEU033306.2,OEU064530.2,OEU…
GO:MF	purine ribonucleotide binding	GO:0032555	4.40405e-09	8.35615	3405	4362	859	20843	OEU009486.1,OEU004714.1,OEU033150.1,OEU012384.1,OEU004329.1,OEU018381.1,OEU016422.1,OEU030845.1,OEU047724.1,OEU004236.1,OEU003342.1,OEU017861.1,OEU035138.1,OEU008653.1,OEU040524.1,OEU028372.3,OEU015276.1,OEU005467.1,OEU040833.2,OEU043310.1,OEU063840.3,OEU020350.1,OEU061069.1,OEU037523.2,OEU029703.1,OEU023776.4,OEU030033.1,OEU057673.2,OEU050593.1,OEU002044.1,OEU033306.2,OEU064530.2,OEU054242.1,OEU…
GO:MF	ribonucleotide binding	GO:0032553	6.78049e-09	8.16874	3438	4362	865	20843	OEU009486.1,OEU004714.1,OEU012717.2,OEU033150.1,OEU012384.1,OEU004329.1,OEU018381.1,OEU016422.1,OEU030845.1,OEU047724.1,OEU004236.1,OEU003342.1,OEU017861.1,OEU035138.1,OEU008653.1,OEU040524.1,OEU028372.3,OEU015276.1,OEU005467.1,OEU040833.2,OEU043310.1,OEU063840.3,OEU020350.1,OEU061069.1,OEU037523.2,OEU029703.1,OEU023776.4,OEU030033.1,OEU057673.2,OEU050593.1,OEU002044.1,OEU033306.2,OEU064530.2,OEU…
GO:MF	purine nucleotide binding	GO:0017076	8.1375e-09	8.08951	3423	4362	861	20843	OEU009486.1,OEU004714.1,OEU033150.1,OEU012384.1,OEU004329.1,OEU018381.1,OEU016422.1,OEU030845.1,OEU047724.1,OEU004236.1,OEU003342.1,OEU017861.1,OEU035138.1,OEU008653.1,OEU040524.1,OEU028372.3,OEU015276.1,OEU005467.1,OEU040833.2,OEU043310.1,OEU063840.3,OEU020350.1,OEU061069.1,OEU037523.2,OEU029703.1,OEU023776.4,OEU030033.1,OEU057673.2,OEU050593.1,OEU002044.1,OEU033306.2,OEU064530.2,OEU054242.1,OEU…
GO:MF	ADP binding	GO:0043531	9.86439e-07	6.00593	289	4362	103	20843	OEU018381.1,OEU016422.1,OEU047724.1,OEU037523.2,OEU023776.4,OEU033306.2,OEU010177.1,OEU024607.1,OEU040021.1,OEU026262.2,OEU054921.1,OEU024977.1,OEU006305.1,OEU010372.1,OEU059288.1,OEU042275.2,OEU063788.1,OEU034377.2,OEU034394.1,OEU061080.1,OEU032353.1,OEU009548.1,OEU003360.1,OEU010488.2,OEU008532.1,OEU036567.1,OEU018382.1,OEU009568.1,OEU057877.1,OEU020459.1,OEU056747.1,OEU062624.1,OEU034392.1,OEU…
GO:MF	ion binding	GO:0043167	1.08614e-06	5.96412	6126	4362	1437	20843	OEU009486.1,OEU050984.1,OEU004714.1,OEU035654.3,OEU012717.2,OEU033150.1,OEU064904.2,OEU010259.1,OEU012384.1,OEU037948.1,OEU004329.1,OEU018381.1,OEU058679.1,OEU003588.2,OEU016422.1,OEU049732.1,OEU063380.1,OEU030845.1,OEU036683.1,OEU054252.1,OEU055791.1,OEU047724.1,OEU004236.1,OEU003342.1,OEU017861.1,OEU035138.1,OEU008653.1,OEU040524.1,OEU028372.3,OEU027336.1,OEU023921.1,OEU057634.1,OEU015276.1,OEU…
GO:MF	transferase activity	GO:0016740	1.10194e-06	5.95784	3897	4362	949	20843	OEU006719.1,OEU013125.1,OEU050984.1,OEU048148.1,OEU003071.1,OEU033150.1,OEU053270.1,OEU012384.1,OEU046213.1,OEU004329.1,OEU057641.1,OEU017939.1,OEU004823.4,OEU035834.1,OEU035474.1,OEU030845.1,OEU017861.1,OEU035138.1,OEU040524.1,OEU000176.1,OEU002744.1,OEU015276.1,OEU023714.1,OEU040833.2,OEU044305.1,OEU034708.1,OEU040651.1,OEU063840.3,OEU020350.1,OEU061069.1,OEU044157.1,OEU000012.1,OEU042856.2,OEU…
GO:MF	iron ion binding	GO:0005506	3.5135e-06	5.45426	449	4362	144	20843	OEU010259.1,OEU058679.1,OEU063380.1,OEU054252.1,OEU027336.1,OEU023921.1,OEU057634.1,OEU026726.1,OEU051630.1,OEU002892.1,OEU012378.4,OEU061457.2,OEU057356.2,OEU037731.1,OEU010736.1,OEU043647.1,OEU035658.1,OEU058442.2,OEU013667.1,OEU023459.1,OEU034410.1,OEU034411.1,OEU034497.1,OEU055301.1,OEU013055.2,OEU063269.1,OEU031802.1,OEU040414.2,OEU025266.1,OEU058052.1,OEU013996.1,OEU012232.1,OEU036491.2,OEU…
GO:MF	transmembrane transporter activity	GO:0022857	6.23844e-06	5.20492	1208	4362	330	20843	OEU041378.1,OEU033974.1,OEU001271.1,OEU001061.1,OEU060251.1,OEU059224.1,OEU005038.1,OEU044564.2,OEU046797.1,OEU003342.1,OEU051209.1,OEU027104.1,OEU032371.2,OEU016786.1,OEU052954.1,OEU048726.2,OEU012381.3,OEU009506.1,OEU016396.1,OEU046350.1,OEU043510.1,OEU061779.1,OEU049205.1,OEU012388.2,OEU017762.1,OEU016185.1,OEU057296.2,OEU040379.1,OEU002672.1,OEU060709.1,OEU054254.1,OEU060607.1,OEU055044.1,OEU…
GO:MF	oxidoreductase activity	GO:0016491	1.0425e-05	4.98192	1825	4362	473	20843	OEU026112.1,OEU062428.1,OEU035654.3,OEU043825.2,OEU027912.1,OEU012717.2,OEU013637.1,OEU010259.1,OEU021144.1,OEU028604.1,OEU058679.1,OEU049732.1,OEU022168.1,OEU036683.1,OEU054252.1,OEU055791.1,OEU032851.1,OEU007851.1,OEU051143.1,OEU021483.1,OEU017768.1,OEU027104.1,OEU046876.1,OEU026726.1,OEU009882.1,OEU028557.1,OEU005735.1,OEU057106.1,OEU008557.1,OEU051301.2,OEU044787.1,OEU020647.1,OEU016514.1,OEU…
GO:MF	transporter activity	GO:0005215	4.7299e-05	4.32515	1265	4362	338	20843	OEU041378.1,OEU004714.1,OEU033974.1,OEU001271.1,OEU001061.1,OEU060251.1,OEU059224.1,OEU005038.1,OEU044564.2,OEU046797.1,OEU003342.1,OEU051209.1,OEU027104.1,OEU032371.2,OEU016786.1,OEU052954.1,OEU036196.1,OEU048726.2,OEU012381.3,OEU009506.1,OEU016396.1,OEU046350.1,OEU043510.1,OEU061779.1,OEU049205.1,OEU012388.2,OEU017762.1,OEU016185.1,OEU057296.2,OEU040379.1,OEU002672.1,OEU060709.1,OEU054254.1,OEU…
GO:MF	ATP binding	GO:0005524	4.7449e-05	4.32377	2781	4362	685	20843	OEU009486.1,OEU004714.1,OEU033150.1,OEU012384.1,OEU004329.1,OEU030845.1,OEU004236.1,OEU003342.1,OEU017861.1,OEU035138.1,OEU008653.1,OEU040524.1,OEU028372.3,OEU015276.1,OEU005467.1,OEU040833.2,OEU063840.3,OEU020350.1,OEU061069.1,OEU030033.1,OEU057673.2,OEU050593.1,OEU002044.1,OEU064530.2,OEU054242.1,OEU006759.1,OEU017766.1,OEU052398.1,OEU058461.1,OEU017785.2,OEU047851.1,OEU064143.1,OEU031349.1,OEU…
GO:MF	catalytic activity	GO:0003824	0.000112491	3.94888	10255	4362	2290	20843	OEU009486.1,OEU036623.1,OEU037647.1,OEU006719.1,OEU013125.1,OEU050984.1,OEU026112.1,OEU057578.1,OEU062428.1,OEU048148.1,OEU035654.3,OEU005452.1,OEU043825.2,OEU044164.1,OEU027912.1,OEU006309.1,OEU052181.1,OEU003071.1,OEU012717.2,OEU008920.1,OEU020705.1,OEU013637.1,OEU033150.1,OEU064904.2,OEU010259.1,OEU053270.1,OEU015732.1,OEU001061.1,OEU043240.1,OEU001881.1,OEU012384.1,OEU021144.1,OEU046911.2,OEU…
GO:MF	UDP-glycosyltransferase activity	GO:0008194	0.000114263	3.94209	333	4362	108	20843	OEU003071.1,OEU017939.1,OEU023714.1,OEU044157.1,OEU042856.2,OEU061772.2,OEU002913.1,OEU040511.1,OEU017440.1,OEU020052.1,OEU001733.3,OEU002298.1,OEU052876.1,OEU039698.1,OEU057909.1,OEU015699.1,OEU053973.2,OEU017924.1,OEU031619.3,OEU059842.2,OEU018560.1,OEU025146.1,OEU023102.1,OEU001769.1,OEU031705.2,OEU040508.1,OEU049070.1,OEU001312.1,OEU009706.1,OEU016810.1,OEU008263.1,OEU031132.1,OEU042828.1,OEU…
GO:MF	tetrapyrrole binding	GO:0004672	0.000119993	3.92084	1638	4362	422	20843	OEU033150.1,OEU012384.1,OEU004329.1,OEU035474.1,OEU030845.1,OEU035138.1,OEU040524.1,OEU000176.1,OEU015276.1,OEU063840.3,OEU020350.1,OEU057673.2,OEU050593.1,OEU012346.1,OEU064530.2,OEU006759.1,OEU052398.1,OEU058461.1,OEU017785.2,OEU055699.1,OEU012218.1,OEU012921.2,OEU049284.1,OEU002986.1,OEU057335.1,OEU057298.2,OEU014146.2,OEU058486.1,OEU028786.1,OEU017446.2,OEU021114.1,OEU036201.1,OEU005341.1,OEU…
GO:MF	purine ribonucleoside triphosphate binding	GO:0035639	0.000161726	3.79122	3108	4362	753	20843	OEU009486.1,OEU004714.1,OEU033150.1,OEU012384.1,OEU004329.1,OEU030845.1,OEU004236.1,OEU003342.1,OEU017861.1,OEU035138.1,OEU008653.1,OEU040524.1,OEU028372.3,OEU015276.1,OEU005467.1,OEU040833.2,OEU043310.1,OEU063840.3,OEU020350.1,OEU061069.1,OEU029703.1,OEU030033.1,OEU057673.2,OEU050593.1,OEU002044.1,OEU064530.2,OEU054242.1,OEU006759.1,OEU017766.1,OEU052398.1,OEU058461.1,OEU017785.2,OEU047851.1,OEU…
GO:MF	phosphotransferase activity, alcohol group as acceptor	GO:0016773	0.000256591	3.59076	1806	4362	458	20843	OEU033150.1,OEU012384.1,OEU004329.1,OEU035474.1,OEU030845.1,OEU017861.1,OEU035138.1,OEU040524.1,OEU000176.1,OEU015276.1,OEU040833.2,OEU063840.3,OEU020350.1,OEU061069.1,OEU030033.1,OEU057673.2,OEU050593.1,OEU002044.1,OEU012346.1,OEU064530.2,OEU006759.1,OEU052398.1,OEU058461.1,OEU017785.2,OEU055699.1,OEU012218.1,OEU012921.2,OEU049284.1,OEU002986.1,OEU057335.1,OEU057298.2,OEU014146.2,OEU058486.1,OEU…
GO:MF	kinase activity	GO:0016301	0.000402877	3.39483	1870	4362	471	20843	OEU033150.1,OEU012384.1,OEU004329.1,OEU035474.1,OEU030845.1,OEU017861.1,OEU035138.1,OEU040524.1,OEU000176.1,OEU015276.1,OEU040833.2,OEU063840.3,OEU020350.1,OEU061069.1,OEU030033.1,OEU057673.2,OEU050593.1,OEU002044.1,OEU012346.1,OEU064530.2,OEU006759.1,OEU052398.1,OEU058461.1,OEU017785.2,OEU055699.1,OEU012218.1,OEU012921.2,OEU049284.1,OEU002986.1,OEU057335.1,OEU057298.2,OEU014146.2,OEU058486.1,OEU…
GO:MF	oxidoreductase activity, acting on paired donors, with incorporation or reduction of molecular oxygen	GO:0016705	0.00070611	3.15113	443	4362	133	20843	OEU010259.1,OEU058679.1,OEU051301.2,OEU011908.1,OEU012378.4,OEU037731.1,OEU043647.1,OEU010481.1,OEU058442.2,OEU027812.1,OEU023459.1,OEU034410.1,OEU034411.1,OEU034497.1,OEU055301.1,OEU050331.1,OEU013055.2,OEU009943.1,OEU063269.1,OEU031802.1,OEU059874.1,OEU025266.1,OEU058052.1,OEU013996.1,OEU012232.1,OEU036491.2,OEU034412.1,OEU037896.1,OEU033739.1,OEU057867.1,OEU037357.1,OEU033754.3,OEU049702.1,OEU…
GO:MF	heme binding	GO:0020037	0.000990906	3.00397	522	4362	152	20843	OEU013637.1,OEU010259.1,OEU058679.1,OEU015661.2,OEU012378.4,OEU037731.1,OEU008325.1,OEU043647.1,OEU058442.2,OEU023459.1,OEU034410.1,OEU034411.1,OEU034497.1,OEU055301.1,OEU013055.2,OEU063269.1,OEU031802.1,OEU025266.1,OEU058052.1,OEU013996.1,OEU012232.1,OEU036491.2,OEU034412.1,OEU042488.1,OEU029548.1,OEU037896.1,OEU024439.1,OEU057867.1,OEU037357.1,OEU009747.1,OEU033754.3,OEU062373.1,OEU056636.2,OEU…
GO:MF	glycosyltransferase activity	GO:0016757	0.00197767	2.70385	701	4362	194	20843	OEU013125.1,OEU003071.1,OEU017939.1,OEU023714.1,OEU040651.1,OEU044157.1,OEU042856.2,OEU061772.2,OEU040652.1,OEU002913.1,OEU040511.1,OEU017440.1,OEU020052.1,OEU001733.3,OEU009095.1,OEU002298.1,OEU052876.1,OEU039698.1,OEU057909.1,OEU015699.1,OEU053973.2,OEU029886.1,OEU017656.1,OEU060154.1,OEU022116.1,OEU017924.1,OEU031619.3,OEU059842.2,OEU018560.1,OEU003925.2,OEU025146.1,OEU034314.1,OEU023102.1,OEU…
GO:MF	monooxygenase activity	GO:0004497	0.00278642	2.55495	438	4362	129	20843	OEU010259.1,OEU058679.1,OEU026726.1,OEU009882.1,OEU011908.1,OEU012378.4,OEU037731.1,OEU043647.1,OEU010481.1,OEU058442.2,OEU023459.1,OEU034410.1,OEU034411.1,OEU034497.1,OEU055301.1,OEU013055.2,OEU063269.1,OEU031802.1,OEU040414.2,OEU059874.1,OEU025266.1,OEU058052.1,OEU013996.1,OEU005717.1,OEU012232.1,OEU036491.2,OEU034412.1,OEU037896.1,OEU057867.1,OEU037357.1,OEU033754.3,OEU048562.1,OEU060260.1,OEU…
GO:MF	tetrapyrrole binding	GO:0046906	0.00373629	2.42756	538	4362	153	20843	OEU013637.1,OEU010259.1,OEU015026.1,OEU058679.1,OEU015661.2,OEU012378.4,OEU037731.1,OEU008325.1,OEU043647.1,OEU058442.2,OEU023459.1,OEU034410.1,OEU034411.1,OEU034497.1,OEU055301.1,OEU013055.2,OEU063269.1,OEU031802.1,OEU025266.1,OEU058052.1,OEU013996.1,OEU012232.1,OEU036491.2,OEU034412.1,OEU042488.1,OEU029548.1,OEU037896.1,OEU024439.1,OEU057867.1,OEU037357.1,OEU009747.1,OEU033754.3,OEU062373.1,OEU…
GO:MF	active transmembrane transporter activity	GO:0022804	0.00858958	2.06603	375	4362	111	20843	OEU003342.1,OEU027104.1,OEU032371.2,OEU016786.1,OEU009506.1,OEU016396.1,OEU012388.2,OEU060709.1,OEU003379.1,OEU006412.1,OEU055129.1,OEU002730.1,OEU045184.1,OEU025386.2,OEU005470.2,OEU052309.1,OEU041092.2,OEU056625.1,OEU061305.1,OEU056714.1,OEU033893.1,OEU060255.1,OEU004671.1,OEU019988.1,OEU050217.1,OEU000528.1,OEU052587.2,OEU000893.2,OEU021242.1,OEU062880.2,OEU014082.1,OEU010998.1,OEU003933.1,OEU…
GO:MF	carbohydrate phosphatase activity	GO:0019203	0.0108585	1.96423	16	4362	11	20843	OEU059837.1,OEU032436.1,OEU009907.1,OEU018343.1,OEU023265.1,OEU031094.1,OEU044709.1,OEU058127.3,OEU035661.1,OEU018339.1,OEU044377.1
GO:MF	transferase activity, transferring phosphorus-containing groups	GO:0016772	0.0124942	1.90329	2086	4362	506	20843	OEU033150.1,OEU012384.1,OEU004329.1,OEU035474.1,OEU030845.1,OEU017861.1,OEU035138.1,OEU040524.1,OEU000176.1,OEU015276.1,OEU040833.2,OEU063840.3,OEU020350.1,OEU061069.1,OEU030033.1,OEU057673.2,OEU050593.1,OEU002044.1,OEU012346.1,OEU064530.2,OEU006759.1,OEU061215.1,OEU052398.1,OEU058461.1,OEU017785.2,OEU055699.1,OEU059242.2,OEU012218.1,OEU012921.2,OEU049284.1,OEU002986.1,OEU006130.1,OEU057335.1,OEU…
GO:MF	sugar-phosphatase activity	GO:0050308	0.0193655	1.71297	12	4362	9	20843	OEU009907.1,OEU018343.1,OEU023265.1,OEU031094.1,OEU044709.1,OEU058127.3,OEU035661.1,OEU018339.1,OEU044377.1
GO:MF	ferric iron binding	GO:0008199	0.0234537	1.62979	10	4362	8	20843	OEU063380.1,OEU027336.1,OEU023921.1,OEU057634.1,OEU051630.1,OEU033559.1,OEU030466.1,OEU005644.2
GO:MF	ABC-type transporter activity	GO:0140359	0.0366094	1.43641	111	4362	40	20843	OEU003342.1,OEU045184.1,OEU005470.2,OEU041092.2,OEU056625.1,OEU061305.1,OEU060255.1,OEU050217.1,OEU052587.2,OEU000893.2,OEU014082.1,OEU054126.3,OEU044341.1,OEU009803.1,OEU023610.1,OEU029878.3,OEU026789.1,OEU028087.1,OEU032511.1,OEU058077.1,OEU009479.1,OEU060658.1,OEU017300.1,OEU014854.1,OEU009278.1,OEU044759.1,OEU019107.1,OEU002886.1,OEU006481.1,OEU023896.3,OEU060783.1,OEU059861.1,OEU032822.1,OEU…
GO:BP	protein phosphorylation	GO:0006468	5.86222e-06	5.23194	1645	2771	424	13579	OEU033150.1,OEU012384.1,OEU004329.1,OEU037437.1,OEU030845.1,OEU035138.1,OEU040524.1,OEU015276.1,OEU063840.3,OEU020350.1,OEU057673.2,OEU050593.1,OEU064530.2,OEU006759.1,OEU052398.1,OEU058461.1,OEU017785.2,OEU055699.1,OEU012218.1,OEU012921.2,OEU049284.1,OEU002986.1,OEU057335.1,OEU057298.2,OEU014146.2,OEU058486.1,OEU028786.1,OEU017446.2,OEU021114.1,OEU036201.1,OEU005341.1,OEU040624.1,OEU022867.2,OEU…
GO:BP	phosphorylation	GO:0016310	6.43107e-06	5.19172	1757	2771	449	13579	OEU020705.1,OEU033150.1,OEU012384.1,OEU004329.1,OEU037437.1,OEU055634.1,OEU035474.1,OEU030845.1,OEU035138.1,OEU040524.1,OEU015276.1,OEU063840.3,OEU020350.1,OEU057673.2,OEU050593.1,OEU012346.1,OEU064530.2,OEU006759.1,OEU052398.1,OEU058461.1,OEU017785.2,OEU055699.1,OEU012218.1,OEU012921.2,OEU049284.1,OEU002986.1,OEU057335.1,OEU057298.2,OEU014146.2,OEU058486.1,OEU028786.1,OEU017446.2,OEU021114.1,OEU…
GO:BP	transmembrane transport	GO:0055085	1.46161e-05	4.83517	1071	2771	290	13579	OEU033974.1,OEU001271.1,OEU001061.1,OEU060251.1,OEU064501.1,OEU059224.1,OEU004118.1,OEU005038.1,OEU044564.2,OEU046797.1,OEU037243.1,OEU003342.1,OEU052785.1,OEU051209.1,OEU032371.2,OEU016786.1,OEU052954.1,OEU057673.2,OEU048726.2,OEU012381.3,OEU009506.1,OEU046350.1,OEU043510.1,OEU061779.1,OEU012388.2,OEU017762.1,OEU016185.1,OEU057296.2,OEU011474.1,OEU040379.1,OEU002672.1,OEU055044.1,OEU003379.1,OEU…
GO:BP	cell recognition	GO:0008037	6.68313e-05	4.17502	95	2771	42	13579	OEU050593.1,OEU064530.2,OEU055699.1,OEU025477.1,OEU055717.1,OEU050586.1,OEU034485.1,OEU055700.2,OEU006313.2,OEU001393.1,OEU037307.1,OEU001843.1,OEU058163.1,OEU017558.1,OEU039827.1,OEU017557.1,OEU063205.1,OEU055695.3,OEU006774.1,OEU055718.5,OEU050581.1,OEU059071.3,OEU055705.1,OEU029415.1,OEU061271.1,OEU063061.1,OEU006776.1,OEU019382.1,OEU055714.1,OEU019392.1,OEU037476.1,OEU058153.1,OEU051242.3,OEU…
GO:BP	recognition of pollen	GO:0048544	6.68313e-05	4.17502	95	2771	42	13579	OEU050593.1,OEU064530.2,OEU055699.1,OEU025477.1,OEU055717.1,OEU050586.1,OEU034485.1,OEU055700.2,OEU006313.2,OEU001393.1,OEU037307.1,OEU001843.1,OEU058163.1,OEU017558.1,OEU039827.1,OEU017557.1,OEU063205.1,OEU055695.3,OEU006774.1,OEU055718.5,OEU050581.1,OEU059071.3,OEU055705.1,OEU029415.1,OEU061271.1,OEU063061.1,OEU006776.1,OEU019382.1,OEU055714.1,OEU019392.1,OEU037476.1,OEU058153.1,OEU051242.3,OEU…
GO:BP	phosphate-containing compound metabolic process	GO:0006796	7.54225e-05	4.1225	2269	2771	555	13579	OEU020705.1,OEU033150.1,OEU001061.1,OEU012384.1,OEU046911.2,OEU004329.1,OEU037437.1,OEU055634.1,OEU035474.1,OEU054147.1,OEU030845.1,OEU017861.1,OEU035138.1,OEU040524.1,OEU015276.1,OEU051209.1,OEU040833.2,OEU063840.3,OEU020350.1,OEU030033.1,OEU057673.2,OEU050593.1,OEU012346.1,OEU059837.1,OEU032436.1,OEU064530.2,OEU006759.1,OEU052398.1,OEU058461.1,OEU017785.2,OEU032513.2,OEU055699.1,OEU012218.1,OEU…
GO:BP	phosphorus metabolic process	GO:0006793	7.76112e-05	4.11008	2274	2771	556	13579	OEU020705.1,OEU033150.1,OEU001061.1,OEU012384.1,OEU046911.2,OEU004329.1,OEU037437.1,OEU055634.1,OEU035474.1,OEU054147.1,OEU030845.1,OEU017861.1,OEU035138.1,OEU040524.1,OEU015276.1,OEU051209.1,OEU040833.2,OEU063840.3,OEU020350.1,OEU030033.1,OEU057673.2,OEU050593.1,OEU012346.1,OEU059837.1,OEU032436.1,OEU064530.2,OEU006759.1,OEU052398.1,OEU058461.1,OEU017785.2,OEU032513.2,OEU055699.1,OEU012218.1,OEU…
GO:BP	pollen-pistil interaction	GO:0009875	9.55549e-05	4.01975	96	2771	42	13579	OEU050593.1,OEU064530.2,OEU055699.1,OEU025477.1,OEU055717.1,OEU050586.1,OEU034485.1,OEU055700.2,OEU006313.2,OEU001393.1,OEU037307.1,OEU001843.1,OEU058163.1,OEU017558.1,OEU039827.1,OEU017557.1,OEU063205.1,OEU055695.3,OEU006774.1,OEU055718.5,OEU050581.1,OEU059071.3,OEU055705.1,OEU029415.1,OEU061271.1,OEU063061.1,OEU006776.1,OEU019382.1,OEU055714.1,OEU019392.1,OEU037476.1,OEU058153.1,OEU051242.3,OEU…
GO:BP	iron ion transport	GO:0006826	0.00261092	2.58321	10	2771	9	13579	OEU063380.1,OEU027336.1,OEU023921.1,OEU057634.1,OEU051630.1,OEU026968.1,OEU033559.1,OEU030466.1,OEU007735.1
GO:BP	pollination	GO:0009856	0.00518961	2.28487	116	2771	44	13579	OEU050593.1,OEU064530.2,OEU055699.1,OEU025477.1,OEU055717.1,OEU050586.1,OEU034485.1,OEU055700.2,OEU006313.2,OEU001393.1,OEU037307.1,OEU001843.1,OEU058163.1,OEU017558.1,OEU039827.1,OEU017557.1,OEU063205.1,OEU055695.3,OEU006774.1,OEU055718.5,OEU050581.1,OEU059071.3,OEU055705.1,OEU029415.1,OEU061271.1,OEU063061.1,OEU006776.1,OEU019382.1,OEU055714.1,OEU019392.1,OEU037476.1,OEU058153.1,OEU051242.3,OEU…
GO:BP	multi-multicellular organism process	GO:0044706	0.00518961	2.28487	116	2771	44	13579	OEU050593.1,OEU064530.2,OEU055699.1,OEU025477.1,OEU055717.1,OEU050586.1,OEU034485.1,OEU055700.2,OEU006313.2,OEU001393.1,OEU037307.1,OEU001843.1,OEU058163.1,OEU017558.1,OEU039827.1,OEU017557.1,OEU063205.1,OEU055695.3,OEU006774.1,OEU055718.5,OEU050581.1,OEU059071.3,OEU055705.1,OEU029415.1,OEU061271.1,OEU063061.1,OEU006776.1,OEU019382.1,OEU055714.1,OEU019392.1,OEU037476.1,OEU058153.1,OEU051242.3,OEU…
GO:BP	carbohydrate metabolic process	GO:0005975	0.0105745	1.97574	964	2771	248	13579	OEU037647.1,OEU026112.1,OEU062428.1,OEU020705.1,OEU015732.1,OEU038996.2,OEU038570.1,OEU055634.1,OEU041612.3,OEU008653.1,OEU046876.1,OEU026726.1,OEU040651.1,OEU061069.1,OEU040353.1,OEU057673.2,OEU005735.1,OEU002044.1,OEU008557.1,OEU040652.1,OEU063148.5,OEU059837.1,OEU032436.1,OEU002913.1,OEU008558.1,OEU037646.1,OEU061215.1,OEU040131.1,OEU051495.1,OEU029532.2,OEU046225.1,OEU059242.2,OEU020052.1,OEU…
GO:BP	cellular protein modification process	GO:0006464	0.0148133	1.82935	2366	2771	556	13579	OEU052181.1,OEU033150.1,OEU012384.1,OEU015026.1,OEU004329.1,OEU037437.1,OEU054147.1,OEU030845.1,OEU035138.1,OEU040524.1,OEU000176.1,OEU064134.1,OEU015276.1,OEU044305.1,OEU063840.3,OEU020350.1,OEU057673.2,OEU050593.1,OEU042187.1,OEU059837.1,OEU032436.1,OEU064530.2,OEU003654.1,OEU006759.1,OEU052398.1,OEU058461.1,OEU017785.2,OEU032513.2,OEU024454.3,OEU055699.1,OEU054359.1,OEU012218.1,OEU053046.1,OEU…
GO:BP	protein modification process	GO:0036211	0.0148133	1.82935	2366	2771	556	13579	OEU052181.1,OEU033150.1,OEU012384.1,OEU015026.1,OEU004329.1,OEU037437.1,OEU054147.1,OEU030845.1,OEU035138.1,OEU040524.1,OEU000176.1,OEU064134.1,OEU015276.1,OEU044305.1,OEU063840.3,OEU020350.1,OEU057673.2,OEU050593.1,OEU042187.1,OEU059837.1,OEU032436.1,OEU064530.2,OEU003654.1,OEU006759.1,OEU052398.1,OEU058461.1,OEU017785.2,OEU032513.2,OEU024454.3,OEU055699.1,OEU054359.1,OEU012218.1,OEU053046.1,OEU…
GO:BP	glucose metabolic process	GO:0006006	0.0200862	1.6971	29	2771	16	13579	OEU026112.1,OEU062428.1,OEU008653.1,OEU046876.1,OEU035106.2,OEU032638.1,OEU059813.2,OEU012653.1,OEU008652.1,OEU011353.1,OEU048587.1,OEU001323.3,OEU010500.1,OEU051396.1,OEU024998.1,OEU049958.2
GO:CC	membrane	GO:0016020	0.0026431	2.57789	2626	1118	583	5626	OEU001314.2,OEU004714.1,OEU033974.1,OEU043825.2,OEU001271.1,OEU001061.1,OEU015026.1,OEU021144.1,OEU064501.1,OEU013004.1,OEU004118.1,OEU044564.2,OEU046797.1,OEU037243.1,OEU003342.1,OEU002809.1,OEU052785.1,OEU051209.1,OEU050631.1,OEU027104.1,OEU032371.2,OEU016786.1,OEU029703.1,OEU052954.1,OEU017269.1,OEU048726.2,OEU007020.1,OEU012381.3,OEU009506.1,OEU051766.2,OEU001719.2,OEU016396.1,OEU046350.1,OEU…
GO:CC	cellular anatomical entity	GO:0110165	0.0261385	1.58272	5440	1118	1099	5626	OEU001314.2,OEU036623.1,OEU026112.1,OEU004714.1,OEU047511.1,OEU033974.1,OEU043825.2,OEU001271.1,OEU012717.2,OEU006147.1,OEU001061.1,OEU015026.1,OEU021144.1,OEU064501.1,OEU013004.1,OEU004118.1,OEU044564.2,OEU058996.1,OEU046797.1,OEU037243.1,OEU003342.1,OEU002809.1,OEU052785.1,OEU006523.1,OEU051209.1,OEU050631.1,OEU027104.1,OEU043310.1,OEU026726.1,OEU007659.1,OEU040651.1,OEU032371.2,OEU000690.4,OEU…

## Sheet: Stage 4 fruit
Supplementary Data S5F. Functional enrichment analysis of Chondorlia (CHO) vs Koroneiki (KO) stage 4 fruit DEGs.The GO terms are classified according to Molecular Function (MF), Biological Process (BP), and Cellular Component (CC).
source	term_name	term_id	adjusted_p_value	negative_log10_of_adjusted_p_value	term_size	query_size	intersection_size	effective_domain_size	intersections
GO:MF	iron ion binding	GO:0005506	3.93989e-14	13.4045	449	4898	183	20843	OEU036609.1,OEU010259.1,OEU027336.1,OEU023921.1,OEU057634.1,OEU050311.1,OEU026726.1,OEU051630.1,OEU038031.1,OEU033406.1,OEU002892.1,OEU026153.2,OEU012378.4,OEU061457.2,OEU037731.1,OEU046371.3,OEU010736.1,OEU043647.1,OEU030457.1,OEU035658.1,OEU014623.2,OEU058442.2,OEU051496.1,OEU024382.1,OEU013667.1,OEU030159.1,OEU023459.1,OEU034410.1,OEU031803.1,OEU034411.1,OEU034497.1,OEU055301.1,OEU053894.1,OEU…
GO:MF	adenyl nucleotide binding	GO:0030554	1.36269e-13	12.8656	3085	4898	903	20843	OEU009486.1,OEU004714.1,OEU050796.1,OEU033150.1,OEU012384.1,OEU018381.1,OEU048951.1,OEU016422.1,OEU025480.1,OEU029329.1,OEU030845.1,OEU003676.1,OEU047724.1,OEU004236.1,OEU003342.1,OEU017861.1,OEU053708.1,OEU035138.1,OEU008653.1,OEU040524.1,OEU028372.3,OEU004286.1,OEU055726.1,OEU015276.1,OEU031760.1,OEU041387.1,OEU055602.1,OEU039976.1,OEU063840.3,OEU020350.1,OEU061069.1,OEU037523.2,OEU030033.1,OEU…
GO:MF	adenyl ribonucleotide binding	GO:0032559	2.09126e-13	12.6796	3078	4898	900	20843	OEU009486.1,OEU004714.1,OEU050796.1,OEU033150.1,OEU012384.1,OEU018381.1,OEU048951.1,OEU016422.1,OEU025480.1,OEU029329.1,OEU030845.1,OEU003676.1,OEU047724.1,OEU004236.1,OEU003342.1,OEU017861.1,OEU053708.1,OEU035138.1,OEU008653.1,OEU040524.1,OEU028372.3,OEU004286.1,OEU055726.1,OEU015276.1,OEU031760.1,OEU041387.1,OEU055602.1,OEU039976.1,OEU063840.3,OEU020350.1,OEU061069.1,OEU037523.2,OEU030033.1,OEU…
GO:MF	nucleotide binding	GO:0000166	9.0302e-13	12.0443	3772	4898	1073	20843	OEU009486.1,OEU026112.1,OEU062428.1,OEU004714.1,OEU050796.1,OEU012717.2,OEU033150.1,OEU012384.1,OEU021144.1,OEU018381.1,OEU048951.1,OEU016422.1,OEU025480.1,OEU029329.1,OEU030845.1,OEU003676.1,OEU047724.1,OEU004236.1,OEU003342.1,OEU017861.1,OEU053708.1,OEU035138.1,OEU008653.1,OEU040524.1,OEU028372.3,OEU004286.1,OEU055726.1,OEU015276.1,OEU031760.1,OEU041387.1,OEU055602.1,OEU039976.1,OEU046876.1,OEU…
GO:MF	nucleoside phosphate binding	GO:1901265	9.0302e-13	12.0443	3772	4898	1073	20843	OEU009486.1,OEU026112.1,OEU062428.1,OEU004714.1,OEU050796.1,OEU012717.2,OEU033150.1,OEU012384.1,OEU021144.1,OEU018381.1,OEU048951.1,OEU016422.1,OEU025480.1,OEU029329.1,OEU030845.1,OEU003676.1,OEU047724.1,OEU004236.1,OEU003342.1,OEU017861.1,OEU053708.1,OEU035138.1,OEU008653.1,OEU040524.1,OEU028372.3,OEU004286.1,OEU055726.1,OEU015276.1,OEU031760.1,OEU041387.1,OEU055602.1,OEU039976.1,OEU046876.1,OEU…
GO:MF	oxidoreductase activity	GO:0016491	1.82798e-12	11.738	1825	4898	566	20843	OEU026112.1,OEU062428.1,OEU032914.1,OEU043825.2,OEU036609.1,OEU027912.1,OEU012717.2,OEU013637.1,OEU010259.1,OEU021144.1,OEU051516.1,OEU028604.1,OEU046073.1,OEU021758.1,OEU001507.1,OEU027609.1,OEU058435.2,OEU011318.1,OEU002736.1,OEU051143.1,OEU021483.1,OEU017768.1,OEU050311.1,OEU027104.1,OEU046876.1,OEU026726.1,OEU032111.1,OEU047912.1,OEU009882.1,OEU028557.1,OEU005735.1,OEU057106.1,OEU008557.1,OEU…
GO:MF	small molecule binding	GO:0036094	1.9899e-12	11.7012	3932	4898	1111	20843	OEU009486.1,OEU050984.1,OEU026112.1,OEU062428.1,OEU004714.1,OEU050796.1,OEU012717.2,OEU033150.1,OEU012384.1,OEU021144.1,OEU018381.1,OEU048951.1,OEU016422.1,OEU025480.1,OEU029329.1,OEU030845.1,OEU003676.1,OEU047724.1,OEU004236.1,OEU003342.1,OEU017861.1,OEU053708.1,OEU035138.1,OEU008653.1,OEU040524.1,OEU028372.3,OEU004286.1,OEU055726.1,OEU015276.1,OEU031760.1,OEU041387.1,OEU055602.1,OEU039976.1,OEU…
GO:MF	anion binding	GO:0043168	8.39105e-12	11.0762	3772	4898	1066	20843	OEU009486.1,OEU050984.1,OEU004714.1,OEU050796.1,OEU012717.2,OEU033150.1,OEU012384.1,OEU018381.1,OEU048951.1,OEU016422.1,OEU025480.1,OEU029329.1,OEU030845.1,OEU003676.1,OEU047724.1,OEU004236.1,OEU003342.1,OEU017861.1,OEU053708.1,OEU035138.1,OEU008653.1,OEU040524.1,OEU028372.3,OEU004286.1,OEU055726.1,OEU015276.1,OEU031760.1,OEU041387.1,OEU055602.1,OEU039976.1,OEU063840.3,OEU020350.1,OEU061069.1,OEU…
GO:MF	ion binding	GO:0043167	1.23441e-11	10.9085	6126	4898	1649	20843	OEU009486.1,OEU050984.1,OEU004714.1,OEU036609.1,OEU056847.1,OEU050796.1,OEU012717.2,OEU033150.1,OEU064904.2,OEU010259.1,OEU012384.1,OEU018381.1,OEU048951.1,OEU003588.2,OEU016422.1,OEU000141.1,OEU036185.1,OEU020707.1,OEU025480.1,OEU029329.1,OEU030845.1,OEU003676.1,OEU047724.1,OEU004236.1,OEU031650.1,OEU003342.1,OEU017861.1,OEU053708.1,OEU035138.1,OEU008653.1,OEU040524.1,OEU028372.3,OEU027336.1,OEU…
GO:MF	purine nucleotide binding	GO:0017076	2.57383e-11	10.5894	3423	4898	974	20843	OEU009486.1,OEU004714.1,OEU050796.1,OEU033150.1,OEU012384.1,OEU018381.1,OEU048951.1,OEU016422.1,OEU025480.1,OEU029329.1,OEU030845.1,OEU003676.1,OEU047724.1,OEU004236.1,OEU003342.1,OEU017861.1,OEU053708.1,OEU035138.1,OEU008653.1,OEU040524.1,OEU028372.3,OEU004286.1,OEU055726.1,OEU015276.1,OEU031760.1,OEU041387.1,OEU055602.1,OEU039976.1,OEU063840.3,OEU020350.1,OEU061069.1,OEU037523.2,OEU029703.1,OEU…
GO:MF	purine ribonucleotide binding	GO:0032555	2.94704e-11	10.5306	3405	4898	969	20843	OEU009486.1,OEU004714.1,OEU050796.1,OEU033150.1,OEU012384.1,OEU018381.1,OEU048951.1,OEU016422.1,OEU025480.1,OEU029329.1,OEU030845.1,OEU003676.1,OEU047724.1,OEU004236.1,OEU003342.1,OEU017861.1,OEU053708.1,OEU035138.1,OEU008653.1,OEU040524.1,OEU028372.3,OEU004286.1,OEU055726.1,OEU015276.1,OEU031760.1,OEU041387.1,OEU055602.1,OEU039976.1,OEU063840.3,OEU020350.1,OEU061069.1,OEU037523.2,OEU029703.1,OEU…
GO:MF	ribonucleotide binding	GO:0032553	6.24164e-11	10.2047	3438	4898	975	20843	OEU009486.1,OEU004714.1,OEU050796.1,OEU012717.2,OEU033150.1,OEU012384.1,OEU018381.1,OEU048951.1,OEU016422.1,OEU025480.1,OEU029329.1,OEU030845.1,OEU003676.1,OEU047724.1,OEU004236.1,OEU003342.1,OEU017861.1,OEU053708.1,OEU035138.1,OEU008653.1,OEU040524.1,OEU028372.3,OEU004286.1,OEU055726.1,OEU015276.1,OEU031760.1,OEU041387.1,OEU055602.1,OEU039976.1,OEU063840.3,OEU020350.1,OEU061069.1,OEU037523.2,OEU…
GO:MF	carbohydrate derivative binding	GO:0097367	6.94231e-11	10.1585	3463	4898	981	20843	OEU009486.1,OEU004714.1,OEU050796.1,OEU012717.2,OEU033150.1,OEU012384.1,OEU018381.1,OEU048951.1,OEU016422.1,OEU025480.1,OEU029329.1,OEU030845.1,OEU003676.1,OEU047724.1,OEU004236.1,OEU003342.1,OEU017861.1,OEU053708.1,OEU035138.1,OEU008653.1,OEU040524.1,OEU028372.3,OEU004286.1,OEU055726.1,OEU015276.1,OEU031760.1,OEU041387.1,OEU055602.1,OEU039976.1,OEU063840.3,OEU020350.1,OEU061069.1,OEU037523.2,OEU…
GO:MF	phosphotransferase activity, alcohol group as acceptor	GO:0016773	2.47639e-10	9.60618	1806	4898	549	20843	OEU050796.1,OEU033150.1,OEU012384.1,OEU048951.1,OEU025480.1,OEU029329.1,OEU030845.1,OEU003676.1,OEU017861.1,OEU035138.1,OEU040524.1,OEU055726.1,OEU015276.1,OEU031760.1,OEU063840.3,OEU020350.1,OEU061069.1,OEU030033.1,OEU057673.2,OEU002044.1,OEU012346.1,OEU058430.2,OEU025470.3,OEU063557.2,OEU017124.1,OEU064530.2,OEU042592.2,OEU060908.1,OEU006759.1,OEU058508.1,OEU052398.1,OEU058461.1,OEU017785.2,OEU…
GO:MF	oxidoreductase activity, acting on paired donors, with incorporation or reduction of molecular oxygen	GO:0016705	5.1683e-10	9.28665	443	4898	169	20843	OEU036609.1,OEU010259.1,OEU050311.1,OEU047912.1,OEU051301.2,OEU060750.2,OEU033406.1,OEU012378.4,OEU037731.1,OEU043647.1,OEU030457.1,OEU014623.2,OEU058442.2,OEU027812.1,OEU030159.1,OEU023459.1,OEU034410.1,OEU031803.1,OEU034411.1,OEU034497.1,OEU055301.1,OEU050331.1,OEU015488.1,OEU013055.2,OEU009943.1,OEU045499.1,OEU039719.1,OEU063269.1,OEU036326.1,OEU031802.1,OEU041402.1,OEU047823.1,OEU025266.1,OEU…
GO:MF	kinase activity	GO:0016301	1.63503e-09	8.78647	1870	4898	561	20843	OEU050796.1,OEU033150.1,OEU012384.1,OEU048951.1,OEU025480.1,OEU029329.1,OEU030845.1,OEU003676.1,OEU017861.1,OEU035138.1,OEU040524.1,OEU055726.1,OEU015276.1,OEU031760.1,OEU063840.3,OEU020350.1,OEU061069.1,OEU030033.1,OEU057673.2,OEU002044.1,OEU012346.1,OEU058430.2,OEU025470.3,OEU063557.2,OEU017124.1,OEU064530.2,OEU042592.2,OEU006759.1,OEU058508.1,OEU052398.1,OEU058461.1,OEU017785.2,OEU046410.1,OEU…
GO:MF	transferase activity	GO:0016740	1.98413e-09	8.70243	3897	4898	1079	20843	OEU013125.1,OEU050984.1,OEU048148.1,OEU050796.1,OEU003071.1,OEU034416.1,OEU033150.1,OEU053270.1,OEU012384.1,OEU046213.1,OEU019426.1,OEU048951.1,OEU057641.1,OEU004823.4,OEU008007.2,OEU025480.1,OEU029329.1,OEU030845.1,OEU003676.1,OEU017861.1,OEU057601.3,OEU035138.1,OEU040524.1,OEU055726.1,OEU002744.1,OEU015276.1,OEU023714.1,OEU031760.1,OEU036497.1,OEU045381.1,OEU044305.1,OEU034708.1,OEU063840.3,OEU…
GO:MF	protein kinase activity	GO:0004672	3.13915e-09	8.50319	1638	4898	498	20843	OEU050796.1,OEU033150.1,OEU012384.1,OEU048951.1,OEU025480.1,OEU029329.1,OEU030845.1,OEU003676.1,OEU035138.1,OEU040524.1,OEU055726.1,OEU015276.1,OEU031760.1,OEU063840.3,OEU020350.1,OEU057673.2,OEU012346.1,OEU058430.2,OEU025470.3,OEU063557.2,OEU017124.1,OEU064530.2,OEU042592.2,OEU006759.1,OEU058508.1,OEU052398.1,OEU058461.1,OEU017785.2,OEU046410.1,OEU060438.1,OEU055699.1,OEU048098.1,OEU041323.1,OEU…
GO:MF	ATP binding	GO:0005524	3.29909e-09	8.48161	2781	4898	795	20843	OEU009486.1,OEU004714.1,OEU050796.1,OEU033150.1,OEU012384.1,OEU048951.1,OEU025480.1,OEU029329.1,OEU030845.1,OEU003676.1,OEU004236.1,OEU003342.1,OEU017861.1,OEU053708.1,OEU035138.1,OEU008653.1,OEU040524.1,OEU028372.3,OEU055726.1,OEU015276.1,OEU031760.1,OEU041387.1,OEU055602.1,OEU039976.1,OEU063840.3,OEU020350.1,OEU061069.1,OEU030033.1,OEU060937.1,OEU057673.2,OEU054550.1,OEU002044.1,OEU025470.3,OEU…
GO:MF	tetrapyrrole binding	GO:0046906	4.76805e-09	8.32166	538	4898	194	20843	OEU036609.1,OEU013637.1,OEU010259.1,OEU015026.1,OEU002736.1,OEU050311.1,OEU033406.1,OEU015661.2,OEU012378.4,OEU037731.1,OEU011261.1,OEU008325.1,OEU043647.1,OEU030457.1,OEU014623.2,OEU058442.2,OEU030159.1,OEU023459.1,OEU034410.1,OEU031803.1,OEU034411.1,OEU032403.1,OEU034497.1,OEU022844.1,OEU055301.1,OEU015488.1,OEU051277.1,OEU013055.2,OEU045499.1,OEU063269.1,OEU036326.1,OEU031802.1,OEU041402.1,OEU…
GO:MF	tetrapyrrole binding	GO:0004497	6.17304e-09	8.2095	438	4898	164	20843	OEU036609.1,OEU010259.1,OEU050311.1,OEU026726.1,OEU047912.1,OEU009882.1,OEU060750.2,OEU033406.1,OEU026153.2,OEU012378.4,OEU037731.1,OEU043647.1,OEU030457.1,OEU014623.2,OEU058442.2,OEU030159.1,OEU023459.1,OEU034410.1,OEU031803.1,OEU034411.1,OEU034497.1,OEU055301.1,OEU015488.1,OEU013055.2,OEU045499.1,OEU063269.1,OEU036326.1,OEU031802.1,OEU040414.2,OEU041402.1,OEU047823.1,OEU025266.1,OEU058052.1,OEU…
GO:MF	heme binding	GO:0020037	1.09789e-08	7.95944	522	4898	188	20843	OEU036609.1,OEU013637.1,OEU010259.1,OEU002736.1,OEU050311.1,OEU033406.1,OEU015661.2,OEU012378.4,OEU037731.1,OEU011261.1,OEU008325.1,OEU043647.1,OEU030457.1,OEU014623.2,OEU058442.2,OEU030159.1,OEU023459.1,OEU034410.1,OEU031803.1,OEU034411.1,OEU032403.1,OEU034497.1,OEU022844.1,OEU055301.1,OEU015488.1,OEU051277.1,OEU013055.2,OEU045499.1,OEU063269.1,OEU036326.1,OEU031802.1,OEU041402.1,OEU047823.1,OEU…
GO:MF	catalytic activity	GO:0003824	1.18581e-07	6.92598	10255	4898	2597	20843	OEU009486.1,OEU036623.1,OEU037647.1,OEU013125.1,OEU050984.1,OEU026112.1,OEU057578.1,OEU062428.1,OEU048148.1,OEU032914.1,OEU005452.1,OEU040151.1,OEU043825.2,OEU036609.1,OEU050796.1,OEU027912.1,OEU006309.1,OEU052181.1,OEU003071.1,OEU012717.2,OEU008920.1,OEU020705.1,OEU034416.1,OEU013637.1,OEU033150.1,OEU064904.2,OEU010259.1,OEU053270.1,OEU015732.1,OEU001061.1,OEU043240.1,OEU001881.1,OEU012384.1,OEU…
GO:MF	purine ribonucleoside triphosphate binding	GO:0035639	2.0334e-07	6.69178	3108	4898	864	20843	OEU009486.1,OEU004714.1,OEU050796.1,OEU033150.1,OEU012384.1,OEU048951.1,OEU025480.1,OEU029329.1,OEU030845.1,OEU003676.1,OEU004236.1,OEU003342.1,OEU017861.1,OEU053708.1,OEU035138.1,OEU008653.1,OEU040524.1,OEU028372.3,OEU055726.1,OEU015276.1,OEU031760.1,OEU041387.1,OEU055602.1,OEU039976.1,OEU063840.3,OEU020350.1,OEU061069.1,OEU029703.1,OEU030033.1,OEU060937.1,OEU057673.2,OEU054550.1,OEU002044.1,OEU…
GO:MF	transferase activity, transferring phosphorus-containing groups	GO:0016772	6.10429e-07	6.21436	2086	4898	600	20843	OEU050796.1,OEU033150.1,OEU012384.1,OEU048951.1,OEU025480.1,OEU029329.1,OEU030845.1,OEU003676.1,OEU017861.1,OEU035138.1,OEU040524.1,OEU055726.1,OEU015276.1,OEU031760.1,OEU063840.3,OEU020350.1,OEU061069.1,OEU030033.1,OEU057673.2,OEU002044.1,OEU012346.1,OEU058430.2,OEU025470.3,OEU063557.2,OEU017124.1,OEU064530.2,OEU042592.2,OEU060908.1,OEU006759.1,OEU061215.1,OEU058508.1,OEU052398.1,OEU058461.1,OEU…
GO:MF	transmembrane transporter activity	GO:0022857	1.3496e-05	4.8698	1208	4898	362	20843	OEU041378.1,OEU012154.1,OEU033974.1,OEU001271.1,OEU001061.1,OEU060251.1,OEU005038.1,OEU020255.4,OEU008569.1,OEU046797.1,OEU003342.1,OEU051209.1,OEU039976.1,OEU027104.1,OEU016786.1,OEU052954.1,OEU060937.1,OEU026994.1,OEU048726.2,OEU038919.1,OEU016396.1,OEU043510.1,OEU061779.1,OEU049205.1,OEU017762.1,OEU044202.1,OEU057296.2,OEU002672.1,OEU053877.1,OEU060709.1,OEU054254.1,OEU060607.1,OEU055044.1,OEU…
GO:MF	transporter activity	GO:0005215	5.51119e-05	4.25875	1265	4898	373	20843	OEU041378.1,OEU012154.1,OEU004714.1,OEU033974.1,OEU001271.1,OEU001061.1,OEU060251.1,OEU005038.1,OEU020255.4,OEU008569.1,OEU046797.1,OEU003342.1,OEU051209.1,OEU039976.1,OEU027104.1,OEU016786.1,OEU052954.1,OEU060937.1,OEU054550.1,OEU026994.1,OEU048726.2,OEU038919.1,OEU016396.1,OEU043510.1,OEU061779.1,OEU049205.1,OEU017762.1,OEU044202.1,OEU057296.2,OEU002672.1,OEU053877.1,OEU060709.1,OEU054254.1,OEU…
GO:MF	UDP-glycosyltransferase activity	GO:0008194	6.01661e-05	4.22065	333	4898	119	20843	OEU003071.1,OEU023714.1,OEU044157.1,OEU042856.2,OEU061772.2,OEU051718.1,OEU040511.1,OEU023590.1,OEU017440.1,OEU032677.1,OEU020052.1,OEU052876.1,OEU039698.1,OEU057909.1,OEU015699.1,OEU053973.2,OEU049092.1,OEU048703.1,OEU038985.1,OEU000866.1,OEU019265.1,OEU059842.2,OEU025146.1,OEU001769.1,OEU050479.1,OEU064356.1,OEU049070.1,OEU034071.1,OEU044979.1,OEU001312.1,OEU009706.1,OEU029271.1,OEU016810.1,OEU…
GO:MF	active transmembrane transporter activity	GO:0022804	0.000370125	3.43165	375	4898	128	20843	OEU020255.4,OEU003342.1,OEU039976.1,OEU027104.1,OEU016786.1,OEU060937.1,OEU016396.1,OEU060709.1,OEU003379.1,OEU055129.1,OEU002730.1,OEU063365.1,OEU041092.2,OEU056625.1,OEU056714.1,OEU017931.1,OEU033893.1,OEU060255.1,OEU004671.1,OEU052892.1,OEU044761.1,OEU019988.1,OEU017930.1,OEU041093.1,OEU005357.1,OEU050217.1,OEU000528.1,OEU052587.2,OEU000893.2,OEU011055.4,OEU021242.1,OEU046385.1,OEU053681.1,OEU…
GO:MF	ADP binding	GO:0043531	0.000425926	3.37067	289	4898	103	20843	OEU018381.1,OEU016422.1,OEU047724.1,OEU004286.1,OEU037523.2,OEU033306.2,OEU010939.1,OEU010177.1,OEU024607.1,OEU016047.1,OEU040021.1,OEU026262.2,OEU054921.1,OEU034393.1,OEU006305.1,OEU010372.1,OEU059288.1,OEU063788.1,OEU034377.2,OEU034394.1,OEU061080.1,OEU032353.1,OEU026650.1,OEU009548.1,OEU003360.1,OEU010488.2,OEU006546.1,OEU036567.1,OEU053820.1,OEU009568.1,OEU056747.1,OEU062624.1,OEU034392.1,OEU…
GO:MF	carbohydrate binding	GO:0030246	0.00333152	2.47736	225	4898	81	20843	OEU029329.1,OEU035138.1,OEU063148.5,OEU063557.2,OEU046225.1,OEU041323.1,OEU062090.2,OEU009905.1,OEU013101.1,OEU006886.1,OEU041188.1,OEU012405.1,OEU051208.1,OEU021123.1,OEU017648.1,OEU039719.1,OEU036583.2,OEU015650.1,OEU006885.1,OEU001997.1,OEU015103.2,OEU041191.1,OEU042200.2,OEU038751.1,OEU044374.1,OEU064149.1,OEU038165.1,OEU036850.1,OEU041335.2,OEU052705.1,OEU059892.2,OEU063554.1,OEU022475.1,OEU…
GO:MF	structural constituent of ribosome	GO:0003735	0.0102831	1.98788	490	4898	153	20843	OEU057089.1,OEU028785.1,OEU060721.2,OEU000974.1,OEU041676.1,OEU050848.1,OEU010382.1,OEU042814.1,OEU027988.1,OEU049525.1,OEU005371.1,OEU010173.1,OEU040282.1,OEU036514.1,OEU047769.1,OEU052121.2,OEU062831.1,OEU061058.1,OEU008790.1,OEU001353.1,OEU064534.1,OEU001771.1,OEU007058.1,OEU027830.1,OEU050369.1,OEU035349.1,OEU036981.1,OEU017034.2,OEU062520.1,OEU055386.1,OEU008111.1,OEU010006.1,OEU033984.1,OEU…
GO:MF	ATPase-coupled transmembrane transporter activity	GO:0042626	0.0112976	1.94701	167	4898	62	20843	OEU003342.1,OEU039976.1,OEU060937.1,OEU063365.1,OEU041092.2,OEU056625.1,OEU017931.1,OEU060255.1,OEU052892.1,OEU044761.1,OEU017930.1,OEU041093.1,OEU050217.1,OEU052587.2,OEU000893.2,OEU011055.4,OEU053681.1,OEU024114.1,OEU054126.3,OEU044341.1,OEU059485.1,OEU011510.2,OEU006914.1,OEU027357.2,OEU058955.2,OEU049461.1,OEU038196.1,OEU044661.1,OEU032729.1,OEU002547.1,OEU023610.1,OEU029878.3,OEU026789.1,OEU…
GO:MF	calcium ion transmembrane transporter activity	GO:0015085	0.0223027	1.65164	25	4898	15	20843	OEU063365.1,OEU017931.1,OEU017930.1,OEU011510.2,OEU006914.1,OEU027357.2,OEU058955.2,OEU049461.1,OEU044661.1,OEU019533.1,OEU037955.2,OEU013314.1,OEU029604.1,OEU025773.1,OEU064697.1
GO:MF	ligand-gated channel activity	GO:0022834	0.0297722	1.52619	36	4898	19	20843	OEU051100.2,OEU024859.1,OEU043385.1,OEU045729.1,OEU062012.2,OEU013527.1,OEU041930.1,OEU020962.1,OEU045071.1,OEU026695.1,OEU020966.1,OEU014153.2,OEU049653.1,OEU012417.1,OEU013528.1,OEU017177.1,OEU025064.1,OEU039453.1,OEU043575.1
GO:MF	ligand-gated ion channel activity	GO:0015276	0.0297722	1.52619	36	4898	19	20843	OEU051100.2,OEU024859.1,OEU043385.1,OEU045729.1,OEU062012.2,OEU013527.1,OEU041930.1,OEU020962.1,OEU045071.1,OEU026695.1,OEU020966.1,OEU014153.2,OEU049653.1,OEU012417.1,OEU013528.1,OEU017177.1,OEU025064.1,OEU039453.1,OEU043575.1
GO:MF	polysaccharide binding	GO:0030247	0.0355069	1.44969	87	4898	36	20843	OEU041323.1,OEU041188.1,OEU051208.1,OEU015650.1,OEU001997.1,OEU015103.2,OEU041191.1,OEU038751.1,OEU064149.1,OEU036850.1,OEU041335.2,OEU022475.1,OEU057746.1,OEU017804.1,OEU041324.1,OEU033068.1,OEU060615.1,OEU054022.2,OEU040079.1,OEU054991.1,OEU015652.1,OEU027007.1,OEU041336.1,OEU041325.1,OEU059172.1,OEU044324.1,OEU036851.1,OEU033580.1,OEU033577.1,OEU016631.1,OEU017803.1,OEU033063.1,OEU052564.1,OEU…
GO:BP	phosphorylation	GO:0016310	1.78582e-10	9.74816	1757	3202	537	13579	OEU050796.1,OEU020705.1,OEU033150.1,OEU012384.1,OEU048951.1,OEU037437.1,OEU055634.1,OEU025480.1,OEU029329.1,OEU030845.1,OEU003676.1,OEU035138.1,OEU040524.1,OEU055726.1,OEU015276.1,OEU031760.1,OEU063840.3,OEU020350.1,OEU057673.2,OEU012346.1,OEU058430.2,OEU025470.3,OEU063557.2,OEU017124.1,OEU064530.2,OEU042592.2,OEU060908.1,OEU006759.1,OEU058508.1,OEU052398.1,OEU058461.1,OEU017785.2,OEU046410.1,OEU…
GO:BP	protein phosphorylation	GO:0006468	3.85921e-09	8.4135	1645	3202	500	13579	OEU050796.1,OEU033150.1,OEU012384.1,OEU048951.1,OEU037437.1,OEU025480.1,OEU029329.1,OEU030845.1,OEU003676.1,OEU035138.1,OEU040524.1,OEU055726.1,OEU015276.1,OEU031760.1,OEU063840.3,OEU020350.1,OEU057673.2,OEU025470.3,OEU063557.2,OEU017124.1,OEU064530.2,OEU042592.2,OEU006759.1,OEU058508.1,OEU052398.1,OEU058461.1,OEU017785.2,OEU046410.1,OEU060438.1,OEU055699.1,OEU048098.1,OEU041323.1,OEU031456.1,OEU…
GO:BP	photosynthesis	GO:0015979	4.02487e-09	8.39525	180	3202	84	13579	OEU001314.2,OEU019663.1,OEU032914.1,OEU043825.2,OEU037826.1,OEU056847.1,OEU040090.1,OEU001061.1,OEU015026.1,OEU021144.1,OEU029976.1,OEU013004.1,OEU036869.1,OEU030436.1,OEU037187.1,OEU036185.1,OEU021505.1,OEU006265.1,OEU002809.1,OEU031231.1,OEU038255.2,OEU051766.2,OEU001047.1,OEU030990.2,OEU060750.2,OEU059400.1,OEU004470.1,OEU055253.1,OEU038794.2,OEU055682.1,OEU021504.1,OEU038295.1,OEU056817.1,OEU…
GO:BP	photosynthesis, light reaction	GO:0019684	1.79289e-06	5.74645	101	3202	51	13579	OEU001314.2,OEU019663.1,OEU032914.1,OEU043825.2,OEU001061.1,OEU015026.1,OEU021144.1,OEU029976.1,OEU036869.1,OEU030436.1,OEU037187.1,OEU021505.1,OEU031231.1,OEU038255.2,OEU051766.2,OEU001047.1,OEU059400.1,OEU055253.1,OEU055682.1,OEU021504.1,OEU038295.1,OEU056817.1,OEU052179.2,OEU031055.1,OEU007806.1,OEU064416.2,OEU009960.1,OEU062114.1,OEU029929.1,OEU047287.1,OEU041788.1,OEU017169.1,OEU062860.1,OEU…
GO:BP	cell recognition	GO:0008037	5.01291e-06	5.29991	95	3202	48	13579	OEU025480.1,OEU055726.1,OEU025470.3,OEU064530.2,OEU055699.1,OEU050586.1,OEU034485.1,OEU006313.2,OEU037307.1,OEU005642.1,OEU001843.1,OEU017558.1,OEU052321.2,OEU039827.1,OEU017557.1,OEU029797.1,OEU004254.1,OEU029434.1,OEU063205.1,OEU055730.3,OEU006774.1,OEU006778.2,OEU050581.1,OEU059071.3,OEU055705.1,OEU029415.1,OEU063061.1,OEU006776.1,OEU019382.1,OEU024222.1,OEU055714.1,OEU027997.1,OEU061270.1,OEU…
GO:BP	recognition of pollen	GO:0048544	5.01291e-06	5.29991	95	3202	48	13579	OEU025480.1,OEU055726.1,OEU025470.3,OEU064530.2,OEU055699.1,OEU050586.1,OEU034485.1,OEU006313.2,OEU037307.1,OEU005642.1,OEU001843.1,OEU017558.1,OEU052321.2,OEU039827.1,OEU017557.1,OEU029797.1,OEU004254.1,OEU029434.1,OEU063205.1,OEU055730.3,OEU006774.1,OEU006778.2,OEU050581.1,OEU059071.3,OEU055705.1,OEU029415.1,OEU063061.1,OEU006776.1,OEU019382.1,OEU024222.1,OEU055714.1,OEU027997.1,OEU061270.1,OEU…
GO:BP	phosphate-containing compound metabolic process	GO:0006796	6.44278e-06	5.19093	2269	3202	640	13579	OEU030132.2,OEU050796.1,OEU020705.1,OEU033150.1,OEU001061.1,OEU012384.1,OEU046911.2,OEU019426.1,OEU048951.1,OEU037437.1,OEU055634.1,OEU025480.1,OEU029329.1,OEU030845.1,OEU003676.1,OEU017861.1,OEU035138.1,OEU040524.1,OEU055726.1,OEU015276.1,OEU031760.1,OEU051209.1,OEU036497.1,OEU063840.3,OEU020350.1,OEU030033.1,OEU057673.2,OEU012346.1,OEU058430.2,OEU025470.3,OEU063557.2,OEU017124.1,OEU064530.2,OEU…
GO:BP	phosphorus metabolic process	GO:0006793	6.98326e-06	5.15594	2274	3202	641	13579	OEU030132.2,OEU050796.1,OEU020705.1,OEU033150.1,OEU001061.1,OEU012384.1,OEU046911.2,OEU019426.1,OEU048951.1,OEU037437.1,OEU055634.1,OEU025480.1,OEU029329.1,OEU030845.1,OEU003676.1,OEU017861.1,OEU035138.1,OEU040524.1,OEU055726.1,OEU015276.1,OEU031760.1,OEU051209.1,OEU036497.1,OEU063840.3,OEU020350.1,OEU030033.1,OEU057673.2,OEU012346.1,OEU058430.2,OEU025470.3,OEU063557.2,OEU017124.1,OEU064530.2,OEU…
GO:BP	pollen-pistil interaction	GO:0009875	7.74678e-06	5.11088	96	3202	48	13579	OEU025480.1,OEU055726.1,OEU025470.3,OEU064530.2,OEU055699.1,OEU050586.1,OEU034485.1,OEU006313.2,OEU037307.1,OEU005642.1,OEU001843.1,OEU017558.1,OEU052321.2,OEU039827.1,OEU017557.1,OEU029797.1,OEU004254.1,OEU029434.1,OEU063205.1,OEU055730.3,OEU006774.1,OEU006778.2,OEU050581.1,OEU059071.3,OEU055705.1,OEU029415.1,OEU063061.1,OEU006776.1,OEU019382.1,OEU024222.1,OEU055714.1,OEU027997.1,OEU061270.1,OEU…
GO:BP	multi-multicellular organism process	GO:0044706	2.35733e-05	4.62758	116	3202	54	13579	OEU025480.1,OEU055726.1,OEU025470.3,OEU064530.2,OEU055699.1,OEU050586.1,OEU034485.1,OEU006313.2,OEU037307.1,OEU005642.1,OEU001843.1,OEU025005.1,OEU017558.1,OEU052321.2,OEU039827.1,OEU017557.1,OEU029797.1,OEU004254.1,OEU029434.1,OEU063205.1,OEU055730.3,OEU006774.1,OEU006778.2,OEU062372.2,OEU050581.1,OEU059071.3,OEU055705.1,OEU029415.1,OEU063061.1,OEU006776.1,OEU019382.1,OEU024222.1,OEU055714.1,OEU…
GO:BP	pollination	GO:0009856	2.35733e-05	4.62758	116	3202	54	13579	OEU025480.1,OEU055726.1,OEU025470.3,OEU064530.2,OEU055699.1,OEU050586.1,OEU034485.1,OEU006313.2,OEU037307.1,OEU005642.1,OEU001843.1,OEU025005.1,OEU017558.1,OEU052321.2,OEU039827.1,OEU017557.1,OEU029797.1,OEU004254.1,OEU029434.1,OEU063205.1,OEU055730.3,OEU006774.1,OEU006778.2,OEU062372.2,OEU050581.1,OEU059071.3,OEU055705.1,OEU029415.1,OEU063061.1,OEU006776.1,OEU019382.1,OEU024222.1,OEU055714.1,OEU…
GO:BP	photosynthesis, light harvesting	GO:0009765	5.4542e-05	4.26327	37	3202	24	13579	OEU001314.2,OEU019663.1,OEU015026.1,OEU029976.1,OEU036869.1,OEU030436.1,OEU037187.1,OEU021505.1,OEU031231.1,OEU038255.2,OEU051766.2,OEU001047.1,OEU055682.1,OEU021504.1,OEU038295.1,OEU052179.2,OEU031055.1,OEU062114.1,OEU029929.1,OEU047287.1,OEU017169.1,OEU040003.1,OEU042439.2,OEU030938.1
GO:BP	cellular protein metabolic process	GO:0044267	0.000363473	3.43953	3207	3202	859	13579	OEU030132.2,OEU050796.1,OEU052181.1,OEU033150.1,OEU012384.1,OEU015026.1,OEU048951.1,OEU037437.1,OEU030026.1,OEU025480.1,OEU029329.1,OEU030845.1,OEU003676.1,OEU035138.1,OEU040524.1,OEU055726.1,OEU064134.1,OEU057089.1,OEU015276.1,OEU031760.1,OEU061965.1,OEU061519.1,OEU044305.1,OEU063840.3,OEU020350.1,OEU007578.1,OEU057673.2,OEU031231.1,OEU042187.1,OEU025470.3,OEU063557.2,OEU017124.1,OEU064530.2,OEU…
GO:BP	protein modification process	GO:0036211	0.0004812	3.31767	2366	3202	649	13579	OEU030132.2,OEU050796.1,OEU052181.1,OEU033150.1,OEU012384.1,OEU015026.1,OEU048951.1,OEU037437.1,OEU025480.1,OEU029329.1,OEU030845.1,OEU003676.1,OEU035138.1,OEU040524.1,OEU055726.1,OEU064134.1,OEU015276.1,OEU031760.1,OEU061965.1,OEU044305.1,OEU063840.3,OEU020350.1,OEU057673.2,OEU042187.1,OEU025470.3,OEU063557.2,OEU017124.1,OEU064530.2,OEU023464.1,OEU042592.2,OEU003654.1,OEU006759.1,OEU058508.1,OEU…
GO:BP	cellular protein modification process	GO:0006464	0.0004812	3.31767	2366	3202	649	13579	OEU030132.2,OEU050796.1,OEU052181.1,OEU033150.1,OEU012384.1,OEU015026.1,OEU048951.1,OEU037437.1,OEU025480.1,OEU029329.1,OEU030845.1,OEU003676.1,OEU035138.1,OEU040524.1,OEU055726.1,OEU064134.1,OEU015276.1,OEU031760.1,OEU061965.1,OEU044305.1,OEU063840.3,OEU020350.1,OEU057673.2,OEU042187.1,OEU025470.3,OEU063557.2,OEU017124.1,OEU064530.2,OEU023464.1,OEU042592.2,OEU003654.1,OEU006759.1,OEU058508.1,OEU…
GO:BP	generation of precursor metabolites and energy	GO:0006091	0.00162748	2.78848	288	3202	102	13579	OEU001314.2,OEU019663.1,OEU032914.1,OEU043825.2,OEU020705.1,OEU001061.1,OEU015026.1,OEU021144.1,OEU029976.1,OEU036869.1,OEU030436.1,OEU037187.1,OEU055634.1,OEU021505.1,OEU032111.1,OEU031231.1,OEU005735.1,OEU008557.1,OEU038255.2,OEU060908.1,OEU051766.2,OEU008558.1,OEU001047.1,OEU061215.1,OEU059400.1,OEU013137.1,OEU059242.2,OEU055253.1,OEU046134.1,OEU055682.1,OEU031533.1,OEU052448.1,OEU030326.1,OEU…
GO:BP	transmembrane transport	GO:0055085	0.00274214	2.56191	1071	3202	313	13579	OEU012154.1,OEU033974.1,OEU001271.1,OEU001061.1,OEU060251.1,OEU064501.1,OEU004118.1,OEU005038.1,OEU020255.4,OEU008569.1,OEU046797.1,OEU037243.1,OEU003342.1,OEU052785.1,OEU051209.1,OEU039976.1,OEU016786.1,OEU052954.1,OEU060937.1,OEU057673.2,OEU026994.1,OEU048726.2,OEU038919.1,OEU043510.1,OEU061779.1,OEU002539.1,OEU017762.1,OEU044202.1,OEU057296.2,OEU011474.1,OEU002672.1,OEU053877.1,OEU055044.1,OEU…
GO:BP	macromolecule modification	GO:0043412	0.0180502	1.74352	2492	3202	665	13579	OEU030132.2,OEU050796.1,OEU052181.1,OEU033150.1,OEU012384.1,OEU015026.1,OEU048951.1,OEU037437.1,OEU025480.1,OEU029329.1,OEU030845.1,OEU003676.1,OEU035138.1,OEU040524.1,OEU055726.1,OEU064134.1,OEU015276.1,OEU031760.1,OEU061965.1,OEU044305.1,OEU063840.3,OEU020350.1,OEU057673.2,OEU042187.1,OEU025470.3,OEU063557.2,OEU017124.1,OEU064530.2,OEU023464.1,OEU042592.2,OEU003654.1,OEU006759.1,OEU058508.1,OEU…
GO:BP	metal ion transport	GO:0030001	0.0340784	1.46752	168	3202	62	13579	OEU027336.1,OEU023921.1,OEU057634.1,OEU051630.1,OEU026994.1,OEU043510.1,OEU053877.1,OEU002432.1,OEU063365.1,OEU018554.2,OEU017931.1,OEU060609.1,OEU017930.1,OEU005357.1,OEU022332.1,OEU050304.1,OEU019712.2,OEU033221.1,OEU005488.1,OEU046703.1,OEU026203.1,OEU011510.2,OEU025232.1,OEU006914.1,OEU027357.2,OEU058955.2,OEU049461.1,OEU052424.1,OEU044661.1,OEU001674.1,OEU030924.1,OEU001747.1,OEU051576.1,OEU…
GO:BP	photosynthetic electron transport chain	GO:0009767	0.0397805	1.40033	43	3202	22	13579	OEU001061.1,OEU021144.1,OEU059400.1,OEU055253.1,OEU056817.1,OEU064416.2,OEU009960.1,OEU041788.1,OEU062860.1,OEU006301.1,OEU058376.1,OEU062846.2,OEU002290.1,OEU059002.1,OEU008590.1,OEU051583.2,OEU010685.1,OEU037600.1,OEU028760.1,OEU045555.1,OEU043656.1,OEU012829.1
GO:CC	photosystem	GO:0009521	8.37102e-09	8.07722	71	1315	42	5626	OEU032914.1,OEU043825.2,OEU037826.1,OEU056847.1,OEU040090.1,OEU015026.1,OEU013004.1,OEU036185.1,OEU006265.1,OEU002809.1,OEU031231.1,OEU030990.2,OEU004470.1,OEU038794.2,OEU024805.1,OEU050119.1,OEU059785.1,OEU064416.2,OEU005757.1,OEU049524.1,OEU039643.2,OEU008978.1,OEU035863.2,OEU047197.1,OEU029929.1,OEU029644.1,OEU062860.1,OEU058804.1,OEU025298.1,OEU040003.1,OEU013526.1,OEU017338.1,OEU006301.1,OEU…
GO:CC	photosynthetic membrane	GO:0034357	1.25483e-06	5.90142	114	1315	54	5626	OEU032914.1,OEU043825.2,OEU037826.1,OEU056847.1,OEU040090.1,OEU015026.1,OEU021144.1,OEU013004.1,OEU036185.1,OEU006265.1,OEU002809.1,OEU031231.1,OEU030990.2,OEU004470.1,OEU038794.2,OEU000765.1,OEU056817.1,OEU024805.1,OEU050119.1,OEU059785.1,OEU064416.2,OEU005757.1,OEU049524.1,OEU009960.1,OEU039643.2,OEU008978.1,OEU035863.2,OEU047197.1,OEU029929.1,OEU029644.1,OEU062860.1,OEU058804.1,OEU010692.1,OEU…
GO:CC	thylakoid	GO:0009579	3.42699e-05	4.46509	142	1315	60	5626	OEU032914.1,OEU043825.2,OEU037826.1,OEU056847.1,OEU031928.2,OEU040090.1,OEU015026.1,OEU021144.1,OEU013004.1,OEU036185.1,OEU006265.1,OEU002809.1,OEU031231.1,OEU030990.2,OEU004470.1,OEU038794.2,OEU034076.1,OEU000765.1,OEU056817.1,OEU024805.1,OEU050119.1,OEU059785.1,OEU064416.2,OEU005757.1,OEU049524.1,OEU009960.1,OEU039643.2,OEU008978.1,OEU035863.2,OEU047197.1,OEU062114.1,OEU029929.1,OEU029644.1,OEU…
GO:CC	photosystem I	GO:0009522	3.89508e-05	4.40948	23	1315	17	5626	OEU037826.1,OEU040090.1,OEU015026.1,OEU013004.1,OEU006265.1,OEU024805.1,OEU050119.1,OEU064416.2,OEU039643.2,OEU008978.1,OEU047197.1,OEU029644.1,OEU025298.1,OEU013526.1,OEU017338.1,OEU026192.1,OEU043656.1
GO:CC	ribosome	GO:0005840	0.000668272	3.17505	482	1315	153	5626	OEU057089.1,OEU028785.1,OEU060721.2,OEU000974.1,OEU041676.1,OEU050848.1,OEU010382.1,OEU042814.1,OEU027988.1,OEU049525.1,OEU005371.1,OEU010173.1,OEU040282.1,OEU036514.1,OEU047769.1,OEU052121.2,OEU062831.1,OEU061058.1,OEU008790.1,OEU001353.1,OEU064534.1,OEU028599.1,OEU001771.1,OEU007058.1,OEU027830.1,OEU050369.1,OEU035349.1,OEU036981.1,OEU017034.2,OEU062520.1,OEU055386.1,OEU008111.1,OEU010006.1,OEU…
GO:CC	photosystem II	GO:0009523	0.000716349	3.14488	44	1315	24	5626	OEU032914.1,OEU043825.2,OEU056847.1,OEU015026.1,OEU036185.1,OEU002809.1,OEU031231.1,OEU030990.2,OEU004470.1,OEU038794.2,OEU059785.1,OEU005757.1,OEU049524.1,OEU035863.2,OEU029929.1,OEU058804.1,OEU040003.1,OEU012357.1,OEU058376.1,OEU025718.1,OEU062846.2,OEU052083.1,OEU002853.1,OEU028760.1
GO:CC	membrane	GO:0016020	0.00167029	2.77721	2626	1315	680	5626	OEU001314.2,OEU019663.1,OEU012154.1,OEU004714.1,OEU032914.1,OEU033974.1,OEU043825.2,OEU037826.1,OEU056847.1,OEU001271.1,OEU040090.1,OEU054207.1,OEU001061.1,OEU015026.1,OEU021144.1,OEU029976.1,OEU064501.1,OEU013004.1,OEU036869.1,OEU004118.1,OEU034118.1,OEU030436.1,OEU037187.1,OEU020255.4,OEU036185.1,OEU021505.1,OEU008569.1,OEU046797.1,OEU037243.1,OEU003342.1,OEU006265.1,OEU057601.3,OEU002809.1,OEU…
GO:CC	cellular anatomical entity	GO:0110165	0.0199186	1.70074	5440	1315	1291	5626	OEU001314.2,OEU019663.1,OEU036623.1,OEU026112.1,OEU012154.1,OEU004714.1,OEU047511.1,OEU032914.1,OEU033974.1,OEU043825.2,OEU037826.1,OEU056847.1,OEU031928.2,OEU001271.1,OEU040090.1,OEU012717.2,OEU048808.1,OEU054207.1,OEU006147.1,OEU001061.1,OEU015026.1,OEU021144.1,OEU029976.1,OEU035144.1,OEU064501.1,OEU013004.1,OEU036869.1,OEU004118.1,OEU034118.1,OEU030436.1,OEU037187.1,OEU020255.4,OEU036185.1,OEU…
GO:CC	photosystem I reaction center	GO:0009538	0.0244907	1.611	10	1315	8	5626	OEU039643.2,OEU008978.1,OEU047197.1,OEU029644.1,OEU025298.1,OEU013526.1,OEU017338.1,OEU026192.1

## Sheet: Closed flower
Supplementary Data S5G. Functional enrichment analysis of Chondorlia (CHO) vs Koroneiki (KO) closed flower DEGs.The GO terms are classified according to Molecular Function (MF), Biological Process (BP), and Cellular Component (CC).
source	term_name	term_id	adjusted_p_value	negative_log10_of_adjusted_p_value	term_size	query_size	intersection_size	effective_domain_size	intersections
GO:MF	motor activity	GO:0003774	5.78773e-14	13.2375	99	5593	66	20570	OEU047851.1,OEU046726.1,OEU013858.2,OEU007409.1,OEU061173.1,OEU054109.1,OEU046723.1,OEU059334.1,OEU062943.1,OEU058513.1,OEU055635.1,OEU059363.3,OEU046132.1,OEU040262.1,OEU042327.1,OEU062312.1,OEU003690.1,OEU025547.1,OEU026800.1,OEU056461.1,OEU008576.1,OEU037224.1,OEU035944.2,OEU017998.1,OEU025548.1,OEU005086.1,OEU012208.1,OEU028667.2,OEU041005.1,OEU058330.1,OEU020853.1,OEU049424.1,OEU037908.1,OEU…
GO:MF	adenyl ribonucleotide binding	GO:0032559	2.8858e-13	12.5397	2999	5593	997	20570	OEU004329.1,OEU018381.1,OEU034857.1,OEU015225.1,OEU016422.1,OEU032635.1,OEU025480.1,OEU022168.1,OEU030845.1,OEU047724.1,OEU004236.1,OEU003342.1,OEU008653.1,OEU028372.3,OEU013830.1,OEU055726.1,OEU015276.1,OEU013719.2,OEU051680.1,OEU013648.1,OEU020350.1,OEU037523.2,OEU063618.2,OEU023776.4,OEU060937.1,OEU031180.1,OEU054550.1,OEU050593.1,OEU002044.1,OEU058293.1,OEU022103.1,OEU025470.3,OEU063557.2,OEU…
GO:MF	adenyl nucleotide binding	GO:0030554	2.95913e-13	12.5288	3006	5593	999	20570	OEU004329.1,OEU018381.1,OEU034857.1,OEU015225.1,OEU016422.1,OEU032635.1,OEU025480.1,OEU022168.1,OEU030845.1,OEU047724.1,OEU004236.1,OEU003342.1,OEU008653.1,OEU028372.3,OEU013830.1,OEU055726.1,OEU015276.1,OEU013719.2,OEU051680.1,OEU013648.1,OEU020350.1,OEU037523.2,OEU063618.2,OEU023776.4,OEU060937.1,OEU031180.1,OEU054550.1,OEU050593.1,OEU002044.1,OEU058293.1,OEU022103.1,OEU025470.3,OEU063557.2,OEU…
GO:MF	ADP binding	GO:0043531	6.70497e-13	12.1736	289	5593	141	20570	OEU018381.1,OEU016422.1,OEU047724.1,OEU037523.2,OEU023776.4,OEU031180.1,OEU010939.1,OEU004601.1,OEU010177.1,OEU024607.1,OEU016047.1,OEU054921.1,OEU034393.1,OEU006305.1,OEU010372.1,OEU032347.1,OEU063788.1,OEU020879.1,OEU061080.1,OEU026650.1,OEU016038.1,OEU003360.1,OEU010488.2,OEU016424.1,OEU036567.1,OEU053820.1,OEU018382.1,OEU009568.1,OEU020459.1,OEU056747.1,OEU008525.1,OEU064277.1,OEU049933.1,OEU…
GO:MF	microtubule motor activity	GO:0003777	8.21125e-13	12.0856	83	5593	57	20570	OEU047851.1,OEU046726.1,OEU013858.2,OEU007409.1,OEU061173.1,OEU054109.1,OEU046723.1,OEU059334.1,OEU062943.1,OEU058513.1,OEU055635.1,OEU059363.3,OEU046132.1,OEU040262.1,OEU042327.1,OEU062312.1,OEU003690.1,OEU025547.1,OEU056461.1,OEU008576.1,OEU037224.1,OEU017998.1,OEU025548.1,OEU005086.1,OEU012208.1,OEU041005.1,OEU020853.1,OEU049424.1,OEU037908.1,OEU017663.1,OEU033013.1,OEU002942.1,OEU028165.1,OEU…
GO:MF	carbohydrate derivative binding	GO:0097367	3.31826e-11	10.4791	3382	5593	1095	20570	OEU004329.1,OEU018381.1,OEU034857.1,OEU015225.1,OEU016422.1,OEU032635.1,OEU025480.1,OEU022168.1,OEU030845.1,OEU047724.1,OEU004236.1,OEU003342.1,OEU008653.1,OEU028372.3,OEU013830.1,OEU055726.1,OEU015276.1,OEU013719.2,OEU051680.1,OEU043310.1,OEU013648.1,OEU020350.1,OEU037523.2,OEU063618.2,OEU029703.1,OEU023776.4,OEU060937.1,OEU031180.1,OEU054550.1,OEU050593.1,OEU002044.1,OEU058293.1,OEU022103.1,OEU…
GO:MF	ribonucleotide binding	GO:0032553	3.75602e-11	10.4253	3356	5593	1087	20570	OEU004329.1,OEU018381.1,OEU034857.1,OEU015225.1,OEU016422.1,OEU032635.1,OEU025480.1,OEU022168.1,OEU030845.1,OEU047724.1,OEU004236.1,OEU003342.1,OEU008653.1,OEU028372.3,OEU013830.1,OEU055726.1,OEU015276.1,OEU013719.2,OEU051680.1,OEU043310.1,OEU013648.1,OEU020350.1,OEU037523.2,OEU063618.2,OEU029703.1,OEU023776.4,OEU060937.1,OEU031180.1,OEU054550.1,OEU050593.1,OEU002044.1,OEU058293.1,OEU022103.1,OEU…
GO:MF	purine ribonucleotide binding	GO:0032555	5.68572e-11	10.2452	3323	5593	1076	20570	OEU004329.1,OEU018381.1,OEU034857.1,OEU015225.1,OEU016422.1,OEU032635.1,OEU025480.1,OEU022168.1,OEU030845.1,OEU047724.1,OEU004236.1,OEU003342.1,OEU008653.1,OEU028372.3,OEU013830.1,OEU055726.1,OEU015276.1,OEU013719.2,OEU051680.1,OEU043310.1,OEU013648.1,OEU020350.1,OEU037523.2,OEU063618.2,OEU029703.1,OEU023776.4,OEU060937.1,OEU031180.1,OEU054550.1,OEU050593.1,OEU002044.1,OEU058293.1,OEU022103.1,OEU…
GO:MF	purine nucleotide binding	GO:0017076	6.14932e-11	10.2112	3341	5593	1081	20570	OEU004329.1,OEU018381.1,OEU034857.1,OEU015225.1,OEU016422.1,OEU032635.1,OEU025480.1,OEU022168.1,OEU030845.1,OEU047724.1,OEU004236.1,OEU003342.1,OEU008653.1,OEU028372.3,OEU013830.1,OEU055726.1,OEU015276.1,OEU013719.2,OEU051680.1,OEU043310.1,OEU013648.1,OEU020350.1,OEU037523.2,OEU063618.2,OEU029703.1,OEU023776.4,OEU060937.1,OEU031180.1,OEU054550.1,OEU050593.1,OEU002044.1,OEU058293.1,OEU022103.1,OEU…
GO:MF	microtubule binding	GO:0008017	4.41122e-10	9.35544	144	5593	79	20570	OEU047851.1,OEU059353.1,OEU046726.1,OEU013858.2,OEU013113.1,OEU007409.1,OEU061173.1,OEU054109.1,OEU046723.1,OEU054310.3,OEU059334.1,OEU062943.1,OEU058513.1,OEU055635.1,OEU059363.3,OEU046132.1,OEU040262.1,OEU042327.1,OEU062312.1,OEU003690.1,OEU025547.1,OEU034654.1,OEU056461.1,OEU008576.1,OEU037224.1,OEU035608.2,OEU059521.1,OEU041311.1,OEU017998.1,OEU025548.1,OEU005086.1,OEU012208.1,OEU041005.1,OEU…
GO:MF	nucleoside phosphate binding	GO:1901265	7.67596e-10	9.11487	3715	5593	1181	20570	OEU004329.1,OEU018381.1,OEU034857.1,OEU015225.1,OEU016422.1,OEU032635.1,OEU033505.1,OEU025480.1,OEU022168.1,OEU030845.1,OEU047724.1,OEU004236.1,OEU003342.1,OEU008653.1,OEU028372.3,OEU013830.1,OEU055726.1,OEU015276.1,OEU013719.2,OEU051680.1,OEU046876.1,OEU043310.1,OEU013648.1,OEU020350.1,OEU037523.2,OEU063618.2,OEU029703.1,OEU023776.4,OEU047912.1,OEU060937.1,OEU031180.1,OEU054550.1,OEU050593.1,OEU…
GO:MF	nucleotide binding	GO:0000166	7.67596e-10	9.11487	3715	5593	1181	20570	OEU004329.1,OEU018381.1,OEU034857.1,OEU015225.1,OEU016422.1,OEU032635.1,OEU033505.1,OEU025480.1,OEU022168.1,OEU030845.1,OEU047724.1,OEU004236.1,OEU003342.1,OEU008653.1,OEU028372.3,OEU013830.1,OEU055726.1,OEU015276.1,OEU013719.2,OEU051680.1,OEU046876.1,OEU043310.1,OEU013648.1,OEU020350.1,OEU037523.2,OEU063618.2,OEU029703.1,OEU023776.4,OEU047912.1,OEU060937.1,OEU031180.1,OEU054550.1,OEU050593.1,OEU…
GO:MF	cytoskeletal protein binding	GO:0008092	9.15188e-10	9.03849	245	5593	117	20570	OEU047851.1,OEU059353.1,OEU046726.1,OEU023883.1,OEU013858.2,OEU013113.1,OEU007409.1,OEU061173.1,OEU054109.1,OEU046723.1,OEU054310.3,OEU059334.1,OEU062943.1,OEU058513.1,OEU055635.1,OEU059363.3,OEU046132.1,OEU040262.1,OEU042387.1,OEU042327.1,OEU009945.1,OEU032543.1,OEU062312.1,OEU058809.1,OEU003690.1,OEU019244.1,OEU005982.1,OEU044246.1,OEU025547.1,OEU053309.1,OEU034654.1,OEU056461.1,OEU008576.1,OEU…
GO:MF	tubulin binding	GO:0015631	1.34466e-09	8.87139	159	5593	84	20570	OEU047851.1,OEU059353.1,OEU046726.1,OEU013858.2,OEU013113.1,OEU007409.1,OEU061173.1,OEU054109.1,OEU046723.1,OEU054310.3,OEU059334.1,OEU062943.1,OEU058513.1,OEU055635.1,OEU059363.3,OEU046132.1,OEU040262.1,OEU042327.1,OEU062312.1,OEU003690.1,OEU025547.1,OEU034654.1,OEU056461.1,OEU008576.1,OEU052366.1,OEU037224.1,OEU035608.2,OEU059521.1,OEU041311.1,OEU017998.1,OEU025548.1,OEU055752.1,OEU005086.1,OEU…
GO:MF	small molecule binding	GO:0036094	4.95546e-09	8.30492	3874	5593	1220	20570	OEU050984.1,OEU004329.1,OEU018381.1,OEU034857.1,OEU015225.1,OEU013384.1,OEU016422.1,OEU032635.1,OEU033505.1,OEU025480.1,OEU022168.1,OEU030845.1,OEU047724.1,OEU004236.1,OEU003342.1,OEU008653.1,OEU028372.3,OEU013830.1,OEU055726.1,OEU015276.1,OEU013719.2,OEU051680.1,OEU046876.1,OEU043310.1,OEU013648.1,OEU020350.1,OEU037523.2,OEU063618.2,OEU029703.1,OEU023776.4,OEU047912.1,OEU060937.1,OEU031180.1,OEU…
GO:MF	anion binding	GO:0043168	3.4346e-08	7.46412	3681	5593	1157	20570	OEU050984.1,OEU004329.1,OEU018381.1,OEU034857.1,OEU015225.1,OEU013384.1,OEU016422.1,OEU032635.1,OEU025480.1,OEU022168.1,OEU030845.1,OEU047724.1,OEU004236.1,OEU003342.1,OEU008653.1,OEU028372.3,OEU013830.1,OEU055726.1,OEU015276.1,OEU013719.2,OEU051680.1,OEU043310.1,OEU013648.1,OEU020350.1,OEU037523.2,OEU063618.2,OEU029703.1,OEU023776.4,OEU047912.1,OEU060937.1,OEU031180.1,OEU054550.1,OEU050593.1,OEU…
GO:MF	ATP binding	GO:0005524	4.42071e-06	5.35451	2702	5593	855	20570	OEU004329.1,OEU034857.1,OEU015225.1,OEU032635.1,OEU025480.1,OEU022168.1,OEU030845.1,OEU004236.1,OEU003342.1,OEU008653.1,OEU028372.3,OEU013830.1,OEU055726.1,OEU015276.1,OEU013719.2,OEU051680.1,OEU013648.1,OEU020350.1,OEU063618.2,OEU060937.1,OEU054550.1,OEU050593.1,OEU002044.1,OEU058293.1,OEU022103.1,OEU025470.3,OEU063557.2,OEU062201.1,OEU064530.2,OEU054242.1,OEU006759.1,OEU017766.1,OEU052398.1,OEU…
GO:MF	glucosyltransferase activity	GO:0046527	2.40689e-05	4.61854	134	5593	65	20570	OEU040651.1,OEU042856.2,OEU040652.1,OEU002913.1,OEU048323.1,OEU020052.1,OEU048703.1,OEU059842.2,OEU034314.1,OEU040508.1,OEU047075.1,OEU003576.1,OEU046513.3,OEU010796.4,OEU013363.1,OEU037822.1,OEU027795.2,OEU036565.1,OEU031082.1,OEU037821.1,OEU012323.1,OEU024200.1,OEU040036.1,OEU020060.1,OEU039890.1,OEU030776.1,OEU021324.1,OEU036934.1,OEU018357.1,OEU001189.1,OEU032291.1,OEU034570.1,OEU017966.1,OEU…
GO:MF	hydrolase activity, hydrolyzing O-glycosyl compounds	GO:0004553	2.51702e-05	4.59911	519	5593	195	20570	OEU020242.1,OEU015732.1,OEU049078.1,OEU038570.1,OEU041612.3,OEU011070.1,OEU040651.1,OEU040652.1,OEU063148.5,OEU018625.1,OEU030451.1,OEU005354.1,OEU051495.1,OEU012609.1,OEU063613.2,OEU042855.1,OEU013101.1,OEU019480.1,OEU063531.1,OEU013759.1,OEU019906.1,OEU041964.1,OEU047027.1,OEU045578.1,OEU061715.1,OEU034314.1,OEU064865.3,OEU012936.1,OEU058889.1,OEU034888.1,OEU052533.1,OEU053544.1,OEU031441.2,OEU…
GO:MF	hydrolase activity, acting on glycosyl bonds	GO:0016798	4.10118e-05	4.38709	544	5593	202	20570	OEU020242.1,OEU015732.1,OEU049078.1,OEU038570.1,OEU041612.3,OEU011070.1,OEU040651.1,OEU040652.1,OEU063148.5,OEU018625.1,OEU030451.1,OEU005354.1,OEU051495.1,OEU012609.1,OEU063613.2,OEU042855.1,OEU005612.5,OEU013101.1,OEU019480.1,OEU063531.1,OEU013759.1,OEU019906.1,OEU041964.1,OEU047027.1,OEU045578.1,OEU061715.1,OEU052173.1,OEU032210.1,OEU034314.1,OEU064865.3,OEU012936.1,OEU058889.1,OEU034888.1,OEU…
GO:MF	tetrapyrrole binding	GO:0035639	0.000135458	3.86819	3026	5593	934	20570	OEU004329.1,OEU034857.1,OEU015225.1,OEU032635.1,OEU025480.1,OEU022168.1,OEU030845.1,OEU004236.1,OEU003342.1,OEU008653.1,OEU028372.3,OEU013830.1,OEU055726.1,OEU015276.1,OEU013719.2,OEU051680.1,OEU043310.1,OEU013648.1,OEU020350.1,OEU063618.2,OEU029703.1,OEU060937.1,OEU054550.1,OEU050593.1,OEU002044.1,OEU058293.1,OEU022103.1,OEU025470.3,OEU063557.2,OEU062201.1,OEU064530.2,OEU054242.1,OEU006759.1,OEU…
GO:MF	ion binding	GO:0043167	0.00137205	2.86263	6032	5593	1768	20570	OEU050984.1,OEU037948.1,OEU019247.1,OEU004329.1,OEU018381.1,OEU034857.1,OEU015225.1,OEU034043.1,OEU013384.1,OEU003588.2,OEU016422.1,OEU000141.1,OEU032635.1,OEU049732.1,OEU020707.1,OEU025480.1,OEU059047.1,OEU022168.1,OEU030845.1,OEU036683.1,OEU054252.1,OEU047724.1,OEU004236.1,OEU003342.1,OEU008653.1,OEU028372.3,OEU027336.1,OEU013830.1,OEU055726.1,OEU057634.1,OEU015276.1,OEU013719.2,OEU027359.3,OEU…
GO:MF	nucleoside-triphosphatase activity	GO:0017111	0.00190518	2.72006	340	5593	129	20570	OEU043310.1,OEU047851.1,OEU009527.1,OEU031780.1,OEU046726.1,OEU019500.1,OEU040198.2,OEU013858.2,OEU017685.1,OEU007409.1,OEU061173.1,OEU024210.1,OEU054109.1,OEU046723.1,OEU053878.1,OEU059334.1,OEU062943.1,OEU058513.1,OEU055635.1,OEU043376.1,OEU059363.3,OEU046132.1,OEU040262.1,OEU031076.1,OEU064268.1,OEU020660.1,OEU017420.1,OEU047374.1,OEU042327.1,OEU062312.1,OEU027324.1,OEU030080.1,OEU003690.1,OEU…
GO:MF	UDP-glucosyltransferase activity	GO:0035251	0.00198783	2.70162	82	5593	41	20570	OEU042856.2,OEU002913.1,OEU048323.1,OEU020052.1,OEU048703.1,OEU059842.2,OEU040508.1,OEU047075.1,OEU003576.1,OEU046513.3,OEU010796.4,OEU037822.1,OEU027795.2,OEU036565.1,OEU031082.1,OEU037821.1,OEU012323.1,OEU024200.1,OEU039890.1,OEU021324.1,OEU001189.1,OEU032291.1,OEU017966.1,OEU060515.4,OEU058543.1,OEU058011.1,OEU027855.1,OEU063462.1,OEU058008.1,OEU031701.1,OEU045001.1,OEU046051.1,OEU017613.1,OEU…
GO:MF	exonuclease activity	GO:0004527	0.00351735	2.45378	50	5593	28	20570	OEU050895.1,OEU057721.1,OEU024341.2,OEU060771.1,OEU051689.1,OEU005908.1,OEU012479.4,OEU043061.1,OEU042923.1,OEU019888.4,OEU033574.2,OEU062599.1,OEU007335.1,OEU031464.1,OEU060357.1,OEU001429.1,OEU021258.1,OEU027051.4,OEU015510.1,OEU007055.2,OEU009902.1,OEU006361.1,OEU034321.1,OEU001059.1,OEU009313.1,OEU023139.1,OEU064751.1,OEU064753.1
GO:MF	glycosyltransferase activity	GO:0016757	0.00461713	2.33563	611	5593	212	20570	OEU007814.1,OEU017939.1,OEU008007.2,OEU040651.1,OEU009073.1,OEU044157.1,OEU042856.2,OEU040652.1,OEU002913.1,OEU017440.1,OEU048323.1,OEU020052.1,OEU039698.1,OEU038958.1,OEU059840.1,OEU029886.1,OEU048703.1,OEU031821.1,OEU050212.1,OEU022116.1,OEU041558.1,OEU059842.2,OEU018560.1,OEU018445.3,OEU034314.1,OEU023102.1,OEU001769.1,OEU056967.1,OEU018475.1,OEU032889.1,OEU040508.1,OEU039219.2,OEU029271.1,OEU…
GO:MF	hydrolase activity, acting on acid anhydrides	GO:0016817	0.0113126	1.94644	402	5593	145	20570	OEU043310.1,OEU029703.1,OEU047851.1,OEU064759.1,OEU009527.1,OEU031780.1,OEU046726.1,OEU019500.1,OEU040198.2,OEU013858.2,OEU045060.1,OEU017685.1,OEU007409.1,OEU061173.1,OEU024210.1,OEU054109.1,OEU046723.1,OEU053878.1,OEU059334.1,OEU062943.1,OEU058513.1,OEU055635.1,OEU043376.1,OEU059363.3,OEU046132.1,OEU040262.1,OEU031076.1,OEU064268.1,OEU020660.1,OEU017420.1,OEU047374.1,OEU042327.1,OEU005234.1,OEU…
GO:MF	primary active transmembrane transporter activity	GO:0015399	0.0117041	1.93166	179	5593	73	20570	OEU032635.1,OEU003342.1,OEU060937.1,OEU058293.1,OEU063230.2,OEU045184.1,OEU005470.2,OEU041092.2,OEU056625.1,OEU017931.1,OEU060255.1,OEU041093.1,OEU021531.1,OEU050217.1,OEU000893.2,OEU022097.1,OEU053681.1,OEU035416.2,OEU054126.3,OEU011510.2,OEU005007.1,OEU053180.1,OEU005106.1,OEU006914.1,OEU040981.1,OEU050227.1,OEU027357.2,OEU009803.1,OEU058955.2,OEU029911.1,OEU044661.1,OEU023112.1,OEU023610.1,OEU…
GO:MF	active transmembrane transporter activity	GO:0022804	0.0178005	1.74957	348	5593	127	20570	OEU004119.1,OEU032635.1,OEU004126.3,OEU003342.1,OEU060937.1,OEU058293.1,OEU063230.2,OEU009506.1,OEU016396.1,OEU055129.1,OEU045184.1,OEU025386.2,OEU005470.2,OEU041092.2,OEU014663.1,OEU056625.1,OEU056714.1,OEU017931.1,OEU033893.1,OEU060255.1,OEU041093.1,OEU021531.1,OEU005357.1,OEU050217.1,OEU000893.2,OEU036340.1,OEU019540.1,OEU022097.1,OEU046385.1,OEU053681.1,OEU052302.1,OEU010998.1,OEU030165.3,OEU…
GO:MF	5'-3' exonuclease activity	GO:0008409	0.0238192	1.62307	7	5593	7	20570	OEU005908.1,OEU012479.4,OEU033574.2,OEU007335.1,OEU027051.4,OEU006361.1,OEU001059.1
GO:MF	hydrolase activity, acting on acid anhydrides, in phosphorus-containing anhydrides	GO:0016818	0.0248093	1.60538	395	5593	141	20570	OEU043310.1,OEU047851.1,OEU009527.1,OEU031780.1,OEU046726.1,OEU019500.1,OEU040198.2,OEU013858.2,OEU045060.1,OEU017685.1,OEU007409.1,OEU061173.1,OEU024210.1,OEU054109.1,OEU046723.1,OEU053878.1,OEU059334.1,OEU062943.1,OEU058513.1,OEU055635.1,OEU043376.1,OEU059363.3,OEU046132.1,OEU040262.1,OEU031076.1,OEU064268.1,OEU020660.1,OEU017420.1,OEU047374.1,OEU042327.1,OEU062312.1,OEU027324.1,OEU055238.1,OEU…
GO:MF	ATPase-coupled transmembrane transporter activity	GO:0042626	0.0270219	1.56828	165	5593	67	20570	OEU032635.1,OEU003342.1,OEU060937.1,OEU058293.1,OEU063230.2,OEU045184.1,OEU005470.2,OEU041092.2,OEU056625.1,OEU017931.1,OEU060255.1,OEU041093.1,OEU021531.1,OEU050217.1,OEU000893.2,OEU022097.1,OEU053681.1,OEU035416.2,OEU054126.3,OEU011510.2,OEU053180.1,OEU006914.1,OEU050227.1,OEU027357.2,OEU009803.1,OEU058955.2,OEU029911.1,OEU044661.1,OEU023112.1,OEU023610.1,OEU026789.1,OEU064072.1,OEU053607.1,OEU…
GO:BP	movement of cell or subcellular component	GO:0006928	9.28695e-12	11.0321	83	4113	57	14569	OEU047851.1,OEU046726.1,OEU013858.2,OEU007409.1,OEU061173.1,OEU054109.1,OEU046723.1,OEU059334.1,OEU062943.1,OEU058513.1,OEU055635.1,OEU059363.3,OEU046132.1,OEU040262.1,OEU042327.1,OEU062312.1,OEU003690.1,OEU025547.1,OEU056461.1,OEU008576.1,OEU037224.1,OEU017998.1,OEU025548.1,OEU005086.1,OEU012208.1,OEU041005.1,OEU020853.1,OEU049424.1,OEU037908.1,OEU017663.1,OEU033013.1,OEU002942.1,OEU028165.1,OEU…
GO:BP	microtubule-based movement	GO:0007018	9.28695e-12	11.0321	83	4113	57	14569	OEU047851.1,OEU046726.1,OEU013858.2,OEU007409.1,OEU061173.1,OEU054109.1,OEU046723.1,OEU059334.1,OEU062943.1,OEU058513.1,OEU055635.1,OEU059363.3,OEU046132.1,OEU040262.1,OEU042327.1,OEU062312.1,OEU003690.1,OEU025547.1,OEU056461.1,OEU008576.1,OEU037224.1,OEU017998.1,OEU025548.1,OEU005086.1,OEU012208.1,OEU041005.1,OEU020853.1,OEU049424.1,OEU037908.1,OEU017663.1,OEU033013.1,OEU002942.1,OEU028165.1,OEU…
GO:BP	microtubule-based process	GO:0007017	8.641e-09	8.06344	195	4113	99	14569	OEU043310.1,OEU047851.1,OEU009527.1,OEU046726.1,OEU013858.2,OEU031458.2,OEU013113.1,OEU014421.1,OEU007409.1,OEU061173.1,OEU054109.1,OEU046723.1,OEU054310.3,OEU059334.1,OEU062943.1,OEU058513.1,OEU055635.1,OEU043376.1,OEU059363.3,OEU046132.1,OEU040262.1,OEU017420.1,OEU024070.1,OEU042327.1,OEU062312.1,OEU003690.1,OEU025547.1,OEU034654.1,OEU056461.1,OEU008576.1,OEU037224.1,OEU022402.1,OEU035608.2,OEU…
GO:BP	carbohydrate metabolic process	GO:0005975	0.000341389	3.46675	952	4113	335	14569	OEU020242.1,OEU015732.1,OEU038570.1,OEU041612.3,OEU008653.1,OEU011070.1,OEU046876.1,OEU040651.1,OEU002044.1,OEU008557.1,OEU040652.1,OEU063148.5,OEU018625.1,OEU030451.1,OEU002913.1,OEU005354.1,OEU051495.1,OEU048323.1,OEU012609.1,OEU059242.2,OEU020052.1,OEU062090.2,OEU042855.1,OEU013101.1,OEU019480.1,OEU063531.1,OEU057146.1,OEU031533.1,OEU035106.2,OEU032638.1,OEU000867.2,OEU013759.1,OEU048703.1,OEU…
GO:BP	cytoskeleton organization	GO:0007010	0.0115084	1.93899	128	4113	58	14569	OEU059353.1,OEU031458.2,OEU013113.1,OEU014421.1,OEU003912.3,OEU028968.1,OEU054310.3,OEU041769.1,OEU064660.1,OEU005982.1,OEU044246.1,OEU034654.1,OEU027305.1,OEU022402.1,OEU035608.2,OEU044723.1,OEU059521.1,OEU035944.2,OEU034543.3,OEU055752.1,OEU003657.1,OEU028667.2,OEU007082.1,OEU014855.1,OEU051025.1,OEU047046.3,OEU062638.1,OEU057831.1,OEU023111.3,OEU022984.1,OEU060845.2,OEU010244.1,OEU021727.1,OEU…
GO:BP	cellular carbohydrate metabolic process	GO:0044262	0.0377667	1.42289	237	4113	94	14569	OEU040651.1,OEU040652.1,OEU002913.1,OEU048323.1,OEU059242.2,OEU020052.1,OEU057146.1,OEU035106.2,OEU048703.1,OEU059842.2,OEU034314.1,OEU040508.1,OEU046580.1,OEU059524.1,OEU047075.1,OEU003576.1,OEU009994.1,OEU046513.3,OEU052871.1,OEU028910.1,OEU010796.4,OEU013363.1,OEU037822.1,OEU013733.1,OEU036565.1,OEU031082.1,OEU037821.1,OEU015315.1,OEU026501.1,OEU012323.1,OEU024200.1,OEU040036.1,OEU000338.1,OEU…

## Sheet: Open flower
Supplementary Data S5H. Functional enrichment analysis of Chondorlia (CHO) vs Koroneiki (KO) open flower DEGs.The GO terms are classified according to Molecular Function (MF), Biological Process (BP), and Cellular Component (CC).
source	term_name	term_id	adjusted_p_value	negative_log10_of_adjusted_p_value	term_size	query_size	intersection_size	effective_domain_size	intersections
GO:MF	hydrolase activity, hydrolyzing O-glycosyl compounds	GO:0004553	5.46841e-08	7.26214	519	4695	179	20843	OEU019487.1,OEU041612.3,OEU040651.1,OEU063148.5,OEU040131.1,OEU029532.2,OEU012609.1,OEU046225.1,OEU040122.2,OEU019480.1,OEU063531.1,OEU013759.1,OEU063846.1,OEU019906.1,OEU045578.1,OEU035102.2,OEU034314.1,OEU064865.3,OEU012936.1,OEU034888.1,OEU003413.3,OEU052533.1,OEU013120.1,OEU031441.2,OEU015173.1,OEU037802.1,OEU011472.1,OEU036882.3,OEU024025.1,OEU017643.1,OEU010002.1,OEU040332.1,OEU002507.1,OEU…
GO:MF	oxidoreductase activity	GO:0016491	2.047e-07	6.68888	1825	4695	517	20843	OEU002759.1,OEU057193.1,OEU027912.1,OEU013637.1,OEU058679.1,OEU033505.1,OEU022168.1,OEU001507.1,OEU058435.2,OEU007851.1,OEU002736.1,OEU017768.1,OEU005235.1,OEU027104.1,OEU037898.1,OEU005735.1,OEU008557.1,OEU020647.1,OEU014930.1,OEU007501.1,OEU061016.2,OEU018585.1,OEU008558.1,OEU039449.1,OEU044812.1,OEU060750.2,OEU011735.2,OEU056843.1,OEU041583.1,OEU002892.1,OEU031301.1,OEU011199.1,OEU056034.1,OEU…
GO:MF	DNA-binding transcription factor activity	GO:0003700	1.27733e-06	5.8937	946	4695	288	20843	OEU044199.1,OEU048420.1,OEU007907.1,OEU051103.1,OEU052021.2,OEU045803.1,OEU023045.1,OEU005394.1,OEU034446.1,OEU056908.1,OEU050471.1,OEU024476.1,OEU047615.1,OEU013239.1,OEU046151.1,OEU062913.1,OEU042528.1,OEU056771.1,OEU016980.1,OEU001489.1,OEU064866.1,OEU005961.1,OEU044242.3,OEU060723.2,OEU042401.1,OEU061222.1,OEU005395.1,OEU028342.1,OEU012603.1,OEU009819.2,OEU051275.1,OEU001576.1,OEU054788.1,OEU…
GO:MF	UDP-glycosyltransferase activity	GO:0008194	1.5677e-06	5.80474	333	4695	121	20843	OEU003071.1,OEU022026.1,OEU015292.1,OEU023714.1,OEU042856.2,OEU002913.1,OEU048323.1,OEU020052.1,OEU001733.3,OEU002298.1,OEU057909.1,OEU053973.2,OEU048703.1,OEU000866.1,OEU042826.1,OEU051273.1,OEU041558.1,OEU017924.1,OEU001769.1,OEU034071.1,OEU009706.1,OEU062990.1,OEU031132.1,OEU046513.3,OEU042828.1,OEU018149.1,OEU032562.2,OEU062988.1,OEU050720.1,OEU010796.4,OEU037822.1,OEU057711.1,OEU053858.1,OEU…
GO:MF	hydrolase activity, acting on glycosyl bonds	GO:0016798	1.65666e-06	5.78077	558	4695	184	20843	OEU019487.1,OEU041612.3,OEU040651.1,OEU063148.5,OEU051584.1,OEU040131.1,OEU029532.2,OEU012609.1,OEU046225.1,OEU040122.2,OEU019480.1,OEU063531.1,OEU013759.1,OEU063846.1,OEU019906.1,OEU045578.1,OEU035102.2,OEU032210.1,OEU034314.1,OEU064865.3,OEU012936.1,OEU034888.1,OEU003413.3,OEU052533.1,OEU013120.1,OEU031441.2,OEU015173.1,OEU037802.1,OEU011472.1,OEU036882.3,OEU024025.1,OEU017643.1,OEU010002.1,OEU…
GO:MF	glycosyltransferase activity	GO:0016757	3.80856e-06	5.41924	701	4695	221	20843	OEU007814.1,OEU003071.1,OEU022026.1,OEU015292.1,OEU023714.1,OEU040651.1,OEU042856.2,OEU002913.1,OEU048323.1,OEU020052.1,OEU001733.3,OEU009095.1,OEU002298.1,OEU011658.1,OEU057909.1,OEU053973.2,OEU029886.1,OEU051534.1,OEU017656.1,OEU048703.1,OEU000866.1,OEU042826.1,OEU051273.1,OEU041558.1,OEU017924.1,OEU052421.1,OEU034314.1,OEU001769.1,OEU018475.1,OEU039219.2,OEU009034.1,OEU034071.1,OEU009706.1,OEU…
GO:MF	tetrapyrrole binding	GO:0046906	3.86481e-06	5.41287	538	4695	177	20843	OEU013637.1,OEU058679.1,OEU002736.1,OEU005235.1,OEU012378.4,OEU011261.1,OEU030457.1,OEU014623.2,OEU023459.1,OEU034410.1,OEU034497.1,OEU011086.1,OEU051277.1,OEU063269.1,OEU036326.1,OEU054134.3,OEU025266.1,OEU023458.1,OEU032134.1,OEU037896.1,OEU024439.1,OEU057867.1,OEU035050.1,OEU036488.1,OEU060260.1,OEU011600.1,OEU042234.1,OEU021851.1,OEU041595.1,OEU064369.2,OEU062860.1,OEU050263.1,OEU025188.1,OEU…
GO:MF	transcription regulator activity	GO:0140110	1.01103e-05	4.99523	1015	4695	301	20843	OEU044199.1,OEU048420.1,OEU007907.1,OEU051103.1,OEU052021.2,OEU045803.1,OEU023045.1,OEU027727.1,OEU005394.1,OEU034446.1,OEU056908.1,OEU050471.1,OEU024476.1,OEU047615.1,OEU013239.1,OEU046151.1,OEU062913.1,OEU042528.1,OEU009265.1,OEU056771.1,OEU016980.1,OEU001489.1,OEU064866.1,OEU005961.1,OEU044242.3,OEU060723.2,OEU042401.1,OEU061222.1,OEU005395.1,OEU028342.1,OEU012603.1,OEU009819.2,OEU051275.1,OEU…
GO:MF	catalytic activity	GO:0003824	1.33222e-05	4.87543	10255	4695	2471	20843	OEU007814.1,OEU024652.1,OEU028142.1,OEU002759.1,OEU048148.1,OEU037893.1,OEU040151.1,OEU050895.1,OEU057193.1,OEU027912.1,OEU003071.1,OEU013637.1,OEU064904.2,OEU053270.1,OEU043240.1,OEU001881.1,OEU034092.2,OEU058292.1,OEU022026.1,OEU019487.1,OEU058679.1,OEU034857.1,OEU037781.1,OEU063143.1,OEU015225.1,OEU064780.1,OEU031175.1,OEU041612.3,OEU040454.1,OEU035834.1,OEU021159.1,OEU035474.1,OEU033505.1,OEU…
GO:MF	transmembrane transporter activity	GO:0022857	2.46146e-05	4.60881	1208	4695	348	20843	OEU033974.1,OEU004119.1,OEU050223.1,OEU040341.1,OEU059224.1,OEU008569.1,OEU039976.1,OEU027104.1,OEU057200.2,OEU021183.1,OEU063230.2,OEU048726.2,OEU012381.3,OEU004813.1,OEU009506.1,OEU004330.1,OEU043510.1,OEU061779.1,OEU012388.2,OEU044202.1,OEU040379.1,OEU052328.1,OEU003379.1,OEU002432.1,OEU006412.1,OEU039474.1,OEU022172.1,OEU045184.1,OEU035826.1,OEU052872.1,OEU063365.1,OEU022064.1,OEU060163.2,OEU…
GO:MF	transferase activity	GO:0016740	3.26887e-05	4.4856	3897	4695	1001	20843	OEU007814.1,OEU048148.1,OEU003071.1,OEU053270.1,OEU034092.2,OEU022026.1,OEU034857.1,OEU015225.1,OEU064780.1,OEU031175.1,OEU040454.1,OEU035834.1,OEU021159.1,OEU035474.1,OEU017315.1,OEU030845.1,OEU003676.1,OEU017861.1,OEU014517.3,OEU015292.1,OEU023714.1,OEU040651.1,OEU042856.2,OEU022103.1,OEU025470.3,OEU045233.2,OEU063557.2,OEU029566.1,OEU064530.2,OEU002913.1,OEU036194.1,OEU013835.1,OEU042592.2,OEU…
GO:MF	transporter activity	GO:0005215	4.08293e-05	4.38903	1265	4695	361	20843	OEU004714.1,OEU033974.1,OEU004119.1,OEU050223.1,OEU040341.1,OEU059224.1,OEU008569.1,OEU039976.1,OEU027104.1,OEU057200.2,OEU021183.1,OEU063230.2,OEU048726.2,OEU012381.3,OEU004813.1,OEU009506.1,OEU004330.1,OEU043510.1,OEU061779.1,OEU012388.2,OEU044202.1,OEU040379.1,OEU052328.1,OEU007828.1,OEU003379.1,OEU002432.1,OEU006412.1,OEU039474.1,OEU022172.1,OEU045184.1,OEU035826.1,OEU052872.1,OEU063365.1,OEU…
GO:MF	heme binding	GO:0020037	4.65757e-05	4.33184	522	4695	168	20843	OEU013637.1,OEU058679.1,OEU002736.1,OEU005235.1,OEU012378.4,OEU011261.1,OEU030457.1,OEU014623.2,OEU023459.1,OEU034410.1,OEU034497.1,OEU011086.1,OEU051277.1,OEU063269.1,OEU036326.1,OEU054134.3,OEU025266.1,OEU023458.1,OEU032134.1,OEU037896.1,OEU024439.1,OEU057867.1,OEU035050.1,OEU036488.1,OEU060260.1,OEU011600.1,OEU042234.1,OEU021851.1,OEU041595.1,OEU064369.2,OEU050263.1,OEU025188.1,OEU007502.1,OEU…
GO:MF	iron ion binding	GO:0005506	5.0685e-05	4.29512	449	4695	148	20843	OEU058679.1,OEU063380.1,OEU057634.1,OEU005235.1,OEU002892.1,OEU026153.2,OEU012378.4,OEU046371.3,OEU047963.2,OEU030457.1,OEU014623.2,OEU023459.1,OEU034410.1,OEU034497.1,OEU063269.1,OEU036326.1,OEU040414.2,OEU025266.1,OEU041044.1,OEU023458.1,OEU032134.1,OEU037896.1,OEU013002.1,OEU057867.1,OEU035050.1,OEU025479.1,OEU036488.1,OEU060260.1,OEU011600.1,OEU042234.1,OEU036902.1,OEU030086.3,OEU021851.1,OEU…
GO:MF	oxidoreductase activity, acting on paired donors, with incorporation or reduction of molecular oxygen	GO:0016705	6.17839e-05	4.20912	443	4695	146	20843	OEU058679.1,OEU005235.1,OEU007501.1,OEU060750.2,OEU012378.4,OEU047963.2,OEU004694.1,OEU030457.1,OEU014623.2,OEU023459.1,OEU034410.1,OEU034497.1,OEU050331.1,OEU009943.1,OEU063269.1,OEU036326.1,OEU025266.1,OEU023458.1,OEU032134.1,OEU037896.1,OEU033739.1,OEU057867.1,OEU045804.1,OEU049702.1,OEU035050.1,OEU048562.1,OEU036488.1,OEU060260.1,OEU011600.1,OEU042234.1,OEU023011.1,OEU006124.1,OEU021851.1,OEU…
GO:MF	active transmembrane transporter activity	GO:0022804	7.12768e-05	4.14705	375	4695	127	20843	OEU004119.1,OEU039976.1,OEU027104.1,OEU057200.2,OEU063230.2,OEU004813.1,OEU009506.1,OEU012388.2,OEU052328.1,OEU003379.1,OEU006412.1,OEU045184.1,OEU063365.1,OEU017931.1,OEU060255.1,OEU044761.1,OEU017930.1,OEU015541.1,OEU021531.1,OEU005357.1,OEU007471.1,OEU000528.1,OEU014675.3,OEU046385.1,OEU005857.1,OEU057352.1,OEU014082.1,OEU052302.1,OEU020522.2,OEU035416.2,OEU054126.3,OEU064718.1,OEU051949.2,OEU…
GO:MF	monooxygenase activity	GO:0004497	8.75715e-05	4.05764	438	4695	144	20843	OEU058679.1,OEU005235.1,OEU007501.1,OEU060750.2,OEU026153.2,OEU012378.4,OEU030457.1,OEU014623.2,OEU023459.1,OEU034410.1,OEU034497.1,OEU063269.1,OEU036326.1,OEU040414.2,OEU025266.1,OEU023458.1,OEU032134.1,OEU037896.1,OEU057867.1,OEU045804.1,OEU035050.1,OEU048562.1,OEU036488.1,OEU060260.1,OEU011600.1,OEU042234.1,OEU007975.1,OEU023011.1,OEU006124.1,OEU021851.1,OEU006688.1,OEU041595.1,OEU064369.2,OEU…
GO:MF	active ion transmembrane transporter activity	GO:0022853	0.00022308	3.65154	149	4695	60	20843	OEU027104.1,OEU063230.2,OEU012388.2,OEU052328.1,OEU003379.1,OEU063365.1,OEU017931.1,OEU017930.1,OEU005357.1,OEU007471.1,OEU000528.1,OEU014675.3,OEU046385.1,OEU005857.1,OEU057352.1,OEU052302.1,OEU020522.2,OEU059485.1,OEU005856.4,OEU011728.3,OEU052329.1,OEU006914.1,OEU043631.1,OEU050227.1,OEU038735.1,OEU049461.1,OEU002547.1,OEU019533.1,OEU036329.1,OEU060045.1,OEU018428.1,OEU009098.1,OEU037955.2,OEU…
GO:MF	secondary active transmembrane transporter activity	GO:0015291	0.00147748	2.83048	170	4695	64	20843	OEU004119.1,OEU004813.1,OEU009506.1,OEU003379.1,OEU006412.1,OEU005357.1,OEU007471.1,OEU014675.3,OEU046385.1,OEU005857.1,OEU057352.1,OEU052302.1,OEU020522.2,OEU064718.1,OEU051949.2,OEU005856.4,OEU043631.1,OEU038735.1,OEU019533.1,OEU036329.1,OEU060045.1,OEU018428.1,OEU009098.1,OEU014582.1,OEU037955.2,OEU032482.1,OEU007472.1,OEU050014.1,OEU011495.1,OEU060965.1,OEU020256.1,OEU038629.1,OEU055209.1,OEU…
GO:MF	glucosyltransferase activity	GO:0046527	0.00210903	2.67592	138	4695	54	20843	OEU040651.1,OEU042856.2,OEU002913.1,OEU048323.1,OEU020052.1,OEU002298.1,OEU057909.1,OEU053973.2,OEU048703.1,OEU034314.1,OEU034071.1,OEU046513.3,OEU010796.4,OEU013363.1,OEU037822.1,OEU058842.1,OEU036565.1,OEU031082.1,OEU058840.1,OEU048315.1,OEU012323.1,OEU020060.1,OEU039890.1,OEU021324.1,OEU036934.1,OEU018357.1,OEU017084.1,OEU032291.1,OEU034570.1,OEU017966.1,OEU040035.1,OEU060699.1,OEU060515.4,OEU…
GO:MF	tetrapyrrole binding	GO:0004672	0.00257557	2.58913	1638	4695	440	20843	OEU015225.1,OEU064780.1,OEU035474.1,OEU017315.1,OEU030845.1,OEU003676.1,OEU014517.3,OEU022103.1,OEU025470.3,OEU063557.2,OEU029566.1,OEU064530.2,OEU036194.1,OEU042592.2,OEU008239.1,OEU011416.1,OEU058508.1,OEU022975.1,OEU058748.4,OEU031456.1,OEU012218.1,OEU019537.1,OEU002986.1,OEU013607.1,OEU057335.1,OEU041263.1,OEU032925.1,OEU057298.2,OEU014146.2,OEU056280.1,OEU028786.1,OEU048945.1,OEU017446.2,OEU…
GO:MF	ion binding	GO:0043167	0.00436561	2.35996	6126	4695	1495	20843	OEU004714.1,OEU064904.2,OEU018381.1,OEU058679.1,OEU034857.1,OEU015225.1,OEU064780.1,OEU016422.1,OEU023324.1,OEU017315.1,OEU063380.1,OEU030845.1,OEU003676.1,OEU004236.1,OEU017861.1,OEU008653.1,OEU028372.3,OEU004286.1,OEU057634.1,OEU014517.3,OEU042057.1,OEU005235.1,OEU015557.1,OEU039976.1,OEU013648.1,OEU053756.2,OEU014781.1,OEU045618.1,OEU057200.2,OEU022103.1,OEU025470.3,OEU006928.1,OEU045233.2,OEU…
GO:MF	phosphotransferase activity, alcohol group as acceptor	GO:0016773	0.00881987	2.05454	1806	4695	476	20843	OEU015225.1,OEU064780.1,OEU035474.1,OEU017315.1,OEU030845.1,OEU003676.1,OEU017861.1,OEU014517.3,OEU022103.1,OEU025470.3,OEU063557.2,OEU029566.1,OEU064530.2,OEU036194.1,OEU042592.2,OEU008239.1,OEU011416.1,OEU058508.1,OEU022975.1,OEU063611.1,OEU058748.4,OEU031456.1,OEU012218.1,OEU019537.1,OEU002986.1,OEU013607.1,OEU057335.1,OEU041263.1,OEU032925.1,OEU057298.2,OEU014146.2,OEU056280.1,OEU028786.1,OEU…
GO:MF	solute:cation antiporter activity	GO:0015298	0.0143881	1.842	41	4695	21	20843	OEU005357.1,OEU014675.3,OEU019533.1,OEU060045.1,OEU018428.1,OEU037955.2,OEU032482.1,OEU050014.1,OEU011012.1,OEU043150.2,OEU044797.1,OEU063049.1,OEU027585.1,OEU063048.1,OEU008836.1,OEU030854.1,OEU020645.1,OEU018647.1,OEU008081.1,OEU028605.1,OEU030910.1
GO:MF	solute:proton antiporter activity	GO:0015299	0.0143881	1.842	41	4695	21	20843	OEU005357.1,OEU014675.3,OEU019533.1,OEU060045.1,OEU018428.1,OEU037955.2,OEU032482.1,OEU050014.1,OEU011012.1,OEU043150.2,OEU044797.1,OEU063049.1,OEU027585.1,OEU063048.1,OEU008836.1,OEU030854.1,OEU020645.1,OEU018647.1,OEU008081.1,OEU028605.1,OEU030910.1
GO:MF	kinase activity	GO:0016301	0.0197535	1.70436	1870	4695	488	20843	OEU034857.1,OEU015225.1,OEU064780.1,OEU035474.1,OEU017315.1,OEU030845.1,OEU003676.1,OEU017861.1,OEU014517.3,OEU022103.1,OEU025470.3,OEU063557.2,OEU029566.1,OEU064530.2,OEU036194.1,OEU042592.2,OEU008239.1,OEU011416.1,OEU058508.1,OEU022975.1,OEU063611.1,OEU058748.4,OEU031456.1,OEU012218.1,OEU019537.1,OEU002986.1,OEU013607.1,OEU057335.1,OEU041263.1,OEU032925.1,OEU021091.2,OEU057298.2,OEU014146.2,OEU…
GO:MF	FAD binding	GO:0071949	0.0207293	1.68341	75	4695	32	20843	OEU031301.1,OEU058492.1,OEU059936.2,OEU040058.2,OEU040681.1,OEU033625.2,OEU003894.1,OEU015143.1,OEU028613.1,OEU063156.1,OEU000573.1,OEU055979.1,OEU008173.1,OEU041123.1,OEU041240.1,OEU045190.1,OEU061570.2,OEU014102.1,OEU061562.1,OEU053279.1,OEU035940.1,OEU011186.1,OEU059930.1,OEU016459.1,OEU030411.1,OEU041130.1,OEU062748.1,OEU014100.1,OEU059929.1,OEU041140.1,OEU030993.2,OEU014095.1
GO:MF	electron transporter, transferring electrons within the cyclic electron transport pathway of photosynthesis activity	GO:0045156	0.0221886	1.65387	23	4695	14	20843	OEU041788.1,OEU058376.1,OEU062846.2,OEU059002.1,OEU008590.1,OEU010685.1,OEU037600.1,OEU028760.1,OEU022564.2,OEU058364.1,OEU028757.1,OEU045555.1,OEU012780.1,OEU012829.1
GO:MF	adenyl nucleotide binding	GO:0030554	0.0255179	1.59316	3085	4695	776	20843	OEU004714.1,OEU018381.1,OEU034857.1,OEU015225.1,OEU064780.1,OEU016422.1,OEU023324.1,OEU017315.1,OEU030845.1,OEU003676.1,OEU004236.1,OEU017861.1,OEU008653.1,OEU028372.3,OEU004286.1,OEU014517.3,OEU039976.1,OEU013648.1,OEU057200.2,OEU022103.1,OEU025470.3,OEU006928.1,OEU045233.2,OEU063557.2,OEU029566.1,OEU064530.2,OEU036194.1,OEU042592.2,OEU063230.2,OEU008239.1,OEU011416.1,OEU010177.1,OEU058508.1,OEU…
GO:MF	adenyl ribonucleotide binding	GO:0032559	0.0271832	1.5657	3078	4695	774	20843	OEU004714.1,OEU018381.1,OEU034857.1,OEU015225.1,OEU064780.1,OEU016422.1,OEU023324.1,OEU017315.1,OEU030845.1,OEU003676.1,OEU004236.1,OEU017861.1,OEU008653.1,OEU028372.3,OEU004286.1,OEU014517.3,OEU039976.1,OEU013648.1,OEU057200.2,OEU022103.1,OEU025470.3,OEU006928.1,OEU045233.2,OEU063557.2,OEU029566.1,OEU064530.2,OEU036194.1,OEU042592.2,OEU063230.2,OEU008239.1,OEU011416.1,OEU010177.1,OEU058508.1,OEU…
GO:BP	carbohydrate metabolic process	GO:0005975	2.89457e-08	7.53842	964	3060	301	13579	OEU019487.1,OEU063143.1,OEU041612.3,OEU008653.1,OEU040651.1,OEU005735.1,OEU008557.1,OEU063148.5,OEU002913.1,OEU008558.1,OEU061215.1,OEU040131.1,OEU002711.1,OEU048323.1,OEU029532.2,OEU012609.1,OEU046225.1,OEU059242.2,OEU020052.1,OEU040122.2,OEU062090.2,OEU001733.3,OEU002298.1,OEU046134.1,OEU057909.1,OEU019480.1,OEU063531.1,OEU053973.2,OEU031533.1,OEU030326.1,OEU013759.1,OEU048703.1,OEU019906.1,OEU…
GO:BP	regulation of transcription, DNA-templated	GO:0006355	0.000254471	3.59436	1657	3060	453	13579	OEU025972.1,OEU005898.2,OEU041729.1,OEU044199.1,OEU018649.1,OEU012534.1,OEU056097.1,OEU040361.1,OEU019219.1,OEU007907.1,OEU052021.2,OEU045803.1,OEU023045.1,OEU061039.3,OEU022011.1,OEU048982.1,OEU010021.1,OEU061458.1,OEU034446.1,OEU016293.1,OEU056908.1,OEU001638.1,OEU024476.1,OEU048147.1,OEU047615.1,OEU039557.1,OEU013239.1,OEU046151.1,OEU034960.1,OEU062913.1,OEU042528.1,OEU062808.1,OEU056771.1,OEU…
GO:BP	regulation of nucleic acid-templated transcription	GO:1903506	0.000254471	3.59436	1657	3060	453	13579	OEU025972.1,OEU005898.2,OEU041729.1,OEU044199.1,OEU018649.1,OEU012534.1,OEU056097.1,OEU040361.1,OEU019219.1,OEU007907.1,OEU052021.2,OEU045803.1,OEU023045.1,OEU061039.3,OEU022011.1,OEU048982.1,OEU010021.1,OEU061458.1,OEU034446.1,OEU016293.1,OEU056908.1,OEU001638.1,OEU024476.1,OEU048147.1,OEU047615.1,OEU039557.1,OEU013239.1,OEU046151.1,OEU034960.1,OEU062913.1,OEU042528.1,OEU062808.1,OEU056771.1,OEU…
GO:BP	regulation of RNA biosynthetic process	GO:2001141	0.000254471	3.59436	1657	3060	453	13579	OEU025972.1,OEU005898.2,OEU041729.1,OEU044199.1,OEU018649.1,OEU012534.1,OEU056097.1,OEU040361.1,OEU019219.1,OEU007907.1,OEU052021.2,OEU045803.1,OEU023045.1,OEU061039.3,OEU022011.1,OEU048982.1,OEU010021.1,OEU061458.1,OEU034446.1,OEU016293.1,OEU056908.1,OEU001638.1,OEU024476.1,OEU048147.1,OEU047615.1,OEU039557.1,OEU013239.1,OEU046151.1,OEU034960.1,OEU062913.1,OEU042528.1,OEU062808.1,OEU056771.1,OEU…
GO:BP	regulation of RNA metabolic process	GO:0051252	0.0007056	3.15144	1675	3060	454	13579	OEU025972.1,OEU005898.2,OEU041729.1,OEU044199.1,OEU018649.1,OEU012534.1,OEU056097.1,OEU040361.1,OEU019219.1,OEU007907.1,OEU052021.2,OEU045803.1,OEU023045.1,OEU061039.3,OEU022011.1,OEU048982.1,OEU010021.1,OEU061458.1,OEU034446.1,OEU016293.1,OEU056908.1,OEU001638.1,OEU024476.1,OEU048147.1,OEU047615.1,OEU039557.1,OEU013239.1,OEU046151.1,OEU034960.1,OEU062913.1,OEU042528.1,OEU062808.1,OEU056771.1,OEU…
GO:BP	regulation of nucleobase-containing compound metabolic process	GO:0019219	0.00124154	2.90604	1683	3060	454	13579	OEU025972.1,OEU005898.2,OEU041729.1,OEU044199.1,OEU018649.1,OEU012534.1,OEU056097.1,OEU040361.1,OEU019219.1,OEU007907.1,OEU052021.2,OEU045803.1,OEU023045.1,OEU061039.3,OEU022011.1,OEU048982.1,OEU010021.1,OEU061458.1,OEU034446.1,OEU016293.1,OEU056908.1,OEU001638.1,OEU024476.1,OEU048147.1,OEU047615.1,OEU039557.1,OEU013239.1,OEU046151.1,OEU034960.1,OEU062913.1,OEU042528.1,OEU062808.1,OEU056771.1,OEU…
GO:BP	regulation of nitrogen compound metabolic process	GO:0051171	0.00141055	2.85061	1800	3060	482	13579	OEU025972.1,OEU005898.2,OEU061639.1,OEU041729.1,OEU044199.1,OEU018649.1,OEU012534.1,OEU061519.1,OEU056097.1,OEU016909.1,OEU040361.1,OEU019219.1,OEU007907.1,OEU052021.2,OEU045803.1,OEU023045.1,OEU061039.3,OEU022011.1,OEU048982.1,OEU010021.1,OEU061458.1,OEU034446.1,OEU016293.1,OEU056908.1,OEU001638.1,OEU024476.1,OEU048147.1,OEU047615.1,OEU039557.1,OEU013239.1,OEU046151.1,OEU034960.1,OEU062913.1,OEU…
GO:BP	regulation of primary metabolic process	GO:0080090	0.0022266	2.65236	1811	3060	483	13579	OEU025972.1,OEU005898.2,OEU061639.1,OEU041729.1,OEU044199.1,OEU018649.1,OEU012534.1,OEU061519.1,OEU056097.1,OEU016909.1,OEU040361.1,OEU019219.1,OEU007907.1,OEU052021.2,OEU045803.1,OEU023045.1,OEU061039.3,OEU022011.1,OEU048982.1,OEU010021.1,OEU061458.1,OEU034446.1,OEU016293.1,OEU056908.1,OEU001638.1,OEU024476.1,OEU048147.1,OEU047615.1,OEU039557.1,OEU013239.1,OEU046151.1,OEU034960.1,OEU062913.1,OEU…
GO:BP	regulation of macromolecule biosynthetic process	GO:0010556	0.00227818	2.64241	1733	3060	464	13579	OEU025972.1,OEU005898.2,OEU041729.1,OEU044199.1,OEU018649.1,OEU012534.1,OEU061519.1,OEU056097.1,OEU040361.1,OEU019219.1,OEU007907.1,OEU052021.2,OEU045803.1,OEU023045.1,OEU061039.3,OEU022011.1,OEU048982.1,OEU010021.1,OEU061458.1,OEU034446.1,OEU016293.1,OEU056908.1,OEU001638.1,OEU024476.1,OEU048147.1,OEU047615.1,OEU039557.1,OEU013239.1,OEU046151.1,OEU034960.1,OEU062913.1,OEU042528.1,OEU062808.1,OEU…
GO:BP	regulation of cellular biosynthetic process	GO:0031326	0.00239684	2.62036	1742	3060	466	13579	OEU025972.1,OEU005898.2,OEU041729.1,OEU044199.1,OEU018649.1,OEU012534.1,OEU061519.1,OEU056097.1,OEU040361.1,OEU019219.1,OEU007907.1,OEU052021.2,OEU045803.1,OEU023045.1,OEU061039.3,OEU022011.1,OEU048982.1,OEU010021.1,OEU061458.1,OEU034446.1,OEU016293.1,OEU056908.1,OEU001638.1,OEU024476.1,OEU048147.1,OEU047615.1,OEU039557.1,OEU013239.1,OEU046151.1,OEU034960.1,OEU062913.1,OEU042528.1,OEU062808.1,OEU…
GO:BP	regulation of biosynthetic process	GO:0009889	0.00239684	2.62036	1742	3060	466	13579	OEU025972.1,OEU005898.2,OEU041729.1,OEU044199.1,OEU018649.1,OEU012534.1,OEU061519.1,OEU056097.1,OEU040361.1,OEU019219.1,OEU007907.1,OEU052021.2,OEU045803.1,OEU023045.1,OEU061039.3,OEU022011.1,OEU048982.1,OEU010021.1,OEU061458.1,OEU034446.1,OEU016293.1,OEU056908.1,OEU001638.1,OEU024476.1,OEU048147.1,OEU047615.1,OEU039557.1,OEU013239.1,OEU046151.1,OEU034960.1,OEU062913.1,OEU042528.1,OEU062808.1,OEU…
GO:BP	carbohydrate biosynthetic process	GO:0016051	0.00373317	2.42792	165	3060	62	13579	OEU008653.1,OEU002913.1,OEU061215.1,OEU002711.1,OEU059242.2,OEU020052.1,OEU002298.1,OEU057909.1,OEU053973.2,OEU030326.1,OEU048703.1,OEU059813.2,OEU034071.1,OEU046513.3,OEU010796.4,OEU037822.1,OEU013733.1,OEU036565.1,OEU031082.1,OEU015315.1,OEU026501.1,OEU048315.1,OEU039890.1,OEU002535.1,OEU021324.1,OEU017084.1,OEU006295.1,OEU058367.1,OEU058832.1,OEU017966.1,OEU057284.1,OEU036103.2,OEU060699.1,OEU…
GO:BP	photosynthesis	GO:0015979	0.00498034	2.30274	180	3060	66	13579	OEU001314.2,OEU058292.1,OEU006265.1,OEU031231.1,OEU038255.2,OEU060750.2,OEU004470.1,OEU006561.1,OEU038295.1,OEU056817.1,OEU024805.1,OEU050119.1,OEU031055.1,OEU007806.1,OEU059785.1,OEU049524.1,OEU030511.1,OEU039643.2,OEU008978.1,OEU047197.1,OEU029929.1,OEU047287.1,OEU041788.1,OEU029644.1,OEU023011.1,OEU017169.1,OEU062860.1,OEU058804.1,OEU002088.1,OEU025298.1,OEU040003.1,OEU013526.1,OEU017338.1,OEU…
GO:BP	cellular carbohydrate metabolic process	GO:0044262	0.00530024	2.2757	247	3060	85	13579	OEU040651.1,OEU002913.1,OEU061215.1,OEU048323.1,OEU059242.2,OEU020052.1,OEU002298.1,OEU057909.1,OEU053973.2,OEU030326.1,OEU048703.1,OEU034314.1,OEU034071.1,OEU046513.3,OEU052871.1,OEU010796.4,OEU013363.1,OEU037822.1,OEU058842.1,OEU013733.1,OEU036565.1,OEU031082.1,OEU015315.1,OEU058840.1,OEU026501.1,OEU048315.1,OEU012323.1,OEU000338.1,OEU044618.1,OEU020060.1,OEU039890.1,OEU002535.1,OEU021324.1,OEU…
GO:BP	regulation of cellular metabolic process	GO:0031323	0.0057547	2.23998	1859	3060	491	13579	OEU025972.1,OEU005898.2,OEU061639.1,OEU058292.1,OEU041729.1,OEU044199.1,OEU018649.1,OEU012534.1,OEU061519.1,OEU056097.1,OEU040361.1,OEU019219.1,OEU007907.1,OEU052021.2,OEU045803.1,OEU023045.1,OEU061039.3,OEU022011.1,OEU048982.1,OEU010021.1,OEU061458.1,OEU034446.1,OEU016293.1,OEU056908.1,OEU001638.1,OEU024476.1,OEU048147.1,OEU047615.1,OEU039557.1,OEU013239.1,OEU046151.1,OEU034960.1,OEU062913.1,OEU…
GO:BP	cellular polysaccharide metabolic process	GO:0044264	0.00865772	2.0626	162	3060	60	13579	OEU040651.1,OEU061215.1,OEU059242.2,OEU020052.1,OEU057909.1,OEU053973.2,OEU030326.1,OEU048703.1,OEU034314.1,OEU034071.1,OEU046513.3,OEU010796.4,OEU013363.1,OEU037822.1,OEU058842.1,OEU013733.1,OEU036565.1,OEU031082.1,OEU058840.1,OEU048315.1,OEU020060.1,OEU039890.1,OEU021324.1,OEU036934.1,OEU018357.1,OEU017084.1,OEU041218.1,OEU034570.1,OEU017966.1,OEU057284.1,OEU040035.1,OEU060699.1,OEU060515.4,OEU…
GO:BP	regulation of gene expression	GO:0010468	0.00945587	2.0243	1809	3060	477	13579	OEU025972.1,OEU005898.2,OEU050895.1,OEU041729.1,OEU044199.1,OEU018649.1,OEU012534.1,OEU010085.1,OEU061519.1,OEU056097.1,OEU040361.1,OEU019219.1,OEU007907.1,OEU052021.2,OEU045803.1,OEU023045.1,OEU013668.4,OEU061039.3,OEU022011.1,OEU048982.1,OEU010021.1,OEU061458.1,OEU034446.1,OEU016293.1,OEU056908.1,OEU001638.1,OEU024476.1,OEU048147.1,OEU047615.1,OEU039557.1,OEU013239.1,OEU046151.1,OEU034960.1,OEU…
GO:BP	cellular carbohydrate biosynthetic process	GO:0034637	0.0108747	1.96358	146	3060	55	13579	OEU002913.1,OEU061215.1,OEU059242.2,OEU020052.1,OEU002298.1,OEU057909.1,OEU053973.2,OEU030326.1,OEU048703.1,OEU034071.1,OEU046513.3,OEU010796.4,OEU037822.1,OEU013733.1,OEU036565.1,OEU031082.1,OEU015315.1,OEU026501.1,OEU048315.1,OEU039890.1,OEU002535.1,OEU021324.1,OEU017084.1,OEU006295.1,OEU058832.1,OEU017966.1,OEU057284.1,OEU036103.2,OEU060699.1,OEU060515.4,OEU044709.1,OEU058452.1,OEU015340.1,OEU…
GO:BP	protein phosphorylation	GO:0006468	0.0135385	1.86843	1645	3060	436	13579	OEU015225.1,OEU064780.1,OEU017315.1,OEU030845.1,OEU003676.1,OEU014517.3,OEU022103.1,OEU025470.3,OEU063557.2,OEU029566.1,OEU064530.2,OEU036194.1,OEU042592.2,OEU008239.1,OEU011416.1,OEU058508.1,OEU022975.1,OEU058748.4,OEU031456.1,OEU012218.1,OEU019537.1,OEU002986.1,OEU013607.1,OEU057335.1,OEU041263.1,OEU032925.1,OEU057298.2,OEU014146.2,OEU056280.1,OEU028786.1,OEU048945.1,OEU017446.2,OEU021114.1,OEU…
GO:BP	regulation of macromolecule metabolic process	GO:0060255	0.0174154	1.75907	1940	3060	506	13579	OEU025972.1,OEU005898.2,OEU050895.1,OEU061639.1,OEU041729.1,OEU044199.1,OEU018649.1,OEU012534.1,OEU010085.1,OEU061519.1,OEU056097.1,OEU016909.1,OEU040361.1,OEU019219.1,OEU007907.1,OEU052021.2,OEU045803.1,OEU023045.1,OEU013668.4,OEU061039.3,OEU022011.1,OEU048982.1,OEU010021.1,OEU061458.1,OEU034446.1,OEU016293.1,OEU056908.1,OEU001638.1,OEU024476.1,OEU048147.1,OEU047615.1,OEU039557.1,OEU013239.1,OEU…
GO:BP	RNA biosynthetic process	GO:0032774	0.020173	1.69523	1880	3060	491	13579	OEU025972.1,OEU005898.2,OEU006147.1,OEU041729.1,OEU044199.1,OEU018649.1,OEU012534.1,OEU056097.1,OEU025979.1,OEU040361.1,OEU019219.1,OEU007907.1,OEU052021.2,OEU045803.1,OEU021769.1,OEU023045.1,OEU061039.3,OEU022011.1,OEU048982.1,OEU037221.1,OEU010021.1,OEU061458.1,OEU034446.1,OEU016293.1,OEU056908.1,OEU001638.1,OEU024476.1,OEU048147.1,OEU047615.1,OEU039557.1,OEU047382.1,OEU013239.1,OEU046151.1,OEU…
GO:BP	regulation of metabolic process	GO:0019222	0.0203823	1.69075	1972	3060	513	13579	OEU025972.1,OEU005898.2,OEU050895.1,OEU061639.1,OEU058292.1,OEU041729.1,OEU044199.1,OEU018649.1,OEU012534.1,OEU010085.1,OEU061519.1,OEU056097.1,OEU016909.1,OEU040361.1,OEU019219.1,OEU007907.1,OEU052021.2,OEU045803.1,OEU023045.1,OEU013668.4,OEU061039.3,OEU022011.1,OEU048982.1,OEU010021.1,OEU061458.1,OEU034446.1,OEU016293.1,OEU056908.1,OEU001638.1,OEU024476.1,OEU048147.1,OEU047615.1,OEU039557.1,OEU…
GO:BP	transcription, DNA-templated	GO:0006351	0.022847	1.64117	1878	3060	490	13579	OEU025972.1,OEU005898.2,OEU006147.1,OEU041729.1,OEU044199.1,OEU018649.1,OEU012534.1,OEU056097.1,OEU025979.1,OEU040361.1,OEU019219.1,OEU007907.1,OEU052021.2,OEU045803.1,OEU021769.1,OEU023045.1,OEU061039.3,OEU022011.1,OEU048982.1,OEU037221.1,OEU010021.1,OEU061458.1,OEU034446.1,OEU016293.1,OEU056908.1,OEU001638.1,OEU024476.1,OEU048147.1,OEU047615.1,OEU039557.1,OEU047382.1,OEU013239.1,OEU046151.1,OEU…
GO:BP	nucleic acid-templated transcription	GO:0097659	0.022847	1.64117	1878	3060	490	13579	OEU025972.1,OEU005898.2,OEU006147.1,OEU041729.1,OEU044199.1,OEU018649.1,OEU012534.1,OEU056097.1,OEU025979.1,OEU040361.1,OEU019219.1,OEU007907.1,OEU052021.2,OEU045803.1,OEU021769.1,OEU023045.1,OEU061039.3,OEU022011.1,OEU048982.1,OEU037221.1,OEU010021.1,OEU061458.1,OEU034446.1,OEU016293.1,OEU056908.1,OEU001638.1,OEU024476.1,OEU048147.1,OEU047615.1,OEU039557.1,OEU047382.1,OEU013239.1,OEU046151.1,OEU…
GO:BP	phosphorylation	GO:0016310	0.0287063	1.54202	1757	3060	460	13579	OEU015225.1,OEU064780.1,OEU035474.1,OEU017315.1,OEU030845.1,OEU003676.1,OEU014517.3,OEU022103.1,OEU025470.3,OEU063557.2,OEU029566.1,OEU064530.2,OEU036194.1,OEU042592.2,OEU008239.1,OEU011416.1,OEU058508.1,OEU022975.1,OEU058748.4,OEU031456.1,OEU012218.1,OEU019537.1,OEU002986.1,OEU046134.1,OEU013607.1,OEU057335.1,OEU041263.1,OEU032925.1,OEU057298.2,OEU014146.2,OEU056280.1,OEU028786.1,OEU048945.1,OEU…
GO:BP	transmembrane transport	GO:0055085	0.030264	1.51907	1071	3060	293	13579	OEU033974.1,OEU004119.1,OEU050223.1,OEU059224.1,OEU008569.1,OEU037243.1,OEU039976.1,OEU020438.1,OEU057200.2,OEU063230.2,OEU048726.2,OEU012381.3,OEU004813.1,OEU009506.1,OEU043510.1,OEU061779.1,OEU012388.2,OEU044202.1,OEU040379.1,OEU052328.1,OEU045419.1,OEU003379.1,OEU002432.1,OEU006412.1,OEU039474.1,OEU018631.1,OEU018430.1,OEU022172.1,OEU052872.1,OEU063365.1,OEU060163.2,OEU062493.1,OEU017931.1,OEU…
GO:BP	photosynthetic electron transport in photosystem II	GO:0009772	0.038859	1.41051	23	3060	14	13579	OEU041788.1,OEU058376.1,OEU062846.2,OEU059002.1,OEU008590.1,OEU010685.1,OEU037600.1,OEU028760.1,OEU022564.2,OEU058364.1,OEU028757.1,OEU045555.1,OEU012780.1,OEU012829.1
GO:CC	membrane	GO:0016020	1.72006e-12	11.7645	2626	1222	688	5626	OEU031368.3,OEU024652.1,OEU001314.2,OEU004714.1,OEU033974.1,OEU004119.1,OEU050223.1,OEU040341.1,OEU022026.1,OEU028872.2,OEU020668.3,OEU008569.1,OEU037243.1,OEU006265.1,OEU015292.1,OEU039976.1,OEU055167.3,OEU027104.1,OEU020438.1,OEU031231.1,OEU015208.1,OEU057200.2,OEU021183.1,OEU017269.1,OEU063230.2,OEU048726.2,OEU012381.3,OEU022741.1,OEU004813.1,OEU009506.1,OEU064607.2,OEU004330.1,OEU043510.1,OEU…
GO:CC	apoplast	GO:0048046	0.000249399	3.60311	83	1222	37	5626	OEU040651.1,OEU034314.1,OEU013363.1,OEU058842.1,OEU007798.1,OEU058840.1,OEU020060.1,OEU036934.1,OEU018357.1,OEU034570.1,OEU006654.1,OEU058596.1,OEU040035.1,OEU023916.1,OEU050016.1,OEU042144.2,OEU043161.1,OEU043163.1,OEU029887.1,OEU006895.1,OEU003438.2,OEU041173.1,OEU027095.1,OEU063183.1,OEU032767.1,OEU044075.1,OEU011725.1,OEU043169.1,OEU015356.1,OEU040032.1,OEU040374.1,OEU055174.1,OEU009909.1,OEU…
GO:CC	intrinsic component of membrane	GO:0031224	0.000351262	3.45437	1208	1222	321	5626	OEU024652.1,OEU004714.1,OEU040341.1,OEU020668.3,OEU037243.1,OEU015292.1,OEU039976.1,OEU020438.1,OEU057200.2,OEU017269.1,OEU063230.2,OEU004470.1,OEU012388.2,OEU040379.1,OEU007828.1,OEU003379.1,OEU046358.1,OEU004694.1,OEU003119.2,OEU061908.1,OEU063365.1,OEU003127.2,OEU014358.1,OEU040904.1,OEU020584.2,OEU062493.1,OEU017931.1,OEU003553.1,OEU044761.1,OEU017930.1,OEU010899.1,OEU011984.1,OEU021531.1,OEU…
GO:CC	integral component of membrane	GO:0016021	0.000611073	3.21391	1189	1222	315	5626	OEU024652.1,OEU004714.1,OEU040341.1,OEU020668.3,OEU037243.1,OEU015292.1,OEU039976.1,OEU020438.1,OEU057200.2,OEU017269.1,OEU063230.2,OEU004470.1,OEU012388.2,OEU040379.1,OEU007828.1,OEU003379.1,OEU046358.1,OEU004694.1,OEU003119.2,OEU061908.1,OEU063365.1,OEU003127.2,OEU040904.1,OEU020584.2,OEU062493.1,OEU017931.1,OEU003553.1,OEU044761.1,OEU017930.1,OEU010899.1,OEU011984.1,OEU021531.1,OEU005357.1,OEU…
GO:CC	photosystem I	GO:0009522	0.000893694	3.04881	23	1222	15	5626	OEU006265.1,OEU024805.1,OEU050119.1,OEU039643.2,OEU008978.1,OEU047197.1,OEU029644.1,OEU025298.1,OEU013526.1,OEU017338.1,OEU026192.1,OEU062858.1,OEU058374.1,OEU058375.1,OEU043656.1
GO:CC	photosystem	GO:0009521	0.00270975	2.56707	71	1222	31	5626	OEU006265.1,OEU031231.1,OEU004470.1,OEU024805.1,OEU050119.1,OEU059785.1,OEU049524.1,OEU039643.2,OEU008978.1,OEU047197.1,OEU029929.1,OEU029644.1,OEU062860.1,OEU058804.1,OEU025298.1,OEU040003.1,OEU013526.1,OEU017338.1,OEU006301.1,OEU058376.1,OEU026192.1,OEU062846.2,OEU062858.1,OEU039089.1,OEU058374.1,OEU032099.1,OEU028760.1,OEU058364.1,OEU058375.1,OEU043656.1,OEU047079.2
GO:CC	extracellular region	GO:0005576	0.00565989	2.24719	181	1222	62	5626	OEU040651.1,OEU055108.1,OEU034314.1,OEU007993.1,OEU013363.1,OEU058842.1,OEU007798.1,OEU037935.1,OEU029847.1,OEU011531.1,OEU058840.1,OEU020060.1,OEU011415.1,OEU050182.1,OEU036934.1,OEU018357.1,OEU034570.1,OEU006654.1,OEU036536.1,OEU049253.1,OEU058596.1,OEU040035.1,OEU023916.1,OEU050016.1,OEU042144.2,OEU021058.1,OEU043161.1,OEU043163.1,OEU029887.1,OEU006895.1,OEU003438.2,OEU041173.1,OEU027095.1,OEU…
GO:CC	photosystem I reaction center	GO:0009538	0.0148671	1.82777	10	1222	8	5626	OEU039643.2,OEU008978.1,OEU047197.1,OEU029644.1,OEU025298.1,OEU013526.1,OEU017338.1,OEU026192.1
GO:CC	cell periphery	GO:0071944	0.0351697	1.45383	222	1222	70	5626	OEU055167.3,OEU040651.1,OEU043700.2,OEU020052.1,OEU055687.2,OEU057909.1,OEU030329.2,OEU053973.2,OEU001919.1,OEU023928.1,OEU014358.1,OEU034314.1,OEU024210.1,OEU024025.1,OEU046513.3,OEU057899.1,OEU006125.1,OEU013363.1,OEU037822.1,OEU023318.1,OEU036895.1,OEU058842.1,OEU038735.1,OEU058840.1,OEU057900.1,OEU019835.1,OEU061670.1,OEU014701.1,OEU020060.1,OEU036934.1,OEU018357.1,OEU029881.1,OEU034570.1,OEU…
GO:CC	cell wall	GO:0005618	0.0366638	1.43576	47	1222	21	5626	OEU040651.1,OEU034314.1,OEU024025.1,OEU013363.1,OEU058842.1,OEU058840.1,OEU020060.1,OEU036934.1,OEU018357.1,OEU034570.1,OEU040035.1,OEU042144.2,OEU029887.1,OEU003438.2,OEU041173.1,OEU027095.1,OEU063183.1,OEU032767.1,OEU044075.1,OEU011725.1,OEU040032.1

## Sheet: Young leaf
Supplementary Data S5I. Functional enrichment analysis of Chondorlia (CHO) vs Koroneiki (KO) young leaf DEGs.The GO terms are classified according to Molecular Function (MF), Biological Process (BP), and Cellular Component (CC).
source	term_name	term_id	adjusted_p_value	negative_log10_of_adjusted_p_value	term_size	query_size	intersection_size	effective_domain_size	intersections
GO:MF	structural constituent of ribosome	GO:0003735	7.19607e-40	39.1429	490	6907	308	20843	OEU002895.2,OEU056574.1,OEU050319.5,OEU044876.2,OEU000974.1,OEU059908.1,OEU050848.1,OEU010382.1,OEU042814.1,OEU054373.3,OEU027988.1,OEU049525.1,OEU056705.1,OEU015429.1,OEU023826.3,OEU062831.1,OEU061058.1,OEU008790.1,OEU001353.1,OEU025213.1,OEU010761.1,OEU038947.1,OEU064534.1,OEU001771.1,OEU045906.1,OEU007058.1,OEU003405.1,OEU027830.1,OEU027322.1,OEU010351.1,OEU022368.1,OEU028168.1,OEU035349.1,OEU…
GO:MF	structural molecule activity	GO:0005198	8.12365e-33	32.0902	597	6907	343	20843	OEU055167.3,OEU043310.1,OEU002895.2,OEU056574.1,OEU009527.1,OEU050319.5,OEU011048.1,OEU044876.2,OEU033482.1,OEU000974.1,OEU047739.1,OEU059908.1,OEU050848.1,OEU010382.1,OEU042814.1,OEU054373.3,OEU027988.1,OEU049525.1,OEU056705.1,OEU015429.1,OEU023826.3,OEU040500.1,OEU062831.1,OEU061058.1,OEU008790.1,OEU001353.1,OEU025213.1,OEU055744.1,OEU010761.1,OEU046891.1,OEU038947.1,OEU064534.1,OEU001771.1,OEU…
GO:MF	cytoskeletal protein binding	GO:0008092	4.13134e-09	8.38391	248	6907	133	20843	OEU047851.1,OEU059353.1,OEU046726.1,OEU023883.1,OEU044007.1,OEU040443.1,OEU031119.1,OEU064684.1,OEU059627.1,OEU037226.1,OEU061173.1,OEU012138.2,OEU054109.1,OEU046723.1,OEU064482.1,OEU059334.1,OEU062943.1,OEU059363.3,OEU046132.1,OEU040262.1,OEU056499.1,OEU042387.1,OEU038486.1,OEU042327.1,OEU009945.1,OEU032543.1,OEU062312.1,OEU058809.1,OEU021935.1,OEU003690.1,OEU005982.1,OEU025547.1,OEU053309.1,OEU…
GO:MF	cytoskeletal motor activity	GO:0003774	4.46006e-09	8.35066	65	6907	48	20843	OEU047851.1,OEU061173.1,OEU046723.1,OEU059334.1,OEU037114.1,OEU046132.1,OEU040262.1,OEU062312.1,OEU021935.1,OEU023371.1,OEU003690.1,OEU025547.1,OEU056461.1,OEU008576.1,OEU049769.1,OEU004295.1,OEU035944.2,OEU012208.1,OEU028667.2,OEU041005.1,OEU025038.1,OEU058330.1,OEU037908.1,OEU039157.1,OEU029629.1,OEU024999.2,OEU033212.1,OEU017486.1,OEU008819.1,OEU037621.1,OEU048569.1,OEU033036.1,OEU010585.1,OEU…
GO:MF	protein binding	GO:0005515	2.86287e-08	7.5432	4661	6907	1725	20843	OEU014786.1,OEU062967.2,OEU030443.1,OEU002241.1,OEU002054.1,OEU046790.1,OEU027115.1,OEU037437.1,OEU022879.1,OEU040454.1,OEU030845.1,OEU042960.2,OEU058996.1,OEU011437.1,OEU036037.1,OEU013830.1,OEU015276.1,OEU056728.1,OEU039222.1,OEU014842.2,OEU050657.1,OEU022085.1,OEU014965.1,OEU046820.2,OEU010084.1,OEU030908.1,OEU029675.1,OEU040361.1,OEU055444.1,OEU025829.1,OEU021017.2,OEU023834.1,OEU062201.1,OEU…
GO:MF	RNA binding	GO:0003723	2.96133e-08	7.52851	725	6907	321	20843	OEU001061.1,OEU007578.1,OEU032333.1,OEU050490.1,OEU050319.5,OEU055282.2,OEU030189.1,OEU004091.1,OEU016670.1,OEU027604.1,OEU035106.2,OEU060351.1,OEU020637.1,OEU060420.1,OEU050848.1,OEU007668.3,OEU030450.1,OEU054373.3,OEU049525.1,OEU051018.1,OEU032532.1,OEU028618.1,OEU019463.1,OEU005974.3,OEU050537.1,OEU037350.1,OEU037396.1,OEU006842.1,OEU062751.1,OEU008790.1,OEU038102.1,OEU035954.1,OEU002607.1,OEU…
GO:MF	DNA-directed 5'-3' RNA polymerase activity	GO:0003899	5.77856e-08	7.23818	66	6907	47	20843	OEU021769.1,OEU017863.1,OEU021768.1,OEU061636.1,OEU027615.1,OEU001049.1,OEU030631.3,OEU012812.1,OEU032835.1,OEU024146.1,OEU031443.2,OEU042438.1,OEU059243.2,OEU061209.2,OEU038177.1,OEU062189.1,OEU048996.1,OEU033168.1,OEU054494.1,OEU005078.2,OEU064778.1,OEU010679.1,OEU006782.2,OEU025366.1,OEU062867.1,OEU023101.1,OEU012810.1,OEU030583.1,OEU012705.2,OEU054046.1,OEU057803.2,OEU004020.1,OEU039718.1,OEU…
GO:MF	RNA polymerase activity	GO:0097747	5.94368e-07	6.22594	77	6907	51	20843	OEU021769.1,OEU006130.1,OEU064188.1,OEU017863.1,OEU021768.1,OEU061636.1,OEU027615.1,OEU001049.1,OEU030631.3,OEU012812.1,OEU032835.1,OEU024146.1,OEU031443.2,OEU042438.1,OEU059243.2,OEU061209.2,OEU038177.1,OEU062189.1,OEU048996.1,OEU033168.1,OEU054494.1,OEU064190.1,OEU005078.2,OEU064778.1,OEU010679.1,OEU006782.2,OEU025366.1,OEU062867.1,OEU023101.1,OEU012810.1,OEU030583.1,OEU012705.2,OEU054046.1,OEU…
GO:MF	5'-3' RNA polymerase activity	GO:0034062	5.94368e-07	6.22594	77	6907	51	20843	OEU021769.1,OEU006130.1,OEU064188.1,OEU017863.1,OEU021768.1,OEU061636.1,OEU027615.1,OEU001049.1,OEU030631.3,OEU012812.1,OEU032835.1,OEU024146.1,OEU031443.2,OEU042438.1,OEU059243.2,OEU061209.2,OEU038177.1,OEU062189.1,OEU048996.1,OEU033168.1,OEU054494.1,OEU064190.1,OEU005078.2,OEU064778.1,OEU010679.1,OEU006782.2,OEU025366.1,OEU062867.1,OEU023101.1,OEU012810.1,OEU030583.1,OEU012705.2,OEU054046.1,OEU…
GO:MF	tubulin binding	GO:0015631	1.06627e-06	5.97213	163	6907	90	20843	OEU047851.1,OEU059353.1,OEU046726.1,OEU044007.1,OEU040443.1,OEU037226.1,OEU061173.1,OEU012138.2,OEU054109.1,OEU046723.1,OEU064482.1,OEU059334.1,OEU062943.1,OEU059363.3,OEU046132.1,OEU040262.1,OEU042327.1,OEU062312.1,OEU021935.1,OEU003690.1,OEU025547.1,OEU044535.1,OEU034654.1,OEU056461.1,OEU008576.1,OEU052366.1,OEU037224.1,OEU049769.1,OEU004295.1,OEU035608.2,OEU062601.1,OEU059521.1,OEU041311.1,OEU…
GO:MF	binding	GO:0005488	1.51065e-06	5.82084	13584	6907	4685	20843	OEU032479.2,OEU014786.1,OEU064410.3,OEU012458.1,OEU062967.2,OEU043487.1,OEU035654.3,OEU028235.1,OEU056847.1,OEU030443.1,OEU001061.1,OEU015026.1,OEU056931.1,OEU002241.1,OEU002054.1,OEU037948.1,OEU046790.1,OEU004329.1,OEU018381.1,OEU019487.1,OEU027115.1,OEU037437.1,OEU064780.1,OEU013384.1,OEU044199.1,OEU003588.2,OEU000141.1,OEU032635.1,OEU022879.1,OEU040454.1,OEU049732.1,OEU033505.1,OEU007655.1,OEU…
GO:MF	microtubule binding	GO:0008017	1.57208e-06	5.80353	148	6907	83	20843	OEU047851.1,OEU059353.1,OEU046726.1,OEU044007.1,OEU040443.1,OEU037226.1,OEU061173.1,OEU012138.2,OEU054109.1,OEU046723.1,OEU064482.1,OEU059334.1,OEU062943.1,OEU059363.3,OEU046132.1,OEU040262.1,OEU042327.1,OEU062312.1,OEU021935.1,OEU003690.1,OEU025547.1,OEU044535.1,OEU034654.1,OEU056461.1,OEU008576.1,OEU037224.1,OEU049769.1,OEU004295.1,OEU035608.2,OEU062601.1,OEU059521.1,OEU041311.1,OEU017998.1,OEU…
GO:MF	nucleotidyltransferase activity	GO:0016779	4.46842e-06	5.34985	162	6907	88	20843	OEU061215.1,OEU021769.1,OEU006130.1,OEU040926.1,OEU030326.1,OEU013792.1,OEU064188.1,OEU028497.4,OEU039017.1,OEU017863.1,OEU064237.3,OEU010606.1,OEU044365.1,OEU017130.1,OEU039701.1,OEU021768.1,OEU042490.2,OEU052032.1,OEU061636.1,OEU027615.1,OEU001049.1,OEU044206.2,OEU030631.3,OEU012812.1,OEU032835.1,OEU024146.1,OEU031443.2,OEU005049.1,OEU042438.1,OEU045162.1,OEU059243.2,OEU061209.2,OEU062599.1,OEU…
GO:MF	microtubule motor activity	GO:0003777	9.86475e-06	5.00591	49	6907	35	20843	OEU047851.1,OEU061173.1,OEU046723.1,OEU059334.1,OEU046132.1,OEU040262.1,OEU062312.1,OEU021935.1,OEU003690.1,OEU025547.1,OEU056461.1,OEU008576.1,OEU049769.1,OEU004295.1,OEU012208.1,OEU041005.1,OEU025038.1,OEU037908.1,OEU029629.1,OEU024999.2,OEU017486.1,OEU037621.1,OEU048569.1,OEU033036.1,OEU010585.1,OEU007616.1,OEU034297.2,OEU048817.1,OEU026315.1,OEU015682.1,OEU024316.2,OEU025669.1,OEU048309.1,OEU…
GO:MF	adenyl ribonucleotide binding	GO:0032559	2.02974e-05	4.69256	3078	6907	1147	20843	OEU004329.1,OEU018381.1,OEU064780.1,OEU032635.1,OEU030845.1,OEU055274.1,OEU047724.1,OEU004236.1,OEU040524.1,OEU013830.1,OEU004286.1,OEU055726.1,OEU015276.1,OEU041387.1,OEU051680.1,OEU039976.1,OEU013648.1,OEU063840.3,OEU063618.2,OEU030033.1,OEU031180.1,OEU054550.1,OEU006928.1,OEU062201.1,OEU017124.1,OEU064530.2,OEU042592.2,OEU004164.1,OEU008239.1,OEU000518.1,OEU052398.1,OEU017785.2,OEU046410.1,OEU…
GO:MF	adenyl nucleotide binding	GO:0030554	2.23399e-05	4.65092	3085	6907	1149	20843	OEU004329.1,OEU018381.1,OEU064780.1,OEU032635.1,OEU030845.1,OEU055274.1,OEU047724.1,OEU004236.1,OEU040524.1,OEU013830.1,OEU004286.1,OEU055726.1,OEU015276.1,OEU041387.1,OEU051680.1,OEU039976.1,OEU013648.1,OEU063840.3,OEU063618.2,OEU030033.1,OEU031180.1,OEU054550.1,OEU006928.1,OEU062201.1,OEU017124.1,OEU064530.2,OEU042592.2,OEU004164.1,OEU008239.1,OEU000518.1,OEU052398.1,OEU017785.2,OEU046410.1,OEU…
GO:MF	ribonucleotide binding	GO:0032553	0.000338417	3.47055	3438	6907	1258	20843	OEU004329.1,OEU018381.1,OEU064780.1,OEU032635.1,OEU030845.1,OEU055274.1,OEU047724.1,OEU004236.1,OEU040524.1,OEU013830.1,OEU004286.1,OEU055726.1,OEU015276.1,OEU041387.1,OEU051680.1,OEU042057.1,OEU039976.1,OEU043310.1,OEU013648.1,OEU063840.3,OEU063618.2,OEU029703.1,OEU030033.1,OEU031180.1,OEU054550.1,OEU006928.1,OEU062201.1,OEU017124.1,OEU014865.1,OEU064530.2,OEU042592.2,OEU052322.1,OEU004164.1,OEU…
GO:MF	small molecule binding	GO:0036094	0.000339283	3.46944	3932	6907	1428	20843	OEU032479.2,OEU035654.3,OEU004329.1,OEU018381.1,OEU064780.1,OEU013384.1,OEU032635.1,OEU033505.1,OEU030845.1,OEU055274.1,OEU047724.1,OEU004236.1,OEU040524.1,OEU013830.1,OEU004286.1,OEU055726.1,OEU015276.1,OEU041387.1,OEU051680.1,OEU042057.1,OEU039976.1,OEU043310.1,OEU013648.1,OEU063840.3,OEU034082.1,OEU063618.2,OEU014973.1,OEU029703.1,OEU030033.1,OEU047912.1,OEU031180.1,OEU054550.1,OEU025979.1,OEU…
GO:MF	ATP binding	GO:0005524	0.000375421	3.42548	2781	6907	1030	20843	OEU004329.1,OEU064780.1,OEU032635.1,OEU030845.1,OEU055274.1,OEU004236.1,OEU040524.1,OEU013830.1,OEU055726.1,OEU015276.1,OEU041387.1,OEU051680.1,OEU039976.1,OEU013648.1,OEU063840.3,OEU063618.2,OEU030033.1,OEU054550.1,OEU006928.1,OEU062201.1,OEU017124.1,OEU064530.2,OEU042592.2,OEU004164.1,OEU008239.1,OEU000518.1,OEU052398.1,OEU017785.2,OEU046410.1,OEU047851.1,OEU000087.1,OEU016660.2,OEU005602.1,OEU…
GO:MF	carbohydrate derivative binding	GO:0097367	0.000380793	3.41931	3463	6907	1266	20843	OEU004329.1,OEU018381.1,OEU064780.1,OEU032635.1,OEU030845.1,OEU055274.1,OEU047724.1,OEU004236.1,OEU040524.1,OEU013830.1,OEU004286.1,OEU055726.1,OEU015276.1,OEU041387.1,OEU051680.1,OEU042057.1,OEU039976.1,OEU043310.1,OEU013648.1,OEU063840.3,OEU063618.2,OEU029703.1,OEU030033.1,OEU031180.1,OEU054550.1,OEU006928.1,OEU062201.1,OEU017124.1,OEU014865.1,OEU064530.2,OEU042592.2,OEU052322.1,OEU004164.1,OEU…
GO:MF	tetrapyrrole binding	GO:0032555	0.000459565	3.33765	3405	6907	1245	20843	OEU004329.1,OEU018381.1,OEU064780.1,OEU032635.1,OEU030845.1,OEU055274.1,OEU047724.1,OEU004236.1,OEU040524.1,OEU013830.1,OEU004286.1,OEU055726.1,OEU015276.1,OEU041387.1,OEU051680.1,OEU042057.1,OEU039976.1,OEU043310.1,OEU013648.1,OEU063840.3,OEU063618.2,OEU029703.1,OEU030033.1,OEU031180.1,OEU054550.1,OEU006928.1,OEU062201.1,OEU017124.1,OEU014865.1,OEU064530.2,OEU042592.2,OEU004164.1,OEU008239.1,OEU…
GO:MF	purine nucleotide binding	GO:0017076	0.000477894	3.32067	3423	6907	1251	20843	OEU004329.1,OEU018381.1,OEU064780.1,OEU032635.1,OEU030845.1,OEU055274.1,OEU047724.1,OEU004236.1,OEU040524.1,OEU013830.1,OEU004286.1,OEU055726.1,OEU015276.1,OEU041387.1,OEU051680.1,OEU042057.1,OEU039976.1,OEU043310.1,OEU013648.1,OEU063840.3,OEU063618.2,OEU029703.1,OEU030033.1,OEU031180.1,OEU054550.1,OEU006928.1,OEU062201.1,OEU017124.1,OEU014865.1,OEU064530.2,OEU042592.2,OEU004164.1,OEU008239.1,OEU…
GO:MF	anion binding	GO:0043168	0.000490295	3.30954	3772	6907	1371	20843	OEU032479.2,OEU035654.3,OEU004329.1,OEU018381.1,OEU064780.1,OEU013384.1,OEU032635.1,OEU030845.1,OEU055274.1,OEU047724.1,OEU004236.1,OEU040524.1,OEU013830.1,OEU004286.1,OEU055726.1,OEU015276.1,OEU041387.1,OEU051680.1,OEU042057.1,OEU039976.1,OEU043310.1,OEU013648.1,OEU063840.3,OEU063618.2,OEU029703.1,OEU030033.1,OEU047912.1,OEU031180.1,OEU054550.1,OEU006928.1,OEU022940.3,OEU062201.1,OEU017124.1,OEU…
GO:MF	nucleoside phosphate binding	GO:1901265	0.000838009	3.07675	3772	6907	1368	20843	OEU035654.3,OEU004329.1,OEU018381.1,OEU064780.1,OEU032635.1,OEU033505.1,OEU030845.1,OEU055274.1,OEU047724.1,OEU004236.1,OEU040524.1,OEU013830.1,OEU004286.1,OEU055726.1,OEU015276.1,OEU041387.1,OEU051680.1,OEU042057.1,OEU039976.1,OEU043310.1,OEU013648.1,OEU063840.3,OEU063618.2,OEU014973.1,OEU029703.1,OEU030033.1,OEU047912.1,OEU031180.1,OEU054550.1,OEU025979.1,OEU006928.1,OEU062201.1,OEU017124.1,OEU…
GO:MF	nucleotide binding	GO:0000166	0.000838009	3.07675	3772	6907	1368	20843	OEU035654.3,OEU004329.1,OEU018381.1,OEU064780.1,OEU032635.1,OEU033505.1,OEU030845.1,OEU055274.1,OEU047724.1,OEU004236.1,OEU040524.1,OEU013830.1,OEU004286.1,OEU055726.1,OEU015276.1,OEU041387.1,OEU051680.1,OEU042057.1,OEU039976.1,OEU043310.1,OEU013648.1,OEU063840.3,OEU063618.2,OEU014973.1,OEU029703.1,OEU030033.1,OEU047912.1,OEU031180.1,OEU054550.1,OEU025979.1,OEU006928.1,OEU062201.1,OEU017124.1,OEU…
GO:MF	protein-containing complex binding	GO:0044877	0.0018563	2.73135	74	6907	43	20843	OEU028235.1,OEU047647.1,OEU054690.5,OEU049886.1,OEU024210.1,OEU056499.1,OEU031076.1,OEU046987.1,OEU031811.2,OEU063735.1,OEU032543.1,OEU005982.1,OEU022437.1,OEU040014.3,OEU008912.2,OEU032544.1,OEU032542.1,OEU021524.1,OEU023586.1,OEU054718.1,OEU016758.1,OEU023111.3,OEU057667.1,OEU021092.2,OEU034720.1,OEU055042.1,OEU048764.1,OEU024989.2,OEU005511.1,OEU055090.2,OEU049880.1,OEU034073.1,OEU034074.1,OEU…
GO:MF	myosin binding	GO:0017022	0.00336866	2.47254	10	6907	10	20843	OEU059627.1,OEU058809.1,OEU016451.4,OEU062631.3,OEU038468.1,OEU039685.3,OEU054692.1,OEU014043.1,OEU038309.1,OEU039558.1
GO:MF	purine ribonucleoside triphosphate binding	GO:0035639	0.00650473	2.18677	3108	6907	1128	20843	OEU004329.1,OEU064780.1,OEU032635.1,OEU030845.1,OEU055274.1,OEU004236.1,OEU040524.1,OEU013830.1,OEU055726.1,OEU015276.1,OEU041387.1,OEU051680.1,OEU042057.1,OEU039976.1,OEU043310.1,OEU013648.1,OEU063840.3,OEU063618.2,OEU029703.1,OEU030033.1,OEU054550.1,OEU006928.1,OEU062201.1,OEU017124.1,OEU014865.1,OEU064530.2,OEU042592.2,OEU004164.1,OEU008239.1,OEU000518.1,OEU052398.1,OEU017785.2,OEU046410.1,OEU…
GO:MF	ribulose-bisphosphate carboxylase activity	GO:0016984	0.0307266	1.51249	8	6907	8	20843	OEU058367.1,OEU062841.8,OEU062835.1,OEU041730.1,OEU012840.1,OEU054727.1,OEU058368.1,OEU062854.1
GO:BP	translation	GO:0006412	8.25307e-31	30.0834	672	4653	379	13579	OEU061519.1,OEU007578.1,OEU002895.2,OEU056574.1,OEU050319.5,OEU051849.1,OEU034223.3,OEU046079.2,OEU044876.2,OEU023509.1,OEU059908.1,OEU050848.1,OEU010382.1,OEU042814.1,OEU054373.3,OEU027988.1,OEU049525.1,OEU015074.1,OEU056705.1,OEU032532.1,OEU015429.1,OEU023826.3,OEU037350.1,OEU037396.1,OEU062831.1,OEU028097.1,OEU061058.1,OEU008790.1,OEU001353.1,OEU025213.1,OEU010761.1,OEU046740.1,OEU038947.1,OEU…
GO:BP	peptide biosynthetic process	GO:0043043	9.39291e-30	29.0272	680	4653	380	13579	OEU061519.1,OEU007578.1,OEU002895.2,OEU056574.1,OEU050319.5,OEU051849.1,OEU034223.3,OEU046079.2,OEU044876.2,OEU023509.1,OEU059908.1,OEU050848.1,OEU010382.1,OEU042814.1,OEU054373.3,OEU027988.1,OEU049525.1,OEU015074.1,OEU056705.1,OEU032532.1,OEU015429.1,OEU023826.3,OEU037350.1,OEU037396.1,OEU062831.1,OEU028097.1,OEU061058.1,OEU008790.1,OEU001353.1,OEU025213.1,OEU010761.1,OEU046740.1,OEU038947.1,OEU…
GO:BP	peptide metabolic process	GO:0006518	2.6586e-27	26.5753	763	4653	410	13579	OEU011437.1,OEU050657.1,OEU061519.1,OEU007578.1,OEU002895.2,OEU059480.2,OEU056574.1,OEU050319.5,OEU051849.1,OEU034223.3,OEU046079.2,OEU044876.2,OEU023509.1,OEU059908.1,OEU026116.1,OEU050848.1,OEU010382.1,OEU042814.1,OEU054373.3,OEU027988.1,OEU049525.1,OEU015074.1,OEU056705.1,OEU032532.1,OEU011131.4,OEU015429.1,OEU023826.3,OEU037350.1,OEU037396.1,OEU048291.1,OEU062831.1,OEU028097.1,OEU061058.1,OEU…
GO:BP	amide biosynthetic process	GO:0043604	6.16483e-27	26.2101	703	4653	383	13579	OEU061519.1,OEU007578.1,OEU002895.2,OEU056574.1,OEU050319.5,OEU051849.1,OEU034223.3,OEU046079.2,OEU044876.2,OEU023509.1,OEU059908.1,OEU050848.1,OEU010382.1,OEU042814.1,OEU054373.3,OEU027988.1,OEU049525.1,OEU015074.1,OEU056705.1,OEU032532.1,OEU015429.1,OEU023826.3,OEU037350.1,OEU037396.1,OEU062831.1,OEU028097.1,OEU061058.1,OEU008790.1,OEU001353.1,OEU025213.1,OEU010761.1,OEU046740.1,OEU038947.1,OEU…
GO:BP	cellular amide metabolic process	GO:0043603	2.7121e-23	22.5667	813	4653	420	13579	OEU011437.1,OEU050657.1,OEU061519.1,OEU007578.1,OEU002895.2,OEU059480.2,OEU056574.1,OEU050319.5,OEU051849.1,OEU034223.3,OEU046079.2,OEU044876.2,OEU023509.1,OEU059908.1,OEU026116.1,OEU050848.1,OEU010382.1,OEU042814.1,OEU054373.3,OEU027988.1,OEU049525.1,OEU015074.1,OEU056705.1,OEU032532.1,OEU011131.4,OEU015429.1,OEU023826.3,OEU037350.1,OEU037396.1,OEU048291.1,OEU062831.1,OEU028097.1,OEU061058.1,OEU…
GO:BP	cellular macromolecule biosynthetic process	GO:0034645	6.51575e-19	18.186	1072	4653	512	13579	OEU061519.1,OEU007578.1,OEU002895.2,OEU051718.1,OEU061215.1,OEU056574.1,OEU050319.5,OEU020052.1,OEU051849.1,OEU034223.3,OEU057146.1,OEU046079.2,OEU029886.1,OEU051534.1,OEU040926.1,OEU030326.1,OEU044876.2,OEU010388.1,OEU023509.1,OEU059908.1,OEU050848.1,OEU010382.1,OEU042814.1,OEU054373.3,OEU027988.1,OEU049525.1,OEU015074.1,OEU018475.1,OEU056705.1,OEU032532.1,OEU039219.2,OEU015429.1,OEU025870.1,OEU…
GO:BP	gene expression	GO:0010467	4.45132e-16	15.3515	3136	4653	1281	13579	OEU058685.1,OEU044199.1,OEU012534.1,OEU010085.1,OEU019112.1,OEU061519.1,OEU007578.1,OEU001863.1,OEU049500.1,OEU019075.2,OEU002895.2,OEU016471.1,OEU030908.1,OEU025979.1,OEU040361.1,OEU019219.1,OEU033311.1,OEU006387.1,OEU002532.1,OEU009043.2,OEU013119.1,OEU026810.1,OEU038646.1,OEU056574.1,OEU019030.1,OEU045803.1,OEU050319.5,OEU031657.1,OEU018328.1,OEU021769.1,OEU014337.1,OEU007983.1,OEU051849.1,OEU…
GO:BP	cellular process	GO:0009987	1.01202e-15	14.9948	10851	4653	3908	13579	OEU001314.2,OEU019663.1,OEU036623.1,OEU012154.1,OEU032914.1,OEU033974.1,OEU056847.1,OEU004119.1,OEU001271.1,OEU040090.1,OEU008920.1,OEU020705.1,OEU061639.1,OEU001673.1,OEU001061.1,OEU015026.1,OEU029976.1,OEU034742.1,OEU058685.1,OEU004329.1,OEU035038.1,OEU036869.1,OEU030436.1,OEU037187.1,OEU037437.1,OEU064780.1,OEU013384.1,OEU044199.1,OEU055634.1,OEU032635.1,OEU040454.1,OEU021505.1,OEU024113.1,OEU…
GO:BP	macromolecule biosynthetic process	GO:0009059	5.43787e-10	9.26457	2949	4653	1172	13579	OEU058685.1,OEU044199.1,OEU012534.1,OEU019112.1,OEU061519.1,OEU007578.1,OEU001863.1,OEU049500.1,OEU019075.2,OEU002895.2,OEU016471.1,OEU051718.1,OEU030908.1,OEU025979.1,OEU040361.1,OEU019219.1,OEU033311.1,OEU006387.1,OEU002532.1,OEU009043.2,OEU013119.1,OEU061215.1,OEU056574.1,OEU019030.1,OEU045803.1,OEU050319.5,OEU031657.1,OEU018328.1,OEU020052.1,OEU021769.1,OEU014337.1,OEU051849.1,OEU034223.3,OEU…
GO:BP	organonitrogen compound biosynthetic process	GO:1901566	1.266e-09	8.89756	1314	4653	565	13579	OEU008920.1,OEU001061.1,OEU017768.1,OEU036497.1,OEU012495.1,OEU008233.1,OEU061519.1,OEU007578.1,OEU000012.1,OEU002895.2,OEU006928.1,OEU061016.2,OEU060750.2,OEU060413.1,OEU056574.1,OEU050319.5,OEU010049.1,OEU051849.1,OEU034223.3,OEU001502.2,OEU059254.1,OEU046079.2,OEU029886.1,OEU051534.1,OEU043288.1,OEU036617.1,OEU037666.3,OEU044876.2,OEU055637.1,OEU056425.1,OEU023509.1,OEU003925.2,OEU037597.1,OEU…
GO:BP	cellular nitrogen compound biosynthetic process	GO:0044271	6.23576e-09	8.20511	2869	4653	1135	13579	OEU008920.1,OEU001061.1,OEU058685.1,OEU044199.1,OEU012534.1,OEU019112.1,OEU036497.1,OEU008233.1,OEU061519.1,OEU007578.1,OEU001863.1,OEU000012.1,OEU049500.1,OEU019075.2,OEU002895.2,OEU016471.1,OEU030908.1,OEU025979.1,OEU040361.1,OEU006928.1,OEU019219.1,OEU033311.1,OEU006387.1,OEU061016.2,OEU002532.1,OEU009043.2,OEU013119.1,OEU060750.2,OEU060413.1,OEU056574.1,OEU019030.1,OEU045803.1,OEU050319.5,OEU…
GO:BP	photosynthesis	GO:0015979	1.18379e-08	7.92673	180	4653	105	13579	OEU001314.2,OEU019663.1,OEU032914.1,OEU056847.1,OEU040090.1,OEU001061.1,OEU015026.1,OEU029976.1,OEU036869.1,OEU030436.1,OEU037187.1,OEU021505.1,OEU006265.1,OEU002809.1,OEU031231.1,OEU009692.1,OEU027415.2,OEU051766.2,OEU001047.1,OEU030990.2,OEU060750.2,OEU059400.1,OEU055682.1,OEU006561.1,OEU021504.1,OEU038295.1,OEU056817.1,OEU050119.1,OEU031055.1,OEU059785.1,OEU049524.1,OEU030511.1,OEU039643.2,OEU…
GO:BP	cellular protein metabolic process	GO:0044267	9.43318e-08	7.02534	3207	4653	1247	13579	OEU061639.1,OEU015026.1,OEU004329.1,OEU037437.1,OEU064780.1,OEU040454.1,OEU054147.1,OEU030845.1,OEU058996.1,OEU040524.1,OEU013830.1,OEU055726.1,OEU064134.1,OEU015276.1,OEU051680.1,OEU061965.1,OEU061519.1,OEU044305.1,OEU063840.3,OEU007578.1,OEU063618.2,OEU002895.2,OEU031231.1,OEU042187.1,OEU025829.1,OEU021017.2,OEU062201.1,OEU017124.1,OEU064530.2,OEU023464.1,OEU042592.2,OEU003654.1,OEU008239.1,OEU…
GO:BP	movement of cell or subcellular component	GO:0006928	1.10841e-06	5.9553	83	4653	55	13579	OEU047851.1,OEU046726.1,OEU061173.1,OEU012138.2,OEU054109.1,OEU046723.1,OEU059334.1,OEU062943.1,OEU059363.3,OEU046132.1,OEU040262.1,OEU042327.1,OEU062312.1,OEU021935.1,OEU003690.1,OEU025547.1,OEU056461.1,OEU008576.1,OEU037224.1,OEU049769.1,OEU004295.1,OEU017998.1,OEU025548.1,OEU012208.1,OEU041005.1,OEU025038.1,OEU020853.1,OEU049424.1,OEU037908.1,OEU017663.1,OEU033013.1,OEU019698.3,OEU029629.1,OEU…
GO:BP	microtubule-based movement	GO:0007018	1.10841e-06	5.9553	83	4653	55	13579	OEU047851.1,OEU046726.1,OEU061173.1,OEU012138.2,OEU054109.1,OEU046723.1,OEU059334.1,OEU062943.1,OEU059363.3,OEU046132.1,OEU040262.1,OEU042327.1,OEU062312.1,OEU021935.1,OEU003690.1,OEU025547.1,OEU056461.1,OEU008576.1,OEU037224.1,OEU049769.1,OEU004295.1,OEU017998.1,OEU025548.1,OEU012208.1,OEU041005.1,OEU025038.1,OEU020853.1,OEU049424.1,OEU037908.1,OEU017663.1,OEU033013.1,OEU019698.3,OEU029629.1,OEU…
GO:BP	cellular metabolic process	GO:0044237	4.15288e-06	5.38165	8052	4653	2912	13579	OEU001314.2,OEU019663.1,OEU036623.1,OEU032914.1,OEU056847.1,OEU040090.1,OEU008920.1,OEU020705.1,OEU061639.1,OEU001673.1,OEU001061.1,OEU015026.1,OEU029976.1,OEU058685.1,OEU004329.1,OEU036869.1,OEU030436.1,OEU037187.1,OEU037437.1,OEU064780.1,OEU013384.1,OEU044199.1,OEU055634.1,OEU040454.1,OEU021505.1,OEU024113.1,OEU054147.1,OEU030845.1,OEU055274.1,OEU012534.1,OEU058996.1,OEU011437.1,OEU006265.1,OEU…
GO:BP	cellular biosynthetic process	GO:0044249	4.17799e-06	5.37903	3761	4653	1429	13579	OEU036623.1,OEU008920.1,OEU001673.1,OEU001061.1,OEU058685.1,OEU044199.1,OEU055274.1,OEU012534.1,OEU019112.1,OEU017768.1,OEU036497.1,OEU012495.1,OEU008233.1,OEU061519.1,OEU007578.1,OEU001863.1,OEU000012.1,OEU049500.1,OEU019075.2,OEU002895.2,OEU016471.1,OEU051718.1,OEU030908.1,OEU025979.1,OEU040361.1,OEU006928.1,OEU043528.1,OEU019219.1,OEU027415.2,OEU033311.1,OEU006387.1,OEU007020.1,OEU061016.2,OEU…
GO:BP	electron transport chain	GO:0022900	1.06405e-05	4.97304	97	4653	60	13579	OEU001061.1,OEU032111.1,OEU059400.1,OEU051515.1,OEU056817.1,OEU056760.1,OEU031576.1,OEU003331.1,OEU028762.1,OEU021485.1,OEU022433.1,OEU041788.1,OEU010607.1,OEU033466.1,OEU045199.1,OEU002376.1,OEU062860.1,OEU035551.2,OEU000158.1,OEU006301.1,OEU058376.1,OEU020711.1,OEU005192.1,OEU046129.2,OEU012835.1,OEU051608.1,OEU028781.1,OEU062858.1,OEU012724.1,OEU028771.1,OEU062704.1,OEU039429.1,OEU063591.1,OEU…
GO:BP	organic substance biosynthetic process	GO:1901576	1.77274e-05	4.75135	3847	4653	1453	13579	OEU036623.1,OEU006719.1,OEU008920.1,OEU001673.1,OEU001061.1,OEU058685.1,OEU044199.1,OEU055274.1,OEU012534.1,OEU019112.1,OEU017768.1,OEU036497.1,OEU012495.1,OEU008233.1,OEU061519.1,OEU007578.1,OEU001863.1,OEU000012.1,OEU049500.1,OEU019075.2,OEU002895.2,OEU016471.1,OEU051718.1,OEU030908.1,OEU025979.1,OEU040361.1,OEU006928.1,OEU043528.1,OEU019219.1,OEU027415.2,OEU033311.1,OEU006387.1,OEU007020.1,OEU…
GO:BP	biosynthetic process	GO:0009058	6.71529e-05	4.17294	3944	4653	1481	13579	OEU022348.1,OEU036623.1,OEU006719.1,OEU008920.1,OEU001673.1,OEU001061.1,OEU058685.1,OEU044199.1,OEU055274.1,OEU012534.1,OEU019112.1,OEU017768.1,OEU036497.1,OEU012495.1,OEU008233.1,OEU061519.1,OEU007578.1,OEU001863.1,OEU000012.1,OEU049500.1,OEU019075.2,OEU002895.2,OEU016471.1,OEU051718.1,OEU030908.1,OEU025979.1,OEU040361.1,OEU006928.1,OEU043528.1,OEU019219.1,OEU027415.2,OEU033311.1,OEU006387.1,OEU…
GO:BP	cellular localization	GO:0051641	0.00157712	2.80213	440	4653	196	13579	OEU055167.3,OEU020438.1,OEU029703.1,OEU038646.1,OEU062605.1,OEU022886.1,OEU035106.2,OEU023511.1,OEU033482.1,OEU040904.1,OEU038553.1,OEU011630.1,OEU047739.1,OEU007743.2,OEU001924.1,OEU060392.1,OEU051246.1,OEU047220.1,OEU040500.1,OEU028968.1,OEU017756.1,OEU009623.1,OEU002955.1,OEU063144.1,OEU038016.1,OEU000929.1,OEU000037.2,OEU045386.3,OEU026075.1,OEU055744.1,OEU006179.1,OEU046891.1,OEU044241.1,OEU…
GO:BP	microtubule-based process	GO:0007017	0.00451891	2.34497	195	4653	96	13579	OEU043310.1,OEU047851.1,OEU009527.1,OEU011048.1,OEU046726.1,OEU040443.1,OEU031458.2,OEU014421.1,OEU061173.1,OEU012138.2,OEU054109.1,OEU046723.1,OEU064482.1,OEU059334.1,OEU062943.1,OEU059363.3,OEU046132.1,OEU040262.1,OEU038839.2,OEU024070.1,OEU042327.1,OEU062312.1,OEU021935.1,OEU014180.1,OEU003690.1,OEU025547.1,OEU034654.1,OEU056461.1,OEU008576.1,OEU037224.1,OEU049769.1,OEU004295.1,OEU035608.2,OEU…
GO:BP	cellular nitrogen compound metabolic process	GO:0034641	0.00452602	2.34428	4129	4653	1524	13579	OEU008920.1,OEU020705.1,OEU001061.1,OEU058685.1,OEU044199.1,OEU055634.1,OEU012534.1,OEU011437.1,OEU019112.1,OEU036497.1,OEU008233.1,OEU050657.1,OEU061519.1,OEU007578.1,OEU001863.1,OEU000012.1,OEU049500.1,OEU019075.2,OEU002895.2,OEU016471.1,OEU030908.1,OEU025979.1,OEU040361.1,OEU006928.1,OEU015587.1,OEU019219.1,OEU033311.1,OEU006387.1,OEU061016.2,OEU002532.1,OEU009043.2,OEU013119.1,OEU026810.1,OEU…
GO:BP	establishment of localization in cell	GO:0051649	0.0053808	2.26915	411	4653	182	13579	OEU055167.3,OEU020438.1,OEU029703.1,OEU038646.1,OEU062605.1,OEU022886.1,OEU023511.1,OEU033482.1,OEU040904.1,OEU038553.1,OEU011630.1,OEU047739.1,OEU007743.2,OEU001924.1,OEU060392.1,OEU051246.1,OEU047220.1,OEU040500.1,OEU028968.1,OEU017756.1,OEU009623.1,OEU063144.1,OEU038016.1,OEU000929.1,OEU000037.2,OEU045386.3,OEU026075.1,OEU055744.1,OEU006179.1,OEU046891.1,OEU044241.1,OEU049073.1,OEU011033.1,OEU…
GO:BP	cytoskeleton organization	GO:0007010	0.0080897	2.09207	128	4653	67	13579	OEU059353.1,OEU038553.1,OEU044007.1,OEU040443.1,OEU031458.2,OEU014421.1,OEU003912.3,OEU028968.1,OEU064482.1,OEU041769.1,OEU064660.1,OEU023371.1,OEU005982.1,OEU043108.1,OEU034654.1,OEU008912.2,OEU027305.1,OEU035608.2,OEU059521.1,OEU035944.2,OEU032542.1,OEU055752.1,OEU006350.2,OEU028667.2,OEU007082.1,OEU019989.1,OEU051025.1,OEU047046.3,OEU062638.1,OEU023111.3,OEU022984.1,OEU021727.1,OEU032123.1,OEU…
GO:BP	photosynthesis, light reaction	GO:0019684	0.0102944	1.9874	101	4653	55	13579	OEU001314.2,OEU019663.1,OEU032914.1,OEU001061.1,OEU015026.1,OEU029976.1,OEU036869.1,OEU030436.1,OEU037187.1,OEU021505.1,OEU031231.1,OEU027415.2,OEU051766.2,OEU001047.1,OEU059400.1,OEU055682.1,OEU021504.1,OEU038295.1,OEU056817.1,OEU031055.1,OEU030511.1,OEU028762.1,OEU030368.1,OEU029929.1,OEU047287.1,OEU041788.1,OEU062860.1,OEU002088.1,OEU040003.1,OEU006301.1,OEU042439.2,OEU058376.1,OEU023280.2,OEU…
GO:BP	intracellular transport	GO:0046907	0.0124843	1.90364	403	4653	177	13579	OEU055167.3,OEU020438.1,OEU029703.1,OEU038646.1,OEU062605.1,OEU023511.1,OEU033482.1,OEU040904.1,OEU011630.1,OEU047739.1,OEU007743.2,OEU001924.1,OEU060392.1,OEU051246.1,OEU047220.1,OEU040500.1,OEU028968.1,OEU017756.1,OEU009623.1,OEU063144.1,OEU038016.1,OEU000929.1,OEU000037.2,OEU045386.3,OEU026075.1,OEU055744.1,OEU006179.1,OEU046891.1,OEU044241.1,OEU049073.1,OEU011033.1,OEU042920.1,OEU005007.1,OEU…
GO:BP	cellular macromolecule metabolic process	GO:0044260	0.0278192	1.55566	3977	4653	1460	13579	OEU061639.1,OEU015026.1,OEU004329.1,OEU037437.1,OEU064780.1,OEU040454.1,OEU054147.1,OEU030845.1,OEU058996.1,OEU040524.1,OEU013830.1,OEU055726.1,OEU064134.1,OEU015276.1,OEU051680.1,OEU061965.1,OEU061519.1,OEU044305.1,OEU040651.1,OEU063840.3,OEU007578.1,OEU063618.2,OEU002895.2,OEU051718.1,OEU031231.1,OEU042187.1,OEU040652.1,OEU025829.1,OEU021017.2,OEU062201.1,OEU017124.1,OEU064530.2,OEU023464.1,OEU…
GO:BP	cellular protein localization	GO:0034613	0.0480547	1.31826	308	4653	137	13579	OEU055167.3,OEU020438.1,OEU029703.1,OEU062605.1,OEU023511.1,OEU033482.1,OEU040904.1,OEU011630.1,OEU047739.1,OEU007743.2,OEU060392.1,OEU047220.1,OEU040500.1,OEU017756.1,OEU009623.1,OEU002955.1,OEU063144.1,OEU038016.1,OEU000037.2,OEU045386.3,OEU055744.1,OEU046891.1,OEU044241.1,OEU049073.1,OEU011033.1,OEU042920.1,OEU005007.1,OEU008465.1,OEU011108.1,OEU009981.1,OEU036124.4,OEU030640.3,OEU011748.2,OEU…
GO:CC	ribosome	GO:0005840	6.58584e-29	28.1814	482	2161	305	5626	OEU002895.2,OEU056574.1,OEU050319.5,OEU044876.2,OEU000974.1,OEU059908.1,OEU050848.1,OEU010382.1,OEU042814.1,OEU054373.3,OEU027988.1,OEU049525.1,OEU056705.1,OEU015429.1,OEU023826.3,OEU062831.1,OEU061058.1,OEU008790.1,OEU001353.1,OEU025213.1,OEU010761.1,OEU038947.1,OEU064534.1,OEU001771.1,OEU045906.1,OEU007058.1,OEU003405.1,OEU027830.1,OEU027322.1,OEU010351.1,OEU022368.1,OEU028168.1,OEU035349.1,OEU…
GO:CC	non-membrane-bounded organelle	GO:0043228	2.31251e-16	15.6359	883	2161	456	5626	OEU025800.1,OEU043310.1,OEU002895.2,OEU056574.1,OEU035414.1,OEU009527.1,OEU050319.5,OEU013649.1,OEU011048.1,OEU035273.1,OEU044876.2,OEU038553.1,OEU000974.1,OEU058446.1,OEU019756.1,OEU010360.1,OEU017715.1,OEU051991.1,OEU031458.2,OEU045193.1,OEU059908.1,OEU035695.1,OEU049480.1,OEU050848.1,OEU010382.1,OEU042814.1,OEU054373.3,OEU027988.1,OEU049525.1,OEU003912.3,OEU056705.1,OEU015429.1,OEU023826.3,OEU…
GO:CC	intracellular non-membrane-bounded organelle	GO:0043232	2.31251e-16	15.6359	883	2161	456	5626	OEU025800.1,OEU043310.1,OEU002895.2,OEU056574.1,OEU035414.1,OEU009527.1,OEU050319.5,OEU013649.1,OEU011048.1,OEU035273.1,OEU044876.2,OEU038553.1,OEU000974.1,OEU058446.1,OEU019756.1,OEU010360.1,OEU017715.1,OEU051991.1,OEU031458.2,OEU045193.1,OEU059908.1,OEU035695.1,OEU049480.1,OEU050848.1,OEU010382.1,OEU042814.1,OEU054373.3,OEU027988.1,OEU049525.1,OEU003912.3,OEU056705.1,OEU015429.1,OEU023826.3,OEU…
GO:CC	intracellular anatomical structure	GO:0005622	5.21362e-12	11.2829	3233	2161	1376	5626	OEU036623.1,OEU032914.1,OEU056847.1,OEU040090.1,OEU001061.1,OEU015026.1,OEU012534.1,OEU058996.1,OEU006265.1,OEU025800.1,OEU002809.1,OEU022851.1,OEU006523.1,OEU008233.1,OEU055167.3,OEU043310.1,OEU026726.1,OEU020438.1,OEU000690.4,OEU001863.1,OEU049500.1,OEU029703.1,OEU002895.2,OEU016471.1,OEU031231.1,OEU040361.1,OEU055444.1,OEU009692.1,OEU021017.2,OEU007684.2,OEU036196.1,OEU036948.2,OEU002532.1,OEU…
GO:CC	intracellular organelle	GO:0043229	7.84914e-11	10.1052	2673	2161	1156	5626	OEU056847.1,OEU001061.1,OEU015026.1,OEU012534.1,OEU058996.1,OEU025800.1,OEU002809.1,OEU006523.1,OEU008233.1,OEU055167.3,OEU043310.1,OEU020438.1,OEU000690.4,OEU001863.1,OEU049500.1,OEU029703.1,OEU002895.2,OEU016471.1,OEU031231.1,OEU040361.1,OEU055444.1,OEU021017.2,OEU007684.2,OEU002532.1,OEU009043.2,OEU022242.2,OEU038646.1,OEU062605.1,OEU031955.2,OEU056574.1,OEU022886.1,OEU035414.1,OEU024613.1,OEU…
GO:CC	organelle	GO:0043226	9.72703e-11	10.012	2677	2161	1157	5626	OEU056847.1,OEU001061.1,OEU015026.1,OEU012534.1,OEU058996.1,OEU025800.1,OEU002809.1,OEU006523.1,OEU008233.1,OEU055167.3,OEU043310.1,OEU020438.1,OEU000690.4,OEU001863.1,OEU049500.1,OEU029703.1,OEU002895.2,OEU016471.1,OEU031231.1,OEU040361.1,OEU055444.1,OEU021017.2,OEU007684.2,OEU002532.1,OEU009043.2,OEU022242.2,OEU038646.1,OEU062605.1,OEU031955.2,OEU056574.1,OEU022886.1,OEU035414.1,OEU024613.1,OEU…
GO:CC	protein-containing complex	GO:0032991	1.12135e-10	9.95026	1452	2161	671	5626	OEU032914.1,OEU056847.1,OEU040090.1,OEU015026.1,OEU058996.1,OEU008569.1,OEU006265.1,OEU025800.1,OEU002809.1,OEU055167.3,OEU061519.1,OEU049500.1,OEU025979.1,OEU031231.1,OEU009692.1,OEU036948.2,OEU030990.2,OEU038646.1,OEU056574.1,OEU035414.1,OEU020052.1,OEU014337.1,OEU062882.1,OEU013649.1,OEU013668.4,OEU016670.1,OEU021391.2,OEU020932.1,OEU051534.1,OEU023511.1,OEU040926.1,OEU034076.1,OEU035273.1,OEU…
GO:CC	ribosomal subunit	GO:0044391	1.44951e-09	8.83878	101	2161	72	5626	OEU056574.1,OEU059908.1,OEU054373.3,OEU049525.1,OEU008790.1,OEU038947.1,OEU022368.1,OEU035349.1,OEU064399.1,OEU008341.1,OEU008111.1,OEU028769.1,OEU016731.1,OEU058274.1,OEU011524.2,OEU006729.1,OEU058919.3,OEU060527.1,OEU023485.1,OEU022212.1,OEU040255.1,OEU062267.1,OEU017667.4,OEU020171.1,OEU060729.1,OEU029542.1,OEU013624.1,OEU020263.1,OEU032590.1,OEU035552.1,OEU005440.1,OEU013317.1,OEU013122.1,OEU…
GO:CC	membrane protein complex	GO:0098796	5.78882e-09	8.23741	353	2161	194	5626	OEU032914.1,OEU056847.1,OEU040090.1,OEU015026.1,OEU008569.1,OEU006265.1,OEU002809.1,OEU055167.3,OEU031231.1,OEU009692.1,OEU030990.2,OEU020052.1,OEU021391.2,OEU023511.1,OEU033482.1,OEU011630.1,OEU051515.1,OEU047739.1,OEU007743.2,OEU050119.1,OEU059785.1,OEU001312.1,OEU040500.1,OEU024210.1,OEU057262.1,OEU009623.1,OEU031576.1,OEU049524.1,OEU046513.3,OEU000037.2,OEU039643.2,OEU024071.1,OEU007041.1,OEU…
GO:CC	ribonucleoprotein complex	GO:1990904	1.20416e-05	4.91932	209	2161	117	5626	OEU056574.1,OEU013668.4,OEU016670.1,OEU059908.1,OEU060107.2,OEU054373.3,OEU049525.1,OEU045386.3,OEU008790.1,OEU035954.1,OEU038947.1,OEU048929.1,OEU022368.1,OEU035349.1,OEU035243.1,OEU064399.1,OEU009981.1,OEU008341.1,OEU008111.1,OEU028769.1,OEU028138.2,OEU016731.1,OEU058274.1,OEU048599.1,OEU011524.2,OEU006729.1,OEU058919.3,OEU035816.1,OEU060527.1,OEU023485.1,OEU022212.1,OEU032138.1,OEU040255.1,OEU…
GO:CC	small ribosomal subunit	GO:0015935	0.000162479	3.7892	43	2161	32	5626	OEU049525.1,OEU008790.1,OEU038947.1,OEU035349.1,OEU064399.1,OEU011524.2,OEU040255.1,OEU062267.1,OEU060729.1,OEU029542.1,OEU013624.1,OEU020263.1,OEU032590.1,OEU064454.1,OEU056582.1,OEU021718.1,OEU035140.1,OEU023227.1,OEU029361.1,OEU015417.1,OEU028301.2,OEU038564.1,OEU013904.1,OEU026845.1,OEU045559.1,OEU025653.1,OEU058723.1,OEU028768.1,OEU028103.1,OEU039796.1,OEU044408.1,OEU054715.1
GO:CC	large ribosomal subunit	GO:0015934	0.000213975	3.66964	58	2161	40	5626	OEU056574.1,OEU059908.1,OEU054373.3,OEU022368.1,OEU008341.1,OEU008111.1,OEU028769.1,OEU016731.1,OEU058274.1,OEU006729.1,OEU058919.3,OEU060527.1,OEU023485.1,OEU022212.1,OEU017667.4,OEU020171.1,OEU035552.1,OEU005440.1,OEU013317.1,OEU013122.1,OEU035546.1,OEU058266.1,OEU031483.1,OEU053390.1,OEU006732.1,OEU002185.2,OEU060124.1,OEU054717.1,OEU040743.1,OEU014244.3,OEU015951.1,OEU003182.1,OEU027379.3,OEU…
GO:CC	photosystem	GO:0009521	0.000545904	3.26288	71	2161	46	5626	OEU032914.1,OEU056847.1,OEU040090.1,OEU015026.1,OEU006265.1,OEU002809.1,OEU031231.1,OEU009692.1,OEU030990.2,OEU050119.1,OEU059785.1,OEU049524.1,OEU039643.2,OEU024071.1,OEU008978.1,OEU047197.1,OEU029929.1,OEU008714.1,OEU029644.1,OEU062860.1,OEU058804.1,OEU025298.1,OEU040003.1,OEU013526.1,OEU017338.1,OEU006301.1,OEU012357.1,OEU058376.1,OEU023280.2,OEU057202.1,OEU026192.1,OEU025718.1,OEU003841.1,OEU…
GO:CC	photosynthetic membrane	GO:0034357	0.000703572	3.15269	114	2161	67	5626	OEU032914.1,OEU056847.1,OEU040090.1,OEU015026.1,OEU006265.1,OEU002809.1,OEU031231.1,OEU009692.1,OEU030990.2,OEU056817.1,OEU050119.1,OEU059785.1,OEU049524.1,OEU039643.2,OEU024071.1,OEU008978.1,OEU028762.1,OEU047197.1,OEU029929.1,OEU008714.1,OEU029644.1,OEU062860.1,OEU058804.1,OEU010692.1,OEU025298.1,OEU040003.1,OEU013526.1,OEU017338.1,OEU006301.1,OEU012357.1,OEU058376.1,OEU058595.1,OEU023280.2,OEU…
GO:CC	thylakoid	GO:0009579	0.000893848	3.04874	142	2161	80	5626	OEU032914.1,OEU056847.1,OEU040090.1,OEU015026.1,OEU006265.1,OEU002809.1,OEU022851.1,OEU031231.1,OEU009692.1,OEU030990.2,OEU036577.1,OEU034076.1,OEU056817.1,OEU050119.1,OEU059785.1,OEU049524.1,OEU039643.2,OEU024071.1,OEU008978.1,OEU006473.1,OEU028762.1,OEU047197.1,OEU029929.1,OEU008714.1,OEU029644.1,OEU062860.1,OEU058804.1,OEU010692.1,OEU025298.1,OEU040003.1,OEU013526.1,OEU017338.1,OEU006301.1,OEU…
GO:CC	respiratory chain complex	GO:0098803	0.00169684	2.77036	28	2161	22	5626	OEU021391.2,OEU051515.1,OEU057262.1,OEU031576.1,OEU031444.1,OEU033466.1,OEU021782.1,OEU045199.1,OEU002376.1,OEU035551.2,OEU045647.1,OEU022174.1,OEU005192.1,OEU046129.2,OEU012724.1,OEU038007.1,OEU021261.1,OEU025053.1,OEU054845.1,OEU016348.1,OEU061526.2,OEU009726.2
GO:CC	photosystem I	GO:0009522	0.00179335	2.74634	23	2161	19	5626	OEU040090.1,OEU015026.1,OEU006265.1,OEU050119.1,OEU039643.2,OEU024071.1,OEU008978.1,OEU047197.1,OEU008714.1,OEU029644.1,OEU025298.1,OEU013526.1,OEU017338.1,OEU026192.1,OEU062858.1,OEU062853.1,OEU058374.1,OEU058375.1,OEU043656.1
GO:CC	respirasome	GO:0070469	0.00330917	2.48028	34	2161	25	5626	OEU021391.2,OEU051515.1,OEU057262.1,OEU031576.1,OEU031444.1,OEU033466.1,OEU021782.1,OEU045199.1,OEU002376.1,OEU035551.2,OEU045647.1,OEU022174.1,OEU009510.1,OEU005192.1,OEU048627.1,OEU046129.2,OEU012724.1,OEU038007.1,OEU021261.1,OEU025053.1,OEU054845.1,OEU016348.1,OEU046793.1,OEU061526.2,OEU009726.2
GO:CC	photosystem I reaction center	GO:0009538	0.00697162	2.15667	10	2161	10	5626	OEU039643.2,OEU024071.1,OEU008978.1,OEU047197.1,OEU008714.1,OEU029644.1,OEU025298.1,OEU013526.1,OEU017338.1,OEU026192.1
GO:CC	transferase complex	GO:1990234	0.0474222	1.32402	207	2161	103	5626	OEU058996.1,OEU025979.1,OEU020052.1,OEU062882.1,OEU051534.1,OEU040926.1,OEU023749.1,OEU025145.1,OEU049480.1,OEU039760.1,OEU037226.1,OEU056610.1,OEU001312.1,OEU030940.1,OEU061231.1,OEU046513.3,OEU061907.1,OEU044011.1,OEU010606.1,OEU037822.1,OEU022173.1,OEU030398.3,OEU044012.1,OEU037821.1,OEU021768.1,OEU032723.1,OEU034510.1,OEU042815.1,OEU021707.2,OEU061636.1,OEU014981.1,OEU054699.1,OEU011427.2,OEU…

## Sheet: Mature leaf
Supplementary Data S5J. Functional enrichment analysis of Chondorlia (CHO) vs Koroneiki (KO) mature leaf DEGs.The GO terms are classified according to Molecular Function (MF), Biological Process (BP), and Cellular Component (CC).
source	term_name	term_id	adjusted_p_value	negative_log10_of_adjusted_p_value	term_size	query_size	intersection_size	effective_domain_size	intersections
GO:MF	structural constituent of ribosome	GO:0003735	4.98561e-42	41.3023	490	5432	272	20843	OEU044876.2,OEU050725.1,OEU059908.1,OEU041676.1,OEU010382.1,OEU042814.1,OEU054373.3,OEU027988.1,OEU026186.1,OEU049525.1,OEU015429.1,OEU048318.2,OEU036514.1,OEU034902.1,OEU000401.1,OEU052121.2,OEU061058.1,OEU008790.1,OEU001353.1,OEU025213.1,OEU010761.1,OEU038947.1,OEU001771.1,OEU045906.1,OEU007058.1,OEU027830.1,OEU044215.1,OEU010351.1,OEU022368.1,OEU028168.1,OEU035349.1,OEU032424.1,OEU064399.1,OEU…
GO:MF	structural molecule activity	GO:0005198	7.7051e-34	33.1132	597	5432	297	20843	OEU009527.1,OEU043700.2,OEU011048.1,OEU031506.1,OEU044876.2,OEU015410.1,OEU050725.1,OEU059908.1,OEU041676.1,OEU010382.1,OEU042814.1,OEU054373.3,OEU027988.1,OEU026186.1,OEU049525.1,OEU015429.1,OEU048318.2,OEU036514.1,OEU034902.1,OEU000401.1,OEU052121.2,OEU061058.1,OEU008790.1,OEU001353.1,OEU025213.1,OEU043376.1,OEU010761.1,OEU038947.1,OEU001771.1,OEU045906.1,OEU007058.1,OEU027830.1,OEU044215.1,OEU…
GO:MF	ADP binding	GO:0043531	0.000171162	3.76659	289	5432	113	20843	OEU037523.2,OEU031180.1,OEU033306.2,OEU024607.1,OEU026262.2,OEU054921.1,OEU034393.1,OEU010372.1,OEU032347.1,OEU059288.1,OEU063788.1,OEU020879.1,OEU034394.1,OEU061080.1,OEU026650.1,OEU009548.1,OEU010488.2,OEU018382.1,OEU056747.1,OEU008525.1,OEU064277.1,OEU049933.1,OEU059939.4,OEU007621.1,OEU048168.2,OEU003395.1,OEU052121.2,OEU043312.1,OEU049478.1,OEU046139.1,OEU025233.1,OEU004480.1,OEU058072.1,OEU…
GO:MF	protein heterodimerization activity	GO:0046982	0.000455258	3.34174	128	5432	58	20843	OEU047382.1,OEU025145.1,OEU036178.1,OEU045193.1,OEU014357.1,OEU026068.1,OEU005446.1,OEU036162.1,OEU035815.1,OEU059823.1,OEU026537.1,OEU012114.1,OEU038761.1,OEU041024.1,OEU036179.1,OEU025778.1,OEU046302.1,OEU016290.1,OEU063397.1,OEU060037.1,OEU012929.1,OEU022427.1,OEU041406.1,OEU047478.1,OEU032366.1,OEU049224.1,OEU027701.1,OEU031816.1,OEU007729.1,OEU039100.1,OEU011514.2,OEU010914.1,OEU007562.1,OEU…
GO:MF	adenyl ribonucleotide binding	GO:0032559	0.000521764	3.28253	3078	5432	907	20843	OEU033150.1,OEU004329.1,OEU048951.1,OEU032635.1,OEU029329.1,OEU055274.1,OEU011903.2,OEU004236.1,OEU003342.1,OEU017861.1,OEU035138.1,OEU051680.1,OEU039976.1,OEU063840.3,OEU020350.1,OEU037523.2,OEU063618.2,OEU060937.1,OEU028043.1,OEU031180.1,OEU050593.1,OEU033306.2,OEU017124.1,OEU064530.2,OEU054242.1,OEU004164.1,OEU018731.1,OEU058461.1,OEU000087.1,OEU060438.1,OEU024607.1,OEU055699.1,OEU052580.1,OEU…
GO:MF	purine ribonucleotide binding	GO:0032555	0.000578677	3.23756	3405	5432	996	20843	OEU033150.1,OEU004329.1,OEU048951.1,OEU032635.1,OEU029329.1,OEU055274.1,OEU011903.2,OEU004236.1,OEU003342.1,OEU017861.1,OEU035138.1,OEU051680.1,OEU039976.1,OEU063840.3,OEU020350.1,OEU037523.2,OEU063618.2,OEU029703.1,OEU060937.1,OEU028043.1,OEU031180.1,OEU050593.1,OEU045618.1,OEU033306.2,OEU017124.1,OEU064530.2,OEU054242.1,OEU004164.1,OEU018731.1,OEU058461.1,OEU000087.1,OEU060438.1,OEU024607.1,OEU…
GO:MF	adenyl nucleotide binding	GO:0030554	0.000776192	3.11003	3085	5432	907	20843	OEU033150.1,OEU004329.1,OEU048951.1,OEU032635.1,OEU029329.1,OEU055274.1,OEU011903.2,OEU004236.1,OEU003342.1,OEU017861.1,OEU035138.1,OEU051680.1,OEU039976.1,OEU063840.3,OEU020350.1,OEU037523.2,OEU063618.2,OEU060937.1,OEU028043.1,OEU031180.1,OEU050593.1,OEU033306.2,OEU017124.1,OEU064530.2,OEU054242.1,OEU004164.1,OEU018731.1,OEU058461.1,OEU000087.1,OEU060438.1,OEU024607.1,OEU055699.1,OEU052580.1,OEU…
GO:MF	ribonucleotide binding	GO:0032553	0.000860759	3.06512	3438	5432	1003	20843	OEU033150.1,OEU004329.1,OEU048951.1,OEU032635.1,OEU029329.1,OEU055274.1,OEU011903.2,OEU004236.1,OEU003342.1,OEU017861.1,OEU035138.1,OEU051680.1,OEU039976.1,OEU063840.3,OEU020350.1,OEU037523.2,OEU063618.2,OEU029703.1,OEU060937.1,OEU028043.1,OEU031180.1,OEU050593.1,OEU045618.1,OEU033306.2,OEU017124.1,OEU064530.2,OEU054242.1,OEU004164.1,OEU018731.1,OEU058461.1,OEU000087.1,OEU060438.1,OEU024607.1,OEU…
GO:MF	carbohydrate derivative binding	GO:0097367	0.00100941	2.99593	3463	5432	1009	20843	OEU033150.1,OEU004329.1,OEU048951.1,OEU032635.1,OEU029329.1,OEU055274.1,OEU011903.2,OEU004236.1,OEU003342.1,OEU017861.1,OEU035138.1,OEU051680.1,OEU039976.1,OEU063840.3,OEU020350.1,OEU037523.2,OEU063618.2,OEU029703.1,OEU060937.1,OEU028043.1,OEU031180.1,OEU050593.1,OEU045618.1,OEU033306.2,OEU017124.1,OEU064530.2,OEU054242.1,OEU004164.1,OEU018731.1,OEU058461.1,OEU000087.1,OEU060438.1,OEU024607.1,OEU…
GO:MF	purine nucleotide binding	GO:0017076	0.00102774	2.98811	3423	5432	998	20843	OEU033150.1,OEU004329.1,OEU048951.1,OEU032635.1,OEU029329.1,OEU055274.1,OEU011903.2,OEU004236.1,OEU003342.1,OEU017861.1,OEU035138.1,OEU051680.1,OEU039976.1,OEU063840.3,OEU020350.1,OEU037523.2,OEU063618.2,OEU029703.1,OEU060937.1,OEU028043.1,OEU031180.1,OEU050593.1,OEU045618.1,OEU033306.2,OEU017124.1,OEU064530.2,OEU054242.1,OEU004164.1,OEU018731.1,OEU058461.1,OEU000087.1,OEU060438.1,OEU024607.1,OEU…
GO:MF	nucleotide binding	GO:0000166	0.00123872	2.90703	3772	5432	1092	20843	OEU033150.1,OEU004329.1,OEU048951.1,OEU032635.1,OEU029329.1,OEU055274.1,OEU011903.2,OEU055791.1,OEU004236.1,OEU003342.1,OEU017861.1,OEU035138.1,OEU051680.1,OEU039976.1,OEU063840.3,OEU020350.1,OEU037523.2,OEU063618.2,OEU014973.1,OEU029703.1,OEU060937.1,OEU028043.1,OEU031180.1,OEU050593.1,OEU045618.1,OEU033306.2,OEU017124.1,OEU064530.2,OEU054242.1,OEU036773.1,OEU004164.1,OEU018731.1,OEU039449.1,OEU…
GO:MF	nucleoside phosphate binding	GO:1901265	0.00123872	2.90703	3772	5432	1092	20843	OEU033150.1,OEU004329.1,OEU048951.1,OEU032635.1,OEU029329.1,OEU055274.1,OEU011903.2,OEU055791.1,OEU004236.1,OEU003342.1,OEU017861.1,OEU035138.1,OEU051680.1,OEU039976.1,OEU063840.3,OEU020350.1,OEU037523.2,OEU063618.2,OEU014973.1,OEU029703.1,OEU060937.1,OEU028043.1,OEU031180.1,OEU050593.1,OEU045618.1,OEU033306.2,OEU017124.1,OEU064530.2,OEU054242.1,OEU036773.1,OEU004164.1,OEU018731.1,OEU039449.1,OEU…
GO:MF	polysaccharide binding	GO:0030247	0.00165995	2.77991	87	5432	42	20843	OEU041323.1,OEU051208.1,OEU022132.1,OEU015650.1,OEU012675.1,OEU015103.2,OEU041191.1,OEU038751.1,OEU036850.1,OEU016632.1,OEU027004.1,OEU041335.2,OEU022475.1,OEU057746.1,OEU041324.1,OEU033068.1,OEU060615.1,OEU051893.1,OEU040079.1,OEU054991.1,OEU051518.1,OEU015652.1,OEU060769.1,OEU063005.1,OEU027007.1,OEU041336.1,OEU041325.1,OEU022694.1,OEU044324.1,OEU062999.1,OEU036851.1,OEU033580.1,OEU033577.1,OEU…
GO:MF	anion binding	GO:0043168	0.0144161	1.84115	3772	5432	1078	20843	OEU033150.1,OEU004329.1,OEU048951.1,OEU032635.1,OEU029329.1,OEU055274.1,OEU011903.2,OEU055791.1,OEU004236.1,OEU003342.1,OEU017861.1,OEU035138.1,OEU051680.1,OEU039976.1,OEU063840.3,OEU020350.1,OEU037523.2,OEU063618.2,OEU029703.1,OEU060937.1,OEU028043.1,OEU031180.1,OEU050593.1,OEU045618.1,OEU033306.2,OEU017124.1,OEU064530.2,OEU054242.1,OEU036773.1,OEU004164.1,OEU018731.1,OEU043598.1,OEU031955.2,OEU…
GO:MF	transferase activity	GO:0016740	0.0162953	1.78794	3897	5432	1111	20843	OEU022348.1,OEU003071.1,OEU034416.1,OEU033150.1,OEU053270.1,OEU034092.2,OEU046213.1,OEU004329.1,OEU048951.1,OEU057641.1,OEU017939.1,OEU029329.1,OEU055274.1,OEU011903.2,OEU017861.1,OEU035138.1,OEU000176.1,OEU023714.1,OEU051680.1,OEU036497.1,OEU045381.1,OEU034708.1,OEU040651.1,OEU063840.3,OEU020350.1,OEU044157.1,OEU063618.2,OEU042856.2,OEU051718.1,OEU050593.1,OEU012346.1,OEU058430.2,OEU040652.1,OEU…
GO:MF	small molecule binding	GO:0036094	0.0174957	1.75707	3932	5432	1120	20843	OEU033150.1,OEU004329.1,OEU048951.1,OEU032635.1,OEU029329.1,OEU055274.1,OEU011903.2,OEU055791.1,OEU004236.1,OEU003342.1,OEU017861.1,OEU035138.1,OEU051680.1,OEU039976.1,OEU063840.3,OEU020350.1,OEU037523.2,OEU063618.2,OEU014973.1,OEU029703.1,OEU060937.1,OEU028043.1,OEU031180.1,OEU050593.1,OEU045618.1,OEU033306.2,OEU017124.1,OEU064530.2,OEU054242.1,OEU036773.1,OEU004164.1,OEU018731.1,OEU039449.1,OEU…
GO:MF	protein kinase activity	GO:0004672	0.0426738	1.36984	1638	5432	489	20843	OEU033150.1,OEU004329.1,OEU048951.1,OEU029329.1,OEU011903.2,OEU035138.1,OEU000176.1,OEU051680.1,OEU063840.3,OEU020350.1,OEU063618.2,OEU050593.1,OEU012346.1,OEU058430.2,OEU017124.1,OEU064530.2,OEU018731.1,OEU058461.1,OEU060438.1,OEU055699.1,OEU041323.1,OEU031456.1,OEU047696.1,OEU049284.1,OEU013607.1,OEU057335.1,OEU032925.1,OEU057298.2,OEU058486.1,OEU048945.1,OEU009128.1,OEU021114.1,OEU064632.2,OEU…
GO:MF	phosphotransferase activity, alcohol group as acceptor	GO:0016773	0.0477069	1.32142	1806	5432	535	20843	OEU033150.1,OEU004329.1,OEU048951.1,OEU029329.1,OEU011903.2,OEU017861.1,OEU035138.1,OEU000176.1,OEU051680.1,OEU063840.3,OEU020350.1,OEU063618.2,OEU050593.1,OEU012346.1,OEU058430.2,OEU017124.1,OEU064530.2,OEU018731.1,OEU058461.1,OEU060438.1,OEU055699.1,OEU041323.1,OEU031456.1,OEU047696.1,OEU049284.1,OEU042129.1,OEU013607.1,OEU057335.1,OEU032925.1,OEU057298.2,OEU058486.1,OEU048945.1,OEU009128.1,OEU…
GO:BP	translation	GO:0006412	2.00106e-25	24.6987	672	3632	309	13579	OEU061519.1,OEU007578.1,OEU051849.1,OEU034223.3,OEU046079.2,OEU001622.3,OEU044876.2,OEU050725.1,OEU023509.1,OEU059908.1,OEU041676.1,OEU010382.1,OEU042814.1,OEU054373.3,OEU027988.1,OEU026186.1,OEU049525.1,OEU015429.1,OEU048318.2,OEU036514.1,OEU034902.1,OEU000401.1,OEU052121.2,OEU061058.1,OEU008790.1,OEU001353.1,OEU025213.1,OEU010761.1,OEU038947.1,OEU001771.1,OEU045906.1,OEU007058.1,OEU027830.1,OEU…
GO:BP	peptide biosynthetic process	GO:0043043	1.02329e-24	23.99	680	3632	310	13579	OEU061519.1,OEU007578.1,OEU051849.1,OEU034223.3,OEU046079.2,OEU001622.3,OEU044876.2,OEU050725.1,OEU023509.1,OEU059908.1,OEU041676.1,OEU010382.1,OEU042814.1,OEU054373.3,OEU027988.1,OEU026186.1,OEU049525.1,OEU015429.1,OEU048318.2,OEU036514.1,OEU034902.1,OEU000401.1,OEU052121.2,OEU061058.1,OEU008790.1,OEU001353.1,OEU025213.1,OEU010761.1,OEU038947.1,OEU001771.1,OEU045906.1,OEU007058.1,OEU027830.1,OEU…
GO:BP	tetrapyrrole binding	GO:0043604	4.25835e-22	21.3708	703	3632	311	13579	OEU061519.1,OEU007578.1,OEU051849.1,OEU034223.3,OEU046079.2,OEU001622.3,OEU044876.2,OEU050725.1,OEU023509.1,OEU059908.1,OEU041676.1,OEU010382.1,OEU042814.1,OEU054373.3,OEU027988.1,OEU026186.1,OEU049525.1,OEU015429.1,OEU048318.2,OEU036514.1,OEU034902.1,OEU000401.1,OEU052121.2,OEU061058.1,OEU008790.1,OEU001353.1,OEU025213.1,OEU010761.1,OEU038947.1,OEU001771.1,OEU045906.1,OEU007058.1,OEU027830.1,OEU…
GO:BP	peptide metabolic process	GO:0006518	1.57464e-21	20.8028	763	3632	330	13579	OEU011437.1,OEU061519.1,OEU007578.1,OEU051849.1,OEU034223.3,OEU046079.2,OEU001622.3,OEU044876.2,OEU003034.1,OEU050725.1,OEU023509.1,OEU059908.1,OEU041676.1,OEU010382.1,OEU042814.1,OEU054373.3,OEU027988.1,OEU026186.1,OEU049525.1,OEU011131.4,OEU015429.1,OEU048318.2,OEU036514.1,OEU034902.1,OEU000401.1,OEU048291.1,OEU052121.2,OEU061058.1,OEU008790.1,OEU001353.1,OEU025213.1,OEU010761.1,OEU038947.1,OEU…
GO:BP	cellular amide metabolic process	GO:0043603	6.21429e-19	18.2066	813	3632	339	13579	OEU058292.1,OEU011437.1,OEU061519.1,OEU007578.1,OEU051849.1,OEU034223.3,OEU046079.2,OEU001622.3,OEU044876.2,OEU003034.1,OEU050725.1,OEU023509.1,OEU059908.1,OEU041676.1,OEU010382.1,OEU042814.1,OEU054373.3,OEU027988.1,OEU026186.1,OEU049525.1,OEU011131.4,OEU015429.1,OEU048318.2,OEU036514.1,OEU034902.1,OEU000401.1,OEU048291.1,OEU052121.2,OEU061058.1,OEU008790.1,OEU027738.1,OEU001353.1,OEU025213.1,OEU…
GO:BP	cellular macromolecule biosynthetic process	GO:0034645	6.34384e-19	18.1976	1072	3632	424	13579	OEU061519.1,OEU007578.1,OEU051718.1,OEU061215.1,OEU051849.1,OEU057909.1,OEU034223.3,OEU046079.2,OEU059840.1,OEU051534.1,OEU012389.1,OEU048703.1,OEU001622.3,OEU044876.2,OEU061991.1,OEU019265.1,OEU050725.1,OEU023509.1,OEU059273.1,OEU059908.1,OEU041676.1,OEU032435.1,OEU010382.1,OEU042814.1,OEU054373.3,OEU027988.1,OEU026186.1,OEU049525.1,OEU031705.2,OEU018475.1,OEU039219.2,OEU015429.1,OEU025870.1,OEU…
GO:BP	organic substance biosynthetic process	GO:1901576	3.46894e-09	8.4598	3847	3632	1188	13579	OEU036623.1,OEU057578.1,OEU005898.2,OEU058685.1,OEU037781.1,OEU055274.1,OEU012534.1,OEU054252.1,OEU000176.1,OEU049713.1,OEU007958.1,OEU036497.1,OEU008233.1,OEU061519.1,OEU007578.1,OEU064871.1,OEU049500.1,OEU051718.1,OEU040361.1,OEU043528.1,OEU002913.1,OEU019219.1,OEU007020.1,OEU061215.1,OEU007907.1,OEU007986.1,OEU031955.2,OEU000087.1,OEU040060.1,OEU002892.1,OEU019030.1,OEU052580.1,OEU031657.1,OEU…
GO:BP	biosynthetic process	GO:0009058	3.54201e-09	8.45075	3944	3632	1215	13579	OEU022348.1,OEU036623.1,OEU057578.1,OEU005898.2,OEU058685.1,OEU037781.1,OEU055274.1,OEU012534.1,OEU054252.1,OEU000176.1,OEU049713.1,OEU007958.1,OEU036497.1,OEU008233.1,OEU061519.1,OEU007578.1,OEU064871.1,OEU049500.1,OEU051718.1,OEU040361.1,OEU058430.2,OEU043528.1,OEU002913.1,OEU019219.1,OEU007020.1,OEU061215.1,OEU043598.1,OEU007907.1,OEU007986.1,OEU031955.2,OEU000087.1,OEU040060.1,OEU002892.1,OEU…
GO:BP	cellular biosynthetic process	GO:0044249	1.09499e-08	7.96059	3761	3632	1160	13579	OEU036623.1,OEU005898.2,OEU058685.1,OEU037781.1,OEU055274.1,OEU012534.1,OEU000176.1,OEU049713.1,OEU007958.1,OEU036497.1,OEU008233.1,OEU061519.1,OEU007578.1,OEU064871.1,OEU049500.1,OEU051718.1,OEU040361.1,OEU058430.2,OEU043528.1,OEU002913.1,OEU019219.1,OEU007020.1,OEU061215.1,OEU007907.1,OEU007986.1,OEU031955.2,OEU000087.1,OEU019030.1,OEU052580.1,OEU031657.1,OEU021769.1,OEU014337.1,OEU051849.1,OEU…
GO:BP	organonitrogen compound biosynthetic process	GO:1901566	2.41339e-08	7.61737	1314	3632	453	13579	OEU037781.1,OEU036497.1,OEU008233.1,OEU061519.1,OEU007578.1,OEU007986.1,OEU051849.1,OEU034223.3,OEU046079.2,OEU059840.1,OEU051534.1,OEU036617.1,OEU012389.1,OEU001622.3,OEU044876.2,OEU055637.1,OEU019889.1,OEU050725.1,OEU023509.1,OEU051976.1,OEU059908.1,OEU041676.1,OEU010382.1,OEU042814.1,OEU016410.1,OEU054373.3,OEU027988.1,OEU026186.1,OEU049525.1,OEU003178.1,OEU018475.1,OEU039219.2,OEU015429.1,OEU…
GO:BP	macromolecule biosynthetic process	GO:0009059	2.93045e-08	7.53307	2949	3632	928	13579	OEU005898.2,OEU058685.1,OEU012534.1,OEU000176.1,OEU007958.1,OEU061519.1,OEU007578.1,OEU064871.1,OEU049500.1,OEU051718.1,OEU040361.1,OEU019219.1,OEU061215.1,OEU007907.1,OEU019030.1,OEU031657.1,OEU021769.1,OEU014337.1,OEU051849.1,OEU001901.1,OEU057909.1,OEU019467.1,OEU013066.1,OEU034223.3,OEU022011.1,OEU051656.1,OEU048982.1,OEU046079.2,OEU059840.1,OEU056557.1,OEU010021.1,OEU051534.1,OEU027816.1,OEU…
GO:BP	cellular nitrogen compound biosynthetic process	GO:0044271	6.07937e-07	6.21614	2869	3632	895	13579	OEU005898.2,OEU058685.1,OEU037781.1,OEU012534.1,OEU000176.1,OEU007958.1,OEU036497.1,OEU008233.1,OEU061519.1,OEU007578.1,OEU064871.1,OEU049500.1,OEU040361.1,OEU019219.1,OEU007907.1,OEU007986.1,OEU019030.1,OEU031657.1,OEU021769.1,OEU014337.1,OEU051849.1,OEU001901.1,OEU019467.1,OEU013066.1,OEU034223.3,OEU022011.1,OEU051656.1,OEU048982.1,OEU046079.2,OEU056557.1,OEU010021.1,OEU027816.1,OEU028309.1,OEU…
GO:BP	cellular protein metabolic process	GO:0044267	1.2133e-05	4.91603	3207	3632	979	13579	OEU033150.1,OEU058292.1,OEU004329.1,OEU048951.1,OEU029329.1,OEU011903.2,OEU035138.1,OEU000176.1,OEU064134.1,OEU051680.1,OEU061965.1,OEU061519.1,OEU063840.3,OEU020350.1,OEU007578.1,OEU063618.2,OEU050593.1,OEU031231.1,OEU017124.1,OEU064530.2,OEU018731.1,OEU028027.1,OEU050114.1,OEU058461.1,OEU060438.1,OEU055699.1,OEU041323.1,OEU054359.1,OEU031456.1,OEU053046.1,OEU047696.1,OEU049284.1,OEU051849.1,OEU…
GO:BP	DNA-dependent DNA replication	GO:0006261	0.000124023	3.9065	60	3632	35	13579	OEU032435.1,OEU025870.1,OEU011403.1,OEU054622.1,OEU007791.1,OEU018138.1,OEU001165.1,OEU063323.1,OEU062599.1,OEU030167.1,OEU034180.1,OEU038772.1,OEU019207.1,OEU058914.1,OEU002205.2,OEU040555.1,OEU014151.1,OEU020721.1,OEU037767.1,OEU052381.3,OEU004804.1,OEU054156.1,OEU026714.1,OEU010265.1,OEU001860.2,OEU019145.1,OEU028794.1,OEU000602.1,OEU039911.1,OEU017912.1,OEU063530.1,OEU017911.1,OEU030979.1,OEU…
GO:BP	regulation of DNA replication	GO:0006275	0.0118268	1.92713	32	3632	20	13579	OEU032435.1,OEU025870.1,OEU011403.1,OEU054622.1,OEU007791.1,OEU018138.1,OEU063323.1,OEU034180.1,OEU049279.1,OEU035018.1,OEU019207.1,OEU014151.1,OEU054156.1,OEU026714.1,OEU001860.2,OEU032673.1,OEU017912.1,OEU017911.1,OEU030979.1,OEU036150.1
GO:BP	gene expression	GO:0010467	0.0189576	1.72222	3136	3632	926	13579	OEU005898.2,OEU058685.1,OEU012534.1,OEU000176.1,OEU007958.1,OEU061519.1,OEU007578.1,OEU064871.1,OEU049500.1,OEU040361.1,OEU019219.1,OEU007907.1,OEU028027.1,OEU019030.1,OEU031657.1,OEU021769.1,OEU014337.1,OEU051849.1,OEU013668.4,OEU001901.1,OEU019467.1,OEU013066.1,OEU034223.3,OEU004091.1,OEU022011.1,OEU051656.1,OEU048982.1,OEU046079.2,OEU056557.1,OEU010021.1,OEU027816.1,OEU028309.1,OEU049258.1,OEU…
GO:BP	DNA replication	GO:0006260	0.0236064	1.62697	119	3632	52	13579	OEU061991.1,OEU032435.1,OEU025870.1,OEU011403.1,OEU062741.1,OEU054622.1,OEU007791.1,OEU018138.1,OEU044875.1,OEU001165.1,OEU060320.2,OEU063323.1,OEU001572.1,OEU001536.1,OEU062599.1,OEU030167.1,OEU034180.1,OEU034712.1,OEU049279.1,OEU038772.1,OEU035018.1,OEU019207.1,OEU058914.1,OEU002205.2,OEU040555.1,OEU014151.1,OEU020721.1,OEU037767.1,OEU052381.3,OEU004804.1,OEU054156.1,OEU026714.1,OEU010265.1,OEU…
GO:BP	cell cycle process	GO:0022402	0.042279	1.37388	187	3632	74	13579	OEU034092.2,OEU008952.2,OEU013649.1,OEU010360.1,OEU032435.1,OEU005800.1,OEU025870.1,OEU011403.1,OEU035772.5,OEU042810.1,OEU010796.4,OEU026316.2,OEU052930.1,OEU054622.1,OEU007791.1,OEU056786.1,OEU029422.1,OEU047924.1,OEU001298.2,OEU044433.1,OEU026056.1,OEU005966.1,OEU038665.1,OEU047440.1,OEU018138.1,OEU033300.1,OEU057342.1,OEU049481.1,OEU063323.1,OEU058965.1,OEU035746.1,OEU058427.1,OEU014533.1,OEU…
GO:CC	ribosome	GO:0005840	1.73106e-36	35.7617	482	1614	268	5626	OEU044876.2,OEU050725.1,OEU059908.1,OEU041676.1,OEU010382.1,OEU042814.1,OEU054373.3,OEU027988.1,OEU026186.1,OEU049525.1,OEU015429.1,OEU048318.2,OEU036514.1,OEU034902.1,OEU000401.1,OEU052121.2,OEU061058.1,OEU008790.1,OEU001353.1,OEU025213.1,OEU010761.1,OEU038947.1,OEU001771.1,OEU045906.1,OEU007058.1,OEU027830.1,OEU044215.1,OEU010351.1,OEU022368.1,OEU028168.1,OEU035349.1,OEU032424.1,OEU064399.1,OEU…
GO:CC	intracellular non-membrane-bounded organelle	GO:0043232	2.25319e-36	35.6472	883	1614	419	5626	OEU058808.1,OEU009527.1,OEU047449.1,OEU013649.1,OEU011048.1,OEU035273.1,OEU044876.2,OEU019756.1,OEU010360.1,OEU015410.1,OEU050725.1,OEU017715.1,OEU036178.1,OEU045193.1,OEU059908.1,OEU014427.1,OEU041676.1,OEU035695.1,OEU010382.1,OEU042814.1,OEU054373.3,OEU027988.1,OEU026186.1,OEU049525.1,OEU015429.1,OEU048318.2,OEU036514.1,OEU034902.1,OEU005446.1,OEU000401.1,OEU041769.1,OEU052121.2,OEU037114.1,OEU…
GO:CC	non-membrane-bounded organelle	GO:0043228	2.25319e-36	35.6472	883	1614	419	5626	OEU058808.1,OEU009527.1,OEU047449.1,OEU013649.1,OEU011048.1,OEU035273.1,OEU044876.2,OEU019756.1,OEU010360.1,OEU015410.1,OEU050725.1,OEU017715.1,OEU036178.1,OEU045193.1,OEU059908.1,OEU014427.1,OEU041676.1,OEU035695.1,OEU010382.1,OEU042814.1,OEU054373.3,OEU027988.1,OEU026186.1,OEU049525.1,OEU015429.1,OEU048318.2,OEU036514.1,OEU034902.1,OEU005446.1,OEU000401.1,OEU041769.1,OEU052121.2,OEU037114.1,OEU…
GO:CC	ribosomal subunit	GO:0044391	1.40984e-12	11.8508	101	1614	66	5626	OEU059908.1,OEU041676.1,OEU054373.3,OEU026186.1,OEU049525.1,OEU048318.2,OEU036514.1,OEU034902.1,OEU008790.1,OEU038947.1,OEU044215.1,OEU022368.1,OEU035349.1,OEU064399.1,OEU008341.1,OEU006537.1,OEU028769.1,OEU040342.1,OEU016731.1,OEU058274.1,OEU006729.1,OEU058919.3,OEU060527.1,OEU023485.1,OEU022212.1,OEU062267.1,OEU028392.1,OEU060729.1,OEU029542.1,OEU051771.1,OEU013624.1,OEU020263.1,OEU032590.1,OEU…
GO:CC	DNA packaging complex	GO:0044815	3.84886e-08	7.41467	92	1614	55	5626	OEU058808.1,OEU036178.1,OEU045193.1,OEU005446.1,OEU002131.1,OEU036162.1,OEU035815.1,OEU059823.1,OEU002283.2,OEU039945.2,OEU026537.1,OEU062633.1,OEU012114.1,OEU038761.1,OEU041024.1,OEU062635.1,OEU036179.1,OEU025778.1,OEU051298.2,OEU016290.1,OEU063397.1,OEU060037.1,OEU041406.1,OEU047478.1,OEU032366.1,OEU049224.1,OEU027701.1,OEU031139.1,OEU007729.1,OEU039100.1,OEU012492.1,OEU011514.2,OEU010914.1,OEU…
GO:CC	nucleosome	GO:0000786	5.50539e-08	7.25921	88	1614	53	5626	OEU058808.1,OEU036178.1,OEU045193.1,OEU005446.1,OEU002131.1,OEU036162.1,OEU035815.1,OEU059823.1,OEU002283.2,OEU039945.2,OEU026537.1,OEU062633.1,OEU012114.1,OEU038761.1,OEU041024.1,OEU062635.1,OEU036179.1,OEU025778.1,OEU051298.2,OEU016290.1,OEU063397.1,OEU060037.1,OEU041406.1,OEU047478.1,OEU032366.1,OEU049224.1,OEU027701.1,OEU031139.1,OEU007729.1,OEU039100.1,OEU011514.2,OEU010914.1,OEU005288.3,OEU…
GO:CC	protein-DNA complex	GO:0032993	2.4933e-07	6.60323	93	1614	54	5626	OEU058808.1,OEU036178.1,OEU045193.1,OEU005446.1,OEU002131.1,OEU036162.1,OEU035815.1,OEU059823.1,OEU002283.2,OEU039945.2,OEU026537.1,OEU062633.1,OEU012114.1,OEU038761.1,OEU041024.1,OEU062635.1,OEU036179.1,OEU025778.1,OEU044875.1,OEU051298.2,OEU016290.1,OEU063397.1,OEU060037.1,OEU041406.1,OEU047478.1,OEU032366.1,OEU049224.1,OEU027701.1,OEU031139.1,OEU007729.1,OEU039100.1,OEU011514.2,OEU010914.1,OEU…
GO:CC	intracellular organelle	GO:0043229	4.28402e-07	6.36815	2673	1614	865	5626	OEU005898.2,OEU048808.1,OEU058292.1,OEU012619.1,OEU012534.1,OEU006523.1,OEU008233.1,OEU058808.1,OEU049500.1,OEU029703.1,OEU031231.1,OEU040361.1,OEU055444.1,OEU058430.2,OEU022242.2,OEU031955.2,OEU009527.1,OEU043700.2,OEU014337.1,OEU055282.2,OEU047449.1,OEU062882.1,OEU053046.1,OEU013649.1,OEU001901.1,OEU004449.3,OEU011048.1,OEU035106.2,OEU051534.1,OEU024078.1,OEU028309.1,OEU023511.1,OEU052872.1,OEU…
GO:CC	organelle	GO:0043226	4.51652e-07	6.3452	2677	1614	866	5626	OEU005898.2,OEU048808.1,OEU058292.1,OEU012619.1,OEU012534.1,OEU006523.1,OEU008233.1,OEU058808.1,OEU049500.1,OEU029703.1,OEU031231.1,OEU040361.1,OEU055444.1,OEU058430.2,OEU022242.2,OEU031955.2,OEU009527.1,OEU043700.2,OEU014337.1,OEU055282.2,OEU047449.1,OEU062882.1,OEU053046.1,OEU013649.1,OEU001901.1,OEU004449.3,OEU011048.1,OEU035106.2,OEU051534.1,OEU024078.1,OEU028309.1,OEU023511.1,OEU052872.1,OEU…
GO:CC	chromosome	GO:0005694	2.58937e-06	5.58681	193	1614	91	5626	OEU058808.1,OEU013649.1,OEU035273.1,OEU010360.1,OEU036178.1,OEU045193.1,OEU035695.1,OEU005446.1,OEU002131.1,OEU002964.1,OEU036162.1,OEU035815.1,OEU059823.1,OEU002283.2,OEU039945.2,OEU026537.1,OEU062633.1,OEU012114.1,OEU038761.1,OEU021707.2,OEU034262.1,OEU041024.1,OEU062635.1,OEU036179.1,OEU025778.1,OEU038024.1,OEU026056.1,OEU005966.1,OEU046776.1,OEU044875.1,OEU051298.2,OEU049481.1,OEU016290.1,OEU…
GO:CC	small ribosomal subunit	GO:0015935	2.64325e-06	5.57786	43	1614	30	5626	OEU041676.1,OEU049525.1,OEU034902.1,OEU008790.1,OEU038947.1,OEU044215.1,OEU035349.1,OEU064399.1,OEU006537.1,OEU062267.1,OEU060729.1,OEU029542.1,OEU051771.1,OEU013624.1,OEU020263.1,OEU032590.1,OEU056582.1,OEU021718.1,OEU035140.1,OEU023227.1,OEU015417.1,OEU028301.2,OEU038564.1,OEU013904.1,OEU026845.1,OEU045559.1,OEU028768.1,OEU028103.1,OEU044408.1,OEU054715.1
GO:CC	chromatin	GO:0000785	6.33201e-06	5.19846	117	1614	61	5626	OEU058808.1,OEU035273.1,OEU036178.1,OEU045193.1,OEU005446.1,OEU002131.1,OEU002964.1,OEU036162.1,OEU035815.1,OEU059823.1,OEU002283.2,OEU039945.2,OEU026537.1,OEU062633.1,OEU012114.1,OEU038761.1,OEU041024.1,OEU062635.1,OEU036179.1,OEU025778.1,OEU038024.1,OEU051298.2,OEU016290.1,OEU063397.1,OEU060037.1,OEU041406.1,OEU047478.1,OEU032366.1,OEU049224.1,OEU027701.1,OEU031139.1,OEU007729.1,OEU020721.1,OEU…
GO:CC	large ribosomal subunit	GO:0015934	1.14432e-05	4.94145	58	1614	36	5626	OEU059908.1,OEU054373.3,OEU026186.1,OEU048318.2,OEU036514.1,OEU022368.1,OEU008341.1,OEU028769.1,OEU040342.1,OEU016731.1,OEU058274.1,OEU006729.1,OEU058919.3,OEU060527.1,OEU023485.1,OEU022212.1,OEU028392.1,OEU035552.1,OEU005440.1,OEU013317.1,OEU013122.1,OEU035546.1,OEU058266.1,OEU031483.1,OEU053390.1,OEU006732.1,OEU002185.2,OEU060124.1,OEU040743.1,OEU014244.3,OEU058355.1,OEU018221.1,OEU001710.1,OEU…
GO:CC	ribonucleoprotein complex	GO:1990904	0.000884069	3.05351	209	1614	89	5626	OEU013668.4,OEU059908.1,OEU041676.1,OEU054373.3,OEU026186.1,OEU049525.1,OEU048318.2,OEU036514.1,OEU034902.1,OEU008790.1,OEU038947.1,OEU048929.1,OEU044215.1,OEU022368.1,OEU035349.1,OEU035243.1,OEU064399.1,OEU008341.1,OEU006537.1,OEU028769.1,OEU040342.1,OEU016731.1,OEU058274.1,OEU048599.1,OEU006729.1,OEU058919.3,OEU035816.1,OEU060527.1,OEU023485.1,OEU022212.1,OEU004628.2,OEU062267.1,OEU028392.1,OEU…
GO:CC	MCM complex	GO:0042555	0.0164366	1.78419	7	1614	7	5626	OEU030167.1,OEU040555.1,OEU020721.1,OEU052381.3,OEU010265.1,OEU028794.1,OEU039911.1

[truncated: 4 more sheets: Young shoot, Mature shoot, Stalk, Root]
