# Supplementary material for: High‐resolution gene expression atlases of two contrasting major Greek olive (Olea europaea L.) tree cultivars for oil and table olive production
Source: Physiol Plant. 2024 Nov 5;176(6):e14600. doi: 10.1111/ppl.14600 (PMC11659808; doi:10.1111/ppl.14600)
Supplement: Supplementary file 6 — Supplementary Data S6 D. Chondrolia Chalkidikis (CHO) and Koroneiki (KO) endocarp co‐expression gene clusters (6‐cluster analysis). [file PPL-176-e14600-s002.xlsx]

## Sheet: genes_CHO_KO_4_clustered_fruit.
Table S6A. Chondrolia Chalkidikis (CHO) and Koroneiki (KO) fruit co-expression gene clusters (4-cluster analysis).
Genes	Gene_id_from others genes	Kegg_Number	Blast_Description	strain	stage	cluster
Oeu000004.1	--	--	--	CHO	2	1
Oeu000004.1	--	--	--	CHO	3	1
Oeu000004.1	--	--	--	CHO	4	1
Oeu000005.1	--	--	--	CHO	2	1
Oeu000005.1	--	--	--	CHO	3	1
Oeu000005.1	--	--	--	CHO	4	1
Oeu000012.1	vvi:100254544	K05953	nicotianamine synthase	CHO	2	1
Oeu000012.1	vvi:100254544	K05953	nicotianamine synthase	CHO	3	1
Oeu000012.1	vvi:100254544	K05953	nicotianamine synthase	CHO	4	1
Oeu000016.1	pop:POPTR_729432	K08057	calreticulin	CHO	2	1
Oeu000016.1	pop:POPTR_729432	K08057	calreticulin	CHO	3	1
Oeu000016.1	pop:POPTR_729432	K08057	calreticulin	CHO	4	1
Oeu000018.2	ppp:PHYPADRAFT_235432	K14494	DELLA protein	CHO	2	1
Oeu000018.2	ppp:PHYPADRAFT_235432	K14494	DELLA protein	CHO	3	1
Oeu000018.2	ppp:PHYPADRAFT_235432	K14494	DELLA protein	CHO	4	1
Oeu000035.2	ath:AT1G09530	K12126	phytochrome-interacting factor 3	CHO	2	1
Oeu000035.2	ath:AT1G09530	K12126	phytochrome-interacting factor 3	CHO	3	1
Oeu000035.2	ath:AT1G09530	K12126	phytochrome-interacting factor 3	CHO	4	1
Oeu000037.2	vvi:100241050	K09481	protein transport protein SEC61 subunit beta	CHO	2	1
Oeu000037.2	vvi:100241050	K09481	protein transport protein SEC61 subunit beta	CHO	3	1
Oeu000037.2	vvi:100241050	K09481	protein transport protein SEC61 subunit beta	CHO	4	1
Oeu000055.1	--	--	--	CHO	2	1
Oeu000055.1	--	--	--	CHO	3	1
Oeu000055.1	--	--	--	CHO	4	1
Oeu000071.1	--	--	--	CHO	2	1
Oeu000071.1	--	--	--	CHO	3	1
Oeu000071.1	--	--	--	CHO	4	1
Oeu000076.1	--	--	--	CHO	2	1
Oeu000076.1	--	--	--	CHO	3	1
Oeu000076.1	--	--	--	CHO	4	1
Oeu000078.1	xtr:394883	K00750	glycogenin glucosyltransferase	CHO	2	1
Oeu000078.1	xtr:394883	K00750	glycogenin glucosyltransferase	CHO	3	1
Oeu000078.1	xtr:394883	K00750	glycogenin glucosyltransferase	CHO	4	1
Oeu000080.1	xtr:394883	K00750	glycogenin glucosyltransferase	CHO	2	1
Oeu000080.1	xtr:394883	K00750	glycogenin glucosyltransferase	CHO	3	1
Oeu000080.1	xtr:394883	K00750	glycogenin glucosyltransferase	CHO	4	1
Oeu000098.1	sbi:SORBI_04g020990	K13430	serine/threonine-protein kinase PBS1	CHO	2	1
Oeu000098.1	sbi:SORBI_04g020990	K13430	serine/threonine-protein kinase PBS1	CHO	3	1
Oeu000098.1	sbi:SORBI_04g020990	K13430	serine/threonine-protein kinase PBS1	CHO	4	1
Oeu000115.1	vvi:100259302	K14498	serine/threonine-protein kinase SRK2	CHO	2	1
Oeu000115.1	vvi:100259302	K14498	serine/threonine-protein kinase SRK2	CHO	3	1
Oeu000115.1	vvi:100259302	K14498	serine/threonine-protein kinase SRK2	CHO	4	1
Oeu000119.1	--	--	--	CHO	2	1
Oeu000119.1	--	--	--	CHO	3	1
Oeu000119.1	--	--	--	CHO	4	1
Oeu000124.2	--	--	--	CHO	2	1
Oeu000124.2	--	--	--	CHO	3	1
Oeu000124.2	--	--	--	CHO	4	1
Oeu000128.2	vvi:100256118	K00765	ATP phosphoribosyltransferase	CHO	2	1
Oeu000128.2	vvi:100256118	K00765	ATP phosphoribosyltransferase	CHO	3	1
Oeu000128.2	vvi:100256118	K00765	ATP phosphoribosyltransferase	CHO	4	1
Oeu000133.1	pno:SNOG_15588	K11684	bromodomain-containing factor 1	CHO	2	1
Oeu000133.1	pno:SNOG_15588	K11684	bromodomain-containing factor 1	CHO	3	1
Oeu000133.1	pno:SNOG_15588	K11684	bromodomain-containing factor 1	CHO	4	1
Oeu000140.3	--	--	--	CHO	2	1
Oeu000140.3	--	--	--	CHO	3	1
Oeu000140.3	--	--	--	CHO	4	1
Oeu000195.1	cgr:CAGL0G00990g	K02941	large subunit ribosomal protein LP0	CHO	2	1
Oeu000195.1	cgr:CAGL0G00990g	K02941	large subunit ribosomal protein LP0	CHO	3	1
Oeu000195.1	cgr:CAGL0G00990g	K02941	large subunit ribosomal protein LP0	CHO	4	1
Oeu000201.1	cfa:481758	K09448	TEA domain family member 1/3/4	CHO	2	1
Oeu000201.1	cfa:481758	K09448	TEA domain family member 1/3/4	CHO	3	1
Oeu000201.1	cfa:481758	K09448	TEA domain family member 1/3/4	CHO	4	1
Oeu000227.1	pop:POPTR_712972	K13195	cold-inducible RNA-binding protein	CHO	2	1
Oeu000227.1	pop:POPTR_712972	K13195	cold-inducible RNA-binding protein	CHO	3	1
Oeu000227.1	pop:POPTR_712972	K13195	cold-inducible RNA-binding protein	CHO	4	1
Oeu000232.1	--	--	--	CHO	2	1
Oeu000232.1	--	--	--	CHO	3	1
Oeu000232.1	--	--	--	CHO	4	1
Oeu000258.1	--	--	--	CHO	2	1
Oeu000258.1	--	--	--	CHO	3	1
Oeu000258.1	--	--	--	CHO	4	1
Oeu000263.1	vvi:100242434	K00799	glutathione S-transferase	CHO	2	1
Oeu000263.1	vvi:100242434	K00799	glutathione S-transferase	CHO	3	1
Oeu000263.1	vvi:100242434	K00799	glutathione S-transferase	CHO	4	1
Oeu000269.1	rcu:RCOM_0478150	K13415	--	CHO	2	1
Oeu000269.1	rcu:RCOM_0478150	K13415	--	CHO	3	1
Oeu000269.1	rcu:RCOM_0478150	K13415	--	CHO	4	1
Oeu000275.2	vvi:100264670	K13109	IK cytokine	CHO	2	1
Oeu000275.2	vvi:100264670	K13109	IK cytokine	CHO	3	1
Oeu000275.2	vvi:100264670	K13109	IK cytokine	CHO	4	1
Oeu000282.1	dme:Dmel_CG3373	K01774	--	CHO	2	1
Oeu000282.1	dme:Dmel_CG3373	K01774	--	CHO	3	1
Oeu000282.1	dme:Dmel_CG3373	K01774	--	CHO	4	1
Oeu000283.1	vvi:100261826	K02730	20S proteasome subunit alpha 1	CHO	2	1
Oeu000283.1	vvi:100261826	K02730	20S proteasome subunit alpha 1	CHO	3	1
Oeu000283.1	vvi:100261826	K02730	20S proteasome subunit alpha 1	CHO	4	1
Oeu000295.1	--	--	--	CHO	2	1
Oeu000295.1	--	--	--	CHO	3	1
Oeu000295.1	--	--	--	CHO	4	1
Oeu000315.1	ath:AT5G03560	K03457	nucleobase:cation symporter-1, NCS1 family	CHO	2	1
Oeu000315.1	ath:AT5G03560	K03457	nucleobase:cation symporter-1, NCS1 family	CHO	3	1
Oeu000315.1	ath:AT5G03560	K03457	nucleobase:cation symporter-1, NCS1 family	CHO	4	1
Oeu000325.1	--	--	--	CHO	2	1
Oeu000325.1	--	--	--	CHO	3	1
Oeu000325.1	--	--	--	CHO	4	1
Oeu000326.2	rcu:RCOM_1048120	K14213	Xaa-Pro dipeptidase	CHO	2	1
Oeu000326.2	rcu:RCOM_1048120	K14213	Xaa-Pro dipeptidase	CHO	3	1
Oeu000326.2	rcu:RCOM_1048120	K14213	Xaa-Pro dipeptidase	CHO	4	1
Oeu000333.1	pop:POPTR_745198	K01893	asparaginyl-tRNA synthetase	CHO	2	1
Oeu000333.1	pop:POPTR_745198	K01893	asparaginyl-tRNA synthetase	CHO	3	1
Oeu000333.1	pop:POPTR_745198	K01893	asparaginyl-tRNA synthetase	CHO	4	1
Oeu000335.2	vvi:100242412	K12194	charged multivesicular body protein 4	CHO	2	1
Oeu000335.2	vvi:100242412	K12194	charged multivesicular body protein 4	CHO	3	1
Oeu000335.2	vvi:100242412	K12194	charged multivesicular body protein 4	CHO	4	1
Oeu000345.1	--	--	--	CHO	2	1
Oeu000345.1	--	--	--	CHO	3	1
Oeu000345.1	--	--	--	CHO	4	1
Oeu000356.1	dme:Dmel_CG1724	K10836	mitochondrial protein-transporting ATPase	CHO	2	1
Oeu000356.1	dme:Dmel_CG1724	K10836	mitochondrial protein-transporting ATPase	CHO	3	1
Oeu000356.1	dme:Dmel_CG1724	K10836	mitochondrial protein-transporting ATPase	CHO	4	1
Oeu000358.1	uma:UM01477.1	K13124	mitogen-activated protein kinase organizer 1	CHO	2	1
Oeu000358.1	uma:UM01477.1	K13124	mitogen-activated protein kinase organizer 1	CHO	3	1
Oeu000358.1	uma:UM01477.1	K13124	mitogen-activated protein kinase organizer 1	CHO	4	1
Oeu000367.1	--	--	--	CHO	2	1
Oeu000367.1	--	--	--	CHO	3	1
Oeu000367.1	--	--	--	CHO	4	1
Oeu000373.1	rcu:RCOM_1052540	K03100	signal peptidase I	CHO	2	1
Oeu000373.1	rcu:RCOM_1052540	K03100	signal peptidase I	CHO	3	1
Oeu000373.1	rcu:RCOM_1052540	K03100	signal peptidase I	CHO	4	1
Oeu000379.1	--	--	--	CHO	2	1
Oeu000379.1	--	--	--	CHO	3	1
Oeu000379.1	--	--	--	CHO	4	1
Oeu000380.2	vvi:100254952	K00921	1-phosphatidylinositol-3-phosphate 5-kinase	CHO	2	1
Oeu000380.2	vvi:100254952	K00921	1-phosphatidylinositol-3-phosphate 5-kinase	CHO	3	1
Oeu000380.2	vvi:100254952	K00921	1-phosphatidylinositol-3-phosphate 5-kinase	CHO	4	1
Oeu000383.1	--	--	--	CHO	2	1
Oeu000383.1	--	--	--	CHO	3	1
Oeu000383.1	--	--	--	CHO	4	1
Oeu000393.1	vvi:100249828	K12620	U6 snRNA-associated Sm-like protein LSm1	CHO	2	1
Oeu000393.1	vvi:100249828	K12620	U6 snRNA-associated Sm-like protein LSm1	CHO	3	1
Oeu000393.1	vvi:100249828	K12620	U6 snRNA-associated Sm-like protein LSm1	CHO	4	1
Oeu000404.1	osa:4332737	K02866	large subunit ribosomal protein L10e	CHO	2	1
Oeu000404.1	osa:4332737	K02866	large subunit ribosomal protein L10e	CHO	3	1
Oeu000404.1	osa:4332737	K02866	large subunit ribosomal protein L10e	CHO	4	1
Oeu000414.1	--	--	--	CHO	2	1
Oeu000414.1	--	--	--	CHO	3	1
Oeu000414.1	--	--	--	CHO	4	1
Oeu000438.1	vvi:100242880	K07767	microtubule-severing ATPase	CHO	2	1
Oeu000438.1	vvi:100242880	K07767	microtubule-severing ATPase	CHO	3	1
Oeu000438.1	vvi:100242880	K07767	microtubule-severing ATPase	CHO	4	1
Oeu000451.1	--	--	--	CHO	2	1
Oeu000451.1	--	--	--	CHO	3	1
Oeu000451.1	--	--	--	CHO	4	1
Oeu000461.2	ago:AGOS_AAR168C	K01976	--	CHO	2	1
Oeu000461.2	ago:AGOS_AAR168C	K01976	--	CHO	3	1
Oeu000461.2	ago:AGOS_AAR168C	K01976	--	CHO	4	1
Oeu000480.1	--	--	--	CHO	2	1
Oeu000480.1	--	--	--	CHO	3	1
Oeu000480.1	--	--	--	CHO	4	1
Oeu000516.1	vvi:100262689	K07297	adiponectin receptor	CHO	2	1
Oeu000516.1	vvi:100262689	K07297	adiponectin receptor	CHO	3	1
Oeu000516.1	vvi:100262689	K07297	adiponectin receptor	CHO	4	1
Oeu000521.1	vvi:100248170	K01113	alkaline phosphatase D	CHO	2	1
Oeu000521.1	vvi:100248170	K01113	alkaline phosphatase D	CHO	3	1
Oeu000521.1	vvi:100248170	K01113	alkaline phosphatase D	CHO	4	1
Oeu000540.1	--	--	--	CHO	2	1
Oeu000540.1	--	--	--	CHO	3	1
Oeu000540.1	--	--	--	CHO	4	1
Oeu000546.1	hsa:79589	K10629	E3 ubiquitin-protein ligase RNF128	CHO	2	1
Oeu000546.1	hsa:79589	K10629	E3 ubiquitin-protein ligase RNF128	CHO	3	1
Oeu000546.1	hsa:79589	K10629	E3 ubiquitin-protein ligase RNF128	CHO	4	1
Oeu000548.2	--	--	--	CHO	2	1
Oeu000548.2	--	--	--	CHO	3	1
Oeu000548.2	--	--	--	CHO	4	1
Oeu000551.1	vvi:100267476	K14567	U3 small nucleolar RNA-associated protein 14	CHO	2	1
Oeu000551.1	vvi:100267476	K14567	U3 small nucleolar RNA-associated protein 14	CHO	3	1
Oeu000551.1	vvi:100267476	K14567	U3 small nucleolar RNA-associated protein 14	CHO	4	1
Oeu000619.1	--	--	--	CHO	2	1
Oeu000619.1	--	--	--	CHO	3	1
Oeu000619.1	--	--	--	CHO	4	1
Oeu000625.2	bmy:Bm1_08665	K14558	periodic tryptophan protein 2	CHO	2	1
Oeu000625.2	bmy:Bm1_08665	K14558	periodic tryptophan protein 2	CHO	3	1
Oeu000625.2	bmy:Bm1_08665	K14558	periodic tryptophan protein 2	CHO	4	1
Oeu000659.1	--	--	--	CHO	2	1
Oeu000659.1	--	--	--	CHO	3	1
Oeu000659.1	--	--	--	CHO	4	1
Oeu000693.1	pop:POPTR_709812	K00721	dolichol-phosphate mannosyltransferase	CHO	2	1
Oeu000693.1	pop:POPTR_709812	K00721	dolichol-phosphate mannosyltransferase	CHO	3	1
Oeu000693.1	pop:POPTR_709812	K00721	dolichol-phosphate mannosyltransferase	CHO	4	1
Oeu000722.1	rcu:RCOM_1122480	K14641	apyrase	CHO	2	1
Oeu000722.1	rcu:RCOM_1122480	K14641	apyrase	CHO	3	1
Oeu000722.1	rcu:RCOM_1122480	K14641	apyrase	CHO	4	1
Oeu000723.1	--	--	--	CHO	2	1
Oeu000723.1	--	--	--	CHO	3	1
Oeu000723.1	--	--	--	CHO	4	1
Oeu000724.1	--	--	--	CHO	2	1
Oeu000724.1	--	--	--	CHO	3	1
Oeu000724.1	--	--	--	CHO	4	1
Oeu000727.1	--	--	--	CHO	2	1
Oeu000727.1	--	--	--	CHO	3	1
Oeu000727.1	--	--	--	CHO	4	1
Oeu000728.1	--	--	--	CHO	2	1
Oeu000728.1	--	--	--	CHO	3	1
Oeu000728.1	--	--	--	CHO	4	1
Oeu000740.1	ath:AT3G21630	K13429	chitin elicitor receptor kinase 1	CHO	2	1
Oeu000740.1	ath:AT3G21630	K13429	chitin elicitor receptor kinase 1	CHO	3	1
Oeu000740.1	ath:AT3G21630	K13429	chitin elicitor receptor kinase 1	CHO	4	1
Oeu000745.1	cre:CHLREDRAFT_186976	K01170	tRNA-intron endonuclease	CHO	2	1
Oeu000745.1	cre:CHLREDRAFT_186976	K01170	tRNA-intron endonuclease	CHO	3	1
Oeu000745.1	cre:CHLREDRAFT_186976	K01170	tRNA-intron endonuclease	CHO	4	1
Oeu000753.1	--	--	--	CHO	2	1
Oeu000753.1	--	--	--	CHO	3	1
Oeu000753.1	--	--	--	CHO	4	1
Oeu000758.1	rcu:RCOM_0921900	K11643	chromodomain-helicase-DNA-binding protein 4	CHO	2	1
Oeu000758.1	rcu:RCOM_0921900	K11643	chromodomain-helicase-DNA-binding protein 4	CHO	3	1
Oeu000758.1	rcu:RCOM_0921900	K11643	chromodomain-helicase-DNA-binding protein 4	CHO	4	1
Oeu000761.1	rcu:RCOM_0921900	K11643	chromodomain-helicase-DNA-binding protein 4	CHO	2	1
Oeu000761.1	rcu:RCOM_0921900	K11643	chromodomain-helicase-DNA-binding protein 4	CHO	3	1
Oeu000761.1	rcu:RCOM_0921900	K11643	chromodomain-helicase-DNA-binding protein 4	CHO	4	1
Oeu000762.1	vcn:VOLCADRAFT_41528	K08332	vacuolar protein 8	CHO	2	1
Oeu000762.1	vcn:VOLCADRAFT_41528	K08332	vacuolar protein 8	CHO	3	1
Oeu000762.1	vcn:VOLCADRAFT_41528	K08332	vacuolar protein 8	CHO	4	1
Oeu000793.1	--	--	--	CHO	2	1
Oeu000793.1	--	--	--	CHO	3	1
Oeu000793.1	--	--	--	CHO	4	1
Oeu000798.1	lel:LELG_04032	K02433	--	CHO	2	1
Oeu000798.1	lel:LELG_04032	K02433	--	CHO	3	1
Oeu000798.1	lel:LELG_04032	K02433	--	CHO	4	1
Oeu000806.2	spo:SPAC2F7.10	K06867	--	CHO	2	1
Oeu000806.2	spo:SPAC2F7.10	K06867	--	CHO	3	1
Oeu000806.2	spo:SPAC2F7.10	K06867	--	CHO	4	1
Oeu000813.1	ath:AT5G47070	K00924	--	CHO	2	1
Oeu000813.1	ath:AT5G47070	K00924	--	CHO	3	1
Oeu000813.1	ath:AT5G47070	K00924	--	CHO	4	1
Oeu000817.1	sbi:SORBI_05g026330	K06611	stachyose synthetase	CHO	2	1
Oeu000817.1	sbi:SORBI_05g026330	K06611	stachyose synthetase	CHO	3	1
Oeu000817.1	sbi:SORBI_05g026330	K06611	stachyose synthetase	CHO	4	1
Oeu000825.1	ath:AT1G75820	K00924	--	CHO	2	1
Oeu000825.1	ath:AT1G75820	K00924	--	CHO	3	1
Oeu000825.1	ath:AT1G75820	K00924	--	CHO	4	1
Oeu000838.2	ath:AT4G39400	K13415	--	CHO	2	1
Oeu000838.2	ath:AT4G39400	K13415	--	CHO	3	1
Oeu000838.2	ath:AT4G39400	K13415	--	CHO	4	1
Oeu000840.3	pop:POPTR_835709	K01739	cystathionine gamma-synthase	CHO	2	1
Oeu000840.3	pop:POPTR_835709	K01739	cystathionine gamma-synthase	CHO	3	1
Oeu000840.3	pop:POPTR_835709	K01739	cystathionine gamma-synthase	CHO	4	1
Oeu000842.1	vpo:Kpol_1013p51	K03258	translation initiation factor eIF-4B	CHO	2	1
Oeu000842.1	vpo:Kpol_1013p51	K03258	translation initiation factor eIF-4B	CHO	3	1
Oeu000842.1	vpo:Kpol_1013p51	K03258	translation initiation factor eIF-4B	CHO	4	1
Oeu000849.1	pop:POPTR_825577	K01850	chorismate mutase	CHO	2	1
Oeu000849.1	pop:POPTR_825577	K01850	chorismate mutase	CHO	3	1
Oeu000849.1	pop:POPTR_825577	K01850	chorismate mutase	CHO	4	1
Oeu000864.1	vvi:100255295	K02966	small subunit ribosomal protein S19e	CHO	2	1
Oeu000864.1	vvi:100255295	K02966	small subunit ribosomal protein S19e	CHO	3	1
Oeu000864.1	vvi:100255295	K02966	small subunit ribosomal protein S19e	CHO	4	1
Oeu000865.2	vvi:100259477	K01412	mitochondrial processing peptidase	CHO	2	1
Oeu000865.2	vvi:100259477	K01412	mitochondrial processing peptidase	CHO	3	1
Oeu000865.2	vvi:100259477	K01412	mitochondrial processing peptidase	CHO	4	1
Oeu000867.2	vvi:100245726	K00850	6-phosphofructokinase	CHO	2	1
Oeu000867.2	vvi:100245726	K00850	6-phosphofructokinase	CHO	3	1
Oeu000867.2	vvi:100245726	K00850	6-phosphofructokinase	CHO	4	1
Oeu000897.1	zma:100279741	K04506	E3 ubiquitin-protein ligase SIAH1	CHO	2	1
Oeu000897.1	zma:100279741	K04506	E3 ubiquitin-protein ligase SIAH1	CHO	3	1
Oeu000897.1	zma:100279741	K04506	E3 ubiquitin-protein ligase SIAH1	CHO	4	1
Oeu000900.1	--	--	--	CHO	2	1
Oeu000900.1	--	--	--	CHO	3	1
Oeu000900.1	--	--	--	CHO	4	1
Oeu000925.1	pop:POPTR_800730	K09422	myb proto-oncogene protein, plant	CHO	2	1
Oeu000925.1	pop:POPTR_800730	K09422	myb proto-oncogene protein, plant	CHO	3	1
Oeu000925.1	pop:POPTR_800730	K09422	myb proto-oncogene protein, plant	CHO	4	1
Oeu000927.1	pop:POPTR_559288	K05933	aminocyclopropanecarboxylate oxidase	CHO	2	1
Oeu000927.1	pop:POPTR_559288	K05933	aminocyclopropanecarboxylate oxidase	CHO	3	1
Oeu000927.1	pop:POPTR_559288	K05933	aminocyclopropanecarboxylate oxidase	CHO	4	1
Oeu000929.1	rcu:RCOM_0851220	K10881	26 proteasome complex subunit DSS1	CHO	2	1
Oeu000929.1	rcu:RCOM_0851220	K10881	26 proteasome complex subunit DSS1	CHO	3	1
Oeu000929.1	rcu:RCOM_0851220	K10881	26 proteasome complex subunit DSS1	CHO	4	1
Oeu000953.1	--	--	--	CHO	2	1
Oeu000953.1	--	--	--	CHO	3	1
Oeu000953.1	--	--	--	CHO	4	1
Oeu000954.1	ath:AT1G75340	K14321	nucleoporin-like protein 2	CHO	2	1
Oeu000954.1	ath:AT1G75340	K14321	nucleoporin-like protein 2	CHO	3	1
Oeu000954.1	ath:AT1G75340	K14321	nucleoporin-like protein 2	CHO	4	1
Oeu000958.1	vvi:100260845	K12619	5'-3' exoribonuclease 2	CHO	2	1
Oeu000958.1	vvi:100260845	K12619	5'-3' exoribonuclease 2	CHO	3	1
Oeu000958.1	vvi:100260845	K12619	5'-3' exoribonuclease 2	CHO	4	1
Oeu000961.1	nve:NEMVE_v1g116420	K04422	mitogen-activated protein kinase kinase kinase 13	CHO	2	1
Oeu000961.1	nve:NEMVE_v1g116420	K04422	mitogen-activated protein kinase kinase kinase 13	CHO	3	1
Oeu000961.1	nve:NEMVE_v1g116420	K04422	mitogen-activated protein kinase kinase kinase 13	CHO	4	1
Oeu000974.1	--	--	--	CHO	2	1
Oeu000974.1	--	--	--	CHO	3	1
Oeu000974.1	--	--	--	CHO	4	1
Oeu001005.1	rcu:RCOM_1619090	K08856	serine/threonine kinase 16	CHO	2	1
Oeu001005.1	rcu:RCOM_1619090	K08856	serine/threonine kinase 16	CHO	3	1
Oeu001005.1	rcu:RCOM_1619090	K08856	serine/threonine kinase 16	CHO	4	1
Oeu001010.1	--	--	--	CHO	2	1
Oeu001010.1	--	--	--	CHO	3	1
Oeu001010.1	--	--	--	CHO	4	1
Oeu001049.1	vvi:100245061	K03020	DNA-directed RNA polymerases I and III subunit RPAC2	CHO	2	1
Oeu001049.1	vvi:100245061	K03020	DNA-directed RNA polymerases I and III subunit RPAC2	CHO	3	1
Oeu001049.1	vvi:100245061	K03020	DNA-directed RNA polymerases I and III subunit RPAC2	CHO	4	1
Oeu001060.1	--	--	--	CHO	2	1
Oeu001060.1	--	--	--	CHO	3	1
Oeu001060.1	--	--	--	CHO	4	1
Oeu001065.1	rcu:RCOM_1428040	K00514	zeta-carotene desaturase	CHO	2	1
Oeu001065.1	rcu:RCOM_1428040	K00514	zeta-carotene desaturase	CHO	3	1
Oeu001065.1	rcu:RCOM_1428040	K00514	zeta-carotene desaturase	CHO	4	1
Oeu001067.1	--	--	--	CHO	2	1
Oeu001067.1	--	--	--	CHO	3	1
Oeu001067.1	--	--	--	CHO	4	1
Oeu001079.2	ath:AT1G75820	K00924	--	CHO	2	1
Oeu001079.2	ath:AT1G75820	K00924	--	CHO	3	1
Oeu001079.2	ath:AT1G75820	K00924	--	CHO	4	1
Oeu001089.1	spo:SPBC660.15	K14411	RNA-binding protein Musashi	CHO	2	1
Oeu001089.1	spo:SPBC660.15	K14411	RNA-binding protein Musashi	CHO	3	1
Oeu001089.1	spo:SPBC660.15	K14411	RNA-binding protein Musashi	CHO	4	1
Oeu001094.1	--	--	--	CHO	2	1
Oeu001094.1	--	--	--	CHO	3	1
Oeu001094.1	--	--	--	CHO	4	1
Oeu001106.1	vvi:100267066	K09518	DnaJ homolog subfamily B member 12	CHO	2	1
Oeu001106.1	vvi:100267066	K09518	DnaJ homolog subfamily B member 12	CHO	3	1
Oeu001106.1	vvi:100267066	K09518	DnaJ homolog subfamily B member 12	CHO	4	1
Oeu001107.1	--	--	--	CHO	2	1
Oeu001107.1	--	--	--	CHO	3	1
Oeu001107.1	--	--	--	CHO	4	1
Oeu001109.1	--	--	--	CHO	2	1
Oeu001109.1	--	--	--	CHO	3	1
Oeu001109.1	--	--	--	CHO	4	1
Oeu001163.1	--	--	--	CHO	2	1
Oeu001163.1	--	--	--	CHO	3	1
Oeu001163.1	--	--	--	CHO	4	1
Oeu001168.1	vvi:100261865	K00430	peroxidase	CHO	2	1
Oeu001168.1	vvi:100261865	K00430	peroxidase	CHO	3	1
Oeu001168.1	vvi:100261865	K00430	peroxidase	CHO	4	1
Oeu001169.1	--	--	--	CHO	2	1
Oeu001169.1	--	--	--	CHO	3	1
Oeu001169.1	--	--	--	CHO	4	1
Oeu001170.1	ath:AT5G11850	K04424	sterile alpha motif and leucine zipper containing kinase AZK	CHO	2	1
Oeu001170.1	ath:AT5G11850	K04424	sterile alpha motif and leucine zipper containing kinase AZK	CHO	3	1
Oeu001170.1	ath:AT5G11850	K04424	sterile alpha motif and leucine zipper containing kinase AZK	CHO	4	1
Oeu001172.3	vvi:100267071	K01648	ATP citrate (pro-S)-lyase	CHO	2	1
Oeu001172.3	vvi:100267071	K01648	ATP citrate (pro-S)-lyase	CHO	3	1
Oeu001172.3	vvi:100267071	K01648	ATP citrate (pro-S)-lyase	CHO	4	1
Oeu001182.1	--	--	--	CHO	2	1
Oeu001182.1	--	--	--	CHO	3	1
Oeu001182.1	--	--	--	CHO	4	1
Oeu001196.1	--	--	--	CHO	2	1
Oeu001196.1	--	--	--	CHO	3	1
Oeu001196.1	--	--	--	CHO	4	1
Oeu001202.1	--	--	--	CHO	2	1
Oeu001202.1	--	--	--	CHO	3	1
Oeu001202.1	--	--	--	CHO	4	1
Oeu001205.1	--	--	--	CHO	2	1
Oeu001205.1	--	--	--	CHO	3	1
Oeu001205.1	--	--	--	CHO	4	1
Oeu001238.1	pop:POPTR_780392	K13379	--	CHO	2	1
Oeu001238.1	pop:POPTR_780392	K13379	--	CHO	3	1
Oeu001238.1	pop:POPTR_780392	K13379	--	CHO	4	1
Oeu001246.1	osa:4348816	K02717	photosystem II oxygen-evolving enhancer protein 2	CHO	2	1
Oeu001246.1	osa:4348816	K02717	photosystem II oxygen-evolving enhancer protein 2	CHO	3	1
Oeu001246.1	osa:4348816	K02717	photosystem II oxygen-evolving enhancer protein 2	CHO	4	1
Oeu001247.1	--	--	--	CHO	2	1
Oeu001247.1	--	--	--	CHO	3	1
Oeu001247.1	--	--	--	CHO	4	1
Oeu001248.1	vvi:100263947	K07573	exosome complex component CSL4	CHO	2	1
Oeu001248.1	vvi:100263947	K07573	exosome complex component CSL4	CHO	3	1
Oeu001248.1	vvi:100263947	K07573	exosome complex component CSL4	CHO	4	1
Oeu001268.1	--	--	--	CHO	2	1
Oeu001268.1	--	--	--	CHO	3	1
Oeu001268.1	--	--	--	CHO	4	1
Oeu001270.1	--	--	--	CHO	2	1
Oeu001270.1	--	--	--	CHO	3	1
Oeu001270.1	--	--	--	CHO	4	1
Oeu001276.1	--	--	--	CHO	2	1
Oeu001276.1	--	--	--	CHO	3	1
Oeu001276.1	--	--	--	CHO	4	1
Oeu001279.2	osa:4329672	K14486	auxin response factor	CHO	2	1
Oeu001279.2	osa:4329672	K14486	auxin response factor	CHO	3	1
Oeu001279.2	osa:4329672	K14486	auxin response factor	CHO	4	1
Oeu001287.1	vvi:100243331	K01674	carbonic anhydrase	CHO	2	1
Oeu001287.1	vvi:100243331	K01674	carbonic anhydrase	CHO	3	1
Oeu001287.1	vvi:100243331	K01674	carbonic anhydrase	CHO	4	1
Oeu001298.2	--	--	--	CHO	2	1
Oeu001298.2	--	--	--	CHO	3	1
Oeu001298.2	--	--	--	CHO	4	1
Oeu001305.1	sbi:SORBI_08g021380	K03294	basic amino acid/polyamine antiporter, APA family	CHO	2	1
Oeu001305.1	sbi:SORBI_08g021380	K03294	basic amino acid/polyamine antiporter, APA family	CHO	3	1
Oeu001305.1	sbi:SORBI_08g021380	K03294	basic amino acid/polyamine antiporter, APA family	CHO	4	1
Oeu001307.1	--	--	--	CHO	2	1
Oeu001307.1	--	--	--	CHO	3	1
Oeu001307.1	--	--	--	CHO	4	1
Oeu001319.1	rcu:RCOM_1078960	K03768	peptidyl-prolyl cis-trans isomerase B (cyclophilin B)	CHO	2	1
Oeu001319.1	rcu:RCOM_1078960	K03768	peptidyl-prolyl cis-trans isomerase B (cyclophilin B)	CHO	3	1
Oeu001319.1	rcu:RCOM_1078960	K03768	peptidyl-prolyl cis-trans isomerase B (cyclophilin B)	CHO	4	1
Oeu001336.1	--	--	--	CHO	2	1
Oeu001336.1	--	--	--	CHO	3	1
Oeu001336.1	--	--	--	CHO	4	1
Oeu001353.1	rcu:RCOM_0153900	K02870	large subunit ribosomal protein L12e	CHO	2	1
Oeu001353.1	rcu:RCOM_0153900	K02870	large subunit ribosomal protein L12e	CHO	3	1
Oeu001353.1	rcu:RCOM_0153900	K02870	large subunit ribosomal protein L12e	CHO	4	1
Oeu001359.1	scm:SCHCODRAFT_45556	K11294	nucleolin	CHO	2	1
Oeu001359.1	scm:SCHCODRAFT_45556	K11294	nucleolin	CHO	3	1
Oeu001359.1	scm:SCHCODRAFT_45556	K11294	nucleolin	CHO	4	1
Oeu001375.1	zma:100217233	K10601	E3 ubiquitin-protein ligase synoviolin	CHO	2	1
Oeu001375.1	zma:100217233	K10601	E3 ubiquitin-protein ligase synoviolin	CHO	3	1
Oeu001375.1	zma:100217233	K10601	E3 ubiquitin-protein ligase synoviolin	CHO	4	1
Oeu001384.2	osa:4332748	K08282	non-specific serine/threonine protein kinase	CHO	2	1
Oeu001384.2	osa:4332748	K08282	non-specific serine/threonine protein kinase	CHO	3	1
Oeu001384.2	osa:4332748	K08282	non-specific serine/threonine protein kinase	CHO	4	1
Oeu001438.1	vvi:100264890	K02358	elongation factor EF-Tu	CHO	2	1
Oeu001438.1	vvi:100264890	K02358	elongation factor EF-Tu	CHO	3	1
Oeu001438.1	vvi:100264890	K02358	elongation factor EF-Tu	CHO	4	1
Oeu001439.1	gga:417265	K10641	E3 ubiquitin-protein ligase LRSAM1	CHO	2	1
Oeu001439.1	gga:417265	K10641	E3 ubiquitin-protein ligase LRSAM1	CHO	3	1
Oeu001439.1	gga:417265	K10641	E3 ubiquitin-protein ligase LRSAM1	CHO	4	1
Oeu001442.2	ota:Ot13g02430	K10770	alkylated DNA repair protein alkB homolog 8	CHO	2	1
Oeu001442.2	ota:Ot13g02430	K10770	alkylated DNA repair protein alkB homolog 8	CHO	3	1
Oeu001442.2	ota:Ot13g02430	K10770	alkylated DNA repair protein alkB homolog 8	CHO	4	1
Oeu001480.1	--	--	--	CHO	2	1
Oeu001480.1	--	--	--	CHO	3	1
Oeu001480.1	--	--	--	CHO	4	1
Oeu001481.2	vvi:100267343	K12275	translocation protein SEC62	CHO	2	1
Oeu001481.2	vvi:100267343	K12275	translocation protein SEC62	CHO	3	1
Oeu001481.2	vvi:100267343	K12275	translocation protein SEC62	CHO	4	1
Oeu001483.1	rcu:RCOM_1578700	K12876	RNA-binding protein 8A	CHO	2	1
Oeu001483.1	rcu:RCOM_1578700	K12876	RNA-binding protein 8A	CHO	3	1
Oeu001483.1	rcu:RCOM_1578700	K12876	RNA-binding protein 8A	CHO	4	1
Oeu001497.1	--	--	--	CHO	2	1
Oeu001497.1	--	--	--	CHO	3	1
Oeu001497.1	--	--	--	CHO	4	1
Oeu001504.1	--	--	--	CHO	2	1
Oeu001504.1	--	--	--	CHO	3	1
Oeu001504.1	--	--	--	CHO	4	1
Oeu001512.2	vvi:100247958	K14497	protein phosphatase 2C	CHO	2	1
Oeu001512.2	vvi:100247958	K14497	protein phosphatase 2C	CHO	3	1
Oeu001512.2	vvi:100247958	K14497	protein phosphatase 2C	CHO	4	1
Oeu001516.1	mcc:706308	K10594	E3 ubiquitin-protein ligase HERC1	CHO	2	1
Oeu001516.1	mcc:706308	K10594	E3 ubiquitin-protein ligase HERC1	CHO	3	1
Oeu001516.1	mcc:706308	K10594	E3 ubiquitin-protein ligase HERC1	CHO	4	1
Oeu001549.1	dre:100331756	K12182	hepatocyte growth factor-regulated tyrosine kinase substrate	CHO	2	1
Oeu001549.1	dre:100331756	K12182	hepatocyte growth factor-regulated tyrosine kinase substrate	CHO	3	1
Oeu001549.1	dre:100331756	K12182	hepatocyte growth factor-regulated tyrosine kinase substrate	CHO	4	1
Oeu001552.1	--	--	--	CHO	2	1
Oeu001552.1	--	--	--	CHO	3	1
Oeu001552.1	--	--	--	CHO	4	1
Oeu001577.1	--	--	--	CHO	2	1
Oeu001577.1	--	--	--	CHO	3	1
Oeu001577.1	--	--	--	CHO	4	1
Oeu001588.1	rcu:RCOM_0478150	K13415	--	CHO	2	1
Oeu001588.1	rcu:RCOM_0478150	K13415	--	CHO	3	1
Oeu001588.1	rcu:RCOM_0478150	K13415	--	CHO	4	1
Oeu001634.1	pop:POPTR_798561	K04120	ent-copalyl diphosphate synthase	CHO	2	1
Oeu001634.1	pop:POPTR_798561	K04120	ent-copalyl diphosphate synthase	CHO	3	1
Oeu001634.1	pop:POPTR_798561	K04120	ent-copalyl diphosphate synthase	CHO	4	1
Oeu001638.1	ath:AT1G09530	K12126	phytochrome-interacting factor 3	CHO	2	1
Oeu001638.1	ath:AT1G09530	K12126	phytochrome-interacting factor 3	CHO	3	1
Oeu001638.1	ath:AT1G09530	K12126	phytochrome-interacting factor 3	CHO	4	1
Oeu001673.1	rcu:RCOM_0993370	K00697	alpha,alpha-trehalose-phosphate synthase (UDP-forming)	CHO	2	1
Oeu001673.1	rcu:RCOM_0993370	K00697	alpha,alpha-trehalose-phosphate synthase (UDP-forming)	CHO	3	1
Oeu001673.1	rcu:RCOM_0993370	K00697	alpha,alpha-trehalose-phosphate synthase (UDP-forming)	CHO	4	1
Oeu001676.1	pop:POPTR_657096	K00797	spermidine synthase	CHO	2	1
Oeu001676.1	pop:POPTR_657096	K00797	spermidine synthase	CHO	3	1
Oeu001676.1	pop:POPTR_657096	K00797	spermidine synthase	CHO	4	1
Oeu001711.1	dre:568615	K14026	SEL1 protein	CHO	2	1
Oeu001711.1	dre:568615	K14026	SEL1 protein	CHO	3	1
Oeu001711.1	dre:568615	K14026	SEL1 protein	CHO	4	1
Oeu001719.2	vvi:100251026	K12393	AP-1 complex subunit mu	CHO	2	1
Oeu001719.2	vvi:100251026	K12393	AP-1 complex subunit mu	CHO	3	1
Oeu001719.2	vvi:100251026	K12393	AP-1 complex subunit mu	CHO	4	1
Oeu001729.1	--	--	--	CHO	2	1
Oeu001729.1	--	--	--	CHO	3	1
Oeu001729.1	--	--	--	CHO	4	1
Oeu001732.3	vvi:100242458	K07977	Arf/Sar family, other	CHO	2	1
Oeu001732.3	vvi:100242458	K07977	Arf/Sar family, other	CHO	3	1
Oeu001732.3	vvi:100242458	K07977	Arf/Sar family, other	CHO	4	1
Oeu001740.1	tet:TTHERM_00189520	K00344	NADPH2:quinone reductase	CHO	2	1
Oeu001740.1	tet:TTHERM_00189520	K00344	NADPH2:quinone reductase	CHO	3	1
Oeu001740.1	tet:TTHERM_00189520	K00344	NADPH2:quinone reductase	CHO	4	1
Oeu001762.2	pop:POPTR_649601	K05402	toll-interacting protein	CHO	2	1
Oeu001762.2	pop:POPTR_649601	K05402	toll-interacting protein	CHO	3	1
Oeu001762.2	pop:POPTR_649601	K05402	toll-interacting protein	CHO	4	1
Oeu001768.1	ath:AT2G36780	K13496	UDP-glucosyl transferase 73C	CHO	2	1
Oeu001768.1	ath:AT2G36780	K13496	UDP-glucosyl transferase 73C	CHO	3	1
Oeu001768.1	ath:AT2G36780	K13496	UDP-glucosyl transferase 73C	CHO	4	1
Oeu001771.1	pop:POPTR_815673	K02960	small subunit ribosomal protein S16e	CHO	2	1
Oeu001771.1	pop:POPTR_815673	K02960	small subunit ribosomal protein S16e	CHO	3	1
Oeu001771.1	pop:POPTR_815673	K02960	small subunit ribosomal protein S16e	CHO	4	1
Oeu001801.1	pop:POPTR_815654	K02991	small subunit ribosomal protein S6e	CHO	2	1
Oeu001801.1	pop:POPTR_815654	K02991	small subunit ribosomal protein S6e	CHO	3	1
Oeu001801.1	pop:POPTR_815654	K02991	small subunit ribosomal protein S6e	CHO	4	1
Oeu001824.1	vvi:100250067	K02941	large subunit ribosomal protein LP0	CHO	2	1
Oeu001824.1	vvi:100250067	K02941	large subunit ribosomal protein LP0	CHO	3	1
Oeu001824.1	vvi:100250067	K02941	large subunit ribosomal protein LP0	CHO	4	1
Oeu001834.1	vvi:100263076	K06700	proteasome inhibitor subunit 1 (PI31)	CHO	2	1
Oeu001834.1	vvi:100263076	K06700	proteasome inhibitor subunit 1 (PI31)	CHO	3	1
Oeu001834.1	vvi:100263076	K06700	proteasome inhibitor subunit 1 (PI31)	CHO	4	1
Oeu001855.1	rcu:RCOM_1534760	K13416	--	CHO	2	1
Oeu001855.1	rcu:RCOM_1534760	K13416	--	CHO	3	1
Oeu001855.1	rcu:RCOM_1534760	K13416	--	CHO	4	1
Oeu001862.1	vvi:100250187	K08956	AFG3 family protein	CHO	2	1
Oeu001862.1	vvi:100250187	K08956	AFG3 family protein	CHO	3	1
Oeu001862.1	vvi:100250187	K08956	AFG3 family protein	CHO	4	1
Oeu001881.1	ppp:PHYPADRAFT_118478	K14493	gibberellin receptor GID1	CHO	2	1
Oeu001881.1	ppp:PHYPADRAFT_118478	K14493	gibberellin receptor GID1	CHO	3	1
Oeu001881.1	ppp:PHYPADRAFT_118478	K14493	gibberellin receptor GID1	CHO	4	1
Oeu001896.1	osa:4350358	K00939	adenylate kinase	CHO	2	1
Oeu001896.1	osa:4350358	K00939	adenylate kinase	CHO	3	1
Oeu001896.1	osa:4350358	K00939	adenylate kinase	CHO	4	1
Oeu001910.1	ppp:PHYPADRAFT_204256	K04569	copper chaperone for superoxide dismutase	CHO	2	1
Oeu001910.1	ppp:PHYPADRAFT_204256	K04569	copper chaperone for superoxide dismutase	CHO	3	1
Oeu001910.1	ppp:PHYPADRAFT_204256	K04569	copper chaperone for superoxide dismutase	CHO	4	1
Oeu001943.1	vvi:100261052	K02901	large subunit ribosomal protein L27e	CHO	2	1
Oeu001943.1	vvi:100261052	K02901	large subunit ribosomal protein L27e	CHO	3	1
Oeu001943.1	vvi:100261052	K02901	large subunit ribosomal protein L27e	CHO	4	1
Oeu001980.1	--	--	--	CHO	2	1
Oeu001980.1	--	--	--	CHO	3	1
Oeu001980.1	--	--	--	CHO	4	1
Oeu001995.1	sbi:SORBI_04g022830	K14486	auxin response factor	CHO	2	1
Oeu001995.1	sbi:SORBI_04g022830	K14486	auxin response factor	CHO	3	1
Oeu001995.1	sbi:SORBI_04g022830	K14486	auxin response factor	CHO	4	1
Oeu002030.1	ath:AT2G03130	K02935	large subunit ribosomal protein L7/L12	CHO	2	1
Oeu002030.1	ath:AT2G03130	K02935	large subunit ribosomal protein L7/L12	CHO	3	1
Oeu002030.1	ath:AT2G03130	K02935	large subunit ribosomal protein L7/L12	CHO	4	1
Oeu002049.1	--	--	--	CHO	2	1
Oeu002049.1	--	--	--	CHO	3	1
Oeu002049.1	--	--	--	CHO	4	1
Oeu002054.1	vvi:100249270	K14515	EIN3-binding F-box protein	CHO	2	1
Oeu002054.1	vvi:100249270	K14515	EIN3-binding F-box protein	CHO	3	1
Oeu002054.1	vvi:100249270	K14515	EIN3-binding F-box protein	CHO	4	1
Oeu002062.1	vvi:100248027	K09286	EREBP-like factor	CHO	2	1
Oeu002062.1	vvi:100248027	K09286	EREBP-like factor	CHO	3	1
Oeu002062.1	vvi:100248027	K09286	EREBP-like factor	CHO	4	1
Oeu002064.1	--	--	--	CHO	2	1
Oeu002064.1	--	--	--	CHO	3	1
Oeu002064.1	--	--	--	CHO	4	1
Oeu002068.1	--	--	--	CHO	2	1
Oeu002068.1	--	--	--	CHO	3	1
Oeu002068.1	--	--	--	CHO	4	1
Oeu002091.1	--	--	--	CHO	2	1
Oeu002091.1	--	--	--	CHO	3	1
Oeu002091.1	--	--	--	CHO	4	1
Oeu002101.1	bfu:BC1G_11305	K10661	E3 ubiquitin-protein ligase MARCH6	CHO	2	1
Oeu002101.1	bfu:BC1G_11305	K10661	E3 ubiquitin-protein ligase MARCH6	CHO	3	1
Oeu002101.1	bfu:BC1G_11305	K10661	E3 ubiquitin-protein ligase MARCH6	CHO	4	1
Oeu002112.1	rcu:RCOM_0193830	K09755	ferulate-5-hydroxylase	CHO	2	1
Oeu002112.1	rcu:RCOM_0193830	K09755	ferulate-5-hydroxylase	CHO	3	1
Oeu002112.1	rcu:RCOM_0193830	K09755	ferulate-5-hydroxylase	CHO	4	1
Oeu002115.1	pop:POPTR_174370	K00681	gamma-glutamyltranspeptidase	CHO	2	1
Oeu002115.1	pop:POPTR_174370	K00681	gamma-glutamyltranspeptidase	CHO	3	1
Oeu002115.1	pop:POPTR_174370	K00681	gamma-glutamyltranspeptidase	CHO	4	1
Oeu002121.1	cfa:607578	K13044	heterogeneous nuclear ribonucleoprotein A/B/D	CHO	2	1
Oeu002121.1	cfa:607578	K13044	heterogeneous nuclear ribonucleoprotein A/B/D	CHO	3	1
Oeu002121.1	cfa:607578	K13044	heterogeneous nuclear ribonucleoprotein A/B/D	CHO	4	1
Oeu002151.1	--	--	--	CHO	2	1
Oeu002151.1	--	--	--	CHO	3	1
Oeu002151.1	--	--	--	CHO	4	1
Oeu002161.1	ath:AT4G40030	K11253	histone H3	CHO	2	1
Oeu002161.1	ath:AT4G40030	K11253	histone H3	CHO	3	1
Oeu002161.1	ath:AT4G40030	K11253	histone H3	CHO	4	1
Oeu002162.1	vvi:100267829	K06630	tyrosine 3-monooxygenase/tryptophan 5-monooxygenase activation protein	CHO	2	1
Oeu002162.1	vvi:100267829	K06630	tyrosine 3-monooxygenase/tryptophan 5-monooxygenase activation protein	CHO	3	1
Oeu002162.1	vvi:100267829	K06630	tyrosine 3-monooxygenase/tryptophan 5-monooxygenase activation protein	CHO	4	1
Oeu002171.1	vvi:100253110	K11842	ubiquitin carboxyl-terminal hydrolase 12/46	CHO	2	1
Oeu002171.1	vvi:100253110	K11842	ubiquitin carboxyl-terminal hydrolase 12/46	CHO	3	1
Oeu002171.1	vvi:100253110	K11842	ubiquitin carboxyl-terminal hydrolase 12/46	CHO	4	1
Oeu002173.1	--	--	--	CHO	2	1
Oeu002173.1	--	--	--	CHO	3	1
Oeu002173.1	--	--	--	CHO	4	1
Oeu002181.2	--	--	--	CHO	2	1
Oeu002181.2	--	--	--	CHO	3	1
Oeu002181.2	--	--	--	CHO	4	1
Oeu002209.1	--	--	--	CHO	2	1
Oeu002209.1	--	--	--	CHO	3	1
Oeu002209.1	--	--	--	CHO	4	1
Oeu002239.1	vvi:100249742	K07897	Ras-related protein Rab-7A	CHO	2	1
Oeu002239.1	vvi:100249742	K07897	Ras-related protein Rab-7A	CHO	3	1
Oeu002239.1	vvi:100249742	K07897	Ras-related protein Rab-7A	CHO	4	1
Oeu002246.1	ath:AT4G29010	K10527	--	CHO	2	1
Oeu002246.1	ath:AT4G29010	K10527	--	CHO	3	1
Oeu002246.1	ath:AT4G29010	K10527	--	CHO	4	1
Oeu002248.1	ptr:454590	K14651	transcription initiation factor TFIID subunit 15	CHO	2	1
Oeu002248.1	ptr:454590	K14651	transcription initiation factor TFIID subunit 15	CHO	3	1
Oeu002248.1	ptr:454590	K14651	transcription initiation factor TFIID subunit 15	CHO	4	1
Oeu002249.2	cfa:403997	K08142	MFS transporter, SP family, solute carrier family 2 (facilitated glucose transporter), member 3	CHO	2	1
Oeu002249.2	cfa:403997	K08142	MFS transporter, SP family, solute carrier family 2 (facilitated glucose transporter), member 3	CHO	3	1
Oeu002249.2	cfa:403997	K08142	MFS transporter, SP family, solute carrier family 2 (facilitated glucose transporter), member 3	CHO	4	1
Oeu002250.1	bfo:BRAFLDRAFT_124968	K08817	cell cycle related kinase	CHO	2	1
Oeu002250.1	bfo:BRAFLDRAFT_124968	K08817	cell cycle related kinase	CHO	3	1
Oeu002250.1	bfo:BRAFLDRAFT_124968	K08817	cell cycle related kinase	CHO	4	1
Oeu002270.1	vvi:100251093	K09566	peptidyl-prolyl isomerase G (cyclophilin G)	CHO	2	1
Oeu002270.1	vvi:100251093	K09566	peptidyl-prolyl isomerase G (cyclophilin G)	CHO	3	1
Oeu002270.1	vvi:100251093	K09566	peptidyl-prolyl isomerase G (cyclophilin G)	CHO	4	1
Oeu002277.1	--	--	--	CHO	2	1
Oeu002277.1	--	--	--	CHO	3	1
Oeu002277.1	--	--	--	CHO	4	1
Oeu002280.2	rcu:RCOM_0992190	K00383	glutathione reductase (NADPH)	CHO	2	1
Oeu002280.2	rcu:RCOM_0992190	K00383	glutathione reductase (NADPH)	CHO	3	1
Oeu002280.2	rcu:RCOM_0992190	K00383	glutathione reductase (NADPH)	CHO	4	1
Oeu002283.2	ath:AT2G30620	K11275	histone H1/5	CHO	2	1
Oeu002283.2	ath:AT2G30620	K11275	histone H1/5	CHO	3	1
Oeu002283.2	ath:AT2G30620	K11275	histone H1/5	CHO	4	1
Oeu002290.1	--	--	--	CHO	2	1
Oeu002290.1	--	--	--	CHO	3	1
Oeu002290.1	--	--	--	CHO	4	1
Oeu002323.1	vvi:100253859	K14190	GDP-L-galactose phosphorylase	CHO	2	1
Oeu002323.1	vvi:100253859	K14190	GDP-L-galactose phosphorylase	CHO	3	1
Oeu002323.1	vvi:100253859	K14190	GDP-L-galactose phosphorylase	CHO	4	1
Oeu002334.2	dmo:Dmoj_GI16385	K01930	folylpolyglutamate synthase	CHO	2	1
Oeu002334.2	dmo:Dmoj_GI16385	K01930	folylpolyglutamate synthase	CHO	3	1
Oeu002334.2	dmo:Dmoj_GI16385	K01930	folylpolyglutamate synthase	CHO	4	1
Oeu002359.1	--	--	--	CHO	2	1
Oeu002359.1	--	--	--	CHO	3	1
Oeu002359.1	--	--	--	CHO	4	1
Oeu002376.1	vvi:100261282	K00419	ubiquinol-cytochrome c reductase subunit 9	CHO	2	1
Oeu002376.1	vvi:100261282	K00419	ubiquinol-cytochrome c reductase subunit 9	CHO	3	1
Oeu002376.1	vvi:100261282	K00419	ubiquinol-cytochrome c reductase subunit 9	CHO	4	1
Oeu002382.1	vvi:100261796	K10798	poly [ADP-ribose] polymerase	CHO	2	1
Oeu002382.1	vvi:100261796	K10798	poly [ADP-ribose] polymerase	CHO	3	1
Oeu002382.1	vvi:100261796	K10798	poly [ADP-ribose] polymerase	CHO	4	1
Oeu002392.1	vvi:100259091	K14574	ribosome maturation protein SDO1	CHO	2	1
Oeu002392.1	vvi:100259091	K14574	ribosome maturation protein SDO1	CHO	3	1
Oeu002392.1	vvi:100259091	K14574	ribosome maturation protein SDO1	CHO	4	1
Oeu002412.1	vvi:100264130	K03033	26S proteasome regulatory subunit N3	CHO	2	1
Oeu002412.1	vvi:100264130	K03033	26S proteasome regulatory subunit N3	CHO	3	1
Oeu002412.1	vvi:100264130	K03033	26S proteasome regulatory subunit N3	CHO	4	1
Oeu002413.1	sbi:SORBI_01g001220	K13030	cyanohydrin beta-glucosyltransferase	CHO	2	1
Oeu002413.1	sbi:SORBI_01g001220	K13030	cyanohydrin beta-glucosyltransferase	CHO	3	1
Oeu002413.1	sbi:SORBI_01g001220	K13030	cyanohydrin beta-glucosyltransferase	CHO	4	1
Oeu002414.1	sbi:SORBI_01g001220	K13030	cyanohydrin beta-glucosyltransferase	CHO	2	1
Oeu002414.1	sbi:SORBI_01g001220	K13030	cyanohydrin beta-glucosyltransferase	CHO	3	1
Oeu002414.1	sbi:SORBI_01g001220	K13030	cyanohydrin beta-glucosyltransferase	CHO	4	1
Oeu002437.1	--	--	--	CHO	2	1
Oeu002437.1	--	--	--	CHO	3	1
Oeu002437.1	--	--	--	CHO	4	1
Oeu002442.1	vvi:100255251	K14497	protein phosphatase 2C	CHO	2	1
Oeu002442.1	vvi:100255251	K14497	protein phosphatase 2C	CHO	3	1
Oeu002442.1	vvi:100255251	K14497	protein phosphatase 2C	CHO	4	1
Oeu002491.1	--	--	--	CHO	2	1
Oeu002491.1	--	--	--	CHO	3	1
Oeu002491.1	--	--	--	CHO	4	1
Oeu002492.3	vvi:100244694	K02218	casein kinase 1	CHO	2	1
Oeu002492.3	vvi:100244694	K02218	casein kinase 1	CHO	3	1
Oeu002492.3	vvi:100244694	K02218	casein kinase 1	CHO	4	1
Oeu002498.1	pop:POPTR_657794	K09651	rhomboid domain-containing protein 1	CHO	2	1
Oeu002498.1	pop:POPTR_657794	K09651	rhomboid domain-containing protein 1	CHO	3	1
Oeu002498.1	pop:POPTR_657794	K09651	rhomboid domain-containing protein 1	CHO	4	1
Oeu002501.1	pop:POPTR_829355	K04077	chaperonin GroEL	CHO	2	1
Oeu002501.1	pop:POPTR_829355	K04077	chaperonin GroEL	CHO	3	1
Oeu002501.1	pop:POPTR_829355	K04077	chaperonin GroEL	CHO	4	1
Oeu002539.1	--	--	--	CHO	2	1
Oeu002539.1	--	--	--	CHO	3	1
Oeu002539.1	--	--	--	CHO	4	1
Oeu002545.1	rcu:RCOM_0251360	K00648	3-oxoacyl-[acyl-carrier-protein] synthase III	CHO	2	1
Oeu002545.1	rcu:RCOM_0251360	K00648	3-oxoacyl-[acyl-carrier-protein] synthase III	CHO	3	1
Oeu002545.1	rcu:RCOM_0251360	K00648	3-oxoacyl-[acyl-carrier-protein] synthase III	CHO	4	1
Oeu002547.1	vvi:100242786	K01535	H+-transporting ATPase	CHO	2	1
Oeu002547.1	vvi:100242786	K01535	H+-transporting ATPase	CHO	3	1
Oeu002547.1	vvi:100242786	K01535	H+-transporting ATPase	CHO	4	1
Oeu002604.1	--	--	--	CHO	2	1
Oeu002604.1	--	--	--	CHO	3	1
Oeu002604.1	--	--	--	CHO	4	1
Oeu002605.1	--	--	--	CHO	2	1
Oeu002605.1	--	--	--	CHO	3	1
Oeu002605.1	--	--	--	CHO	4	1
Oeu002608.1	vvi:100265735	K00981	phosphatidate cytidylyltransferase	CHO	2	1
Oeu002608.1	vvi:100265735	K00981	phosphatidate cytidylyltransferase	CHO	3	1
Oeu002608.1	vvi:100265735	K00981	phosphatidate cytidylyltransferase	CHO	4	1
Oeu002612.1	ath:AT3G22950	K07977	Arf/Sar family, other	CHO	2	1
Oeu002612.1	ath:AT3G22950	K07977	Arf/Sar family, other	CHO	3	1
Oeu002612.1	ath:AT3G22950	K07977	Arf/Sar family, other	CHO	4	1
Oeu002667.1	--	--	--	CHO	2	1
Oeu002667.1	--	--	--	CHO	3	1
Oeu002667.1	--	--	--	CHO	4	1
Oeu002678.1	ath:AT1G32270	K08488	syntaxin 7	CHO	2	1
Oeu002678.1	ath:AT1G32270	K08488	syntaxin 7	CHO	3	1
Oeu002678.1	ath:AT1G32270	K08488	syntaxin 7	CHO	4	1
Oeu002690.1	vvi:100244218	K11801	WD repeat-containing protein 23	CHO	2	1
Oeu002690.1	vvi:100244218	K11801	WD repeat-containing protein 23	CHO	3	1
Oeu002690.1	vvi:100244218	K11801	WD repeat-containing protein 23	CHO	4	1
Oeu002694.1	pop:POPTR_552633	K14493	gibberellin receptor GID1	CHO	2	1
Oeu002694.1	pop:POPTR_552633	K14493	gibberellin receptor GID1	CHO	3	1
Oeu002694.1	pop:POPTR_552633	K14493	gibberellin receptor GID1	CHO	4	1
Oeu002726.2	ppp:PHYPADRAFT_98030	K14400	pre-mRNA cleavage complex 2 protein Pcf11	CHO	2	1
Oeu002726.2	ppp:PHYPADRAFT_98030	K14400	pre-mRNA cleavage complex 2 protein Pcf11	CHO	3	1
Oeu002726.2	ppp:PHYPADRAFT_98030	K14400	pre-mRNA cleavage complex 2 protein Pcf11	CHO	4	1
Oeu002727.1	rcu:RCOM_0905230	K13989	Derlin-2/3	CHO	2	1
Oeu002727.1	rcu:RCOM_0905230	K13989	Derlin-2/3	CHO	3	1
Oeu002727.1	rcu:RCOM_0905230	K13989	Derlin-2/3	CHO	4	1
Oeu002736.1	pop:POPTR_647567	K00430	peroxidase	CHO	2	1
Oeu002736.1	pop:POPTR_647567	K00430	peroxidase	CHO	3	1
Oeu002736.1	pop:POPTR_647567	K00430	peroxidase	CHO	4	1
Oeu002745.1	vvi:100249972	K14009	B-cell receptor-associated protein 31	CHO	2	1
Oeu002745.1	vvi:100249972	K14009	B-cell receptor-associated protein 31	CHO	3	1
Oeu002745.1	vvi:100249972	K14009	B-cell receptor-associated protein 31	CHO	4	1
Oeu002749.1	pop:POPTR_568093	K14012	UBX domain-containing protein 1	CHO	2	1
Oeu002749.1	pop:POPTR_568093	K14012	UBX domain-containing protein 1	CHO	3	1
Oeu002749.1	pop:POPTR_568093	K14012	UBX domain-containing protein 1	CHO	4	1
Oeu002759.1	--	--	--	CHO	2	1
Oeu002759.1	--	--	--	CHO	3	1
Oeu002759.1	--	--	--	CHO	4	1
Oeu002760.2	rcu:RCOM_1299530	K03138	transcription initiation factor TFIIF subunit alpha	CHO	2	1
Oeu002760.2	rcu:RCOM_1299530	K03138	transcription initiation factor TFIIF subunit alpha	CHO	3	1
Oeu002760.2	rcu:RCOM_1299530	K03138	transcription initiation factor TFIIF subunit alpha	CHO	4	1
Oeu002792.1	--	--	--	CHO	2	1
Oeu002792.1	--	--	--	CHO	3	1
Oeu002792.1	--	--	--	CHO	4	1
Oeu002796.1	rcu:RCOM_1574740	K01011	--	CHO	2	1
Oeu002796.1	rcu:RCOM_1574740	K01011	--	CHO	3	1
Oeu002796.1	rcu:RCOM_1574740	K01011	--	CHO	4	1
Oeu002800.1	--	--	--	CHO	2	1
Oeu002800.1	--	--	--	CHO	3	1
Oeu002800.1	--	--	--	CHO	4	1
Oeu002804.1	--	--	--	CHO	2	1
Oeu002804.1	--	--	--	CHO	3	1
Oeu002804.1	--	--	--	CHO	4	1
Oeu002815.1	--	--	--	CHO	2	1
Oeu002815.1	--	--	--	CHO	3	1
Oeu002815.1	--	--	--	CHO	4	1
Oeu002829.2	cpv:cgd5_3750	K10427	dynactin 5	CHO	2	1
Oeu002829.2	cpv:cgd5_3750	K10427	dynactin 5	CHO	3	1
Oeu002829.2	cpv:cgd5_3750	K10427	dynactin 5	CHO	4	1
Oeu002844.2	rcu:RCOM_1593760	K14503	brassinosteroid resistant 1/2	CHO	2	1
Oeu002844.2	rcu:RCOM_1593760	K14503	brassinosteroid resistant 1/2	CHO	3	1
Oeu002844.2	rcu:RCOM_1593760	K14503	brassinosteroid resistant 1/2	CHO	4	1
Oeu002851.2	sbi:SORBI_02g007010	K12191	charged multivesicular body protein 2A	CHO	2	1
Oeu002851.2	sbi:SORBI_02g007010	K12191	charged multivesicular body protein 2A	CHO	3	1
Oeu002851.2	sbi:SORBI_02g007010	K12191	charged multivesicular body protein 2A	CHO	4	1
Oeu002854.1	vvi:100267348	K08681	glutamine amidotransferase	CHO	2	1
Oeu002854.1	vvi:100267348	K08681	glutamine amidotransferase	CHO	3	1
Oeu002854.1	vvi:100267348	K08681	glutamine amidotransferase	CHO	4	1
Oeu002855.1	vvi:100267348	K08681	glutamine amidotransferase	CHO	2	1
Oeu002855.1	vvi:100267348	K08681	glutamine amidotransferase	CHO	3	1
Oeu002855.1	vvi:100267348	K08681	glutamine amidotransferase	CHO	4	1
Oeu002862.1	--	--	--	CHO	2	1
Oeu002862.1	--	--	--	CHO	3	1
Oeu002862.1	--	--	--	CHO	4	1
Oeu002863.1	vvi:100260845	K12619	5'-3' exoribonuclease 2	CHO	2	1
Oeu002863.1	vvi:100260845	K12619	5'-3' exoribonuclease 2	CHO	3	1
Oeu002863.1	vvi:100260845	K12619	5'-3' exoribonuclease 2	CHO	4	1
Oeu002870.2	--	--	--	CHO	2	1
Oeu002870.2	--	--	--	CHO	3	1
Oeu002870.2	--	--	--	CHO	4	1
Oeu002883.1	rcu:RCOM_0776160	K14638	--	CHO	2	1
Oeu002883.1	rcu:RCOM_0776160	K14638	--	CHO	3	1
Oeu002883.1	rcu:RCOM_0776160	K14638	--	CHO	4	1
Oeu002884.1	rcu:RCOM_1556410	K02257	protoheme IX farnesyltransferase	CHO	2	1
Oeu002884.1	rcu:RCOM_1556410	K02257	protoheme IX farnesyltransferase	CHO	3	1
Oeu002884.1	rcu:RCOM_1556410	K02257	protoheme IX farnesyltransferase	CHO	4	1
Oeu002886.1	mmu:17250	K05665	ATP-binding cassette, subfamily C (CFTR/MRP), member 1	CHO	2	1
Oeu002886.1	mmu:17250	K05665	ATP-binding cassette, subfamily C (CFTR/MRP), member 1	CHO	3	1
Oeu002886.1	mmu:17250	K05665	ATP-binding cassette, subfamily C (CFTR/MRP), member 1	CHO	4	1
Oeu002888.1	vvi:100244090	K03253	translation initiation factor eIF-3 subunit 9	CHO	2	1
Oeu002888.1	vvi:100244090	K03253	translation initiation factor eIF-3 subunit 9	CHO	3	1
Oeu002888.1	vvi:100244090	K03253	translation initiation factor eIF-3 subunit 9	CHO	4	1
Oeu002896.3	vvi:100241478	K13800	--	CHO	2	1
Oeu002896.3	vvi:100241478	K13800	--	CHO	3	1
Oeu002896.3	vvi:100241478	K13800	--	CHO	4	1
Oeu002901.1	nvi:100115628	K07976	Rab family, other	CHO	2	1
Oeu002901.1	nvi:100115628	K07976	Rab family, other	CHO	3	1
Oeu002901.1	nvi:100115628	K07976	Rab family, other	CHO	4	1
Oeu002939.1	xla:380287	K12837	splicing factor U2AF 65 kDa subunit	CHO	2	1
Oeu002939.1	xla:380287	K12837	splicing factor U2AF 65 kDa subunit	CHO	3	1
Oeu002939.1	xla:380287	K12837	splicing factor U2AF 65 kDa subunit	CHO	4	1
Oeu002955.1	vvi:100259733	K10949	ER lumen protein retaining receptor	CHO	2	1
Oeu002955.1	vvi:100259733	K10949	ER lumen protein retaining receptor	CHO	3	1
Oeu002955.1	vvi:100259733	K10949	ER lumen protein retaining receptor	CHO	4	1
Oeu002965.1	ath:AT2G21260	K00085	aldose-6-phosphate reductase (NADPH2)	CHO	2	1
Oeu002965.1	ath:AT2G21260	K00085	aldose-6-phosphate reductase (NADPH2)	CHO	3	1
Oeu002965.1	ath:AT2G21260	K00085	aldose-6-phosphate reductase (NADPH2)	CHO	4	1
Oeu003019.1	rcu:RCOM_1381930	K13449	pathogenesis-related protein 1	CHO	2	1
Oeu003019.1	rcu:RCOM_1381930	K13449	pathogenesis-related protein 1	CHO	3	1
Oeu003019.1	rcu:RCOM_1381930	K13449	pathogenesis-related protein 1	CHO	4	1
Oeu003067.1	--	--	--	CHO	2	1
Oeu003067.1	--	--	--	CHO	3	1
Oeu003067.1	--	--	--	CHO	4	1
Oeu003076.1	--	--	--	CHO	2	1
Oeu003076.1	--	--	--	CHO	3	1
Oeu003076.1	--	--	--	CHO	4	1
Oeu003108.1	ath:AT1G79650	K10839	UV excision repair protein RAD23	CHO	2	1
Oeu003108.1	ath:AT1G79650	K10839	UV excision repair protein RAD23	CHO	3	1
Oeu003108.1	ath:AT1G79650	K10839	UV excision repair protein RAD23	CHO	4	1
Oeu003119.2	--	--	--	CHO	2	1
Oeu003119.2	--	--	--	CHO	3	1
Oeu003119.2	--	--	--	CHO	4	1
Oeu003126.2	--	--	--	CHO	2	1
Oeu003126.2	--	--	--	CHO	3	1
Oeu003126.2	--	--	--	CHO	4	1
Oeu003129.1	--	--	--	CHO	2	1
Oeu003129.1	--	--	--	CHO	3	1
Oeu003129.1	--	--	--	CHO	4	1
Oeu003161.1	bmy:Bm1_38725	K01931	protein neuralized	CHO	2	1
Oeu003161.1	bmy:Bm1_38725	K01931	protein neuralized	CHO	3	1
Oeu003161.1	bmy:Bm1_38725	K01931	protein neuralized	CHO	4	1
Oeu003172.1	pop:POPTR_805764	K06130	lysophospholipase II	CHO	2	1
Oeu003172.1	pop:POPTR_805764	K06130	lysophospholipase II	CHO	3	1
Oeu003172.1	pop:POPTR_805764	K06130	lysophospholipase II	CHO	4	1
Oeu003174.1	--	--	--	CHO	2	1
Oeu003174.1	--	--	--	CHO	3	1
Oeu003174.1	--	--	--	CHO	4	1
Oeu003182.1	vvi:100268043	K02876	large subunit ribosomal protein L15	CHO	2	1
Oeu003182.1	vvi:100268043	K02876	large subunit ribosomal protein L15	CHO	3	1
Oeu003182.1	vvi:100268043	K02876	large subunit ribosomal protein L15	CHO	4	1
Oeu003184.1	bfo:BRAFLDRAFT_62571	K01054	acylglycerol lipase	CHO	2	1
Oeu003184.1	bfo:BRAFLDRAFT_62571	K01054	acylglycerol lipase	CHO	3	1
Oeu003184.1	bfo:BRAFLDRAFT_62571	K01054	acylglycerol lipase	CHO	4	1
Oeu003185.3	--	--	--	CHO	2	1
Oeu003185.3	--	--	--	CHO	3	1
Oeu003185.3	--	--	--	CHO	4	1
Oeu003202.1	--	--	--	CHO	2	1
Oeu003202.1	--	--	--	CHO	3	1
Oeu003202.1	--	--	--	CHO	4	1
Oeu003215.1	sbi:SORBI_03g032560	K02218	casein kinase 1	CHO	2	1
Oeu003215.1	sbi:SORBI_03g032560	K02218	casein kinase 1	CHO	3	1
Oeu003215.1	sbi:SORBI_03g032560	K02218	casein kinase 1	CHO	4	1
Oeu003219.1	vvi:100246957	K12501	homogentisate solanesyltransferase	CHO	2	1
Oeu003219.1	vvi:100246957	K12501	homogentisate solanesyltransferase	CHO	3	1
Oeu003219.1	vvi:100246957	K12501	homogentisate solanesyltransferase	CHO	4	1
Oeu003261.1	pop:POPTR_577431	K10949	ER lumen protein retaining receptor	CHO	2	1
Oeu003261.1	pop:POPTR_577431	K10949	ER lumen protein retaining receptor	CHO	3	1
Oeu003261.1	pop:POPTR_577431	K10949	ER lumen protein retaining receptor	CHO	4	1
Oeu003262.1	afm:AFUA_7G07100	K00777	--	CHO	2	1
Oeu003262.1	afm:AFUA_7G07100	K00777	--	CHO	3	1
Oeu003262.1	afm:AFUA_7G07100	K00777	--	CHO	4	1
Oeu003268.1	vvi:100247134	K03946	--	CHO	2	1
Oeu003268.1	vvi:100247134	K03946	--	CHO	3	1
Oeu003268.1	vvi:100247134	K03946	--	CHO	4	1
Oeu003279.1	--	--	--	CHO	2	1
Oeu003279.1	--	--	--	CHO	3	1
Oeu003279.1	--	--	--	CHO	4	1
Oeu003301.1	--	--	--	CHO	2	1
Oeu003301.1	--	--	--	CHO	3	1
Oeu003301.1	--	--	--	CHO	4	1
Oeu003307.1	--	--	--	CHO	2	1
Oeu003307.1	--	--	--	CHO	3	1
Oeu003307.1	--	--	--	CHO	4	1
Oeu003330.1	--	--	--	CHO	2	1
Oeu003330.1	--	--	--	CHO	3	1
Oeu003330.1	--	--	--	CHO	4	1
Oeu003331.1	rcu:RCOM_1581930	K03949	--	CHO	2	1
Oeu003331.1	rcu:RCOM_1581930	K03949	--	CHO	3	1
Oeu003331.1	rcu:RCOM_1581930	K03949	--	CHO	4	1
Oeu003332.1	--	--	--	CHO	2	1
Oeu003332.1	--	--	--	CHO	3	1
Oeu003332.1	--	--	--	CHO	4	1
Oeu003334.1	vcn:VOLCADRAFT_103251	K00861	riboflavin kinase	CHO	2	1
Oeu003334.1	vcn:VOLCADRAFT_103251	K00861	riboflavin kinase	CHO	3	1
Oeu003334.1	vcn:VOLCADRAFT_103251	K00861	riboflavin kinase	CHO	4	1
Oeu003385.2	pop:POPTR_803601	K13947	--	CHO	2	1
Oeu003385.2	pop:POPTR_803601	K13947	--	CHO	3	1
Oeu003385.2	pop:POPTR_803601	K13947	--	CHO	4	1
Oeu003389.1	--	--	--	CHO	2	1
Oeu003389.1	--	--	--	CHO	3	1
Oeu003389.1	--	--	--	CHO	4	1
Oeu003404.1	pno:SNOG_09508	K08735	DNA mismatch repair protein MSH2	CHO	2	1
Oeu003404.1	pno:SNOG_09508	K08735	DNA mismatch repair protein MSH2	CHO	3	1
Oeu003404.1	pno:SNOG_09508	K08735	DNA mismatch repair protein MSH2	CHO	4	1
Oeu003419.1	--	--	--	CHO	2	1
Oeu003419.1	--	--	--	CHO	3	1
Oeu003419.1	--	--	--	CHO	4	1
Oeu003425.1	pop:POPTR_679968	K13412	calcium-dependent protein kinase	CHO	2	1
Oeu003425.1	pop:POPTR_679968	K13412	calcium-dependent protein kinase	CHO	3	1
Oeu003425.1	pop:POPTR_679968	K13412	calcium-dependent protein kinase	CHO	4	1
Oeu003433.1	--	--	--	CHO	2	1
Oeu003433.1	--	--	--	CHO	3	1
Oeu003433.1	--	--	--	CHO	4	1
Oeu003438.2	vvi:100245071	K08235	xyloglucan:xyloglucosyl transferase	CHO	2	1
Oeu003438.2	vvi:100245071	K08235	xyloglucan:xyloglucosyl transferase	CHO	3	1
Oeu003438.2	vvi:100245071	K08235	xyloglucan:xyloglucosyl transferase	CHO	4	1
Oeu003478.1	pop:POPTR_663797	K08679	UDP-glucuronate 4-epimerase	CHO	2	1
Oeu003478.1	pop:POPTR_663797	K08679	UDP-glucuronate 4-epimerase	CHO	3	1
Oeu003478.1	pop:POPTR_663797	K08679	UDP-glucuronate 4-epimerase	CHO	4	1
Oeu003502.2	rcu:RCOM_0492540	K14509	ethylene receptor	CHO	2	1
Oeu003502.2	rcu:RCOM_0492540	K14509	ethylene receptor	CHO	3	1
Oeu003502.2	rcu:RCOM_0492540	K14509	ethylene receptor	CHO	4	1
Oeu003570.1	--	--	--	CHO	2	1
Oeu003570.1	--	--	--	CHO	3	1
Oeu003570.1	--	--	--	CHO	4	1
Oeu003627.2	ath:AT1G09530	K12126	phytochrome-interacting factor 3	CHO	2	1
Oeu003627.2	ath:AT1G09530	K12126	phytochrome-interacting factor 3	CHO	3	1
Oeu003627.2	ath:AT1G09530	K12126	phytochrome-interacting factor 3	CHO	4	1
Oeu003635.1	pop:POPTR_717001	K02221	YggT family protein	CHO	2	1
Oeu003635.1	pop:POPTR_717001	K02221	YggT family protein	CHO	3	1
Oeu003635.1	pop:POPTR_717001	K02221	YggT family protein	CHO	4	1
Oeu003650.1	ath:AT5G47750	K08286	protein-serine/threonine kinase	CHO	2	1
Oeu003650.1	ath:AT5G47750	K08286	protein-serine/threonine kinase	CHO	3	1
Oeu003650.1	ath:AT5G47750	K08286	protein-serine/threonine kinase	CHO	4	1
Oeu003656.1	--	--	--	CHO	2	1
Oeu003656.1	--	--	--	CHO	3	1
Oeu003656.1	--	--	--	CHO	4	1
Oeu003665.1	ppp:PHYPADRAFT_95922	K13105	proline-rich protein PRCC	CHO	2	1
Oeu003665.1	ppp:PHYPADRAFT_95922	K13105	proline-rich protein PRCC	CHO	3	1
Oeu003665.1	ppp:PHYPADRAFT_95922	K13105	proline-rich protein PRCC	CHO	4	1
Oeu003681.1	ath:AT2G39780	K01166	ribonuclease T2	CHO	2	1
Oeu003681.1	ath:AT2G39780	K01166	ribonuclease T2	CHO	3	1
Oeu003681.1	ath:AT2G39780	K01166	ribonuclease T2	CHO	4	1
Oeu003685.1	pop:POPTR_827713	K02932	large subunit ribosomal protein L5e	CHO	2	1
Oeu003685.1	pop:POPTR_827713	K02932	large subunit ribosomal protein L5e	CHO	3	1
Oeu003685.1	pop:POPTR_827713	K02932	large subunit ribosomal protein L5e	CHO	4	1
Oeu003695.1	dre:394107	K13201	nucleolysin TIAR	CHO	2	1
Oeu003695.1	dre:394107	K13201	nucleolysin TIAR	CHO	3	1
Oeu003695.1	dre:394107	K13201	nucleolysin TIAR	CHO	4	1
Oeu003698.1	ath:AT3G05120	K14493	gibberellin receptor GID1	CHO	2	1
Oeu003698.1	ath:AT3G05120	K14493	gibberellin receptor GID1	CHO	3	1
Oeu003698.1	ath:AT3G05120	K14493	gibberellin receptor GID1	CHO	4	1
Oeu003703.1	xtr:100491891	K13304	serum/glucocorticoid-regulated kinase 3	CHO	2	1
Oeu003703.1	xtr:100491891	K13304	serum/glucocorticoid-regulated kinase 3	CHO	3	1
Oeu003703.1	xtr:100491891	K13304	serum/glucocorticoid-regulated kinase 3	CHO	4	1
Oeu003718.1	ppl:POSPLDRAFT_95708	K07253	phenylpyruvate tautomerase	CHO	2	1
Oeu003718.1	ppl:POSPLDRAFT_95708	K07253	phenylpyruvate tautomerase	CHO	3	1
Oeu003718.1	ppl:POSPLDRAFT_95708	K07253	phenylpyruvate tautomerase	CHO	4	1
Oeu003724.1	--	--	--	CHO	2	1
Oeu003724.1	--	--	--	CHO	3	1
Oeu003724.1	--	--	--	CHO	4	1
Oeu003728.1	pop:POPTR_719769	K10703	3-hydroxy acyl-CoA dehydratase	CHO	2	1
Oeu003728.1	pop:POPTR_719769	K10703	3-hydroxy acyl-CoA dehydratase	CHO	3	1
Oeu003728.1	pop:POPTR_719769	K10703	3-hydroxy acyl-CoA dehydratase	CHO	4	1
Oeu003729.1	rcu:RCOM_1447530	K02975	small subunit ribosomal protein S25e	CHO	2	1
Oeu003729.1	rcu:RCOM_1447530	K02975	small subunit ribosomal protein S25e	CHO	3	1
Oeu003729.1	rcu:RCOM_1447530	K02975	small subunit ribosomal protein S25e	CHO	4	1
Oeu003791.1	rcu:RCOM_1381930	K13449	pathogenesis-related protein 1	CHO	2	1
Oeu003791.1	rcu:RCOM_1381930	K13449	pathogenesis-related protein 1	CHO	3	1
Oeu003791.1	rcu:RCOM_1381930	K13449	pathogenesis-related protein 1	CHO	4	1
Oeu003798.1	pop:POPTR_667694	K00083	cinnamyl-alcohol dehydrogenase	CHO	2	1
Oeu003798.1	pop:POPTR_667694	K00083	cinnamyl-alcohol dehydrogenase	CHO	3	1
Oeu003798.1	pop:POPTR_667694	K00083	cinnamyl-alcohol dehydrogenase	CHO	4	1
Oeu003800.1	pop:POPTR_667694	K00083	cinnamyl-alcohol dehydrogenase	CHO	2	1
Oeu003800.1	pop:POPTR_667694	K00083	cinnamyl-alcohol dehydrogenase	CHO	3	1
Oeu003800.1	pop:POPTR_667694	K00083	cinnamyl-alcohol dehydrogenase	CHO	4	1
Oeu003801.3	pop:POPTR_667694	K00083	cinnamyl-alcohol dehydrogenase	CHO	2	1
Oeu003801.3	pop:POPTR_667694	K00083	cinnamyl-alcohol dehydrogenase	CHO	3	1
Oeu003801.3	pop:POPTR_667694	K00083	cinnamyl-alcohol dehydrogenase	CHO	4	1
Oeu003811.1	rcu:RCOM_0410350	K01662	1-deoxy-D-xylulose-5-phosphate synthase	CHO	2	1
Oeu003811.1	rcu:RCOM_0410350	K01662	1-deoxy-D-xylulose-5-phosphate synthase	CHO	3	1
Oeu003811.1	rcu:RCOM_0410350	K01662	1-deoxy-D-xylulose-5-phosphate synthase	CHO	4	1
Oeu003828.2	pop:POPTR_823076	K14325	RNA-binding protein with serine-rich domain 1	CHO	2	1
Oeu003828.2	pop:POPTR_823076	K14325	RNA-binding protein with serine-rich domain 1	CHO	3	1
Oeu003828.2	pop:POPTR_823076	K14325	RNA-binding protein with serine-rich domain 1	CHO	4	1
Oeu003854.1	rcu:RCOM_1321820	K00549	5-methyltetrahydropteroyltriglutamate--homocysteine methyltransferase	CHO	2	1
Oeu003854.1	rcu:RCOM_1321820	K00549	5-methyltetrahydropteroyltriglutamate--homocysteine methyltransferase	CHO	3	1
Oeu003854.1	rcu:RCOM_1321820	K00549	5-methyltetrahydropteroyltriglutamate--homocysteine methyltransferase	CHO	4	1
Oeu003870.1	vvi:100258748	K08496	golgi SNAP receptor complex member 2	CHO	2	1
Oeu003870.1	vvi:100258748	K08496	golgi SNAP receptor complex member 2	CHO	3	1
Oeu003870.1	vvi:100258748	K08496	golgi SNAP receptor complex member 2	CHO	4	1
Oeu003908.1	--	--	--	CHO	2	1
Oeu003908.1	--	--	--	CHO	3	1
Oeu003908.1	--	--	--	CHO	4	1
Oeu003915.1	--	--	--	CHO	2	1
Oeu003915.1	--	--	--	CHO	3	1
Oeu003915.1	--	--	--	CHO	4	1
Oeu003939.3	rcu:RCOM_0608890	K06269	protein phosphatase 1, catalytic subunit	CHO	2	1
Oeu003939.3	rcu:RCOM_0608890	K06269	protein phosphatase 1, catalytic subunit	CHO	3	1
Oeu003939.3	rcu:RCOM_0608890	K06269	protein phosphatase 1, catalytic subunit	CHO	4	1
Oeu003956.1	ath:AT3G59420	K00924	--	CHO	2	1
Oeu003956.1	ath:AT3G59420	K00924	--	CHO	3	1
Oeu003956.1	ath:AT3G59420	K00924	--	CHO	4	1
Oeu003963.1	mbr:MONBRDRAFT_27193	K03515	DNA repair protein REV1	CHO	2	1
Oeu003963.1	mbr:MONBRDRAFT_27193	K03515	DNA repair protein REV1	CHO	3	1
Oeu003963.1	mbr:MONBRDRAFT_27193	K03515	DNA repair protein REV1	CHO	4	1
Oeu003966.1	hsa:55728	K01567	--	CHO	2	1
Oeu003966.1	hsa:55728	K01567	--	CHO	3	1
Oeu003966.1	hsa:55728	K01567	--	CHO	4	1
Oeu003976.2	mbr:MONBRDRAFT_25024	K10627	E3 ubiquitin-protein ligase RAD18	CHO	2	1
Oeu003976.2	mbr:MONBRDRAFT_25024	K10627	E3 ubiquitin-protein ligase RAD18	CHO	3	1
Oeu003976.2	mbr:MONBRDRAFT_25024	K10627	E3 ubiquitin-protein ligase RAD18	CHO	4	1
Oeu003977.1	pop:POPTR_717791	K00797	spermidine synthase	CHO	2	1
Oeu003977.1	pop:POPTR_717791	K00797	spermidine synthase	CHO	3	1
Oeu003977.1	pop:POPTR_717791	K00797	spermidine synthase	CHO	4	1
Oeu003989.1	nve:NEMVE_v1g158178	K08955	ATP-dependent metalloprotease	CHO	2	1
Oeu003989.1	nve:NEMVE_v1g158178	K08955	ATP-dependent metalloprotease	CHO	3	1
Oeu003989.1	nve:NEMVE_v1g158178	K08955	ATP-dependent metalloprotease	CHO	4	1
Oeu003998.1	--	--	--	CHO	2	1
Oeu003998.1	--	--	--	CHO	3	1
Oeu003998.1	--	--	--	CHO	4	1
Oeu004009.1	--	--	--	CHO	2	1
Oeu004009.1	--	--	--	CHO	3	1
Oeu004009.1	--	--	--	CHO	4	1
Oeu004010.1	--	--	--	CHO	2	1
Oeu004010.1	--	--	--	CHO	3	1
Oeu004010.1	--	--	--	CHO	4	1
Oeu004021.1	--	--	--	CHO	2	1
Oeu004021.1	--	--	--	CHO	3	1
Oeu004021.1	--	--	--	CHO	4	1
Oeu004027.2	ppp:PHYPADRAFT_118478	K14493	gibberellin receptor GID1	CHO	2	1
Oeu004027.2	ppp:PHYPADRAFT_118478	K14493	gibberellin receptor GID1	CHO	3	1
Oeu004027.2	ppp:PHYPADRAFT_118478	K14493	gibberellin receptor GID1	CHO	4	1
Oeu004034.1	ppp:PHYPADRAFT_118478	K14493	gibberellin receptor GID1	CHO	2	1
Oeu004034.1	ppp:PHYPADRAFT_118478	K14493	gibberellin receptor GID1	CHO	3	1
Oeu004034.1	ppp:PHYPADRAFT_118478	K14493	gibberellin receptor GID1	CHO	4	1
Oeu004066.1	ang:ANI_1_1318014	K00326	cytochrome-b5 reductase	CHO	2	1
Oeu004066.1	ang:ANI_1_1318014	K00326	cytochrome-b5 reductase	CHO	3	1
Oeu004066.1	ang:ANI_1_1318014	K00326	cytochrome-b5 reductase	CHO	4	1
Oeu004071.3	--	--	--	CHO	2	1
Oeu004071.3	--	--	--	CHO	3	1
Oeu004071.3	--	--	--	CHO	4	1
Oeu004074.1	mdo:100011001	K07884	Ras-related protein Rab-3D	CHO	2	1
Oeu004074.1	mdo:100011001	K07884	Ras-related protein Rab-3D	CHO	3	1
Oeu004074.1	mdo:100011001	K07884	Ras-related protein Rab-3D	CHO	4	1
Oeu004086.1	--	--	--	CHO	2	1
Oeu004086.1	--	--	--	CHO	3	1
Oeu004086.1	--	--	--	CHO	4	1
Oeu004101.1	pop:POPTR_822944	K02920	large subunit ribosomal protein L36e	CHO	2	1
Oeu004101.1	pop:POPTR_822944	K02920	large subunit ribosomal protein L36e	CHO	3	1
Oeu004101.1	pop:POPTR_822944	K02920	large subunit ribosomal protein L36e	CHO	4	1
Oeu004117.1	--	--	--	CHO	2	1
Oeu004117.1	--	--	--	CHO	3	1
Oeu004117.1	--	--	--	CHO	4	1
Oeu004119.1	--	--	--	CHO	2	1
Oeu004119.1	--	--	--	CHO	3	1
Oeu004119.1	--	--	--	CHO	4	1
Oeu004126.3	--	--	--	CHO	2	1
Oeu004126.3	--	--	--	CHO	3	1
Oeu004126.3	--	--	--	CHO	4	1
Oeu004130.1	--	--	--	CHO	2	1
Oeu004130.1	--	--	--	CHO	3	1
Oeu004130.1	--	--	--	CHO	4	1
Oeu004136.2	dre:402858	K13189	RNA-binding protein 14	CHO	2	1
Oeu004136.2	dre:402858	K13189	RNA-binding protein 14	CHO	3	1
Oeu004136.2	dre:402858	K13189	RNA-binding protein 14	CHO	4	1
Oeu004143.1	--	--	--	CHO	2	1
Oeu004143.1	--	--	--	CHO	3	1
Oeu004143.1	--	--	--	CHO	4	1
Oeu004144.1	--	--	--	CHO	2	1
Oeu004144.1	--	--	--	CHO	3	1
Oeu004144.1	--	--	--	CHO	4	1
Oeu004146.1	--	--	--	CHO	2	1
Oeu004146.1	--	--	--	CHO	3	1
Oeu004146.1	--	--	--	CHO	4	1
Oeu004163.1	vvi:100245055	K07025	putative hydrolase of the HAD superfamily	CHO	2	1
Oeu004163.1	vvi:100245055	K07025	putative hydrolase of the HAD superfamily	CHO	3	1
Oeu004163.1	vvi:100245055	K07025	putative hydrolase of the HAD superfamily	CHO	4	1
Oeu004164.1	vvi:100250187	K08956	AFG3 family protein	CHO	2	1
Oeu004164.1	vvi:100250187	K08956	AFG3 family protein	CHO	3	1
Oeu004164.1	vvi:100250187	K08956	AFG3 family protein	CHO	4	1
Oeu004173.2	--	--	--	CHO	2	1
Oeu004173.2	--	--	--	CHO	3	1
Oeu004173.2	--	--	--	CHO	4	1
Oeu004174.1	vvi:100259369	K14491	two-component response regulator ARR-B family	CHO	2	1
Oeu004174.1	vvi:100259369	K14491	two-component response regulator ARR-B family	CHO	3	1
Oeu004174.1	vvi:100259369	K14491	two-component response regulator ARR-B family	CHO	4	1
Oeu004180.1	pop:POPTR_659628	K03248	translation initiation factor eIF-3 subunit 4	CHO	2	1
Oeu004180.1	pop:POPTR_659628	K03248	translation initiation factor eIF-3 subunit 4	CHO	3	1
Oeu004180.1	pop:POPTR_659628	K03248	translation initiation factor eIF-3 subunit 4	CHO	4	1
Oeu004181.1	vvi:100242668	K03248	translation initiation factor eIF-3 subunit 4	CHO	2	1
Oeu004181.1	vvi:100242668	K03248	translation initiation factor eIF-3 subunit 4	CHO	3	1
Oeu004181.1	vvi:100242668	K03248	translation initiation factor eIF-3 subunit 4	CHO	4	1
Oeu004184.2	--	--	--	CHO	2	1
Oeu004184.2	--	--	--	CHO	3	1
Oeu004184.2	--	--	--	CHO	4	1
Oeu004186.1	zma:100283223	K03015	DNA-directed RNA polymerase II subunit RPB7	CHO	2	1
Oeu004186.1	zma:100283223	K03015	DNA-directed RNA polymerase II subunit RPB7	CHO	3	1
Oeu004186.1	zma:100283223	K03015	DNA-directed RNA polymerase II subunit RPB7	CHO	4	1
Oeu004214.1	vvi:100251587	K00864	glycerol kinase	CHO	2	1
Oeu004214.1	vvi:100251587	K00864	glycerol kinase	CHO	3	1
Oeu004214.1	vvi:100251587	K00864	glycerol kinase	CHO	4	1
Oeu004242.1	pop:POPTR_861293	K06170	presenilin enhancer 2	CHO	2	1
Oeu004242.1	pop:POPTR_861293	K06170	presenilin enhancer 2	CHO	3	1
Oeu004242.1	pop:POPTR_861293	K06170	presenilin enhancer 2	CHO	4	1
Oeu004243.1	tet:TTHERM_00697500	K08282	non-specific serine/threonine protein kinase	CHO	2	1
Oeu004243.1	tet:TTHERM_00697500	K08282	non-specific serine/threonine protein kinase	CHO	3	1
Oeu004243.1	tet:TTHERM_00697500	K08282	non-specific serine/threonine protein kinase	CHO	4	1
Oeu004246.1	pop:POPTR_817943	K01527	nascent polypeptide-associated complex subunit beta	CHO	2	1
Oeu004246.1	pop:POPTR_817943	K01527	nascent polypeptide-associated complex subunit beta	CHO	3	1
Oeu004246.1	pop:POPTR_817943	K01527	nascent polypeptide-associated complex subunit beta	CHO	4	1
Oeu004265.3	vvi:100261787	K09264	MADS-box transcription factor, plant	CHO	2	1
Oeu004265.3	vvi:100261787	K09264	MADS-box transcription factor, plant	CHO	3	1
Oeu004265.3	vvi:100261787	K09264	MADS-box transcription factor, plant	CHO	4	1
Oeu004320.2	vvi:100259544	K02133	F-type H+-transporting ATPase subunit beta	CHO	2	1
Oeu004320.2	vvi:100259544	K02133	F-type H+-transporting ATPase subunit beta	CHO	3	1
Oeu004320.2	vvi:100259544	K02133	F-type H+-transporting ATPase subunit beta	CHO	4	1
Oeu004321.1	--	--	--	CHO	2	1
Oeu004321.1	--	--	--	CHO	3	1
Oeu004321.1	--	--	--	CHO	4	1
Oeu004339.2	pop:POPTR_597671	K04354	protein phosphatase 2 (formerly 2A), regulatory subunit B	CHO	2	1
Oeu004339.2	pop:POPTR_597671	K04354	protein phosphatase 2 (formerly 2A), regulatory subunit B	CHO	3	1
Oeu004339.2	pop:POPTR_597671	K04354	protein phosphatase 2 (formerly 2A), regulatory subunit B	CHO	4	1
Oeu004424.1	vvi:100242902	K00555	tRNA (guanine-N2-)-methyltransferase	CHO	2	1
Oeu004424.1	vvi:100242902	K00555	tRNA (guanine-N2-)-methyltransferase	CHO	3	1
Oeu004424.1	vvi:100242902	K00555	tRNA (guanine-N2-)-methyltransferase	CHO	4	1
Oeu004446.1	tad:TRIADDRAFT_24805	K04428	mitogen-activated protein kinase kinase kinase 4	CHO	2	1
Oeu004446.1	tad:TRIADDRAFT_24805	K04428	mitogen-activated protein kinase kinase kinase 4	CHO	3	1
Oeu004446.1	tad:TRIADDRAFT_24805	K04428	mitogen-activated protein kinase kinase kinase 4	CHO	4	1
Oeu004455.1	--	--	--	CHO	2	1
Oeu004455.1	--	--	--	CHO	3	1
Oeu004455.1	--	--	--	CHO	4	1
Oeu004466.1	ath:AT2G30250	K13423	WRKY transcription factor 25	CHO	2	1
Oeu004466.1	ath:AT2G30250	K13423	WRKY transcription factor 25	CHO	3	1
Oeu004466.1	ath:AT2G30250	K13423	WRKY transcription factor 25	CHO	4	1
Oeu004469.1	pop:POPTR_565108	K09497	T-complex protein 1 subunit epsilon	CHO	2	1
Oeu004469.1	pop:POPTR_565108	K09497	T-complex protein 1 subunit epsilon	CHO	3	1
Oeu004469.1	pop:POPTR_565108	K09497	T-complex protein 1 subunit epsilon	CHO	4	1
Oeu004489.1	clu:CLUG_00419	K08139	MFS transporter, SP family, sugar:H+ symporter	CHO	2	1
Oeu004489.1	clu:CLUG_00419	K08139	MFS transporter, SP family, sugar:H+ symporter	CHO	3	1
Oeu004489.1	clu:CLUG_00419	K08139	MFS transporter, SP family, sugar:H+ symporter	CHO	4	1
Oeu004517.1	--	--	--	CHO	2	1
Oeu004517.1	--	--	--	CHO	3	1
Oeu004517.1	--	--	--	CHO	4	1
Oeu004533.2	--	--	--	CHO	2	1
Oeu004533.2	--	--	--	CHO	3	1
Oeu004533.2	--	--	--	CHO	4	1
Oeu004543.1	cel:C01G6.4	K11980	E3 ubiquitin-protein ligase RNF11	CHO	2	1
Oeu004543.1	cel:C01G6.4	K11980	E3 ubiquitin-protein ligase RNF11	CHO	3	1
Oeu004543.1	cel:C01G6.4	K11980	E3 ubiquitin-protein ligase RNF11	CHO	4	1
Oeu004549.1	ppp:PHYPADRAFT_235432	K14494	DELLA protein	CHO	2	1
Oeu004549.1	ppp:PHYPADRAFT_235432	K14494	DELLA protein	CHO	3	1
Oeu004549.1	ppp:PHYPADRAFT_235432	K14494	DELLA protein	CHO	4	1
Oeu004556.1	mdo:100033363	K05287	phosphatidylinositol glycan, class F	CHO	2	1
Oeu004556.1	mdo:100033363	K05287	phosphatidylinositol glycan, class F	CHO	3	1
Oeu004556.1	mdo:100033363	K05287	phosphatidylinositol glycan, class F	CHO	4	1
Oeu004575.1	fgr:FG05100.1	K12605	CCR4-NOT transcription complex subunit 2	CHO	2	1
Oeu004575.1	fgr:FG05100.1	K12605	CCR4-NOT transcription complex subunit 2	CHO	3	1
Oeu004575.1	fgr:FG05100.1	K12605	CCR4-NOT transcription complex subunit 2	CHO	4	1
Oeu004596.1	sbi:SORBI_01g019980	K14491	two-component response regulator ARR-B family	CHO	2	1
Oeu004596.1	sbi:SORBI_01g019980	K14491	two-component response regulator ARR-B family	CHO	3	1
Oeu004596.1	sbi:SORBI_01g019980	K14491	two-component response regulator ARR-B family	CHO	4	1
Oeu004605.1	--	--	--	CHO	2	1
Oeu004605.1	--	--	--	CHO	3	1
Oeu004605.1	--	--	--	CHO	4	1
Oeu004612.1	--	--	--	CHO	2	1
Oeu004612.1	--	--	--	CHO	3	1
Oeu004612.1	--	--	--	CHO	4	1
Oeu004613.2	rcu:RCOM_0085220	K11863	Ataxin-3	CHO	2	1
Oeu004613.2	rcu:RCOM_0085220	K11863	Ataxin-3	CHO	3	1
Oeu004613.2	rcu:RCOM_0085220	K11863	Ataxin-3	CHO	4	1
Oeu004614.2	rcu:RCOM_0085060	K13917	--	CHO	2	1
Oeu004614.2	rcu:RCOM_0085060	K13917	--	CHO	3	1
Oeu004614.2	rcu:RCOM_0085060	K13917	--	CHO	4	1
Oeu004630.1	--	--	--	CHO	2	1
Oeu004630.1	--	--	--	CHO	3	1
Oeu004630.1	--	--	--	CHO	4	1
Oeu004641.1	ath:AT5G47070	K00924	--	CHO	2	1
Oeu004641.1	ath:AT5G47070	K00924	--	CHO	3	1
Oeu004641.1	ath:AT5G47070	K00924	--	CHO	4	1
Oeu004683.2	rcu:RCOM_0864470	K13422	transcription factor MYC2	CHO	2	1
Oeu004683.2	rcu:RCOM_0864470	K13422	transcription factor MYC2	CHO	3	1
Oeu004683.2	rcu:RCOM_0864470	K13422	transcription factor MYC2	CHO	4	1
Oeu004690.1	--	--	--	CHO	2	1
Oeu004690.1	--	--	--	CHO	3	1
Oeu004690.1	--	--	--	CHO	4	1
Oeu004692.1	--	--	--	CHO	2	1
Oeu004692.1	--	--	--	CHO	3	1
Oeu004692.1	--	--	--	CHO	4	1
Oeu004694.1	pop:POPTR_724446	K10257	omega-3 fatty acid desaturase (delta-15 desaturase)	CHO	2	1
Oeu004694.1	pop:POPTR_724446	K10257	omega-3 fatty acid desaturase (delta-15 desaturase)	CHO	3	1
Oeu004694.1	pop:POPTR_724446	K10257	omega-3 fatty acid desaturase (delta-15 desaturase)	CHO	4	1
Oeu004699.1	vvi:100256583	K00422	polyphenol oxidase	CHO	2	1
Oeu004699.1	vvi:100256583	K00422	polyphenol oxidase	CHO	3	1
Oeu004699.1	vvi:100256583	K00422	polyphenol oxidase	CHO	4	1
Oeu004700.1	ath:AT2G36800	K13496	UDP-glucosyl transferase 73C	CHO	2	1
Oeu004700.1	ath:AT2G36800	K13496	UDP-glucosyl transferase 73C	CHO	3	1
Oeu004700.1	ath:AT2G36800	K13496	UDP-glucosyl transferase 73C	CHO	4	1
Oeu004731.1	ppp:PHYPADRAFT_134814	K14638	--	CHO	2	1
Oeu004731.1	ppp:PHYPADRAFT_134814	K14638	--	CHO	3	1
Oeu004731.1	ppp:PHYPADRAFT_134814	K14638	--	CHO	4	1
Oeu004743.1	--	--	--	CHO	2	1
Oeu004743.1	--	--	--	CHO	3	1
Oeu004743.1	--	--	--	CHO	4	1
Oeu004744.1	rcu:RCOM_1361210	K09286	EREBP-like factor	CHO	2	1
Oeu004744.1	rcu:RCOM_1361210	K09286	EREBP-like factor	CHO	3	1
Oeu004744.1	rcu:RCOM_1361210	K09286	EREBP-like factor	CHO	4	1
Oeu004746.1	vvi:100260286	K07374	tubulin alpha	CHO	2	1
Oeu004746.1	vvi:100260286	K07374	tubulin alpha	CHO	3	1
Oeu004746.1	vvi:100260286	K07374	tubulin alpha	CHO	4	1
Oeu004788.1	vvi:100258114	K13456	RPM1-interacting protein 4	CHO	2	1
Oeu004788.1	vvi:100258114	K13456	RPM1-interacting protein 4	CHO	3	1
Oeu004788.1	vvi:100258114	K13456	RPM1-interacting protein 4	CHO	4	1
Oeu004789.2	rcu:RCOM_0473000	K06185	ATP-binding cassette, sub-family F, member 2	CHO	2	1
Oeu004789.2	rcu:RCOM_0473000	K06185	ATP-binding cassette, sub-family F, member 2	CHO	3	1
Oeu004789.2	rcu:RCOM_0473000	K06185	ATP-binding cassette, sub-family F, member 2	CHO	4	1
Oeu004791.1	vvi:100233113	K01051	pectinesterase	CHO	2	1
Oeu004791.1	vvi:100233113	K01051	pectinesterase	CHO	3	1
Oeu004791.1	vvi:100233113	K01051	pectinesterase	CHO	4	1
Oeu004813.1	--	--	--	CHO	2	1
Oeu004813.1	--	--	--	CHO	3	1
Oeu004813.1	--	--	--	CHO	4	1
Oeu004819.1	vvi:4025008	K02112	F-type H+-transporting ATPase subunit beta	CHO	2	1
Oeu004819.1	vvi:4025008	K02112	F-type H+-transporting ATPase subunit beta	CHO	3	1
Oeu004819.1	vvi:4025008	K02112	F-type H+-transporting ATPase subunit beta	CHO	4	1
Oeu004823.4	rcu:RCOM_1450010	K00801	farnesyl-diphosphate farnesyltransferase	CHO	2	1
Oeu004823.4	rcu:RCOM_1450010	K00801	farnesyl-diphosphate farnesyltransferase	CHO	3	1
Oeu004823.4	rcu:RCOM_1450010	K00801	farnesyl-diphosphate farnesyltransferase	CHO	4	1
Oeu004831.1	--	--	--	CHO	2	1
Oeu004831.1	--	--	--	CHO	3	1
Oeu004831.1	--	--	--	CHO	4	1
Oeu004904.1	--	--	--	CHO	2	1
Oeu004904.1	--	--	--	CHO	3	1
Oeu004904.1	--	--	--	CHO	4	1
Oeu004916.1	vvi:100244803	K11714	rhamnogalacturonan II specific xylosyltransferase	CHO	2	1
Oeu004916.1	vvi:100244803	K11714	rhamnogalacturonan II specific xylosyltransferase	CHO	3	1
Oeu004916.1	vvi:100244803	K11714	rhamnogalacturonan II specific xylosyltransferase	CHO	4	1
Oeu004920.1	pop:POPTR_572332	K14566	U3 small nucleolar RNA-associated protein 24	CHO	2	1
Oeu004920.1	pop:POPTR_572332	K14566	U3 small nucleolar RNA-associated protein 24	CHO	3	1
Oeu004920.1	pop:POPTR_572332	K14566	U3 small nucleolar RNA-associated protein 24	CHO	4	1
Oeu004922.1	--	--	--	CHO	2	1
Oeu004922.1	--	--	--	CHO	3	1
Oeu004922.1	--	--	--	CHO	4	1
Oeu004923.1	rcu:RCOM_0510890	K03236	translation initiation factor eIF-1A	CHO	2	1
Oeu004923.1	rcu:RCOM_0510890	K03236	translation initiation factor eIF-1A	CHO	3	1
Oeu004923.1	rcu:RCOM_0510890	K03236	translation initiation factor eIF-1A	CHO	4	1
Oeu004943.2	scm:SCHCODRAFT_104957	K03514	DNA polymerase sigma subunit	CHO	2	1
Oeu004943.2	scm:SCHCODRAFT_104957	K03514	DNA polymerase sigma subunit	CHO	3	1
Oeu004943.2	scm:SCHCODRAFT_104957	K03514	DNA polymerase sigma subunit	CHO	4	1
Oeu004945.1	cre:CHLREDRAFT_115043	K12827	splicing factor 3A subunit 3	CHO	2	1
Oeu004945.1	cre:CHLREDRAFT_115043	K12827	splicing factor 3A subunit 3	CHO	3	1
Oeu004945.1	cre:CHLREDRAFT_115043	K12827	splicing factor 3A subunit 3	CHO	4	1
Oeu004947.1	mmu:13429	K01528	dynamin GTPase	CHO	2	1
Oeu004947.1	mmu:13429	K01528	dynamin GTPase	CHO	3	1
Oeu004947.1	mmu:13429	K01528	dynamin GTPase	CHO	4	1
Oeu004949.3	vvi:100233084	K04506	E3 ubiquitin-protein ligase SIAH1	CHO	2	1
Oeu004949.3	vvi:100233084	K04506	E3 ubiquitin-protein ligase SIAH1	CHO	3	1
Oeu004949.3	vvi:100233084	K04506	E3 ubiquitin-protein ligase SIAH1	CHO	4	1
Oeu004958.1	--	--	--	CHO	2	1
Oeu004958.1	--	--	--	CHO	3	1
Oeu004958.1	--	--	--	CHO	4	1
Oeu004965.1	ppp:PHYPADRAFT_1987	K08867	WNK lysine deficient protein kinase	CHO	2	1
Oeu004965.1	ppp:PHYPADRAFT_1987	K08867	WNK lysine deficient protein kinase	CHO	3	1
Oeu004965.1	ppp:PHYPADRAFT_1987	K08867	WNK lysine deficient protein kinase	CHO	4	1
Oeu004974.1	rcu:RCOM_0718370	K06268	protein phosphatase 3, regulatory subunit	CHO	2	1
Oeu004974.1	rcu:RCOM_0718370	K06268	protein phosphatase 3, regulatory subunit	CHO	3	1
Oeu004974.1	rcu:RCOM_0718370	K06268	protein phosphatase 3, regulatory subunit	CHO	4	1
Oeu004981.2	rcu:RCOM_0864470	K13422	transcription factor MYC2	CHO	2	1
Oeu004981.2	rcu:RCOM_0864470	K13422	transcription factor MYC2	CHO	3	1
Oeu004981.2	rcu:RCOM_0864470	K13422	transcription factor MYC2	CHO	4	1
Oeu004994.1	--	--	--	CHO	2	1
Oeu004994.1	--	--	--	CHO	3	1
Oeu004994.1	--	--	--	CHO	4	1
Oeu005001.1	pop:POPTR_565336	K08066	nuclear transcription factor Y, gamma	CHO	2	1
Oeu005001.1	pop:POPTR_565336	K08066	nuclear transcription factor Y, gamma	CHO	3	1
Oeu005001.1	pop:POPTR_565336	K08066	nuclear transcription factor Y, gamma	CHO	4	1
Oeu005007.1	pop:POPTR_806548	K07342	protein transport protein SEC61 subunit gamma and related proteins	CHO	2	1
Oeu005007.1	pop:POPTR_806548	K07342	protein transport protein SEC61 subunit gamma and related proteins	CHO	3	1
Oeu005007.1	pop:POPTR_806548	K07342	protein transport protein SEC61 subunit gamma and related proteins	CHO	4	1
Oeu005023.1	--	--	--	CHO	2	1
Oeu005023.1	--	--	--	CHO	3	1
Oeu005023.1	--	--	--	CHO	4	1
Oeu005027.1	rcu:RCOM_1354270	K00789	S-adenosylmethionine synthetase	CHO	2	1
Oeu005027.1	rcu:RCOM_1354270	K00789	S-adenosylmethionine synthetase	CHO	3	1
Oeu005027.1	rcu:RCOM_1354270	K00789	S-adenosylmethionine synthetase	CHO	4	1
Oeu005038.1	--	--	--	CHO	2	1
Oeu005038.1	--	--	--	CHO	3	1
Oeu005038.1	--	--	--	CHO	4	1
Oeu005054.1	--	--	--	CHO	2	1
Oeu005054.1	--	--	--	CHO	3	1
Oeu005054.1	--	--	--	CHO	4	1
Oeu005059.1	ath:AT5G58080	K14491	two-component response regulator ARR-B family	CHO	2	1
Oeu005059.1	ath:AT5G58080	K14491	two-component response regulator ARR-B family	CHO	3	1
Oeu005059.1	ath:AT5G58080	K14491	two-component response regulator ARR-B family	CHO	4	1
Oeu005093.1	--	--	--	CHO	2	1
Oeu005093.1	--	--	--	CHO	3	1
Oeu005093.1	--	--	--	CHO	4	1
Oeu005105.1	vvi:100260093	K02899	large subunit ribosomal protein L27	CHO	2	1
Oeu005105.1	vvi:100260093	K02899	large subunit ribosomal protein L27	CHO	3	1
Oeu005105.1	vvi:100260093	K02899	large subunit ribosomal protein L27	CHO	4	1
Oeu005106.1	sbi:SORBI_04g005280	K07342	protein transport protein SEC61 subunit gamma and related proteins	CHO	2	1
Oeu005106.1	sbi:SORBI_04g005280	K07342	protein transport protein SEC61 subunit gamma and related proteins	CHO	3	1
Oeu005106.1	sbi:SORBI_04g005280	K07342	protein transport protein SEC61 subunit gamma and related proteins	CHO	4	1
Oeu005113.1	vvi:100249751	K00430	peroxidase	CHO	2	1
Oeu005113.1	vvi:100249751	K00430	peroxidase	CHO	3	1
Oeu005113.1	vvi:100249751	K00430	peroxidase	CHO	4	1
Oeu005125.1	cel:M03F8.4	K14434	alpha 1,6-fucoside beta 1,4-galactosyltransferase	CHO	2	1
Oeu005125.1	cel:M03F8.4	K14434	alpha 1,6-fucoside beta 1,4-galactosyltransferase	CHO	3	1
Oeu005125.1	cel:M03F8.4	K14434	alpha 1,6-fucoside beta 1,4-galactosyltransferase	CHO	4	1
Oeu005126.1	--	--	--	CHO	2	1
Oeu005126.1	--	--	--	CHO	3	1
Oeu005126.1	--	--	--	CHO	4	1
Oeu005141.2	--	--	--	CHO	2	1
Oeu005141.2	--	--	--	CHO	3	1
Oeu005141.2	--	--	--	CHO	4	1
Oeu005157.1	--	--	--	CHO	2	1
Oeu005157.1	--	--	--	CHO	3	1
Oeu005157.1	--	--	--	CHO	4	1
Oeu005158.2	olu:OSTLU_41359	K03168	DNA topoisomerase I	CHO	2	1
Oeu005158.2	olu:OSTLU_41359	K03168	DNA topoisomerase I	CHO	3	1
Oeu005158.2	olu:OSTLU_41359	K03168	DNA topoisomerase I	CHO	4	1
Oeu005169.1	rcu:RCOM_0940570	K09503	DnaJ homolog subfamily A member 2	CHO	2	1
Oeu005169.1	rcu:RCOM_0940570	K09503	DnaJ homolog subfamily A member 2	CHO	3	1
Oeu005169.1	rcu:RCOM_0940570	K09503	DnaJ homolog subfamily A member 2	CHO	4	1
Oeu005204.2	rcu:RCOM_0692450	K14165	--	CHO	2	1
Oeu005204.2	rcu:RCOM_0692450	K14165	--	CHO	3	1
Oeu005204.2	rcu:RCOM_0692450	K14165	--	CHO	4	1
Oeu005266.1	vvi:100243834	K01184	polygalacturonase	CHO	2	1
Oeu005266.1	vvi:100243834	K01184	polygalacturonase	CHO	3	1
Oeu005266.1	vvi:100243834	K01184	polygalacturonase	CHO	4	1
Oeu005268.1	vvi:100243834	K01184	polygalacturonase	CHO	2	1
Oeu005268.1	vvi:100243834	K01184	polygalacturonase	CHO	3	1
Oeu005268.1	vvi:100243834	K01184	polygalacturonase	CHO	4	1
Oeu005269.1	vvi:100243834	K01184	polygalacturonase	CHO	2	1
Oeu005269.1	vvi:100243834	K01184	polygalacturonase	CHO	3	1
Oeu005269.1	vvi:100243834	K01184	polygalacturonase	CHO	4	1
Oeu005270.1	rcu:RCOM_1267820	K01184	polygalacturonase	CHO	2	1
Oeu005270.1	rcu:RCOM_1267820	K01184	polygalacturonase	CHO	3	1
Oeu005270.1	rcu:RCOM_1267820	K01184	polygalacturonase	CHO	4	1
Oeu005272.1	vvi:100243834	K01184	polygalacturonase	CHO	2	1
Oeu005272.1	vvi:100243834	K01184	polygalacturonase	CHO	3	1
Oeu005272.1	vvi:100243834	K01184	polygalacturonase	CHO	4	1
Oeu005288.3	pop:POPTR_553020	K11252	histone H2B	CHO	2	1
Oeu005288.3	pop:POPTR_553020	K11252	histone H2B	CHO	3	1
Oeu005288.3	pop:POPTR_553020	K11252	histone H2B	CHO	4	1
Oeu005322.1	ath:AT5G17060	K07977	Arf/Sar family, other	CHO	2	1
Oeu005322.1	ath:AT5G17060	K07977	Arf/Sar family, other	CHO	3	1
Oeu005322.1	ath:AT5G17060	K07977	Arf/Sar family, other	CHO	4	1
Oeu005335.1	ppp:PHYPADRAFT_127229	K14486	auxin response factor	CHO	2	1
Oeu005335.1	ppp:PHYPADRAFT_127229	K14486	auxin response factor	CHO	3	1
Oeu005335.1	ppp:PHYPADRAFT_127229	K14486	auxin response factor	CHO	4	1
Oeu005341.1	ath:AT5G47750	K08286	protein-serine/threonine kinase	CHO	2	1
Oeu005341.1	ath:AT5G47750	K08286	protein-serine/threonine kinase	CHO	3	1
Oeu005341.1	ath:AT5G47750	K08286	protein-serine/threonine kinase	CHO	4	1
Oeu005343.1	--	--	--	CHO	2	1
Oeu005343.1	--	--	--	CHO	3	1
Oeu005343.1	--	--	--	CHO	4	1
Oeu005347.2	--	--	--	CHO	2	1
Oeu005347.2	--	--	--	CHO	3	1
Oeu005347.2	--	--	--	CHO	4	1
Oeu005349.1	rcu:RCOM_0962270	K02866	large subunit ribosomal protein L10e	CHO	2	1
Oeu005349.1	rcu:RCOM_0962270	K02866	large subunit ribosomal protein L10e	CHO	3	1
Oeu005349.1	rcu:RCOM_0962270	K02866	large subunit ribosomal protein L10e	CHO	4	1
Oeu005368.1	--	--	--	CHO	2	1
Oeu005368.1	--	--	--	CHO	3	1
Oeu005368.1	--	--	--	CHO	4	1
Oeu005385.1	dan:Dana_GF13997	K09527	DnaJ homolog subfamily C member 7	CHO	2	1
Oeu005385.1	dan:Dana_GF13997	K09527	DnaJ homolog subfamily C member 7	CHO	3	1
Oeu005385.1	dan:Dana_GF13997	K09527	DnaJ homolog subfamily C member 7	CHO	4	1
Oeu005386.1	cbr:CBG19617	K00734	galactosylxylosylprotein 3-beta-galactosyltransferase	CHO	2	1
Oeu005386.1	cbr:CBG19617	K00734	galactosylxylosylprotein 3-beta-galactosyltransferase	CHO	3	1
Oeu005386.1	cbr:CBG19617	K00734	galactosylxylosylprotein 3-beta-galactosyltransferase	CHO	4	1
Oeu005388.3	--	--	--	CHO	2	1
Oeu005388.3	--	--	--	CHO	3	1
Oeu005388.3	--	--	--	CHO	4	1
Oeu005416.1	pop:POPTR_263504	K03671	thioredoxin 1	CHO	2	1
Oeu005416.1	pop:POPTR_263504	K03671	thioredoxin 1	CHO	3	1
Oeu005416.1	pop:POPTR_263504	K03671	thioredoxin 1	CHO	4	1
Oeu005421.1	vvi:100246891	K14537	nuclear GTP-binding protein	CHO	2	1
Oeu005421.1	vvi:100246891	K14537	nuclear GTP-binding protein	CHO	3	1
Oeu005421.1	vvi:100246891	K14537	nuclear GTP-binding protein	CHO	4	1
Oeu005441.1	tml:GSTUM_00009180001	K11294	nucleolin	CHO	2	1
Oeu005441.1	tml:GSTUM_00009180001	K11294	nucleolin	CHO	3	1
Oeu005441.1	tml:GSTUM_00009180001	K11294	nucleolin	CHO	4	1
Oeu005446.1	pop:POPTR_232345	K11251	histone H2A	CHO	2	1
Oeu005446.1	pop:POPTR_232345	K11251	histone H2A	CHO	3	1
Oeu005446.1	pop:POPTR_232345	K11251	histone H2A	CHO	4	1
Oeu005450.1	osa:4337080	K08770	ubiquitin C	CHO	2	1
Oeu005450.1	osa:4337080	K08770	ubiquitin C	CHO	3	1
Oeu005450.1	osa:4337080	K08770	ubiquitin C	CHO	4	1
Oeu005452.1	rcu:RCOM_0905530	K01051	pectinesterase	CHO	2	1
Oeu005452.1	rcu:RCOM_0905530	K01051	pectinesterase	CHO	3	1
Oeu005452.1	rcu:RCOM_0905530	K01051	pectinesterase	CHO	4	1
Oeu005456.1	vvi:100264166	K01696	tryptophan synthase beta chain	CHO	2	1
Oeu005456.1	vvi:100264166	K01696	tryptophan synthase beta chain	CHO	3	1
Oeu005456.1	vvi:100264166	K01696	tryptophan synthase beta chain	CHO	4	1
Oeu005473.1	--	--	--	CHO	2	1
Oeu005473.1	--	--	--	CHO	3	1
Oeu005473.1	--	--	--	CHO	4	1
Oeu005500.1	zma:542341	K02995	small subunit ribosomal protein S8e	CHO	2	1
Oeu005500.1	zma:542341	K02995	small subunit ribosomal protein S8e	CHO	3	1
Oeu005500.1	zma:542341	K02995	small subunit ribosomal protein S8e	CHO	4	1
Oeu005532.1	sbi:SORBI_04g004420	K13719	ubiquitin thioesterase OTU1	CHO	2	1
Oeu005532.1	sbi:SORBI_04g004420	K13719	ubiquitin thioesterase OTU1	CHO	3	1
Oeu005532.1	sbi:SORBI_04g004420	K13719	ubiquitin thioesterase OTU1	CHO	4	1
Oeu005539.1	--	--	--	CHO	2	1
Oeu005539.1	--	--	--	CHO	3	1
Oeu005539.1	--	--	--	CHO	4	1
Oeu005558.1	--	--	--	CHO	2	1
Oeu005558.1	--	--	--	CHO	3	1
Oeu005558.1	--	--	--	CHO	4	1
Oeu005559.1	cin:778788	K10638	E3 ubiquitin-protein ligase UHRF1	CHO	2	1
Oeu005559.1	cin:778788	K10638	E3 ubiquitin-protein ligase UHRF1	CHO	3	1
Oeu005559.1	cin:778788	K10638	E3 ubiquitin-protein ligase UHRF1	CHO	4	1
Oeu005581.1	--	--	--	CHO	2	1
Oeu005581.1	--	--	--	CHO	3	1
Oeu005581.1	--	--	--	CHO	4	1
Oeu005589.1	vvi:100258366	K08517	vesicle transport protein SEC22	CHO	2	1
Oeu005589.1	vvi:100258366	K08517	vesicle transport protein SEC22	CHO	3	1
Oeu005589.1	vvi:100258366	K08517	vesicle transport protein SEC22	CHO	4	1
Oeu005601.1	ngr:NAEGRDRAFT_81016	K02350	DNA polymerase zeta subunit	CHO	2	1
Oeu005601.1	ngr:NAEGRDRAFT_81016	K02350	DNA polymerase zeta subunit	CHO	3	1
Oeu005601.1	ngr:NAEGRDRAFT_81016	K02350	DNA polymerase zeta subunit	CHO	4	1
Oeu005602.1	aml:100473730	K10841	DNA excision repair protein ERCC-6	CHO	2	1
Oeu005602.1	aml:100473730	K10841	DNA excision repair protein ERCC-6	CHO	3	1
Oeu005602.1	aml:100473730	K10841	DNA excision repair protein ERCC-6	CHO	4	1
Oeu005611.1	vvi:100248481	K01937	CTP synthase	CHO	2	1
Oeu005611.1	vvi:100248481	K01937	CTP synthase	CHO	3	1
Oeu005611.1	vvi:100248481	K01937	CTP synthase	CHO	4	1
Oeu005612.5	vvi:100256507	K01246	DNA-3-methyladenine glycosylase I	CHO	2	1
Oeu005612.5	vvi:100256507	K01246	DNA-3-methyladenine glycosylase I	CHO	3	1
Oeu005612.5	vvi:100256507	K01246	DNA-3-methyladenine glycosylase I	CHO	4	1
Oeu005613.1	--	--	--	CHO	2	1
Oeu005613.1	--	--	--	CHO	3	1
Oeu005613.1	--	--	--	CHO	4	1
Oeu005648.1	pop:POPTR_1111628	K12742	isoprene synthase	CHO	2	1
Oeu005648.1	pop:POPTR_1111628	K12742	isoprene synthase	CHO	3	1
Oeu005648.1	pop:POPTR_1111628	K12742	isoprene synthase	CHO	4	1
Oeu005651.1	pop:POPTR_1111628	K12742	isoprene synthase	CHO	2	1
Oeu005651.1	pop:POPTR_1111628	K12742	isoprene synthase	CHO	3	1
Oeu005651.1	pop:POPTR_1111628	K12742	isoprene synthase	CHO	4	1
Oeu005673.1	zma:100285674	K14611	--	CHO	2	1
Oeu005673.1	zma:100285674	K14611	--	CHO	3	1
Oeu005673.1	zma:100285674	K14611	--	CHO	4	1
Oeu005680.1	ddi:DDB_G0277927	K11865	protein MYSM1	CHO	2	1
Oeu005680.1	ddi:DDB_G0277927	K11865	protein MYSM1	CHO	3	1
Oeu005680.1	ddi:DDB_G0277927	K11865	protein MYSM1	CHO	4	1
Oeu005686.3	--	--	--	CHO	2	1
Oeu005686.3	--	--	--	CHO	3	1
Oeu005686.3	--	--	--	CHO	4	1
Oeu005706.1	--	--	--	CHO	2	1
Oeu005706.1	--	--	--	CHO	3	1
Oeu005706.1	--	--	--	CHO	4	1
Oeu005757.1	vvi:100243071	K08901	photosystem II oxygen-evolving enhancer protein 3	CHO	2	1
Oeu005757.1	vvi:100243071	K08901	photosystem II oxygen-evolving enhancer protein 3	CHO	3	1
Oeu005757.1	vvi:100243071	K08901	photosystem II oxygen-evolving enhancer protein 3	CHO	4	1
Oeu005758.1	--	--	--	CHO	2	1
Oeu005758.1	--	--	--	CHO	3	1
Oeu005758.1	--	--	--	CHO	4	1
Oeu005771.1	--	--	--	CHO	2	1
Oeu005771.1	--	--	--	CHO	3	1
Oeu005771.1	--	--	--	CHO	4	1
Oeu005800.1	vvi:100267711	K10870	RAD51-like protein 2	CHO	2	1
Oeu005800.1	vvi:100267711	K10870	RAD51-like protein 2	CHO	3	1
Oeu005800.1	vvi:100267711	K10870	RAD51-like protein 2	CHO	4	1
Oeu005823.1	vvi:100248919	K00981	phosphatidate cytidylyltransferase	CHO	2	1
Oeu005823.1	vvi:100248919	K00981	phosphatidate cytidylyltransferase	CHO	3	1
Oeu005823.1	vvi:100248919	K00981	phosphatidate cytidylyltransferase	CHO	4	1
Oeu005852.1	ath:AT2G23780	K10666	E3 ubiquitin-protein ligase RNF5	CHO	2	1
Oeu005852.1	ath:AT2G23780	K10666	E3 ubiquitin-protein ligase RNF5	CHO	3	1
Oeu005852.1	ath:AT2G23780	K10666	E3 ubiquitin-protein ligase RNF5	CHO	4	1
Oeu005857.1	scm:SCHCODRAFT_257583	K14708	--	CHO	2	1
Oeu005857.1	scm:SCHCODRAFT_257583	K14708	--	CHO	3	1
Oeu005857.1	scm:SCHCODRAFT_257583	K14708	--	CHO	4	1
Oeu005866.2	--	--	--	CHO	2	1
Oeu005866.2	--	--	--	CHO	3	1
Oeu005866.2	--	--	--	CHO	4	1
Oeu005876.1	ddi:DDB_G0287221	K10590	E3 ubiquitin-protein ligase TRIP12	CHO	2	1
Oeu005876.1	ddi:DDB_G0287221	K10590	E3 ubiquitin-protein ligase TRIP12	CHO	3	1
Oeu005876.1	ddi:DDB_G0287221	K10590	E3 ubiquitin-protein ligase TRIP12	CHO	4	1
Oeu005956.1	vvi:100246297	K10592	E3 ubiquitin-protein ligase HUWE1	CHO	2	1
Oeu005956.1	vvi:100246297	K10592	E3 ubiquitin-protein ligase HUWE1	CHO	3	1
Oeu005956.1	vvi:100246297	K10592	E3 ubiquitin-protein ligase HUWE1	CHO	4	1
Oeu005967.2	--	--	--	CHO	2	1
Oeu005967.2	--	--	--	CHO	3	1
Oeu005967.2	--	--	--	CHO	4	1
Oeu005968.1	--	--	--	CHO	2	1
Oeu005968.1	--	--	--	CHO	3	1
Oeu005968.1	--	--	--	CHO	4	1
Oeu005969.1	--	--	--	CHO	2	1
Oeu005969.1	--	--	--	CHO	3	1
Oeu005969.1	--	--	--	CHO	4	1
Oeu005978.1	tml:GSTUM_00010283001	K11650	SWI/SNF-related matrix-associated actin-dependent regulator of chromatin subfamily D	CHO	2	1
Oeu005978.1	tml:GSTUM_00010283001	K11650	SWI/SNF-related matrix-associated actin-dependent regulator of chromatin subfamily D	CHO	3	1
Oeu005978.1	tml:GSTUM_00010283001	K11650	SWI/SNF-related matrix-associated actin-dependent regulator of chromatin subfamily D	CHO	4	1
Oeu005982.1	bfo:BRAFLDRAFT_93030	K06115	spectrin beta	CHO	2	1
Oeu005982.1	bfo:BRAFLDRAFT_93030	K06115	spectrin beta	CHO	3	1
Oeu005982.1	bfo:BRAFLDRAFT_93030	K06115	spectrin beta	CHO	4	1
Oeu005983.1	vvi:100243513	K03531	cell division protein FtsZ	CHO	2	1
Oeu005983.1	vvi:100243513	K03531	cell division protein FtsZ	CHO	3	1
Oeu005983.1	vvi:100243513	K03531	cell division protein FtsZ	CHO	4	1
Oeu005995.1	--	--	--	CHO	2	1
Oeu005995.1	--	--	--	CHO	3	1
Oeu005995.1	--	--	--	CHO	4	1
Oeu005996.1	rcu:RCOM_0753100	K12160	small ubiquitin-related modifier	CHO	2	1
Oeu005996.1	rcu:RCOM_0753100	K12160	small ubiquitin-related modifier	CHO	3	1
Oeu005996.1	rcu:RCOM_0753100	K12160	small ubiquitin-related modifier	CHO	4	1
Oeu005999.1	rcu:RCOM_0873980	K01714	dihydrodipicolinate synthase	CHO	2	1
Oeu005999.1	rcu:RCOM_0873980	K01714	dihydrodipicolinate synthase	CHO	3	1
Oeu005999.1	rcu:RCOM_0873980	K01714	dihydrodipicolinate synthase	CHO	4	1
Oeu006006.2	spo:SPBC577.12	K06927	--	CHO	2	1
Oeu006006.2	spo:SPBC577.12	K06927	--	CHO	3	1
Oeu006006.2	spo:SPBC577.12	K06927	--	CHO	4	1
Oeu006028.1	vvi:100252764	K13457	disease resistance protein RPM1	CHO	2	1
Oeu006028.1	vvi:100252764	K13457	disease resistance protein RPM1	CHO	3	1
Oeu006028.1	vvi:100252764	K13457	disease resistance protein RPM1	CHO	4	1
Oeu006042.1	pop:POPTR_1116414	K01183	chitinase	CHO	2	1
Oeu006042.1	pop:POPTR_1116414	K01183	chitinase	CHO	3	1
Oeu006042.1	pop:POPTR_1116414	K01183	chitinase	CHO	4	1
Oeu006044.1	vvi:100245803	K01183	chitinase	CHO	2	1
Oeu006044.1	vvi:100245803	K01183	chitinase	CHO	3	1
Oeu006044.1	vvi:100245803	K01183	chitinase	CHO	4	1
Oeu006052.1	--	--	--	CHO	2	1
Oeu006052.1	--	--	--	CHO	3	1
Oeu006052.1	--	--	--	CHO	4	1
Oeu006062.1	--	--	--	CHO	2	1
Oeu006062.1	--	--	--	CHO	3	1
Oeu006062.1	--	--	--	CHO	4	1
Oeu006064.1	--	--	--	CHO	2	1
Oeu006064.1	--	--	--	CHO	3	1
Oeu006064.1	--	--	--	CHO	4	1
Oeu006068.1	--	--	--	CHO	2	1
Oeu006068.1	--	--	--	CHO	3	1
Oeu006068.1	--	--	--	CHO	4	1
Oeu006074.1	--	--	--	CHO	2	1
Oeu006074.1	--	--	--	CHO	3	1
Oeu006074.1	--	--	--	CHO	4	1
Oeu006082.1	vvi:100258013	K07304	peptide-methionine (S)-S-oxide reductase	CHO	2	1
Oeu006082.1	vvi:100258013	K07304	peptide-methionine (S)-S-oxide reductase	CHO	3	1
Oeu006082.1	vvi:100258013	K07304	peptide-methionine (S)-S-oxide reductase	CHO	4	1
Oeu006089.1	--	--	--	CHO	2	1
Oeu006089.1	--	--	--	CHO	3	1
Oeu006089.1	--	--	--	CHO	4	1
Oeu006103.1	rcu:RCOM_1453710	K08991	crossover junction endonuclease MUS81	CHO	2	1
Oeu006103.1	rcu:RCOM_1453710	K08991	crossover junction endonuclease MUS81	CHO	3	1
Oeu006103.1	rcu:RCOM_1453710	K08991	crossover junction endonuclease MUS81	CHO	4	1
Oeu006104.1	vvi:100248170	K01113	alkaline phosphatase D	CHO	2	1
Oeu006104.1	vvi:100248170	K01113	alkaline phosphatase D	CHO	3	1
Oeu006104.1	vvi:100248170	K01113	alkaline phosphatase D	CHO	4	1
Oeu006124.1	isc:IscW_ISCW014678	K00485	dimethylaniline monooxygenase (N-oxide forming)	CHO	2	1
Oeu006124.1	isc:IscW_ISCW014678	K00485	dimethylaniline monooxygenase (N-oxide forming)	CHO	3	1
Oeu006124.1	isc:IscW_ISCW014678	K00485	dimethylaniline monooxygenase (N-oxide forming)	CHO	4	1
Oeu006136.1	fgr:FG02526.1	K00799	glutathione S-transferase	CHO	2	1
Oeu006136.1	fgr:FG02526.1	K00799	glutathione S-transferase	CHO	3	1
Oeu006136.1	fgr:FG02526.1	K00799	glutathione S-transferase	CHO	4	1
Oeu006137.1	--	--	--	CHO	2	1
Oeu006137.1	--	--	--	CHO	3	1
Oeu006137.1	--	--	--	CHO	4	1
Oeu006168.1	--	--	--	CHO	2	1
Oeu006168.1	--	--	--	CHO	3	1
Oeu006168.1	--	--	--	CHO	4	1
Oeu006213.1	--	--	--	CHO	2	1
Oeu006213.1	--	--	--	CHO	3	1
Oeu006213.1	--	--	--	CHO	4	1
Oeu006229.1	--	--	--	CHO	2	1
Oeu006229.1	--	--	--	CHO	3	1
Oeu006229.1	--	--	--	CHO	4	1
Oeu006244.1	--	--	--	CHO	2	1
Oeu006244.1	--	--	--	CHO	3	1
Oeu006244.1	--	--	--	CHO	4	1
Oeu006253.1	--	--	--	CHO	2	1
Oeu006253.1	--	--	--	CHO	3	1
Oeu006253.1	--	--	--	CHO	4	1
Oeu006279.1	--	--	--	CHO	2	1
Oeu006279.1	--	--	--	CHO	3	1
Oeu006279.1	--	--	--	CHO	4	1
Oeu006321.1	rcu:RCOM_0817880	K03644	lipoic acid synthetase	CHO	2	1
Oeu006321.1	rcu:RCOM_0817880	K03644	lipoic acid synthetase	CHO	3	1
Oeu006321.1	rcu:RCOM_0817880	K03644	lipoic acid synthetase	CHO	4	1
Oeu006323.1	--	--	--	CHO	2	1
Oeu006323.1	--	--	--	CHO	3	1
Oeu006323.1	--	--	--	CHO	4	1
Oeu006324.1	dpo:Dpse_GA12044	K14559	U3 small nucleolar RNA-associated protein MPP10	CHO	2	1
Oeu006324.1	dpo:Dpse_GA12044	K14559	U3 small nucleolar RNA-associated protein MPP10	CHO	3	1
Oeu006324.1	dpo:Dpse_GA12044	K14559	U3 small nucleolar RNA-associated protein MPP10	CHO	4	1
Oeu006325.1	--	--	--	CHO	2	1
Oeu006325.1	--	--	--	CHO	3	1
Oeu006325.1	--	--	--	CHO	4	1
Oeu006331.1	--	--	--	CHO	2	1
Oeu006331.1	--	--	--	CHO	3	1
Oeu006331.1	--	--	--	CHO	4	1
Oeu006338.1	mmu:80796	K02183	calmodulin	CHO	2	1
Oeu006338.1	mmu:80796	K02183	calmodulin	CHO	3	1
Oeu006338.1	mmu:80796	K02183	calmodulin	CHO	4	1
Oeu006341.1	pop:POPTR_207868	K11982	E3 ubiquitin-protein ligase RNF115/126	CHO	2	1
Oeu006341.1	pop:POPTR_207868	K11982	E3 ubiquitin-protein ligase RNF115/126	CHO	3	1
Oeu006341.1	pop:POPTR_207868	K11982	E3 ubiquitin-protein ligase RNF115/126	CHO	4	1
Oeu006348.1	--	--	--	CHO	2	1
Oeu006348.1	--	--	--	CHO	3	1
Oeu006348.1	--	--	--	CHO	4	1
Oeu006359.1	vvi:100262769	K11294	nucleolin	CHO	2	1
Oeu006359.1	vvi:100262769	K11294	nucleolin	CHO	3	1
Oeu006359.1	vvi:100262769	K11294	nucleolin	CHO	4	1
Oeu006387.1	--	--	--	CHO	2	1
Oeu006387.1	--	--	--	CHO	3	1
Oeu006387.1	--	--	--	CHO	4	1
Oeu006412.1	--	--	--	CHO	2	1
Oeu006412.1	--	--	--	CHO	3	1
Oeu006412.1	--	--	--	CHO	4	1
Oeu006413.2	dre:494099	K08726	soluble epoxide hydrolase	CHO	2	1
Oeu006413.2	dre:494099	K08726	soluble epoxide hydrolase	CHO	3	1
Oeu006413.2	dre:494099	K08726	soluble epoxide hydrolase	CHO	4	1
Oeu006429.1	--	--	--	CHO	2	1
Oeu006429.1	--	--	--	CHO	3	1
Oeu006429.1	--	--	--	CHO	4	1
Oeu006432.1	--	--	--	CHO	2	1
Oeu006432.1	--	--	--	CHO	3	1
Oeu006432.1	--	--	--	CHO	4	1
Oeu006434.2	rcu:RCOM_0999330	K14491	two-component response regulator ARR-B family	CHO	2	1
Oeu006434.2	rcu:RCOM_0999330	K14491	two-component response regulator ARR-B family	CHO	3	1
Oeu006434.2	rcu:RCOM_0999330	K14491	two-component response regulator ARR-B family	CHO	4	1
Oeu006436.1	--	--	--	CHO	2	1
Oeu006436.1	--	--	--	CHO	3	1
Oeu006436.1	--	--	--	CHO	4	1
Oeu006451.1	ath:AT3G15720	K01184	polygalacturonase	CHO	2	1
Oeu006451.1	ath:AT3G15720	K01184	polygalacturonase	CHO	3	1
Oeu006451.1	ath:AT3G15720	K01184	polygalacturonase	CHO	4	1
Oeu006461.1	--	--	--	CHO	2	1
Oeu006461.1	--	--	--	CHO	3	1
Oeu006461.1	--	--	--	CHO	4	1
Oeu006489.1	--	--	--	CHO	2	1
Oeu006489.1	--	--	--	CHO	3	1
Oeu006489.1	--	--	--	CHO	4	1
Oeu006493.1	rcu:RCOM_0417480	K01051	pectinesterase	CHO	2	1
Oeu006493.1	rcu:RCOM_0417480	K01051	pectinesterase	CHO	3	1
Oeu006493.1	rcu:RCOM_0417480	K01051	pectinesterase	CHO	4	1
Oeu006525.1	--	--	--	CHO	2	1
Oeu006525.1	--	--	--	CHO	3	1
Oeu006525.1	--	--	--	CHO	4	1
Oeu006528.1	--	--	--	CHO	2	1
Oeu006528.1	--	--	--	CHO	3	1
Oeu006528.1	--	--	--	CHO	4	1
Oeu006532.3	--	--	--	CHO	2	1
Oeu006532.3	--	--	--	CHO	3	1
Oeu006532.3	--	--	--	CHO	4	1
Oeu006537.1	vvi:100254883	K02998	small subunit ribosomal protein SAe	CHO	2	1
Oeu006537.1	vvi:100254883	K02998	small subunit ribosomal protein SAe	CHO	3	1
Oeu006537.1	vvi:100254883	K02998	small subunit ribosomal protein SAe	CHO	4	1
Oeu006545.1	--	--	--	CHO	2	1
Oeu006545.1	--	--	--	CHO	3	1
Oeu006545.1	--	--	--	CHO	4	1
Oeu006551.1	ath:AT3G59840	K00540	--	CHO	2	1
Oeu006551.1	ath:AT3G59840	K00540	--	CHO	3	1
Oeu006551.1	ath:AT3G59840	K00540	--	CHO	4	1
Oeu006559.1	smm:Smp_146170	K02324	DNA polymerase epsilon subunit 1	CHO	2	1
Oeu006559.1	smm:Smp_146170	K02324	DNA polymerase epsilon subunit 1	CHO	3	1
Oeu006559.1	smm:Smp_146170	K02324	DNA polymerase epsilon subunit 1	CHO	4	1
Oeu006569.1	--	--	--	CHO	2	1
Oeu006569.1	--	--	--	CHO	3	1
Oeu006569.1	--	--	--	CHO	4	1
Oeu006575.2	pop:POPTR_814100	K02137	F-type H+-transporting ATPase oligomycin sensitivity conferral protein	CHO	2	1
Oeu006575.2	pop:POPTR_814100	K02137	F-type H+-transporting ATPase oligomycin sensitivity conferral protein	CHO	3	1
Oeu006575.2	pop:POPTR_814100	K02137	F-type H+-transporting ATPase oligomycin sensitivity conferral protein	CHO	4	1
Oeu006586.1	pop:POPTR_574261	K09422	myb proto-oncogene protein, plant	CHO	2	1
Oeu006586.1	pop:POPTR_574261	K09422	myb proto-oncogene protein, plant	CHO	3	1
Oeu006586.1	pop:POPTR_574261	K09422	myb proto-oncogene protein, plant	CHO	4	1
Oeu006672.1	--	--	--	CHO	2	1
Oeu006672.1	--	--	--	CHO	3	1
Oeu006672.1	--	--	--	CHO	4	1
Oeu006674.1	ath:AT4G36020	K09250	cellular nucleic acid-binding protein	CHO	2	1
Oeu006674.1	ath:AT4G36020	K09250	cellular nucleic acid-binding protein	CHO	3	1
Oeu006674.1	ath:AT4G36020	K09250	cellular nucleic acid-binding protein	CHO	4	1
Oeu006678.1	zma:100285480	K05765	cofilin	CHO	2	1
Oeu006678.1	zma:100285480	K05765	cofilin	CHO	3	1
Oeu006678.1	zma:100285480	K05765	cofilin	CHO	4	1
Oeu006680.1	vvi:100233133	K09422	myb proto-oncogene protein, plant	CHO	2	1
Oeu006680.1	vvi:100233133	K09422	myb proto-oncogene protein, plant	CHO	3	1
Oeu006680.1	vvi:100233133	K09422	myb proto-oncogene protein, plant	CHO	4	1
Oeu006682.2	pop:POPTR_831315	K04392	Ras-related C3 botulinum toxin substrate 1	CHO	2	1
Oeu006682.2	pop:POPTR_831315	K04392	Ras-related C3 botulinum toxin substrate 1	CHO	3	1
Oeu006682.2	pop:POPTR_831315	K04392	Ras-related C3 botulinum toxin substrate 1	CHO	4	1
Oeu006689.1	--	--	--	CHO	2	1
Oeu006689.1	--	--	--	CHO	3	1
Oeu006689.1	--	--	--	CHO	4	1
Oeu006690.1	--	--	--	CHO	2	1
Oeu006690.1	--	--	--	CHO	3	1
Oeu006690.1	--	--	--	CHO	4	1
Oeu006691.1	vvi:100264130	K03033	26S proteasome regulatory subunit N3	CHO	2	1
Oeu006691.1	vvi:100264130	K03033	26S proteasome regulatory subunit N3	CHO	3	1
Oeu006691.1	vvi:100264130	K03033	26S proteasome regulatory subunit N3	CHO	4	1
Oeu006719.1	pop:POPTR_554829	K00660	chalcone synthase	CHO	2	1
Oeu006719.1	pop:POPTR_554829	K00660	chalcone synthase	CHO	3	1
Oeu006719.1	pop:POPTR_554829	K00660	chalcone synthase	CHO	4	1
Oeu006720.1	pop:POPTR_554829	K00660	chalcone synthase	CHO	2	1
Oeu006720.1	pop:POPTR_554829	K00660	chalcone synthase	CHO	3	1
Oeu006720.1	pop:POPTR_554829	K00660	chalcone synthase	CHO	4	1
Oeu006727.2	--	--	--	CHO	2	1
Oeu006727.2	--	--	--	CHO	3	1
Oeu006727.2	--	--	--	CHO	4	1
Oeu006728.1	vvi:100264792	K03032	26S proteasome regulatory subunit N2	CHO	2	1
Oeu006728.1	vvi:100264792	K03032	26S proteasome regulatory subunit N2	CHO	3	1
Oeu006728.1	vvi:100264792	K03032	26S proteasome regulatory subunit N2	CHO	4	1
Oeu006729.1	vvi:100261957	K02872	large subunit ribosomal protein L13Ae	CHO	2	1
Oeu006729.1	vvi:100261957	K02872	large subunit ribosomal protein L13Ae	CHO	3	1
Oeu006729.1	vvi:100261957	K02872	large subunit ribosomal protein L13Ae	CHO	4	1
Oeu006739.1	pop:POPTR_853058	K03919	alkylated DNA repair protein	CHO	2	1
Oeu006739.1	pop:POPTR_853058	K03919	alkylated DNA repair protein	CHO	3	1
Oeu006739.1	pop:POPTR_853058	K03919	alkylated DNA repair protein	CHO	4	1
Oeu006740.1	--	--	--	CHO	2	1
Oeu006740.1	--	--	--	CHO	3	1
Oeu006740.1	--	--	--	CHO	4	1
Oeu006744.1	cim:CIMG_09460	K01230	mannosyl-oligosaccharide alpha-1,2-mannosidase	CHO	2	1
Oeu006744.1	cim:CIMG_09460	K01230	mannosyl-oligosaccharide alpha-1,2-mannosidase	CHO	3	1
Oeu006744.1	cim:CIMG_09460	K01230	mannosyl-oligosaccharide alpha-1,2-mannosidase	CHO	4	1
Oeu006745.1	vvi:100254952	K00921	1-phosphatidylinositol-3-phosphate 5-kinase	CHO	2	1
Oeu006745.1	vvi:100254952	K00921	1-phosphatidylinositol-3-phosphate 5-kinase	CHO	3	1
Oeu006745.1	vvi:100254952	K00921	1-phosphatidylinositol-3-phosphate 5-kinase	CHO	4	1
Oeu006747.1	vvi:100254952	K00921	1-phosphatidylinositol-3-phosphate 5-kinase	CHO	2	1
Oeu006747.1	vvi:100254952	K00921	1-phosphatidylinositol-3-phosphate 5-kinase	CHO	3	1
Oeu006747.1	vvi:100254952	K00921	1-phosphatidylinositol-3-phosphate 5-kinase	CHO	4	1
Oeu006748.1	vvi:100244672	K03239	translation initiation factor eIF-2B alpha subunit	CHO	2	1
Oeu006748.1	vvi:100244672	K03239	translation initiation factor eIF-2B alpha subunit	CHO	3	1
Oeu006748.1	vvi:100244672	K03239	translation initiation factor eIF-2B alpha subunit	CHO	4	1
Oeu006750.1	vvi:100251413	K01051	pectinesterase	CHO	2	1
Oeu006750.1	vvi:100251413	K01051	pectinesterase	CHO	3	1
Oeu006750.1	vvi:100251413	K01051	pectinesterase	CHO	4	1
Oeu006760.1	vvi:100240685	K02293	phytoene dehydrogenase, phytoene desaturase	CHO	2	1
Oeu006760.1	vvi:100240685	K02293	phytoene dehydrogenase, phytoene desaturase	CHO	3	1
Oeu006760.1	vvi:100240685	K02293	phytoene dehydrogenase, phytoene desaturase	CHO	4	1
Oeu006769.1	pop:POPTR_817748	K08869	aarF domain-containing kinase	CHO	2	1
Oeu006769.1	pop:POPTR_817748	K08869	aarF domain-containing kinase	CHO	3	1
Oeu006769.1	pop:POPTR_817748	K08869	aarF domain-containing kinase	CHO	4	1
Oeu006801.1	rcu:RCOM_0895040	K14484	auxin-responsive protein IAA	CHO	2	1
Oeu006801.1	rcu:RCOM_0895040	K14484	auxin-responsive protein IAA	CHO	3	1
Oeu006801.1	rcu:RCOM_0895040	K14484	auxin-responsive protein IAA	CHO	4	1
Oeu006803.1	--	--	--	CHO	2	1
Oeu006803.1	--	--	--	CHO	3	1
Oeu006803.1	--	--	--	CHO	4	1
Oeu006833.1	--	--	--	CHO	2	1
Oeu006833.1	--	--	--	CHO	3	1
Oeu006833.1	--	--	--	CHO	4	1
Oeu006837.1	--	--	--	CHO	2	1
Oeu006837.1	--	--	--	CHO	3	1
Oeu006837.1	--	--	--	CHO	4	1
Oeu006838.1	--	--	--	CHO	2	1
Oeu006838.1	--	--	--	CHO	3	1
Oeu006838.1	--	--	--	CHO	4	1
Oeu006842.1	rcu:RCOM_1608840	K13162	poly(rC)-binding protein 2/3/4	CHO	2	1
Oeu006842.1	rcu:RCOM_1608840	K13162	poly(rC)-binding protein 2/3/4	CHO	3	1
Oeu006842.1	rcu:RCOM_1608840	K13162	poly(rC)-binding protein 2/3/4	CHO	4	1
Oeu006843.1	--	--	--	CHO	2	1
Oeu006843.1	--	--	--	CHO	3	1
Oeu006843.1	--	--	--	CHO	4	1
Oeu006853.1	pop:POPTR_911794	K08869	aarF domain-containing kinase	CHO	2	1
Oeu006853.1	pop:POPTR_911794	K08869	aarF domain-containing kinase	CHO	3	1
Oeu006853.1	pop:POPTR_911794	K08869	aarF domain-containing kinase	CHO	4	1
Oeu006922.2	vvi:100252210	K01001	UDP-N-acetylglucosamine--dolichyl-phosphate N-acetylglucosaminephosphotransferase	CHO	2	1
Oeu006922.2	vvi:100252210	K01001	UDP-N-acetylglucosamine--dolichyl-phosphate N-acetylglucosaminephosphotransferase	CHO	3	1
Oeu006922.2	vvi:100252210	K01001	UDP-N-acetylglucosamine--dolichyl-phosphate N-acetylglucosaminephosphotransferase	CHO	4	1
Oeu006924.1	pop:POPTR_248199	K08900	mitochondrial chaperone BCS1	CHO	2	1
Oeu006924.1	pop:POPTR_248199	K08900	mitochondrial chaperone BCS1	CHO	3	1
Oeu006924.1	pop:POPTR_248199	K08900	mitochondrial chaperone BCS1	CHO	4	1
Oeu006928.1	vvi:100262456	K01930	folylpolyglutamate synthase	CHO	2	1
Oeu006928.1	vvi:100262456	K01930	folylpolyglutamate synthase	CHO	3	1
Oeu006928.1	vvi:100262456	K01930	folylpolyglutamate synthase	CHO	4	1
Oeu006975.1	ota:Ot10g03450	K10610	DNA damage-binding protein 1	CHO	2	1
Oeu006975.1	ota:Ot10g03450	K10610	DNA damage-binding protein 1	CHO	3	1
Oeu006975.1	ota:Ot10g03450	K10610	DNA damage-binding protein 1	CHO	4	1
Oeu007015.1	ath:AT3G47120	K13107	RNA-binding motif protein, X-linked 2	CHO	2	1
Oeu007015.1	ath:AT3G47120	K13107	RNA-binding motif protein, X-linked 2	CHO	3	1
Oeu007015.1	ath:AT3G47120	K13107	RNA-binding motif protein, X-linked 2	CHO	4	1
Oeu007024.1	ath:AT1G75280	K00224	--	CHO	2	1
Oeu007024.1	ath:AT1G75280	K00224	--	CHO	3	1
Oeu007024.1	ath:AT1G75280	K00224	--	CHO	4	1
Oeu007025.1	--	--	--	CHO	2	1
Oeu007025.1	--	--	--	CHO	3	1
Oeu007025.1	--	--	--	CHO	4	1
Oeu007038.1	vvi:100246276	K05236	coatomer protein complex, subunit alpha (xenin)	CHO	2	1
Oeu007038.1	vvi:100246276	K05236	coatomer protein complex, subunit alpha (xenin)	CHO	3	1
Oeu007038.1	vvi:100246276	K05236	coatomer protein complex, subunit alpha (xenin)	CHO	4	1
Oeu007039.2	rcu:RCOM_1449180	K05236	coatomer protein complex, subunit alpha (xenin)	CHO	2	1
Oeu007039.2	rcu:RCOM_1449180	K05236	coatomer protein complex, subunit alpha (xenin)	CHO	3	1
Oeu007039.2	rcu:RCOM_1449180	K05236	coatomer protein complex, subunit alpha (xenin)	CHO	4	1
Oeu007041.1	pop:POPTR_715360	K02155	V-type H+-transporting ATPase 16kDa proteolipid subunit	CHO	2	1
Oeu007041.1	pop:POPTR_715360	K02155	V-type H+-transporting ATPase 16kDa proteolipid subunit	CHO	3	1
Oeu007041.1	pop:POPTR_715360	K02155	V-type H+-transporting ATPase 16kDa proteolipid subunit	CHO	4	1
Oeu007044.1	ath:AT4G40030	K11253	histone H3	CHO	2	1
Oeu007044.1	ath:AT4G40030	K11253	histone H3	CHO	3	1
Oeu007044.1	ath:AT4G40030	K11253	histone H3	CHO	4	1
Oeu007055.2	rcu:RCOM_1597380	K12619	5'-3' exoribonuclease 2	CHO	2	1
Oeu007055.2	rcu:RCOM_1597380	K12619	5'-3' exoribonuclease 2	CHO	3	1
Oeu007055.2	rcu:RCOM_1597380	K12619	5'-3' exoribonuclease 2	CHO	4	1
Oeu007057.5	vvi:100264653	K00012	UDPglucose 6-dehydrogenase	CHO	2	1
Oeu007057.5	vvi:100264653	K00012	UDPglucose 6-dehydrogenase	CHO	3	1
Oeu007057.5	vvi:100264653	K00012	UDPglucose 6-dehydrogenase	CHO	4	1
Oeu007058.1	rcu:RCOM_0524820	K02966	small subunit ribosomal protein S19e	CHO	2	1
Oeu007058.1	rcu:RCOM_0524820	K02966	small subunit ribosomal protein S19e	CHO	3	1
Oeu007058.1	rcu:RCOM_0524820	K02966	small subunit ribosomal protein S19e	CHO	4	1
Oeu007065.1	ame:408869	K01062	1-alkyl-2-acetylglycerophosphocholine esterase	CHO	2	1
Oeu007065.1	ame:408869	K01062	1-alkyl-2-acetylglycerophosphocholine esterase	CHO	3	1
Oeu007065.1	ame:408869	K01062	1-alkyl-2-acetylglycerophosphocholine esterase	CHO	4	1
Oeu007069.1	vvi:100259191	K02924	large subunit ribosomal protein L39e	CHO	2	1
Oeu007069.1	vvi:100259191	K02924	large subunit ribosomal protein L39e	CHO	3	1
Oeu007069.1	vvi:100259191	K02924	large subunit ribosomal protein L39e	CHO	4	1
Oeu007075.1	--	--	--	CHO	2	1
Oeu007075.1	--	--	--	CHO	3	1
Oeu007075.1	--	--	--	CHO	4	1
Oeu007082.1	--	--	--	CHO	2	1
Oeu007082.1	--	--	--	CHO	3	1
Oeu007082.1	--	--	--	CHO	4	1
Oeu007108.1	lma:LmjF14.1120	K39	--	CHO	2	1
Oeu007108.1	lma:LmjF14.1120	K39	--	CHO	3	1
Oeu007108.1	lma:LmjF14.1120	K39	--	CHO	4	1
Oeu007122.1	--	--	--	CHO	2	1
Oeu007122.1	--	--	--	CHO	3	1
Oeu007122.1	--	--	--	CHO	4	1
Oeu007124.1	ath:AT5G15840	K12135	zinc finger protein CONSTANS	CHO	2	1
Oeu007124.1	ath:AT5G15840	K12135	zinc finger protein CONSTANS	CHO	3	1
Oeu007124.1	ath:AT5G15840	K12135	zinc finger protein CONSTANS	CHO	4	1
Oeu007156.1	--	--	--	CHO	2	1
Oeu007156.1	--	--	--	CHO	3	1
Oeu007156.1	--	--	--	CHO	4	1
Oeu007158.1	vvi:100256784	K05933	aminocyclopropanecarboxylate oxidase	CHO	2	1
Oeu007158.1	vvi:100256784	K05933	aminocyclopropanecarboxylate oxidase	CHO	3	1
Oeu007158.1	vvi:100256784	K05933	aminocyclopropanecarboxylate oxidase	CHO	4	1
Oeu007161.1	--	--	--	CHO	2	1
Oeu007161.1	--	--	--	CHO	3	1
Oeu007161.1	--	--	--	CHO	4	1
Oeu007162.2	vvi:100257814	K11147	dehydrogenase/reductase SDR family member 4	CHO	2	1
Oeu007162.2	vvi:100257814	K11147	dehydrogenase/reductase SDR family member 4	CHO	3	1
Oeu007162.2	vvi:100257814	K11147	dehydrogenase/reductase SDR family member 4	CHO	4	1
Oeu007171.1	vvi:100252654	K10302	F-box protein 22	CHO	2	1
Oeu007171.1	vvi:100252654	K10302	F-box protein 22	CHO	3	1
Oeu007171.1	vvi:100252654	K10302	F-box protein 22	CHO	4	1
Oeu007178.1	rcu:RCOM_0628900	K01835	phosphoglucomutase	CHO	2	1
Oeu007178.1	rcu:RCOM_0628900	K01835	phosphoglucomutase	CHO	3	1
Oeu007178.1	rcu:RCOM_0628900	K01835	phosphoglucomutase	CHO	4	1
Oeu007192.1	--	--	--	CHO	2	1
Oeu007192.1	--	--	--	CHO	3	1
Oeu007192.1	--	--	--	CHO	4	1
Oeu007243.1	--	--	--	CHO	2	1
Oeu007243.1	--	--	--	CHO	3	1
Oeu007243.1	--	--	--	CHO	4	1
Oeu007250.1	ath:AT2G23610	K08233	polyneuridine-aldehyde esterase	CHO	2	1
Oeu007250.1	ath:AT2G23610	K08233	polyneuridine-aldehyde esterase	CHO	3	1
Oeu007250.1	ath:AT2G23610	K08233	polyneuridine-aldehyde esterase	CHO	4	1
Oeu007251.1	rcu:RCOM_0700880	K14491	two-component response regulator ARR-B family	CHO	2	1
Oeu007251.1	rcu:RCOM_0700880	K14491	two-component response regulator ARR-B family	CHO	3	1
Oeu007251.1	rcu:RCOM_0700880	K14491	two-component response regulator ARR-B family	CHO	4	1
Oeu007260.1	--	--	--	CHO	2	1
Oeu007260.1	--	--	--	CHO	3	1
Oeu007260.1	--	--	--	CHO	4	1
Oeu007287.1	--	--	--	CHO	2	1
Oeu007287.1	--	--	--	CHO	3	1
Oeu007287.1	--	--	--	CHO	4	1
Oeu007291.1	vvi:100243434	K14432	ABA responsive element binding factor	CHO	2	1
Oeu007291.1	vvi:100243434	K14432	ABA responsive element binding factor	CHO	3	1
Oeu007291.1	vvi:100243434	K14432	ABA responsive element binding factor	CHO	4	1
Oeu007298.1	pop:POPTR_815673	K02960	small subunit ribosomal protein S16e	CHO	2	1
Oeu007298.1	pop:POPTR_815673	K02960	small subunit ribosomal protein S16e	CHO	3	1
Oeu007298.1	pop:POPTR_815673	K02960	small subunit ribosomal protein S16e	CHO	4	1
Oeu007317.1	--	--	--	CHO	2	1
Oeu007317.1	--	--	--	CHO	3	1
Oeu007317.1	--	--	--	CHO	4	1
Oeu007319.1	vvi:100246276	K05236	coatomer protein complex, subunit alpha (xenin)	CHO	2	1
Oeu007319.1	vvi:100246276	K05236	coatomer protein complex, subunit alpha (xenin)	CHO	3	1
Oeu007319.1	vvi:100246276	K05236	coatomer protein complex, subunit alpha (xenin)	CHO	4	1
Oeu007345.1	vvi:100242084	K14488	SAUR family protein	CHO	2	1
Oeu007345.1	vvi:100242084	K14488	SAUR family protein	CHO	3	1
Oeu007345.1	vvi:100242084	K14488	SAUR family protein	CHO	4	1
Oeu007349.2	--	--	--	CHO	2	1
Oeu007349.2	--	--	--	CHO	3	1
Oeu007349.2	--	--	--	CHO	4	1
Oeu007351.3	api:100167848	K10595	E3 ubiquitin-protein ligase HERC2	CHO	2	1
Oeu007351.3	api:100167848	K10595	E3 ubiquitin-protein ligase HERC2	CHO	3	1
Oeu007351.3	api:100167848	K10595	E3 ubiquitin-protein ligase HERC2	CHO	4	1
Oeu007353.1	pop:POPTR_715360	K02155	V-type H+-transporting ATPase 16kDa proteolipid subunit	CHO	2	1
Oeu007353.1	pop:POPTR_715360	K02155	V-type H+-transporting ATPase 16kDa proteolipid subunit	CHO	3	1
Oeu007353.1	pop:POPTR_715360	K02155	V-type H+-transporting ATPase 16kDa proteolipid subunit	CHO	4	1
Oeu007358.1	pop:POPTR_207868	K11982	E3 ubiquitin-protein ligase RNF115/126	CHO	2	1
Oeu007358.1	pop:POPTR_207868	K11982	E3 ubiquitin-protein ligase RNF115/126	CHO	3	1
Oeu007358.1	pop:POPTR_207868	K11982	E3 ubiquitin-protein ligase RNF115/126	CHO	4	1
Oeu007360.3	vvi:100255871	K13181	ATP-dependent RNA helicase DDX27	CHO	2	1
Oeu007360.3	vvi:100255871	K13181	ATP-dependent RNA helicase DDX27	CHO	3	1
Oeu007360.3	vvi:100255871	K13181	ATP-dependent RNA helicase DDX27	CHO	4	1
Oeu007366.1	vvi:100266342	K05309	prostaglandin-E synthase	CHO	2	1
Oeu007366.1	vvi:100266342	K05309	prostaglandin-E synthase	CHO	3	1
Oeu007366.1	vvi:100266342	K05309	prostaglandin-E synthase	CHO	4	1
Oeu007374.1	vvi:100267502	K03094	S-phase kinase-associated protein 1	CHO	2	1
Oeu007374.1	vvi:100267502	K03094	S-phase kinase-associated protein 1	CHO	3	1
Oeu007374.1	vvi:100267502	K03094	S-phase kinase-associated protein 1	CHO	4	1
Oeu007389.1	dre:378960	K01054	acylglycerol lipase	CHO	2	1
Oeu007389.1	dre:378960	K01054	acylglycerol lipase	CHO	3	1
Oeu007389.1	dre:378960	K01054	acylglycerol lipase	CHO	4	1
Oeu007401.1	--	--	--	CHO	2	1
Oeu007401.1	--	--	--	CHO	3	1
Oeu007401.1	--	--	--	CHO	4	1
Oeu007406.1	sbi:SORBI_04g028030	K01551	arsenite-transporting ATPase	CHO	2	1
Oeu007406.1	sbi:SORBI_04g028030	K01551	arsenite-transporting ATPase	CHO	3	1
Oeu007406.1	sbi:SORBI_04g028030	K01551	arsenite-transporting ATPase	CHO	4	1
Oeu007409.1	smm:Smp_001040	K10396	kinesin family member 5	CHO	2	1
Oeu007409.1	smm:Smp_001040	K10396	kinesin family member 5	CHO	3	1
Oeu007409.1	smm:Smp_001040	K10396	kinesin family member 5	CHO	4	1
Oeu007417.1	dme:Dmel_CG3373	K01774	--	CHO	2	1
Oeu007417.1	dme:Dmel_CG3373	K01774	--	CHO	3	1
Oeu007417.1	dme:Dmel_CG3373	K01774	--	CHO	4	1
Oeu007435.1	rcu:RCOM_0230710	K01414	oligopeptidase A	CHO	2	1
Oeu007435.1	rcu:RCOM_0230710	K01414	oligopeptidase A	CHO	3	1
Oeu007435.1	rcu:RCOM_0230710	K01414	oligopeptidase A	CHO	4	1
Oeu007444.1	tps:THAPSDRAFT_270141	K00648	3-oxoacyl-[acyl-carrier-protein] synthase III	CHO	2	1
Oeu007444.1	tps:THAPSDRAFT_270141	K00648	3-oxoacyl-[acyl-carrier-protein] synthase III	CHO	3	1
Oeu007444.1	tps:THAPSDRAFT_270141	K00648	3-oxoacyl-[acyl-carrier-protein] synthase III	CHO	4	1
Oeu007445.5	vvi:100241076	K12837	splicing factor U2AF 65 kDa subunit	CHO	2	1
Oeu007445.5	vvi:100241076	K12837	splicing factor U2AF 65 kDa subunit	CHO	3	1
Oeu007445.5	vvi:100241076	K12837	splicing factor U2AF 65 kDa subunit	CHO	4	1
Oeu007451.1	vvi:100257366	K03029	26S proteasome regulatory subunit N10	CHO	2	1
Oeu007451.1	vvi:100257366	K03029	26S proteasome regulatory subunit N10	CHO	3	1
Oeu007451.1	vvi:100257366	K03029	26S proteasome regulatory subunit N10	CHO	4	1
Oeu007471.1	vvi:100260298	K05863	solute carrier family 25 (mitochondrial carrier; adenine nucleotide translocator)	CHO	2	1
Oeu007471.1	vvi:100260298	K05863	solute carrier family 25 (mitochondrial carrier; adenine nucleotide translocator)	CHO	3	1
Oeu007471.1	vvi:100260298	K05863	solute carrier family 25 (mitochondrial carrier; adenine nucleotide translocator)	CHO	4	1
Oeu007473.1	rcu:RCOM_1577390	K01533	Cu2+-exporting ATPase	CHO	2	1
Oeu007473.1	rcu:RCOM_1577390	K01533	Cu2+-exporting ATPase	CHO	3	1
Oeu007473.1	rcu:RCOM_1577390	K01533	Cu2+-exporting ATPase	CHO	4	1
Oeu007487.1	--	--	--	CHO	2	1
Oeu007487.1	--	--	--	CHO	3	1
Oeu007487.1	--	--	--	CHO	4	1
Oeu007496.1	mbr:MONBRDRAFT_27193	K03515	DNA repair protein REV1	CHO	2	1
Oeu007496.1	mbr:MONBRDRAFT_27193	K03515	DNA repair protein REV1	CHO	3	1
Oeu007496.1	mbr:MONBRDRAFT_27193	K03515	DNA repair protein REV1	CHO	4	1
Oeu007501.1	vvi:100249078	K00510	heme oxygenase	CHO	2	1
Oeu007501.1	vvi:100249078	K00510	heme oxygenase	CHO	3	1
Oeu007501.1	vvi:100249078	K00510	heme oxygenase	CHO	4	1
Oeu007557.1	rcu:RCOM_1431020	K12948	signal peptidase complex subunit 3	CHO	2	1
Oeu007557.1	rcu:RCOM_1431020	K12948	signal peptidase complex subunit 3	CHO	3	1
Oeu007557.1	rcu:RCOM_1431020	K12948	signal peptidase complex subunit 3	CHO	4	1
Oeu007562.1	rcu:RCOM_0653050	K03126	transcription initiation factor TFIID subunit 12	CHO	2	1
Oeu007562.1	rcu:RCOM_0653050	K03126	transcription initiation factor TFIID subunit 12	CHO	3	1
Oeu007562.1	rcu:RCOM_0653050	K03126	transcription initiation factor TFIID subunit 12	CHO	4	1
Oeu007568.1	--	--	--	CHO	2	1
Oeu007568.1	--	--	--	CHO	3	1
Oeu007568.1	--	--	--	CHO	4	1
Oeu007569.1	--	--	--	CHO	2	1
Oeu007569.1	--	--	--	CHO	3	1
Oeu007569.1	--	--	--	CHO	4	1
Oeu007575.1	pop:POPTR_655661	K01230	mannosyl-oligosaccharide alpha-1,2-mannosidase	CHO	2	1
Oeu007575.1	pop:POPTR_655661	K01230	mannosyl-oligosaccharide alpha-1,2-mannosidase	CHO	3	1
Oeu007575.1	pop:POPTR_655661	K01230	mannosyl-oligosaccharide alpha-1,2-mannosidase	CHO	4	1
Oeu007582.1	--	--	--	CHO	2	1
Oeu007582.1	--	--	--	CHO	3	1
Oeu007582.1	--	--	--	CHO	4	1
Oeu007586.1	--	--	--	CHO	2	1
Oeu007586.1	--	--	--	CHO	3	1
Oeu007586.1	--	--	--	CHO	4	1
Oeu007588.1	--	--	--	CHO	2	1
Oeu007588.1	--	--	--	CHO	3	1
Oeu007588.1	--	--	--	CHO	4	1
Oeu007602.1	pon:100447505	K08818	cell division cycle 2-like	CHO	2	1
Oeu007602.1	pon:100447505	K08818	cell division cycle 2-like	CHO	3	1
Oeu007602.1	pon:100447505	K08818	cell division cycle 2-like	CHO	4	1
Oeu007618.1	ath:AT1G32640	K13422	transcription factor MYC2	CHO	2	1
Oeu007618.1	ath:AT1G32640	K13422	transcription factor MYC2	CHO	3	1
Oeu007618.1	ath:AT1G32640	K13422	transcription factor MYC2	CHO	4	1
Oeu007633.1	--	--	--	CHO	2	1
Oeu007633.1	--	--	--	CHO	3	1
Oeu007633.1	--	--	--	CHO	4	1
Oeu007636.1	--	--	--	CHO	2	1
Oeu007636.1	--	--	--	CHO	3	1
Oeu007636.1	--	--	--	CHO	4	1
Oeu007647.1	--	--	--	CHO	2	1
Oeu007647.1	--	--	--	CHO	3	1
Oeu007647.1	--	--	--	CHO	4	1
Oeu007649.1	vvi:100232981	K08695	anthocyanidin reductase	CHO	2	1
Oeu007649.1	vvi:100232981	K08695	anthocyanidin reductase	CHO	3	1
Oeu007649.1	vvi:100232981	K08695	anthocyanidin reductase	CHO	4	1
Oeu007655.1	zma:541636	K14491	two-component response regulator ARR-B family	CHO	2	1
Oeu007655.1	zma:541636	K14491	two-component response regulator ARR-B family	CHO	3	1
Oeu007655.1	zma:541636	K14491	two-component response regulator ARR-B family	CHO	4	1
Oeu007659.1	vvi:100241598	K03122	transcription initiation factor TFIIA large subunit	CHO	2	1
Oeu007659.1	vvi:100241598	K03122	transcription initiation factor TFIIA large subunit	CHO	3	1
Oeu007659.1	vvi:100241598	K03122	transcription initiation factor TFIIA large subunit	CHO	4	1
Oeu007664.1	dan:Dana_GF14284	K13675	UDP-glucose:O-linked fucose beta-1,3-glucosyltransferase	CHO	2	1
Oeu007664.1	dan:Dana_GF14284	K13675	UDP-glucose:O-linked fucose beta-1,3-glucosyltransferase	CHO	3	1
Oeu007664.1	dan:Dana_GF14284	K13675	UDP-glucose:O-linked fucose beta-1,3-glucosyltransferase	CHO	4	1
Oeu007668.3	pop:POPTR_659628	K03248	translation initiation factor eIF-3 subunit 4	CHO	2	1
Oeu007668.3	pop:POPTR_659628	K03248	translation initiation factor eIF-3 subunit 4	CHO	3	1
Oeu007668.3	pop:POPTR_659628	K03248	translation initiation factor eIF-3 subunit 4	CHO	4	1
Oeu007684.2	--	--	--	CHO	2	1
Oeu007684.2	--	--	--	CHO	3	1
Oeu007684.2	--	--	--	CHO	4	1
Oeu007708.1	nve:NEMVE_v1g108947	K14411	RNA-binding protein Musashi	CHO	2	1
Oeu007708.1	nve:NEMVE_v1g108947	K14411	RNA-binding protein Musashi	CHO	3	1
Oeu007708.1	nve:NEMVE_v1g108947	K14411	RNA-binding protein Musashi	CHO	4	1
Oeu007718.2	--	--	--	CHO	2	1
Oeu007718.2	--	--	--	CHO	3	1
Oeu007718.2	--	--	--	CHO	4	1
Oeu007723.1	ath:AT1G01060	K12133	LATE ELONGATED HYPOCOTYL	CHO	2	1
Oeu007723.1	ath:AT1G01060	K12133	LATE ELONGATED HYPOCOTYL	CHO	3	1
Oeu007723.1	ath:AT1G01060	K12133	LATE ELONGATED HYPOCOTYL	CHO	4	1
Oeu007733.1	--	--	--	CHO	2	1
Oeu007733.1	--	--	--	CHO	3	1
Oeu007733.1	--	--	--	CHO	4	1
Oeu007734.1	ath:AT2G36830	K09873	aquaporin TIP	CHO	2	1
Oeu007734.1	ath:AT2G36830	K09873	aquaporin TIP	CHO	3	1
Oeu007734.1	ath:AT2G36830	K09873	aquaporin TIP	CHO	4	1
Oeu007739.1	vvi:100256907	K10747	DNA ligase 1	CHO	2	1
Oeu007739.1	vvi:100256907	K10747	DNA ligase 1	CHO	3	1
Oeu007739.1	vvi:100256907	K10747	DNA ligase 1	CHO	4	1
Oeu007740.1	--	--	--	CHO	2	1
Oeu007740.1	--	--	--	CHO	3	1
Oeu007740.1	--	--	--	CHO	4	1
Oeu007743.2	pop:POPTR_757540	K12392	AP-1 complex subunit beta-1	CHO	2	1
Oeu007743.2	pop:POPTR_757540	K12392	AP-1 complex subunit beta-1	CHO	3	1
Oeu007743.2	pop:POPTR_757540	K12392	AP-1 complex subunit beta-1	CHO	4	1
Oeu007765.1	pop:POPTR_561252	K05692	actin beta/gamma 1	CHO	2	1
Oeu007765.1	pop:POPTR_561252	K05692	actin beta/gamma 1	CHO	3	1
Oeu007765.1	pop:POPTR_561252	K05692	actin beta/gamma 1	CHO	4	1
Oeu007766.1	rcu:RCOM_0503360	K10256	omega-6 fatty acid desaturase (delta-12 desaturase)	CHO	2	1
Oeu007766.1	rcu:RCOM_0503360	K10256	omega-6 fatty acid desaturase (delta-12 desaturase)	CHO	3	1
Oeu007766.1	rcu:RCOM_0503360	K10256	omega-6 fatty acid desaturase (delta-12 desaturase)	CHO	4	1
Oeu007769.1	--	--	--	CHO	2	1
Oeu007769.1	--	--	--	CHO	3	1
Oeu007769.1	--	--	--	CHO	4	1
Oeu007786.2	nve:NEMVE_v1g157648	K10695	E3 ubiquitin-protein ligase RNF1/2	CHO	2	1
Oeu007786.2	nve:NEMVE_v1g157648	K10695	E3 ubiquitin-protein ligase RNF1/2	CHO	3	1
Oeu007786.2	nve:NEMVE_v1g157648	K10695	E3 ubiquitin-protein ligase RNF1/2	CHO	4	1
Oeu007799.1	--	--	--	CHO	2	1
Oeu007799.1	--	--	--	CHO	3	1
Oeu007799.1	--	--	--	CHO	4	1
Oeu007806.1	--	--	--	CHO	2	1
Oeu007806.1	--	--	--	CHO	3	1
Oeu007806.1	--	--	--	CHO	4	1
Oeu007815.1	ppp:PHYPADRAFT_31719	K13162	poly(rC)-binding protein 2/3/4	CHO	2	1
Oeu007815.1	ppp:PHYPADRAFT_31719	K13162	poly(rC)-binding protein 2/3/4	CHO	3	1
Oeu007815.1	ppp:PHYPADRAFT_31719	K13162	poly(rC)-binding protein 2/3/4	CHO	4	1
Oeu007820.2	rcu:RCOM_0126310	K03945	--	CHO	2	1
Oeu007820.2	rcu:RCOM_0126310	K03945	--	CHO	3	1
Oeu007820.2	rcu:RCOM_0126310	K03945	--	CHO	4	1
Oeu007824.1	ath:AT5G38990	K04733	interleukin-1 receptor-associated kinase 4	CHO	2	1
Oeu007824.1	ath:AT5G38990	K04733	interleukin-1 receptor-associated kinase 4	CHO	3	1
Oeu007824.1	ath:AT5G38990	K04733	interleukin-1 receptor-associated kinase 4	CHO	4	1
Oeu007831.1	--	--	--	CHO	2	1
Oeu007831.1	--	--	--	CHO	3	1
Oeu007831.1	--	--	--	CHO	4	1
Oeu007832.1	vvi:100252402	K03236	translation initiation factor eIF-1A	CHO	2	1
Oeu007832.1	vvi:100252402	K03236	translation initiation factor eIF-1A	CHO	3	1
Oeu007832.1	vvi:100252402	K03236	translation initiation factor eIF-1A	CHO	4	1
Oeu007848.1	--	--	--	CHO	2	1
Oeu007848.1	--	--	--	CHO	3	1
Oeu007848.1	--	--	--	CHO	4	1
Oeu007851.1	vvi:100232972	K11159	carotenoid cleavage dioxygenase	CHO	2	1
Oeu007851.1	vvi:100232972	K11159	carotenoid cleavage dioxygenase	CHO	3	1
Oeu007851.1	vvi:100232972	K11159	carotenoid cleavage dioxygenase	CHO	4	1
Oeu007873.1	pop:POPTR_271862	K08900	mitochondrial chaperone BCS1	CHO	2	1
Oeu007873.1	pop:POPTR_271862	K08900	mitochondrial chaperone BCS1	CHO	3	1
Oeu007873.1	pop:POPTR_271862	K08900	mitochondrial chaperone BCS1	CHO	4	1
[truncated: 75,318 more rows]

## Sheet: genes_CHO_KO_4_clustered_endoca
Table S6B. Chondrolia Chalkidikis (CHO) and Koroneiki (KO) endocarp co-expression gene clusters (4-cluster analysis).
Genes	Gene_id_from others genes	Kegg_Number	Blast_Description	strain	stage	cluster
Oeu000012.1	vvi:100254544	K05953	nicotianamine synthase	CHO	2	1
Oeu000012.1	vvi:100254544	K05953	nicotianamine synthase	CHO	3	1
Oeu000012.1	vvi:100254544	K05953	nicotianamine synthase	CHO	4	1
Oeu000021.1	vvi:100247884	K07447	putative holliday junction resolvase	CHO	2	1
Oeu000021.1	vvi:100247884	K07447	putative holliday junction resolvase	CHO	3	1
Oeu000021.1	vvi:100247884	K07447	putative holliday junction resolvase	CHO	4	1
Oeu000087.1	rcu:RCOM_1436370	K00789	S-adenosylmethionine synthetase	CHO	2	1
Oeu000087.1	rcu:RCOM_1436370	K00789	S-adenosylmethionine synthetase	CHO	3	1
Oeu000087.1	rcu:RCOM_1436370	K00789	S-adenosylmethionine synthetase	CHO	4	1
Oeu000099.1	--	--	--	CHO	2	1
Oeu000099.1	--	--	--	CHO	3	1
Oeu000099.1	--	--	--	CHO	4	1
Oeu000115.1	vvi:100259302	K14498	serine/threonine-protein kinase SRK2	CHO	2	1
Oeu000115.1	vvi:100259302	K14498	serine/threonine-protein kinase SRK2	CHO	3	1
Oeu000115.1	vvi:100259302	K14498	serine/threonine-protein kinase SRK2	CHO	4	1
Oeu000132.1	--	--	--	CHO	2	1
Oeu000132.1	--	--	--	CHO	3	1
Oeu000132.1	--	--	--	CHO	4	1
Oeu000236.2	aml:100474999	K04602	cadherin EGF LAG seven-pass G-type receptor 3 (flamingo)	CHO	2	1
Oeu000236.2	aml:100474999	K04602	cadherin EGF LAG seven-pass G-type receptor 3 (flamingo)	CHO	3	1
Oeu000236.2	aml:100474999	K04602	cadherin EGF LAG seven-pass G-type receptor 3 (flamingo)	CHO	4	1
Oeu000259.1	zma:541643	K03319	divalent anion:Na+ symporter, DASS family	CHO	2	1
Oeu000259.1	zma:541643	K03319	divalent anion:Na+ symporter, DASS family	CHO	3	1
Oeu000259.1	zma:541643	K03319	divalent anion:Na+ symporter, DASS family	CHO	4	1
Oeu000269.1	rcu:RCOM_0478150	K13415	--	CHO	2	1
Oeu000269.1	rcu:RCOM_0478150	K13415	--	CHO	3	1
Oeu000269.1	rcu:RCOM_0478150	K13415	--	CHO	4	1
Oeu000274.1	mmu:26382	K05721	FYVE, RhoGEF and PH domain containing 2	CHO	2	1
Oeu000274.1	mmu:26382	K05721	FYVE, RhoGEF and PH domain containing 2	CHO	3	1
Oeu000274.1	mmu:26382	K05721	FYVE, RhoGEF and PH domain containing 2	CHO	4	1
Oeu000275.2	vvi:100264670	K13109	IK cytokine	CHO	2	1
Oeu000275.2	vvi:100264670	K13109	IK cytokine	CHO	3	1
Oeu000275.2	vvi:100264670	K13109	IK cytokine	CHO	4	1
Oeu000296.1	--	--	--	CHO	2	1
Oeu000296.1	--	--	--	CHO	3	1
Oeu000296.1	--	--	--	CHO	4	1
Oeu000333.1	pop:POPTR_745198	K01893	asparaginyl-tRNA synthetase	CHO	2	1
Oeu000333.1	pop:POPTR_745198	K01893	asparaginyl-tRNA synthetase	CHO	3	1
Oeu000333.1	pop:POPTR_745198	K01893	asparaginyl-tRNA synthetase	CHO	4	1
Oeu000335.2	vvi:100242412	K12194	charged multivesicular body protein 4	CHO	2	1
Oeu000335.2	vvi:100242412	K12194	charged multivesicular body protein 4	CHO	3	1
Oeu000335.2	vvi:100242412	K12194	charged multivesicular body protein 4	CHO	4	1
Oeu000356.1	dme:Dmel_CG1724	K10836	mitochondrial protein-transporting ATPase	CHO	2	1
Oeu000356.1	dme:Dmel_CG1724	K10836	mitochondrial protein-transporting ATPase	CHO	3	1
Oeu000356.1	dme:Dmel_CG1724	K10836	mitochondrial protein-transporting ATPase	CHO	4	1
Oeu000379.1	--	--	--	CHO	2	1
Oeu000379.1	--	--	--	CHO	3	1
Oeu000379.1	--	--	--	CHO	4	1
Oeu000405.1	rcu:RCOM_1122480	K14641	apyrase	CHO	2	1
Oeu000405.1	rcu:RCOM_1122480	K14641	apyrase	CHO	3	1
Oeu000405.1	rcu:RCOM_1122480	K14641	apyrase	CHO	4	1
Oeu000514.1	--	--	--	CHO	2	1
Oeu000514.1	--	--	--	CHO	3	1
Oeu000514.1	--	--	--	CHO	4	1
Oeu000521.1	vvi:100248170	K01113	alkaline phosphatase D	CHO	2	1
Oeu000521.1	vvi:100248170	K01113	alkaline phosphatase D	CHO	3	1
Oeu000521.1	vvi:100248170	K01113	alkaline phosphatase D	CHO	4	1
Oeu000527.1	--	--	--	CHO	2	1
Oeu000527.1	--	--	--	CHO	3	1
Oeu000527.1	--	--	--	CHO	4	1
Oeu000561.1	--	--	--	CHO	2	1
Oeu000561.1	--	--	--	CHO	3	1
Oeu000561.1	--	--	--	CHO	4	1
Oeu000624.1	vvi:100246639	K09422	myb proto-oncogene protein, plant	CHO	2	1
Oeu000624.1	vvi:100246639	K09422	myb proto-oncogene protein, plant	CHO	3	1
Oeu000624.1	vvi:100246639	K09422	myb proto-oncogene protein, plant	CHO	4	1
Oeu000659.1	--	--	--	CHO	2	1
Oeu000659.1	--	--	--	CHO	3	1
Oeu000659.1	--	--	--	CHO	4	1
Oeu000672.1	--	--	--	CHO	2	1
Oeu000672.1	--	--	--	CHO	3	1
Oeu000672.1	--	--	--	CHO	4	1
Oeu000696.1	--	--	--	CHO	2	1
Oeu000696.1	--	--	--	CHO	3	1
Oeu000696.1	--	--	--	CHO	4	1
Oeu000726.1	tcr:511367.138	K09503	DnaJ homolog subfamily A member 2	CHO	2	1
Oeu000726.1	tcr:511367.138	K09503	DnaJ homolog subfamily A member 2	CHO	3	1
Oeu000726.1	tcr:511367.138	K09503	DnaJ homolog subfamily A member 2	CHO	4	1
Oeu000745.1	cre:CHLREDRAFT_186976	K01170	tRNA-intron endonuclease	CHO	2	1
Oeu000745.1	cre:CHLREDRAFT_186976	K01170	tRNA-intron endonuclease	CHO	3	1
Oeu000745.1	cre:CHLREDRAFT_186976	K01170	tRNA-intron endonuclease	CHO	4	1
Oeu000777.1	ath:AT1G28440	K00924	--	CHO	2	1
Oeu000777.1	ath:AT1G28440	K00924	--	CHO	3	1
Oeu000777.1	ath:AT1G28440	K00924	--	CHO	4	1
Oeu000778.2	--	--	--	CHO	2	1
Oeu000778.2	--	--	--	CHO	3	1
Oeu000778.2	--	--	--	CHO	4	1
Oeu000782.1	pop:POPTR_551354	K13289	cathepsin A (carboxypeptidase C)	CHO	2	1
Oeu000782.1	pop:POPTR_551354	K13289	cathepsin A (carboxypeptidase C)	CHO	3	1
Oeu000782.1	pop:POPTR_551354	K13289	cathepsin A (carboxypeptidase C)	CHO	4	1
Oeu000793.1	--	--	--	CHO	2	1
Oeu000793.1	--	--	--	CHO	3	1
Oeu000793.1	--	--	--	CHO	4	1
Oeu000798.1	lel:LELG_04032	K02433	--	CHO	2	1
Oeu000798.1	lel:LELG_04032	K02433	--	CHO	3	1
Oeu000798.1	lel:LELG_04032	K02433	--	CHO	4	1
Oeu000828.1	vvi:100241851	K01408	insulysin	CHO	2	1
Oeu000828.1	vvi:100241851	K01408	insulysin	CHO	3	1
Oeu000828.1	vvi:100241851	K01408	insulysin	CHO	4	1
Oeu000844.1	ani:AN0352.2	K01196	--	CHO	2	1
Oeu000844.1	ani:AN0352.2	K01196	--	CHO	3	1
Oeu000844.1	ani:AN0352.2	K01196	--	CHO	4	1
Oeu000911.1	pop:POPTR_800560	K00847	fructokinase	CHO	2	1
Oeu000911.1	pop:POPTR_800560	K00847	fructokinase	CHO	3	1
Oeu000911.1	pop:POPTR_800560	K00847	fructokinase	CHO	4	1
Oeu000926.1	vvi:100232867	K09264	MADS-box transcription factor, plant	CHO	2	1
Oeu000926.1	vvi:100232867	K09264	MADS-box transcription factor, plant	CHO	3	1
Oeu000926.1	vvi:100232867	K09264	MADS-box transcription factor, plant	CHO	4	1
Oeu000927.1	pop:POPTR_559288	K05933	aminocyclopropanecarboxylate oxidase	CHO	2	1
Oeu000927.1	pop:POPTR_559288	K05933	aminocyclopropanecarboxylate oxidase	CHO	3	1
Oeu000927.1	pop:POPTR_559288	K05933	aminocyclopropanecarboxylate oxidase	CHO	4	1
Oeu000953.1	--	--	--	CHO	2	1
Oeu000953.1	--	--	--	CHO	3	1
Oeu000953.1	--	--	--	CHO	4	1
Oeu001049.1	vvi:100245061	K03020	DNA-directed RNA polymerases I and III subunit RPAC2	CHO	2	1
Oeu001049.1	vvi:100245061	K03020	DNA-directed RNA polymerases I and III subunit RPAC2	CHO	3	1
Oeu001049.1	vvi:100245061	K03020	DNA-directed RNA polymerases I and III subunit RPAC2	CHO	4	1
Oeu001083.1	--	--	--	CHO	2	1
Oeu001083.1	--	--	--	CHO	3	1
Oeu001083.1	--	--	--	CHO	4	1
Oeu001107.1	--	--	--	CHO	2	1
Oeu001107.1	--	--	--	CHO	3	1
Oeu001107.1	--	--	--	CHO	4	1
Oeu001147.3	--	--	--	CHO	2	1
Oeu001147.3	--	--	--	CHO	3	1
Oeu001147.3	--	--	--	CHO	4	1
Oeu001157.1	rcu:RCOM_1001220	K00849	galactokinase	CHO	2	1
Oeu001157.1	rcu:RCOM_1001220	K00849	galactokinase	CHO	3	1
Oeu001157.1	rcu:RCOM_1001220	K00849	galactokinase	CHO	4	1
Oeu001163.1	--	--	--	CHO	2	1
Oeu001163.1	--	--	--	CHO	3	1
Oeu001163.1	--	--	--	CHO	4	1
Oeu001169.1	--	--	--	CHO	2	1
Oeu001169.1	--	--	--	CHO	3	1
Oeu001169.1	--	--	--	CHO	4	1
Oeu001172.3	vvi:100267071	K01648	ATP citrate (pro-S)-lyase	CHO	2	1
Oeu001172.3	vvi:100267071	K01648	ATP citrate (pro-S)-lyase	CHO	3	1
Oeu001172.3	vvi:100267071	K01648	ATP citrate (pro-S)-lyase	CHO	4	1
Oeu001238.1	pop:POPTR_780392	K13379	--	CHO	2	1
Oeu001238.1	pop:POPTR_780392	K13379	--	CHO	3	1
Oeu001238.1	pop:POPTR_780392	K13379	--	CHO	4	1
Oeu001311.1	--	--	--	CHO	2	1
Oeu001311.1	--	--	--	CHO	3	1
Oeu001311.1	--	--	--	CHO	4	1
Oeu001313.1	mbr:MONBRDRAFT_26400	K01069	hydroxyacylglutathione hydrolase	CHO	2	1
Oeu001313.1	mbr:MONBRDRAFT_26400	K01069	hydroxyacylglutathione hydrolase	CHO	3	1
Oeu001313.1	mbr:MONBRDRAFT_26400	K01069	hydroxyacylglutathione hydrolase	CHO	4	1
Oeu001319.1	rcu:RCOM_1078960	K03768	peptidyl-prolyl cis-trans isomerase B (cyclophilin B)	CHO	2	1
Oeu001319.1	rcu:RCOM_1078960	K03768	peptidyl-prolyl cis-trans isomerase B (cyclophilin B)	CHO	3	1
Oeu001319.1	rcu:RCOM_1078960	K03768	peptidyl-prolyl cis-trans isomerase B (cyclophilin B)	CHO	4	1
Oeu001353.1	rcu:RCOM_0153900	K02870	large subunit ribosomal protein L12e	CHO	2	1
Oeu001353.1	rcu:RCOM_0153900	K02870	large subunit ribosomal protein L12e	CHO	3	1
Oeu001353.1	rcu:RCOM_0153900	K02870	large subunit ribosomal protein L12e	CHO	4	1
Oeu001471.1	vvi:100264792	K03032	26S proteasome regulatory subunit N2	CHO	2	1
Oeu001471.1	vvi:100264792	K03032	26S proteasome regulatory subunit N2	CHO	3	1
Oeu001471.1	vvi:100264792	K03032	26S proteasome regulatory subunit N2	CHO	4	1
Oeu001481.2	vvi:100267343	K12275	translocation protein SEC62	CHO	2	1
Oeu001481.2	vvi:100267343	K12275	translocation protein SEC62	CHO	3	1
Oeu001481.2	vvi:100267343	K12275	translocation protein SEC62	CHO	4	1
Oeu001528.1	vvi:100254009	K00434	L-ascorbate peroxidase	CHO	2	1
Oeu001528.1	vvi:100254009	K00434	L-ascorbate peroxidase	CHO	3	1
Oeu001528.1	vvi:100254009	K00434	L-ascorbate peroxidase	CHO	4	1
Oeu001574.1	pop:POPTR_832803	K03869	cullin 3	CHO	2	1
Oeu001574.1	pop:POPTR_832803	K03869	cullin 3	CHO	3	1
Oeu001574.1	pop:POPTR_832803	K03869	cullin 3	CHO	4	1
Oeu001594.1	ath:AT3G01470	K09338	homeobox-leucine zipper protein	CHO	2	1
Oeu001594.1	ath:AT3G01470	K09338	homeobox-leucine zipper protein	CHO	3	1
Oeu001594.1	ath:AT3G01470	K09338	homeobox-leucine zipper protein	CHO	4	1
Oeu001632.2	pop:POPTR_561999	K01090	protein phosphatase	CHO	2	1
Oeu001632.2	pop:POPTR_561999	K01090	protein phosphatase	CHO	3	1
Oeu001632.2	pop:POPTR_561999	K01090	protein phosphatase	CHO	4	1
Oeu001638.1	ath:AT1G09530	K12126	phytochrome-interacting factor 3	CHO	2	1
Oeu001638.1	ath:AT1G09530	K12126	phytochrome-interacting factor 3	CHO	3	1
Oeu001638.1	ath:AT1G09530	K12126	phytochrome-interacting factor 3	CHO	4	1
Oeu001683.1	--	--	--	CHO	2	1
Oeu001683.1	--	--	--	CHO	3	1
Oeu001683.1	--	--	--	CHO	4	1
Oeu001705.3	--	--	--	CHO	2	1
Oeu001705.3	--	--	--	CHO	3	1
Oeu001705.3	--	--	--	CHO	4	1
Oeu001742.1	vcn:VOLCADRAFT_41528	K08332	vacuolar protein 8	CHO	2	1
Oeu001742.1	vcn:VOLCADRAFT_41528	K08332	vacuolar protein 8	CHO	3	1
Oeu001742.1	vcn:VOLCADRAFT_41528	K08332	vacuolar protein 8	CHO	4	1
Oeu001743.1	pop:POPTR_245102	K12844	U4/U6 small nuclear ribonucleoprotein PRP31	CHO	2	1
Oeu001743.1	pop:POPTR_245102	K12844	U4/U6 small nuclear ribonucleoprotein PRP31	CHO	3	1
Oeu001743.1	pop:POPTR_245102	K12844	U4/U6 small nuclear ribonucleoprotein PRP31	CHO	4	1
Oeu001762.2	pop:POPTR_649601	K05402	toll-interacting protein	CHO	2	1
Oeu001762.2	pop:POPTR_649601	K05402	toll-interacting protein	CHO	3	1
Oeu001762.2	pop:POPTR_649601	K05402	toll-interacting protein	CHO	4	1
Oeu001769.1	ath:AT2G36780	K13496	UDP-glucosyl transferase 73C	CHO	2	1
Oeu001769.1	ath:AT2G36780	K13496	UDP-glucosyl transferase 73C	CHO	3	1
Oeu001769.1	ath:AT2G36780	K13496	UDP-glucosyl transferase 73C	CHO	4	1
Oeu001803.1	pop:POPTR_832255	K14498	serine/threonine-protein kinase SRK2	CHO	2	1
Oeu001803.1	pop:POPTR_832255	K14498	serine/threonine-protein kinase SRK2	CHO	3	1
Oeu001803.1	pop:POPTR_832255	K14498	serine/threonine-protein kinase SRK2	CHO	4	1
Oeu001814.1	ath:AT2G18915	K12117	LOV kelch protein 2	CHO	2	1
Oeu001814.1	ath:AT2G18915	K12117	LOV kelch protein 2	CHO	3	1
Oeu001814.1	ath:AT2G18915	K12117	LOV kelch protein 2	CHO	4	1
Oeu001823.1	osa:4348172	K00517	--	CHO	2	1
Oeu001823.1	osa:4348172	K00517	--	CHO	3	1
Oeu001823.1	osa:4348172	K00517	--	CHO	4	1
Oeu001834.1	vvi:100263076	K06700	proteasome inhibitor subunit 1 (PI31)	CHO	2	1
Oeu001834.1	vvi:100263076	K06700	proteasome inhibitor subunit 1 (PI31)	CHO	3	1
Oeu001834.1	vvi:100263076	K06700	proteasome inhibitor subunit 1 (PI31)	CHO	4	1
Oeu001846.1	--	--	--	CHO	2	1
Oeu001846.1	--	--	--	CHO	3	1
Oeu001846.1	--	--	--	CHO	4	1
Oeu001902.1	afv:AFLA_024930	K01179	endoglucanase	CHO	2	1
Oeu001902.1	afv:AFLA_024930	K01179	endoglucanase	CHO	3	1
Oeu001902.1	afv:AFLA_024930	K01179	endoglucanase	CHO	4	1
Oeu001943.1	vvi:100261052	K02901	large subunit ribosomal protein L27e	CHO	2	1
Oeu001943.1	vvi:100261052	K02901	large subunit ribosomal protein L27e	CHO	3	1
Oeu001943.1	vvi:100261052	K02901	large subunit ribosomal protein L27e	CHO	4	1
Oeu001980.1	--	--	--	CHO	2	1
Oeu001980.1	--	--	--	CHO	3	1
Oeu001980.1	--	--	--	CHO	4	1
Oeu001984.1	rcu:RCOM_0132150	K11851	ubiquitin carboxyl-terminal hydrolase 30	CHO	2	1
Oeu001984.1	rcu:RCOM_0132150	K11851	ubiquitin carboxyl-terminal hydrolase 30	CHO	3	1
Oeu001984.1	rcu:RCOM_0132150	K11851	ubiquitin carboxyl-terminal hydrolase 30	CHO	4	1
Oeu001991.2	dwi:Dwil_GK24661	K00734	galactosylxylosylprotein 3-beta-galactosyltransferase	CHO	2	1
Oeu001991.2	dwi:Dwil_GK24661	K00734	galactosylxylosylprotein 3-beta-galactosyltransferase	CHO	3	1
Oeu001991.2	dwi:Dwil_GK24661	K00734	galactosylxylosylprotein 3-beta-galactosyltransferase	CHO	4	1
Oeu001997.1	ath:AT1G10760	K08244	alpha-glucan, water dikinase	CHO	2	1
Oeu001997.1	ath:AT1G10760	K08244	alpha-glucan, water dikinase	CHO	3	1
Oeu001997.1	ath:AT1G10760	K08244	alpha-glucan, water dikinase	CHO	4	1
Oeu002157.4	--	--	--	CHO	2	1
Oeu002157.4	--	--	--	CHO	3	1
Oeu002157.4	--	--	--	CHO	4	1
Oeu002162.1	vvi:100267829	K06630	tyrosine 3-monooxygenase/tryptophan 5-monooxygenase activation protein	CHO	2	1
Oeu002162.1	vvi:100267829	K06630	tyrosine 3-monooxygenase/tryptophan 5-monooxygenase activation protein	CHO	3	1
Oeu002162.1	vvi:100267829	K06630	tyrosine 3-monooxygenase/tryptophan 5-monooxygenase activation protein	CHO	4	1
Oeu002165.1	pop:POPTR_815654	K02991	small subunit ribosomal protein S6e	CHO	2	1
Oeu002165.1	pop:POPTR_815654	K02991	small subunit ribosomal protein S6e	CHO	3	1
Oeu002165.1	pop:POPTR_815654	K02991	small subunit ribosomal protein S6e	CHO	4	1
Oeu002199.1	--	--	--	CHO	2	1
Oeu002199.1	--	--	--	CHO	3	1
Oeu002199.1	--	--	--	CHO	4	1
Oeu002209.1	--	--	--	CHO	2	1
Oeu002209.1	--	--	--	CHO	3	1
Oeu002209.1	--	--	--	CHO	4	1
Oeu002214.1	pop:POPTR_566874	K09422	myb proto-oncogene protein, plant	CHO	2	1
Oeu002214.1	pop:POPTR_566874	K09422	myb proto-oncogene protein, plant	CHO	3	1
Oeu002214.1	pop:POPTR_566874	K09422	myb proto-oncogene protein, plant	CHO	4	1
Oeu002239.1	vvi:100249742	K07897	Ras-related protein Rab-7A	CHO	2	1
Oeu002239.1	vvi:100249742	K07897	Ras-related protein Rab-7A	CHO	3	1
Oeu002239.1	vvi:100249742	K07897	Ras-related protein Rab-7A	CHO	4	1
Oeu002249.2	cfa:403997	K08142	MFS transporter, SP family, solute carrier family 2 (facilitated glucose transporter), member 3	CHO	2	1
Oeu002249.2	cfa:403997	K08142	MFS transporter, SP family, solute carrier family 2 (facilitated glucose transporter), member 3	CHO	3	1
Oeu002249.2	cfa:403997	K08142	MFS transporter, SP family, solute carrier family 2 (facilitated glucose transporter), member 3	CHO	4	1
Oeu002250.1	bfo:BRAFLDRAFT_124968	K08817	cell cycle related kinase	CHO	2	1
Oeu002250.1	bfo:BRAFLDRAFT_124968	K08817	cell cycle related kinase	CHO	3	1
Oeu002250.1	bfo:BRAFLDRAFT_124968	K08817	cell cycle related kinase	CHO	4	1
Oeu002251.1	ath:AT4G28880	K00924	--	CHO	2	1
Oeu002251.1	ath:AT4G28880	K00924	--	CHO	3	1
Oeu002251.1	ath:AT4G28880	K00924	--	CHO	4	1
Oeu002280.2	rcu:RCOM_0992190	K00383	glutathione reductase (NADPH)	CHO	2	1
Oeu002280.2	rcu:RCOM_0992190	K00383	glutathione reductase (NADPH)	CHO	3	1
Oeu002280.2	rcu:RCOM_0992190	K00383	glutathione reductase (NADPH)	CHO	4	1
Oeu002296.1	osa:4342410	K00924	--	CHO	2	1
Oeu002296.1	osa:4342410	K00924	--	CHO	3	1
Oeu002296.1	osa:4342410	K00924	--	CHO	4	1
Oeu002297.1	pop:POPTR_804871	K09775	hypothetical protein	CHO	2	1
Oeu002297.1	pop:POPTR_804871	K09775	hypothetical protein	CHO	3	1
Oeu002297.1	pop:POPTR_804871	K09775	hypothetical protein	CHO	4	1
Oeu002323.1	vvi:100253859	K14190	GDP-L-galactose phosphorylase	CHO	2	1
Oeu002323.1	vvi:100253859	K14190	GDP-L-galactose phosphorylase	CHO	3	1
Oeu002323.1	vvi:100253859	K14190	GDP-L-galactose phosphorylase	CHO	4	1
Oeu002359.1	--	--	--	CHO	2	1
Oeu002359.1	--	--	--	CHO	3	1
Oeu002359.1	--	--	--	CHO	4	1
Oeu002392.1	vvi:100259091	K14574	ribosome maturation protein SDO1	CHO	2	1
Oeu002392.1	vvi:100259091	K14574	ribosome maturation protein SDO1	CHO	3	1
Oeu002392.1	vvi:100259091	K14574	ribosome maturation protein SDO1	CHO	4	1
Oeu002398.1	vvi:100252654	K10302	F-box protein 22	CHO	2	1
Oeu002398.1	vvi:100252654	K10302	F-box protein 22	CHO	3	1
Oeu002398.1	vvi:100252654	K10302	F-box protein 22	CHO	4	1
Oeu002412.1	vvi:100264130	K03033	26S proteasome regulatory subunit N3	CHO	2	1
Oeu002412.1	vvi:100264130	K03033	26S proteasome regulatory subunit N3	CHO	3	1
Oeu002412.1	vvi:100264130	K03033	26S proteasome regulatory subunit N3	CHO	4	1
Oeu002414.1	sbi:SORBI_01g001220	K13030	cyanohydrin beta-glucosyltransferase	CHO	2	1
Oeu002414.1	sbi:SORBI_01g001220	K13030	cyanohydrin beta-glucosyltransferase	CHO	3	1
Oeu002414.1	sbi:SORBI_01g001220	K13030	cyanohydrin beta-glucosyltransferase	CHO	4	1
Oeu002492.3	vvi:100244694	K02218	casein kinase 1	CHO	2	1
Oeu002492.3	vvi:100244694	K02218	casein kinase 1	CHO	3	1
Oeu002492.3	vvi:100244694	K02218	casein kinase 1	CHO	4	1
Oeu002510.1	--	--	--	CHO	2	1
Oeu002510.1	--	--	--	CHO	3	1
Oeu002510.1	--	--	--	CHO	4	1
Oeu002511.1	--	--	--	CHO	2	1
Oeu002511.1	--	--	--	CHO	3	1
Oeu002511.1	--	--	--	CHO	4	1
Oeu002520.1	vvi:100254966	K11843	ubiquitin carboxyl-terminal hydrolase 14	CHO	2	1
Oeu002520.1	vvi:100254966	K11843	ubiquitin carboxyl-terminal hydrolase 14	CHO	3	1
Oeu002520.1	vvi:100254966	K11843	ubiquitin carboxyl-terminal hydrolase 14	CHO	4	1
Oeu002523.1	ath:AT1G51780	K14664	IAA-amino acid hydrolase	CHO	2	1
Oeu002523.1	ath:AT1G51780	K14664	IAA-amino acid hydrolase	CHO	3	1
Oeu002523.1	ath:AT1G51780	K14664	IAA-amino acid hydrolase	CHO	4	1
Oeu002584.1	--	--	--	CHO	2	1
Oeu002584.1	--	--	--	CHO	3	1
Oeu002584.1	--	--	--	CHO	4	1
Oeu002656.1	rcu:RCOM_0484410	K09550	prefoldin subunit 4	CHO	2	1
Oeu002656.1	rcu:RCOM_0484410	K09550	prefoldin subunit 4	CHO	3	1
Oeu002656.1	rcu:RCOM_0484410	K09550	prefoldin subunit 4	CHO	4	1
Oeu002749.1	pop:POPTR_568093	K14012	UBX domain-containing protein 1	CHO	2	1
Oeu002749.1	pop:POPTR_568093	K14012	UBX domain-containing protein 1	CHO	3	1
Oeu002749.1	pop:POPTR_568093	K14012	UBX domain-containing protein 1	CHO	4	1
Oeu002752.3	vvi:100246063	K10143	E3 ubiquitin-protein ligase RFWD2	CHO	2	1
Oeu002752.3	vvi:100246063	K10143	E3 ubiquitin-protein ligase RFWD2	CHO	3	1
Oeu002752.3	vvi:100246063	K10143	E3 ubiquitin-protein ligase RFWD2	CHO	4	1
Oeu002753.1	vvi:100258114	K13456	RPM1-interacting protein 4	CHO	2	1
Oeu002753.1	vvi:100258114	K13456	RPM1-interacting protein 4	CHO	3	1
Oeu002753.1	vvi:100258114	K13456	RPM1-interacting protein 4	CHO	4	1
Oeu002760.2	rcu:RCOM_1299530	K03138	transcription initiation factor TFIIF subunit alpha	CHO	2	1
Oeu002760.2	rcu:RCOM_1299530	K03138	transcription initiation factor TFIIF subunit alpha	CHO	3	1
Oeu002760.2	rcu:RCOM_1299530	K03138	transcription initiation factor TFIIF subunit alpha	CHO	4	1
Oeu002793.1	--	--	--	CHO	2	1
Oeu002793.1	--	--	--	CHO	3	1
Oeu002793.1	--	--	--	CHO	4	1
Oeu002810.1	pop:POPTR_787255	K06955	--	CHO	2	1
Oeu002810.1	pop:POPTR_787255	K06955	--	CHO	3	1
Oeu002810.1	pop:POPTR_787255	K06955	--	CHO	4	1
Oeu002816.1	tet:TTHERM_01243430	K01102	pyruvate dehydrogenase phosphatase	CHO	2	1
Oeu002816.1	tet:TTHERM_01243430	K01102	pyruvate dehydrogenase phosphatase	CHO	3	1
Oeu002816.1	tet:TTHERM_01243430	K01102	pyruvate dehydrogenase phosphatase	CHO	4	1
Oeu002821.2	vvi:100264222	K08999	hypothetical protein	CHO	2	1
Oeu002821.2	vvi:100264222	K08999	hypothetical protein	CHO	3	1
Oeu002821.2	vvi:100264222	K08999	hypothetical protein	CHO	4	1
Oeu002851.2	sbi:SORBI_02g007010	K12191	charged multivesicular body protein 2A	CHO	2	1
Oeu002851.2	sbi:SORBI_02g007010	K12191	charged multivesicular body protein 2A	CHO	3	1
Oeu002851.2	sbi:SORBI_02g007010	K12191	charged multivesicular body protein 2A	CHO	4	1
Oeu002874.1	--	--	--	CHO	2	1
Oeu002874.1	--	--	--	CHO	3	1
Oeu002874.1	--	--	--	CHO	4	1
Oeu002897.2	ath:AT2G13560	K00028	malate dehydrogenase (decarboxylating)	CHO	2	1
Oeu002897.2	ath:AT2G13560	K00028	malate dehydrogenase (decarboxylating)	CHO	3	1
Oeu002897.2	ath:AT2G13560	K00028	malate dehydrogenase (decarboxylating)	CHO	4	1
Oeu002924.1	ath:AT5G47320	K02965	small subunit ribosomal protein S19	CHO	2	1
Oeu002924.1	ath:AT5G47320	K02965	small subunit ribosomal protein S19	CHO	3	1
Oeu002924.1	ath:AT5G47320	K02965	small subunit ribosomal protein S19	CHO	4	1
Oeu002928.1	rcu:RCOM_0523500	K01251	adenosylhomocysteinase	CHO	2	1
Oeu002928.1	rcu:RCOM_0523500	K01251	adenosylhomocysteinase	CHO	3	1
Oeu002928.1	rcu:RCOM_0523500	K01251	adenosylhomocysteinase	CHO	4	1
Oeu002930.1	ath:AT1G66150	K00924	--	CHO	2	1
Oeu002930.1	ath:AT1G66150	K00924	--	CHO	3	1
Oeu002930.1	ath:AT1G66150	K00924	--	CHO	4	1
Oeu002946.2	sbi:SORBI_06g019840	K01188	beta-glucosidase	CHO	2	1
Oeu002946.2	sbi:SORBI_06g019840	K01188	beta-glucosidase	CHO	3	1
Oeu002946.2	sbi:SORBI_06g019840	K01188	beta-glucosidase	CHO	4	1
Oeu002957.1	rcu:RCOM_0661530	K01244	5'-methylthioadenosine nucleosidase	CHO	2	1
Oeu002957.1	rcu:RCOM_0661530	K01244	5'-methylthioadenosine nucleosidase	CHO	3	1
Oeu002957.1	rcu:RCOM_0661530	K01244	5'-methylthioadenosine nucleosidase	CHO	4	1
Oeu002965.1	ath:AT2G21260	K00085	aldose-6-phosphate reductase (NADPH2)	CHO	2	1
Oeu002965.1	ath:AT2G21260	K00085	aldose-6-phosphate reductase (NADPH2)	CHO	3	1
Oeu002965.1	ath:AT2G21260	K00085	aldose-6-phosphate reductase (NADPH2)	CHO	4	1
Oeu003038.1	rcu:RCOM_0324140	K00799	glutathione S-transferase	CHO	2	1
Oeu003038.1	rcu:RCOM_0324140	K00799	glutathione S-transferase	CHO	3	1
Oeu003038.1	rcu:RCOM_0324140	K00799	glutathione S-transferase	CHO	4	1
Oeu003041.1	rcu:RCOM_0324140	K00799	glutathione S-transferase	CHO	2	1
Oeu003041.1	rcu:RCOM_0324140	K00799	glutathione S-transferase	CHO	3	1
Oeu003041.1	rcu:RCOM_0324140	K00799	glutathione S-transferase	CHO	4	1
Oeu003099.1	--	--	--	CHO	2	1
Oeu003099.1	--	--	--	CHO	3	1
Oeu003099.1	--	--	--	CHO	4	1
Oeu003104.3	vvi:100245007	K01834	phosphoglycerate mutase	CHO	2	1
Oeu003104.3	vvi:100245007	K01834	phosphoglycerate mutase	CHO	3	1
Oeu003104.3	vvi:100245007	K01834	phosphoglycerate mutase	CHO	4	1
Oeu003161.1	bmy:Bm1_38725	K01931	protein neuralized	CHO	2	1
Oeu003161.1	bmy:Bm1_38725	K01931	protein neuralized	CHO	3	1
Oeu003161.1	bmy:Bm1_38725	K01931	protein neuralized	CHO	4	1
Oeu003182.1	vvi:100268043	K02876	large subunit ribosomal protein L15	CHO	2	1
Oeu003182.1	vvi:100268043	K02876	large subunit ribosomal protein L15	CHO	3	1
Oeu003182.1	vvi:100268043	K02876	large subunit ribosomal protein L15	CHO	4	1
Oeu003210.1	sbi:SORBI_01g008160	K11346	inhibitor of growth protein 4	CHO	2	1
Oeu003210.1	sbi:SORBI_01g008160	K11346	inhibitor of growth protein 4	CHO	3	1
Oeu003210.1	sbi:SORBI_01g008160	K11346	inhibitor of growth protein 4	CHO	4	1
Oeu003252.1	rcu:RCOM_1063930	K08232	monodehydroascorbate reductase (NADH)	CHO	2	1
Oeu003252.1	rcu:RCOM_1063930	K08232	monodehydroascorbate reductase (NADH)	CHO	3	1
Oeu003252.1	rcu:RCOM_1063930	K08232	monodehydroascorbate reductase (NADH)	CHO	4	1
Oeu003262.1	afm:AFUA_7G07100	K00777	--	CHO	2	1
Oeu003262.1	afm:AFUA_7G07100	K00777	--	CHO	3	1
Oeu003262.1	afm:AFUA_7G07100	K00777	--	CHO	4	1
Oeu003279.1	--	--	--	CHO	2	1
Oeu003279.1	--	--	--	CHO	3	1
Oeu003279.1	--	--	--	CHO	4	1
Oeu003307.1	--	--	--	CHO	2	1
Oeu003307.1	--	--	--	CHO	3	1
Oeu003307.1	--	--	--	CHO	4	1
Oeu003331.1	rcu:RCOM_1581930	K03949	--	CHO	2	1
Oeu003331.1	rcu:RCOM_1581930	K03949	--	CHO	3	1
Oeu003331.1	rcu:RCOM_1581930	K03949	--	CHO	4	1
Oeu003383.1	--	--	--	CHO	2	1
Oeu003383.1	--	--	--	CHO	3	1
Oeu003383.1	--	--	--	CHO	4	1
Oeu003405.1	--	--	--	CHO	2	1
Oeu003405.1	--	--	--	CHO	3	1
Oeu003405.1	--	--	--	CHO	4	1
Oeu003433.1	--	--	--	CHO	2	1
Oeu003433.1	--	--	--	CHO	3	1
Oeu003433.1	--	--	--	CHO	4	1
Oeu003466.1	vvi:100264980	K02183	calmodulin	CHO	2	1
Oeu003466.1	vvi:100264980	K02183	calmodulin	CHO	3	1
Oeu003466.1	vvi:100264980	K02183	calmodulin	CHO	4	1
Oeu003600.1	--	--	--	CHO	2	1
Oeu003600.1	--	--	--	CHO	3	1
Oeu003600.1	--	--	--	CHO	4	1
Oeu003650.1	ath:AT5G47750	K08286	protein-serine/threonine kinase	CHO	2	1
Oeu003650.1	ath:AT5G47750	K08286	protein-serine/threonine kinase	CHO	3	1
Oeu003650.1	ath:AT5G47750	K08286	protein-serine/threonine kinase	CHO	4	1
Oeu003681.1	ath:AT2G39780	K01166	ribonuclease T2	CHO	2	1
Oeu003681.1	ath:AT2G39780	K01166	ribonuclease T2	CHO	3	1
Oeu003681.1	ath:AT2G39780	K01166	ribonuclease T2	CHO	4	1
Oeu003699.1	ppp:PHYPADRAFT_118478	K14493	gibberellin receptor GID1	CHO	2	1
Oeu003699.1	ppp:PHYPADRAFT_118478	K14493	gibberellin receptor GID1	CHO	3	1
Oeu003699.1	ppp:PHYPADRAFT_118478	K14493	gibberellin receptor GID1	CHO	4	1
Oeu003800.1	pop:POPTR_667694	K00083	cinnamyl-alcohol dehydrogenase	CHO	2	1
Oeu003800.1	pop:POPTR_667694	K00083	cinnamyl-alcohol dehydrogenase	CHO	3	1
Oeu003800.1	pop:POPTR_667694	K00083	cinnamyl-alcohol dehydrogenase	CHO	4	1
Oeu003828.2	pop:POPTR_823076	K14325	RNA-binding protein with serine-rich domain 1	CHO	2	1
Oeu003828.2	pop:POPTR_823076	K14325	RNA-binding protein with serine-rich domain 1	CHO	3	1
Oeu003828.2	pop:POPTR_823076	K14325	RNA-binding protein with serine-rich domain 1	CHO	4	1
Oeu003921.1	--	--	--	CHO	2	1
Oeu003921.1	--	--	--	CHO	3	1
Oeu003921.1	--	--	--	CHO	4	1
Oeu003995.1	rcu:RCOM_1068970	K03234	elongation factor EF-2	CHO	2	1
Oeu003995.1	rcu:RCOM_1068970	K03234	elongation factor EF-2	CHO	3	1
Oeu003995.1	rcu:RCOM_1068970	K03234	elongation factor EF-2	CHO	4	1
Oeu004034.1	ppp:PHYPADRAFT_118478	K14493	gibberellin receptor GID1	CHO	2	1
Oeu004034.1	ppp:PHYPADRAFT_118478	K14493	gibberellin receptor GID1	CHO	3	1
Oeu004034.1	ppp:PHYPADRAFT_118478	K14493	gibberellin receptor GID1	CHO	4	1
Oeu004079.1	dre:678613	K11251	histone H2A	CHO	2	1
Oeu004079.1	dre:678613	K11251	histone H2A	CHO	3	1
Oeu004079.1	dre:678613	K11251	histone H2A	CHO	4	1
Oeu004111.1	rcu:RCOM_1582870	K14563	rRNA 2'-O-methyltransferase fibrillarin	CHO	2	1
Oeu004111.1	rcu:RCOM_1582870	K14563	rRNA 2'-O-methyltransferase fibrillarin	CHO	3	1
Oeu004111.1	rcu:RCOM_1582870	K14563	rRNA 2'-O-methyltransferase fibrillarin	CHO	4	1
Oeu004112.1	rcu:RCOM_1582870	K14563	rRNA 2'-O-methyltransferase fibrillarin	CHO	2	1
Oeu004112.1	rcu:RCOM_1582870	K14563	rRNA 2'-O-methyltransferase fibrillarin	CHO	3	1
Oeu004112.1	rcu:RCOM_1582870	K14563	rRNA 2'-O-methyltransferase fibrillarin	CHO	4	1
Oeu004131.1	vvi:100258303	K01868	threonyl-tRNA synthetase	CHO	2	1
Oeu004131.1	vvi:100258303	K01868	threonyl-tRNA synthetase	CHO	3	1
Oeu004131.1	vvi:100258303	K01868	threonyl-tRNA synthetase	CHO	4	1
Oeu004164.1	vvi:100250187	K08956	AFG3 family protein	CHO	2	1
Oeu004164.1	vvi:100250187	K08956	AFG3 family protein	CHO	3	1
Oeu004164.1	vvi:100250187	K08956	AFG3 family protein	CHO	4	1
Oeu004184.2	--	--	--	CHO	2	1
Oeu004184.2	--	--	--	CHO	3	1
Oeu004184.2	--	--	--	CHO	4	1
Oeu004186.1	zma:100283223	K03015	DNA-directed RNA polymerase II subunit RPB7	CHO	2	1
Oeu004186.1	zma:100283223	K03015	DNA-directed RNA polymerase II subunit RPB7	CHO	3	1
Oeu004186.1	zma:100283223	K03015	DNA-directed RNA polymerase II subunit RPB7	CHO	4	1
Oeu004214.1	vvi:100251587	K00864	glycerol kinase	CHO	2	1
Oeu004214.1	vvi:100251587	K00864	glycerol kinase	CHO	3	1
Oeu004214.1	vvi:100251587	K00864	glycerol kinase	CHO	4	1
Oeu004215.1	--	--	--	CHO	2	1
Oeu004215.1	--	--	--	CHO	3	1
Oeu004215.1	--	--	--	CHO	4	1
Oeu004238.1	vvi:100244767	K01082	3'(2'), 5'-bisphosphate nucleotidase	CHO	2	1
Oeu004238.1	vvi:100244767	K01082	3'(2'), 5'-bisphosphate nucleotidase	CHO	3	1
Oeu004238.1	vvi:100244767	K01082	3'(2'), 5'-bisphosphate nucleotidase	CHO	4	1
Oeu004244.1	ota:Ot13g01170	K11228	mitogen-activated protein kinase kinase kinase	CHO	2	1
Oeu004244.1	ota:Ot13g01170	K11228	mitogen-activated protein kinase kinase kinase	CHO	3	1
Oeu004244.1	ota:Ot13g01170	K11228	mitogen-activated protein kinase kinase kinase	CHO	4	1
Oeu004265.3	vvi:100261787	K09264	MADS-box transcription factor, plant	CHO	2	1
Oeu004265.3	vvi:100261787	K09264	MADS-box transcription factor, plant	CHO	3	1
Oeu004265.3	vvi:100261787	K09264	MADS-box transcription factor, plant	CHO	4	1
Oeu004319.1	zma:542558	K02641	ferredoxin--NADP+ reductase	CHO	2	1
Oeu004319.1	zma:542558	K02641	ferredoxin--NADP+ reductase	CHO	3	1
Oeu004319.1	zma:542558	K02641	ferredoxin--NADP+ reductase	CHO	4	1
Oeu004320.2	vvi:100259544	K02133	F-type H+-transporting ATPase subunit beta	CHO	2	1
Oeu004320.2	vvi:100259544	K02133	F-type H+-transporting ATPase subunit beta	CHO	3	1
Oeu004320.2	vvi:100259544	K02133	F-type H+-transporting ATPase subunit beta	CHO	4	1
Oeu004345.1	vvi:100267878	K11279	nucleosome assembly protein 1-like 1	CHO	2	1
Oeu004345.1	vvi:100267878	K11279	nucleosome assembly protein 1-like 1	CHO	3	1
Oeu004345.1	vvi:100267878	K11279	nucleosome assembly protein 1-like 1	CHO	4	1
Oeu004418.1	gga:418283	K12180	COP9 signalosome complex subunit 7	CHO	2	1
Oeu004418.1	gga:418283	K12180	COP9 signalosome complex subunit 7	CHO	3	1
Oeu004418.1	gga:418283	K12180	COP9 signalosome complex subunit 7	CHO	4	1
Oeu004424.1	vvi:100242902	K00555	tRNA (guanine-N2-)-methyltransferase	CHO	2	1
Oeu004424.1	vvi:100242902	K00555	tRNA (guanine-N2-)-methyltransferase	CHO	3	1
Oeu004424.1	vvi:100242902	K00555	tRNA (guanine-N2-)-methyltransferase	CHO	4	1
Oeu004517.1	--	--	--	CHO	2	1
Oeu004517.1	--	--	--	CHO	3	1
Oeu004517.1	--	--	--	CHO	4	1
Oeu004576.4	tgu:100225061	K05360	protein-disulfide reductase (glutathione)	CHO	2	1
Oeu004576.4	tgu:100225061	K05360	protein-disulfide reductase (glutathione)	CHO	3	1
Oeu004576.4	tgu:100225061	K05360	protein-disulfide reductase (glutathione)	CHO	4	1
Oeu004611.5	--	--	--	CHO	2	1
Oeu004611.5	--	--	--	CHO	3	1
Oeu004611.5	--	--	--	CHO	4	1
Oeu004624.1	vvi:100255700	K14488	SAUR family protein	CHO	2	1
Oeu004624.1	vvi:100255700	K14488	SAUR family protein	CHO	3	1
Oeu004624.1	vvi:100255700	K14488	SAUR family protein	CHO	4	1
Oeu004668.2	--	--	--	CHO	2	1
Oeu004668.2	--	--	--	CHO	3	1
Oeu004668.2	--	--	--	CHO	4	1
Oeu004693.6	vvi:100250143	K08518	syntaxin binding protein 5 (tomosyn)	CHO	2	1
Oeu004693.6	vvi:100250143	K08518	syntaxin binding protein 5 (tomosyn)	CHO	3	1
Oeu004693.6	vvi:100250143	K08518	syntaxin binding protein 5 (tomosyn)	CHO	4	1
Oeu004694.1	pop:POPTR_724446	K10257	omega-3 fatty acid desaturase (delta-15 desaturase)	CHO	2	1
Oeu004694.1	pop:POPTR_724446	K10257	omega-3 fatty acid desaturase (delta-15 desaturase)	CHO	3	1
Oeu004694.1	pop:POPTR_724446	K10257	omega-3 fatty acid desaturase (delta-15 desaturase)	CHO	4	1
Oeu004700.1	ath:AT2G36800	K13496	UDP-glucosyl transferase 73C	CHO	2	1
Oeu004700.1	ath:AT2G36800	K13496	UDP-glucosyl transferase 73C	CHO	3	1
Oeu004700.1	ath:AT2G36800	K13496	UDP-glucosyl transferase 73C	CHO	4	1
Oeu004746.1	vvi:100260286	K07374	tubulin alpha	CHO	2	1
Oeu004746.1	vvi:100260286	K07374	tubulin alpha	CHO	3	1
Oeu004746.1	vvi:100260286	K07374	tubulin alpha	CHO	4	1
Oeu004763.1	ath:AT4G16155	K00382	dihydrolipoamide dehydrogenase	CHO	2	1
Oeu004763.1	ath:AT4G16155	K00382	dihydrolipoamide dehydrogenase	CHO	3	1
Oeu004763.1	ath:AT4G16155	K00382	dihydrolipoamide dehydrogenase	CHO	4	1
Oeu004773.1	vvi:100259847	K01104	protein-tyrosine phosphatase	CHO	2	1
Oeu004773.1	vvi:100259847	K01104	protein-tyrosine phosphatase	CHO	3	1
Oeu004773.1	vvi:100259847	K01104	protein-tyrosine phosphatase	CHO	4	1
Oeu004789.2	rcu:RCOM_0473000	K06185	ATP-binding cassette, sub-family F, member 2	CHO	2	1
Oeu004789.2	rcu:RCOM_0473000	K06185	ATP-binding cassette, sub-family F, member 2	CHO	3	1
Oeu004789.2	rcu:RCOM_0473000	K06185	ATP-binding cassette, sub-family F, member 2	CHO	4	1
Oeu004823.4	rcu:RCOM_1450010	K00801	farnesyl-diphosphate farnesyltransferase	CHO	2	1
Oeu004823.4	rcu:RCOM_1450010	K00801	farnesyl-diphosphate farnesyltransferase	CHO	3	1
Oeu004823.4	rcu:RCOM_1450010	K00801	farnesyl-diphosphate farnesyltransferase	CHO	4	1
Oeu004871.1	pop:POPTR_655170	K01834	phosphoglycerate mutase	CHO	2	1
Oeu004871.1	pop:POPTR_655170	K01834	phosphoglycerate mutase	CHO	3	1
Oeu004871.1	pop:POPTR_655170	K01834	phosphoglycerate mutase	CHO	4	1
Oeu004875.1	rcu:RCOM_0602110	K02897	large subunit ribosomal protein L25	CHO	2	1
Oeu004875.1	rcu:RCOM_0602110	K02897	large subunit ribosomal protein L25	CHO	3	1
Oeu004875.1	rcu:RCOM_0602110	K02897	large subunit ribosomal protein L25	CHO	4	1
Oeu004883.1	--	--	--	CHO	2	1
Oeu004883.1	--	--	--	CHO	3	1
Oeu004883.1	--	--	--	CHO	4	1
Oeu004889.1	ath:AT4G37150	K08233	polyneuridine-aldehyde esterase	CHO	2	1
Oeu004889.1	ath:AT4G37150	K08233	polyneuridine-aldehyde esterase	CHO	3	1
Oeu004889.1	ath:AT4G37150	K08233	polyneuridine-aldehyde esterase	CHO	4	1
Oeu004920.1	pop:POPTR_572332	K14566	U3 small nucleolar RNA-associated protein 24	CHO	2	1
Oeu004920.1	pop:POPTR_572332	K14566	U3 small nucleolar RNA-associated protein 24	CHO	3	1
Oeu004920.1	pop:POPTR_572332	K14566	U3 small nucleolar RNA-associated protein 24	CHO	4	1
Oeu004923.1	rcu:RCOM_0510890	K03236	translation initiation factor eIF-1A	CHO	2	1
Oeu004923.1	rcu:RCOM_0510890	K03236	translation initiation factor eIF-1A	CHO	3	1
Oeu004923.1	rcu:RCOM_0510890	K03236	translation initiation factor eIF-1A	CHO	4	1
Oeu004965.1	ppp:PHYPADRAFT_1987	K08867	WNK lysine deficient protein kinase	CHO	2	1
Oeu004965.1	ppp:PHYPADRAFT_1987	K08867	WNK lysine deficient protein kinase	CHO	3	1
Oeu004965.1	ppp:PHYPADRAFT_1987	K08867	WNK lysine deficient protein kinase	CHO	4	1
Oeu005018.3	--	--	--	CHO	2	1
Oeu005018.3	--	--	--	CHO	3	1
Oeu005018.3	--	--	--	CHO	4	1
Oeu005027.1	rcu:RCOM_1354270	K00789	S-adenosylmethionine synthetase	CHO	2	1
Oeu005027.1	rcu:RCOM_1354270	K00789	S-adenosylmethionine synthetase	CHO	3	1
Oeu005027.1	rcu:RCOM_1354270	K00789	S-adenosylmethionine synthetase	CHO	4	1
Oeu005038.1	--	--	--	CHO	2	1
Oeu005038.1	--	--	--	CHO	3	1
Oeu005038.1	--	--	--	CHO	4	1
Oeu005039.1	--	--	--	CHO	2	1
Oeu005039.1	--	--	--	CHO	3	1
Oeu005039.1	--	--	--	CHO	4	1
Oeu005054.1	--	--	--	CHO	2	1
Oeu005054.1	--	--	--	CHO	3	1
Oeu005054.1	--	--	--	CHO	4	1
Oeu005056.1	pop:POPTR_824729	K12866	WW domain-binding protein 11	CHO	2	1
Oeu005056.1	pop:POPTR_824729	K12866	WW domain-binding protein 11	CHO	3	1
Oeu005056.1	pop:POPTR_824729	K12866	WW domain-binding protein 11	CHO	4	1
Oeu005063.1	--	--	--	CHO	2	1
Oeu005063.1	--	--	--	CHO	3	1
Oeu005063.1	--	--	--	CHO	4	1
Oeu005078.2	rcu:RCOM_0936370	K03010	DNA-directed RNA polymerase II subunit RPB2	CHO	2	1
Oeu005078.2	rcu:RCOM_0936370	K03010	DNA-directed RNA polymerase II subunit RPB2	CHO	3	1
Oeu005078.2	rcu:RCOM_0936370	K03010	DNA-directed RNA polymerase II subunit RPB2	CHO	4	1
Oeu005167.1	pop:POPTR_832064	K08963	methylthioribose-1-phosphate isomerase	CHO	2	1
Oeu005167.1	pop:POPTR_832064	K08963	methylthioribose-1-phosphate isomerase	CHO	3	1
Oeu005167.1	pop:POPTR_832064	K08963	methylthioribose-1-phosphate isomerase	CHO	4	1
Oeu005204.2	rcu:RCOM_0692450	K14165	--	CHO	2	1
Oeu005204.2	rcu:RCOM_0692450	K14165	--	CHO	3	1
Oeu005204.2	rcu:RCOM_0692450	K14165	--	CHO	4	1
Oeu005235.1	ath:AT3G56630	K00517	--	CHO	2	1
Oeu005235.1	ath:AT3G56630	K00517	--	CHO	3	1
Oeu005235.1	ath:AT3G56630	K00517	--	CHO	4	1
Oeu005266.1	vvi:100243834	K01184	polygalacturonase	CHO	2	1
Oeu005266.1	vvi:100243834	K01184	polygalacturonase	CHO	3	1
Oeu005266.1	vvi:100243834	K01184	polygalacturonase	CHO	4	1
Oeu005268.1	vvi:100243834	K01184	polygalacturonase	CHO	2	1
Oeu005268.1	vvi:100243834	K01184	polygalacturonase	CHO	3	1
Oeu005268.1	vvi:100243834	K01184	polygalacturonase	CHO	4	1
Oeu005269.1	vvi:100243834	K01184	polygalacturonase	CHO	2	1
Oeu005269.1	vvi:100243834	K01184	polygalacturonase	CHO	3	1
Oeu005269.1	vvi:100243834	K01184	polygalacturonase	CHO	4	1
Oeu005270.1	rcu:RCOM_1267820	K01184	polygalacturonase	CHO	2	1
Oeu005270.1	rcu:RCOM_1267820	K01184	polygalacturonase	CHO	3	1
Oeu005270.1	rcu:RCOM_1267820	K01184	polygalacturonase	CHO	4	1
Oeu005272.1	vvi:100243834	K01184	polygalacturonase	CHO	2	1
Oeu005272.1	vvi:100243834	K01184	polygalacturonase	CHO	3	1
Oeu005272.1	vvi:100243834	K01184	polygalacturonase	CHO	4	1
Oeu005298.3	rcu:RCOM_0340700	K03798	cell division protease FtsH	CHO	2	1
Oeu005298.3	rcu:RCOM_0340700	K03798	cell division protease FtsH	CHO	3	1
Oeu005298.3	rcu:RCOM_0340700	K03798	cell division protease FtsH	CHO	4	1
Oeu005355.3	vvi:100245074	K00645	[acyl-carrier-protein] S-malonyltransferase	CHO	2	1
Oeu005355.3	vvi:100245074	K00645	[acyl-carrier-protein] S-malonyltransferase	CHO	3	1
Oeu005355.3	vvi:100245074	K00645	[acyl-carrier-protein] S-malonyltransferase	CHO	4	1
Oeu005368.1	--	--	--	CHO	2	1
Oeu005368.1	--	--	--	CHO	3	1
Oeu005368.1	--	--	--	CHO	4	1
Oeu005388.3	--	--	--	CHO	2	1
Oeu005388.3	--	--	--	CHO	3	1
Oeu005388.3	--	--	--	CHO	4	1
Oeu005392.1	rcu:RCOM_1520380	K00026	malate dehydrogenase	CHO	2	1
Oeu005392.1	rcu:RCOM_1520380	K00026	malate dehydrogenase	CHO	3	1
Oeu005392.1	rcu:RCOM_1520380	K00026	malate dehydrogenase	CHO	4	1
Oeu005393.1	--	--	--	CHO	2	1
Oeu005393.1	--	--	--	CHO	3	1
Oeu005393.1	--	--	--	CHO	4	1
Oeu005416.1	pop:POPTR_263504	K03671	thioredoxin 1	CHO	2	1
Oeu005416.1	pop:POPTR_263504	K03671	thioredoxin 1	CHO	3	1
Oeu005416.1	pop:POPTR_263504	K03671	thioredoxin 1	CHO	4	1
Oeu005441.1	tml:GSTUM_00009180001	K11294	nucleolin	CHO	2	1
Oeu005441.1	tml:GSTUM_00009180001	K11294	nucleolin	CHO	3	1
Oeu005441.1	tml:GSTUM_00009180001	K11294	nucleolin	CHO	4	1
Oeu005450.1	osa:4337080	K08770	ubiquitin C	CHO	2	1
Oeu005450.1	osa:4337080	K08770	ubiquitin C	CHO	3	1
Oeu005450.1	osa:4337080	K08770	ubiquitin C	CHO	4	1
Oeu005452.1	rcu:RCOM_0905530	K01051	pectinesterase	CHO	2	1
Oeu005452.1	rcu:RCOM_0905530	K01051	pectinesterase	CHO	3	1
Oeu005452.1	rcu:RCOM_0905530	K01051	pectinesterase	CHO	4	1
Oeu005478.2	rcu:RCOM_0522470	K03500	ribosomal RNA small subunit methyltransferase B	CHO	2	1
Oeu005478.2	rcu:RCOM_0522470	K03500	ribosomal RNA small subunit methyltransferase B	CHO	3	1
Oeu005478.2	rcu:RCOM_0522470	K03500	ribosomal RNA small subunit methyltransferase B	CHO	4	1
Oeu005516.1	--	--	--	CHO	2	1
Oeu005516.1	--	--	--	CHO	3	1
Oeu005516.1	--	--	--	CHO	4	1
Oeu005532.1	sbi:SORBI_04g004420	K13719	ubiquitin thioesterase OTU1	CHO	2	1
Oeu005532.1	sbi:SORBI_04g004420	K13719	ubiquitin thioesterase OTU1	CHO	3	1
Oeu005532.1	sbi:SORBI_04g004420	K13719	ubiquitin thioesterase OTU1	CHO	4	1
Oeu005585.1	ddi:DDB_G0289115	K00924	--	CHO	2	1
Oeu005585.1	ddi:DDB_G0289115	K00924	--	CHO	3	1
Oeu005585.1	ddi:DDB_G0289115	K00924	--	CHO	4	1
Oeu005602.1	aml:100473730	K10841	DNA excision repair protein ERCC-6	CHO	2	1
Oeu005602.1	aml:100473730	K10841	DNA excision repair protein ERCC-6	CHO	3	1
Oeu005602.1	aml:100473730	K10841	DNA excision repair protein ERCC-6	CHO	4	1
Oeu005608.1	--	--	--	CHO	2	1
Oeu005608.1	--	--	--	CHO	3	1
Oeu005608.1	--	--	--	CHO	4	1
Oeu005611.1	vvi:100248481	K01937	CTP synthase	CHO	2	1
Oeu005611.1	vvi:100248481	K01937	CTP synthase	CHO	3	1
Oeu005611.1	vvi:100248481	K01937	CTP synthase	CHO	4	1
Oeu005612.5	vvi:100256507	K01246	DNA-3-methyladenine glycosylase I	CHO	2	1
Oeu005612.5	vvi:100256507	K01246	DNA-3-methyladenine glycosylase I	CHO	3	1
Oeu005612.5	vvi:100256507	K01246	DNA-3-methyladenine glycosylase I	CHO	4	1
Oeu005696.1	vvi:100267502	K03094	S-phase kinase-associated protein 1	CHO	2	1
Oeu005696.1	vvi:100267502	K03094	S-phase kinase-associated protein 1	CHO	3	1
Oeu005696.1	vvi:100267502	K03094	S-phase kinase-associated protein 1	CHO	4	1
Oeu005708.1	rcu:RCOM_0846690	K00999	CDP-diacylglycerol--inositol 3-phosphatidyltransferase	CHO	2	1
Oeu005708.1	rcu:RCOM_0846690	K00999	CDP-diacylglycerol--inositol 3-phosphatidyltransferase	CHO	3	1
Oeu005708.1	rcu:RCOM_0846690	K00999	CDP-diacylglycerol--inositol 3-phosphatidyltransferase	CHO	4	1
Oeu005758.1	--	--	--	CHO	2	1
Oeu005758.1	--	--	--	CHO	3	1
Oeu005758.1	--	--	--	CHO	4	1
Oeu005799.2	rcu:RCOM_1611360	K00615	transketolase	CHO	2	1
Oeu005799.2	rcu:RCOM_1611360	K00615	transketolase	CHO	3	1
Oeu005799.2	rcu:RCOM_1611360	K00615	transketolase	CHO	4	1
Oeu005969.1	--	--	--	CHO	2	1
Oeu005969.1	--	--	--	CHO	3	1
Oeu005969.1	--	--	--	CHO	4	1
Oeu005988.1	vvi:100252150	K03687	molecular chaperone GrpE	CHO	2	1
Oeu005988.1	vvi:100252150	K03687	molecular chaperone GrpE	CHO	3	1
Oeu005988.1	vvi:100252150	K03687	molecular chaperone GrpE	CHO	4	1
Oeu006009.1	--	--	--	CHO	2	1
Oeu006009.1	--	--	--	CHO	3	1
Oeu006009.1	--	--	--	CHO	4	1
Oeu006024.1	vvi:100267878	K11279	nucleosome assembly protein 1-like 1	CHO	2	1
Oeu006024.1	vvi:100267878	K11279	nucleosome assembly protein 1-like 1	CHO	3	1
Oeu006024.1	vvi:100267878	K11279	nucleosome assembly protein 1-like 1	CHO	4	1
Oeu006044.1	vvi:100245803	K01183	chitinase	CHO	2	1
Oeu006044.1	vvi:100245803	K01183	chitinase	CHO	3	1
Oeu006044.1	vvi:100245803	K01183	chitinase	CHO	4	1
Oeu006052.1	--	--	--	CHO	2	1
Oeu006052.1	--	--	--	CHO	3	1
Oeu006052.1	--	--	--	CHO	4	1
Oeu006114.1	ath:AT5G64050	K01885	glutamyl-tRNA synthetase	CHO	2	1
Oeu006114.1	ath:AT5G64050	K01885	glutamyl-tRNA synthetase	CHO	3	1
Oeu006114.1	ath:AT5G64050	K01885	glutamyl-tRNA synthetase	CHO	4	1
Oeu006117.1	pop:POPTR_1085909	K00726	alpha-1,3-mannosyl-glycoprotein beta-1,2-N-acetylglucosaminyltransferase	CHO	2	1
Oeu006117.1	pop:POPTR_1085909	K00726	alpha-1,3-mannosyl-glycoprotein beta-1,2-N-acetylglucosaminyltransferase	CHO	3	1
Oeu006117.1	pop:POPTR_1085909	K00726	alpha-1,3-mannosyl-glycoprotein beta-1,2-N-acetylglucosaminyltransferase	CHO	4	1
Oeu006125.1	osa:4331523	K13473	chitin elicitor-binding protein	CHO	2	1
Oeu006125.1	osa:4331523	K13473	chitin elicitor-binding protein	CHO	3	1
Oeu006125.1	osa:4331523	K13473	chitin elicitor-binding protein	CHO	4	1
Oeu006152.1	--	--	--	CHO	2	1
Oeu006152.1	--	--	--	CHO	3	1
Oeu006152.1	--	--	--	CHO	4	1
Oeu006214.1	vvi:100256634	K00679	phospholipid:diacylglycerol acyltransferase	CHO	2	1
Oeu006214.1	vvi:100256634	K00679	phospholipid:diacylglycerol acyltransferase	CHO	3	1
Oeu006214.1	vvi:100256634	K00679	phospholipid:diacylglycerol acyltransferase	CHO	4	1
Oeu006253.1	--	--	--	CHO	2	1
Oeu006253.1	--	--	--	CHO	3	1
Oeu006253.1	--	--	--	CHO	4	1
Oeu006299.1	sbi:SORBI_06g025380	K05868	cyclin B	CHO	2	1
Oeu006299.1	sbi:SORBI_06g025380	K05868	cyclin B	CHO	3	1
Oeu006299.1	sbi:SORBI_06g025380	K05868	cyclin B	CHO	4	1
Oeu006324.1	dpo:Dpse_GA12044	K14559	U3 small nucleolar RNA-associated protein MPP10	CHO	2	1
Oeu006324.1	dpo:Dpse_GA12044	K14559	U3 small nucleolar RNA-associated protein MPP10	CHO	3	1
Oeu006324.1	dpo:Dpse_GA12044	K14559	U3 small nucleolar RNA-associated protein MPP10	CHO	4	1
Oeu006406.2	vvi:100252857	K03242	translation initiation factor eIF-2 gamma subunit	CHO	2	1
Oeu006406.2	vvi:100252857	K03242	translation initiation factor eIF-2 gamma subunit	CHO	3	1
Oeu006406.2	vvi:100252857	K03242	translation initiation factor eIF-2 gamma subunit	CHO	4	1
Oeu006413.2	dre:494099	K08726	soluble epoxide hydrolase	CHO	2	1
Oeu006413.2	dre:494099	K08726	soluble epoxide hydrolase	CHO	3	1
Oeu006413.2	dre:494099	K08726	soluble epoxide hydrolase	CHO	4	1
Oeu006449.1	vvi:100241730	K14509	ethylene receptor	CHO	2	1
Oeu006449.1	vvi:100241730	K14509	ethylene receptor	CHO	3	1
Oeu006449.1	vvi:100241730	K14509	ethylene receptor	CHO	4	1
Oeu006493.1	rcu:RCOM_0417480	K01051	pectinesterase	CHO	2	1
Oeu006493.1	rcu:RCOM_0417480	K01051	pectinesterase	CHO	3	1
Oeu006493.1	rcu:RCOM_0417480	K01051	pectinesterase	CHO	4	1
Oeu006537.1	vvi:100254883	K02998	small subunit ribosomal protein SAe	CHO	2	1
Oeu006537.1	vvi:100254883	K02998	small subunit ribosomal protein SAe	CHO	3	1
Oeu006537.1	vvi:100254883	K02998	small subunit ribosomal protein SAe	CHO	4	1
Oeu006569.1	--	--	--	CHO	2	1
Oeu006569.1	--	--	--	CHO	3	1
Oeu006569.1	--	--	--	CHO	4	1
Oeu006645.2	vvi:100257349	K02731	20S proteasome subunit alpha 4	CHO	2	1
Oeu006645.2	vvi:100257349	K02731	20S proteasome subunit alpha 4	CHO	3	1
Oeu006645.2	vvi:100257349	K02731	20S proteasome subunit alpha 4	CHO	4	1
Oeu006652.1	vvi:100254771	K13463	coronatine-insensitive protein 1	CHO	2	1
Oeu006652.1	vvi:100254771	K13463	coronatine-insensitive protein 1	CHO	3	1
Oeu006652.1	vvi:100254771	K13463	coronatine-insensitive protein 1	CHO	4	1
Oeu006680.1	vvi:100233133	K09422	myb proto-oncogene protein, plant	CHO	2	1
Oeu006680.1	vvi:100233133	K09422	myb proto-oncogene protein, plant	CHO	3	1
Oeu006680.1	vvi:100233133	K09422	myb proto-oncogene protein, plant	CHO	4	1
Oeu006691.1	vvi:100264130	K03033	26S proteasome regulatory subunit N3	CHO	2	1
Oeu006691.1	vvi:100264130	K03033	26S proteasome regulatory subunit N3	CHO	3	1
Oeu006691.1	vvi:100264130	K03033	26S proteasome regulatory subunit N3	CHO	4	1
Oeu006693.1	--	--	--	CHO	2	1
Oeu006693.1	--	--	--	CHO	3	1
Oeu006693.1	--	--	--	CHO	4	1
Oeu006699.1	vvi:100261060	K13148	integrator complex subunit 11	CHO	2	1
Oeu006699.1	vvi:100261060	K13148	integrator complex subunit 11	CHO	3	1
Oeu006699.1	vvi:100261060	K13148	integrator complex subunit 11	CHO	4	1
Oeu006723.1	--	--	--	CHO	2	1
Oeu006723.1	--	--	--	CHO	3	1
Oeu006723.1	--	--	--	CHO	4	1
Oeu006724.1	--	--	--	CHO	2	1
Oeu006724.1	--	--	--	CHO	3	1
Oeu006724.1	--	--	--	CHO	4	1
Oeu006729.1	vvi:100261957	K02872	large subunit ribosomal protein L13Ae	CHO	2	1
Oeu006729.1	vvi:100261957	K02872	large subunit ribosomal protein L13Ae	CHO	3	1
Oeu006729.1	vvi:100261957	K02872	large subunit ribosomal protein L13Ae	CHO	4	1
Oeu006750.1	vvi:100251413	K01051	pectinesterase	CHO	2	1
Oeu006750.1	vvi:100251413	K01051	pectinesterase	CHO	3	1
Oeu006750.1	vvi:100251413	K01051	pectinesterase	CHO	4	1
Oeu006801.1	rcu:RCOM_0895040	K14484	auxin-responsive protein IAA	CHO	2	1
Oeu006801.1	rcu:RCOM_0895040	K14484	auxin-responsive protein IAA	CHO	3	1
Oeu006801.1	rcu:RCOM_0895040	K14484	auxin-responsive protein IAA	CHO	4	1
Oeu006803.1	--	--	--	CHO	2	1
Oeu006803.1	--	--	--	CHO	3	1
Oeu006803.1	--	--	--	CHO	4	1
Oeu006816.1	--	--	--	CHO	2	1
Oeu006816.1	--	--	--	CHO	3	1
Oeu006816.1	--	--	--	CHO	4	1
Oeu006837.1	--	--	--	CHO	2	1
Oeu006837.1	--	--	--	CHO	3	1
Oeu006837.1	--	--	--	CHO	4	1
Oeu006881.1	--	--	--	CHO	2	1
Oeu006881.1	--	--	--	CHO	3	1
Oeu006881.1	--	--	--	CHO	4	1
Oeu006914.1	vvi:100246545	K01537	Ca2+-transporting ATPase	CHO	2	1
Oeu006914.1	vvi:100246545	K01537	Ca2+-transporting ATPase	CHO	3	1
Oeu006914.1	vvi:100246545	K01537	Ca2+-transporting ATPase	CHO	4	1
Oeu006924.1	pop:POPTR_248199	K08900	mitochondrial chaperone BCS1	CHO	2	1
Oeu006924.1	pop:POPTR_248199	K08900	mitochondrial chaperone BCS1	CHO	3	1
Oeu006924.1	pop:POPTR_248199	K08900	mitochondrial chaperone BCS1	CHO	4	1
Oeu006976.1	vvi:100245702	K01489	cytidine deaminase	CHO	2	1
Oeu006976.1	vvi:100245702	K01489	cytidine deaminase	CHO	3	1
Oeu006976.1	vvi:100245702	K01489	cytidine deaminase	CHO	4	1
Oeu007006.1	pop:POPTR_666601	K11137	telomere length regulation protein	CHO	2	1
Oeu007006.1	pop:POPTR_666601	K11137	telomere length regulation protein	CHO	3	1
Oeu007006.1	pop:POPTR_666601	K11137	telomere length regulation protein	CHO	4	1
Oeu007156.1	--	--	--	CHO	2	1
Oeu007156.1	--	--	--	CHO	3	1
Oeu007156.1	--	--	--	CHO	4	1
Oeu007162.2	vvi:100257814	K11147	dehydrogenase/reductase SDR family member 4	CHO	2	1
Oeu007162.2	vvi:100257814	K11147	dehydrogenase/reductase SDR family member 4	CHO	3	1
Oeu007162.2	vvi:100257814	K11147	dehydrogenase/reductase SDR family member 4	CHO	4	1
Oeu007197.2	--	--	--	CHO	2	1
Oeu007197.2	--	--	--	CHO	3	1
Oeu007197.2	--	--	--	CHO	4	1
Oeu007260.1	--	--	--	CHO	2	1
Oeu007260.1	--	--	--	CHO	3	1
Oeu007260.1	--	--	--	CHO	4	1
Oeu007277.1	vvi:100255619	K06972	--	CHO	2	1
Oeu007277.1	vvi:100255619	K06972	--	CHO	3	1
Oeu007277.1	vvi:100255619	K06972	--	CHO	4	1
Oeu007282.1	rcu:RCOM_0340700	K03798	cell division protease FtsH	CHO	2	1
Oeu007282.1	rcu:RCOM_0340700	K03798	cell division protease FtsH	CHO	3	1
Oeu007282.1	rcu:RCOM_0340700	K03798	cell division protease FtsH	CHO	4	1
Oeu007298.1	pop:POPTR_815673	K02960	small subunit ribosomal protein S16e	CHO	2	1
Oeu007298.1	pop:POPTR_815673	K02960	small subunit ribosomal protein S16e	CHO	3	1
Oeu007298.1	pop:POPTR_815673	K02960	small subunit ribosomal protein S16e	CHO	4	1
Oeu007317.1	--	--	--	CHO	2	1
Oeu007317.1	--	--	--	CHO	3	1
Oeu007317.1	--	--	--	CHO	4	1
Oeu007349.2	--	--	--	CHO	2	1
Oeu007349.2	--	--	--	CHO	3	1
Oeu007349.2	--	--	--	CHO	4	1
Oeu007366.1	vvi:100266342	K05309	prostaglandin-E synthase	CHO	2	1
Oeu007366.1	vvi:100266342	K05309	prostaglandin-E synthase	CHO	3	1
Oeu007366.1	vvi:100266342	K05309	prostaglandin-E synthase	CHO	4	1
Oeu007401.1	--	--	--	CHO	2	1
Oeu007401.1	--	--	--	CHO	3	1
Oeu007401.1	--	--	--	CHO	4	1
Oeu007409.1	smm:Smp_001040	K10396	kinesin family member 5	CHO	2	1
Oeu007409.1	smm:Smp_001040	K10396	kinesin family member 5	CHO	3	1
Oeu007409.1	smm:Smp_001040	K10396	kinesin family member 5	CHO	4	1
Oeu007451.1	vvi:100257366	K03029	26S proteasome regulatory subunit N10	CHO	2	1
Oeu007451.1	vvi:100257366	K03029	26S proteasome regulatory subunit N10	CHO	3	1
Oeu007451.1	vvi:100257366	K03029	26S proteasome regulatory subunit N10	CHO	4	1
Oeu007520.1	cre:CHLREDRAFT_186976	K01170	tRNA-intron endonuclease	CHO	2	1
Oeu007520.1	cre:CHLREDRAFT_186976	K01170	tRNA-intron endonuclease	CHO	3	1
Oeu007520.1	cre:CHLREDRAFT_186976	K01170	tRNA-intron endonuclease	CHO	4	1
Oeu007521.3	pop:POPTR_552617	K01881	prolyl-tRNA synthetase	CHO	2	1
Oeu007521.3	pop:POPTR_552617	K01881	prolyl-tRNA synthetase	CHO	3	1
Oeu007521.3	pop:POPTR_552617	K01881	prolyl-tRNA synthetase	CHO	4	1
Oeu007529.2	vvi:100254113	K13430	serine/threonine-protein kinase PBS1	CHO	2	1
Oeu007529.2	vvi:100254113	K13430	serine/threonine-protein kinase PBS1	CHO	3	1
Oeu007529.2	vvi:100254113	K13430	serine/threonine-protein kinase PBS1	CHO	4	1
Oeu007628.1	--	--	--	CHO	2	1
Oeu007628.1	--	--	--	CHO	3	1
Oeu007628.1	--	--	--	CHO	4	1
Oeu007659.1	vvi:100241598	K03122	transcription initiation factor TFIIA large subunit	CHO	2	1
Oeu007659.1	vvi:100241598	K03122	transcription initiation factor TFIIA large subunit	CHO	3	1
Oeu007659.1	vvi:100241598	K03122	transcription initiation factor TFIIA large subunit	CHO	4	1
Oeu007664.1	dan:Dana_GF14284	K13675	UDP-glucose:O-linked fucose beta-1,3-glucosyltransferase	CHO	2	1
Oeu007664.1	dan:Dana_GF14284	K13675	UDP-glucose:O-linked fucose beta-1,3-glucosyltransferase	CHO	3	1
Oeu007664.1	dan:Dana_GF14284	K13675	UDP-glucose:O-linked fucose beta-1,3-glucosyltransferase	CHO	4	1
Oeu007674.1	pop:POPTR_745069	K03104	signal recognition particle subunit SRP14	CHO	2	1
Oeu007674.1	pop:POPTR_745069	K03104	signal recognition particle subunit SRP14	CHO	3	1
Oeu007674.1	pop:POPTR_745069	K03104	signal recognition particle subunit SRP14	CHO	4	1
Oeu007684.2	--	--	--	CHO	2	1
Oeu007684.2	--	--	--	CHO	3	1
Oeu007684.2	--	--	--	CHO	4	1
Oeu007734.1	ath:AT2G36830	K09873	aquaporin TIP	CHO	2	1
Oeu007734.1	ath:AT2G36830	K09873	aquaporin TIP	CHO	3	1
Oeu007734.1	ath:AT2G36830	K09873	aquaporin TIP	CHO	4	1
Oeu007743.2	pop:POPTR_757540	K12392	AP-1 complex subunit beta-1	CHO	2	1
Oeu007743.2	pop:POPTR_757540	K12392	AP-1 complex subunit beta-1	CHO	3	1
Oeu007743.2	pop:POPTR_757540	K12392	AP-1 complex subunit beta-1	CHO	4	1
Oeu007750.1	rcu:RCOM_0864470	K13422	transcription factor MYC2	CHO	2	1
Oeu007750.1	rcu:RCOM_0864470	K13422	transcription factor MYC2	CHO	3	1
Oeu007750.1	rcu:RCOM_0864470	K13422	transcription factor MYC2	CHO	4	1
Oeu007758.1	xla:734287	K10644	E3 ubiquitin-protein ligase CHFR	CHO	2	1
Oeu007758.1	xla:734287	K10644	E3 ubiquitin-protein ligase CHFR	CHO	3	1
Oeu007758.1	xla:734287	K10644	E3 ubiquitin-protein ligase CHFR	CHO	4	1
Oeu007770.1	--	--	--	CHO	2	1
Oeu007770.1	--	--	--	CHO	3	1
Oeu007770.1	--	--	--	CHO	4	1
Oeu007786.2	nve:NEMVE_v1g157648	K10695	E3 ubiquitin-protein ligase RNF1/2	CHO	2	1
Oeu007786.2	nve:NEMVE_v1g157648	K10695	E3 ubiquitin-protein ligase RNF1/2	CHO	3	1
Oeu007786.2	nve:NEMVE_v1g157648	K10695	E3 ubiquitin-protein ligase RNF1/2	CHO	4	1
Oeu007790.1	--	--	--	CHO	2	1
Oeu007790.1	--	--	--	CHO	3	1
Oeu007790.1	--	--	--	CHO	4	1
Oeu007791.1	--	--	--	CHO	2	1
Oeu007791.1	--	--	--	CHO	3	1
Oeu007791.1	--	--	--	CHO	4	1
Oeu007799.1	--	--	--	CHO	2	1
Oeu007799.1	--	--	--	CHO	3	1
Oeu007799.1	--	--	--	CHO	4	1
Oeu007823.1	zma:100275802	K07562	nonsense-mediated mRNA decay protein 3	CHO	2	1
Oeu007823.1	zma:100275802	K07562	nonsense-mediated mRNA decay protein 3	CHO	3	1
Oeu007823.1	zma:100275802	K07562	nonsense-mediated mRNA decay protein 3	CHO	4	1
Oeu007832.1	vvi:100252402	K03236	translation initiation factor eIF-1A	CHO	2	1
Oeu007832.1	vvi:100252402	K03236	translation initiation factor eIF-1A	CHO	3	1
Oeu007832.1	vvi:100252402	K03236	translation initiation factor eIF-1A	CHO	4	1
Oeu007869.1	afv:AFLA_089490	K00326	cytochrome-b5 reductase	CHO	2	1
Oeu007869.1	afv:AFLA_089490	K00326	cytochrome-b5 reductase	CHO	3	1
Oeu007869.1	afv:AFLA_089490	K00326	cytochrome-b5 reductase	CHO	4	1
Oeu007938.1	rcu:RCOM_1150260	K01078	acid phosphatase	CHO	2	1
Oeu007938.1	rcu:RCOM_1150260	K01078	acid phosphatase	CHO	3	1
Oeu007938.1	rcu:RCOM_1150260	K01078	acid phosphatase	CHO	4	1
Oeu007956.1	vvi:100245053	K07053	--	CHO	2	1
Oeu007956.1	vvi:100245053	K07053	--	CHO	3	1
Oeu007956.1	vvi:100245053	K07053	--	CHO	4	1
Oeu007986.1	vvi:100248717	K14652	--	CHO	2	1
Oeu007986.1	vvi:100248717	K14652	--	CHO	3	1
Oeu007986.1	vvi:100248717	K14652	--	CHO	4	1
Oeu008016.1	ehi:EHI_167290	K01768	adenylate cyclase	CHO	2	1
Oeu008016.1	ehi:EHI_167290	K01768	adenylate cyclase	CHO	3	1
Oeu008016.1	ehi:EHI_167290	K01768	adenylate cyclase	CHO	4	1
Oeu008027.1	--	--	--	CHO	2	1
Oeu008027.1	--	--	--	CHO	3	1
Oeu008027.1	--	--	--	CHO	4	1
Oeu008078.1	--	--	--	CHO	2	1
Oeu008078.1	--	--	--	CHO	3	1
Oeu008078.1	--	--	--	CHO	4	1
Oeu008102.1	--	--	--	CHO	2	1
Oeu008102.1	--	--	--	CHO	3	1
Oeu008102.1	--	--	--	CHO	4	1
Oeu008111.1	vvi:100254522	K02943	large subunit ribosomal protein LP2	CHO	2	1
Oeu008111.1	vvi:100254522	K02943	large subunit ribosomal protein LP2	CHO	3	1
Oeu008111.1	vvi:100254522	K02943	large subunit ribosomal protein LP2	CHO	4	1
Oeu008113.1	--	--	--	CHO	2	1
Oeu008113.1	--	--	--	CHO	3	1
Oeu008113.1	--	--	--	CHO	4	1
Oeu008163.1	ppp:PHYPADRAFT_149537	K05768	gelsolin	CHO	2	1
Oeu008163.1	ppp:PHYPADRAFT_149537	K05768	gelsolin	CHO	3	1
Oeu008163.1	ppp:PHYPADRAFT_149537	K05768	gelsolin	CHO	4	1
Oeu008165.1	gga:395580	K00308	N1-acetylpolyamine oxidase	CHO	2	1
Oeu008165.1	gga:395580	K00308	N1-acetylpolyamine oxidase	CHO	3	1
Oeu008165.1	gga:395580	K00308	N1-acetylpolyamine oxidase	CHO	4	1
Oeu008166.1	ath:AT3G10330	K03124	transcription initiation factor TFIIB	CHO	2	1
Oeu008166.1	ath:AT3G10330	K03124	transcription initiation factor TFIIB	CHO	3	1
Oeu008166.1	ath:AT3G10330	K03124	transcription initiation factor TFIIB	CHO	4	1
Oeu008169.1	vvi:100267614	K03124	transcription initiation factor TFIIB	CHO	2	1
Oeu008169.1	vvi:100267614	K03124	transcription initiation factor TFIIB	CHO	3	1
Oeu008169.1	vvi:100267614	K03124	transcription initiation factor TFIIB	CHO	4	1
Oeu008204.1	--	--	--	CHO	2	1
Oeu008204.1	--	--	--	CHO	3	1
Oeu008204.1	--	--	--	CHO	4	1
Oeu008209.1	--	--	--	CHO	2	1
Oeu008209.1	--	--	--	CHO	3	1
Oeu008209.1	--	--	--	CHO	4	1
Oeu008266.1	vvi:100254365	K02160	acetyl-CoA carboxylase biotin carboxyl carrier protein	CHO	2	1
Oeu008266.1	vvi:100254365	K02160	acetyl-CoA carboxylase biotin carboxyl carrier protein	CHO	3	1
Oeu008266.1	vvi:100254365	K02160	acetyl-CoA carboxylase biotin carboxyl carrier protein	CHO	4	1
Oeu008292.1	dre:100331756	K12182	hepatocyte growth factor-regulated tyrosine kinase substrate	CHO	2	1
Oeu008292.1	dre:100331756	K12182	hepatocyte growth factor-regulated tyrosine kinase substrate	CHO	3	1
Oeu008292.1	dre:100331756	K12182	hepatocyte growth factor-regulated tyrosine kinase substrate	CHO	4	1
Oeu008294.2	vvi:100254379	K10689	peroxin-4	CHO	2	1
Oeu008294.2	vvi:100254379	K10689	peroxin-4	CHO	3	1
Oeu008294.2	vvi:100254379	K10689	peroxin-4	CHO	4	1
Oeu008324.1	xla:447205	K08653	membrane-bound transcription factor site-1 protease	CHO	2	1
Oeu008324.1	xla:447205	K08653	membrane-bound transcription factor site-1 protease	CHO	3	1
Oeu008324.1	xla:447205	K08653	membrane-bound transcription factor site-1 protease	CHO	4	1
Oeu008329.1	--	--	--	CHO	2	1
Oeu008329.1	--	--	--	CHO	3	1
Oeu008329.1	--	--	--	CHO	4	1
Oeu008339.1	pop:POPTR_552480	K01679	fumarate hydratase, class II	CHO	2	1
Oeu008339.1	pop:POPTR_552480	K01679	fumarate hydratase, class II	CHO	3	1
Oeu008339.1	pop:POPTR_552480	K01679	fumarate hydratase, class II	CHO	4	1
Oeu008356.2	ath:AT5G11850	K04424	sterile alpha motif and leucine zipper containing kinase AZK	CHO	2	1
Oeu008356.2	ath:AT5G11850	K04424	sterile alpha motif and leucine zipper containing kinase AZK	CHO	3	1
Oeu008356.2	ath:AT5G11850	K04424	sterile alpha motif and leucine zipper containing kinase AZK	CHO	4	1
Oeu008475.1	pop:POPTR_824531	K01278	dipeptidyl-peptidase 4	CHO	2	1
Oeu008475.1	pop:POPTR_824531	K01278	dipeptidyl-peptidase 4	CHO	3	1
Oeu008475.1	pop:POPTR_824531	K01278	dipeptidyl-peptidase 4	CHO	4	1
Oeu008478.1	sbi:SORBI_07g024330	K12736	peptidylprolyl isomerase domain and WD repeat-containing protein 1	CHO	2	1
Oeu008478.1	sbi:SORBI_07g024330	K12736	peptidylprolyl isomerase domain and WD repeat-containing protein 1	CHO	3	1
Oeu008478.1	sbi:SORBI_07g024330	K12736	peptidylprolyl isomerase domain and WD repeat-containing protein 1	CHO	4	1
Oeu008555.1	ath:AT2G03430	K06694	26S proteasome non-ATPase regulatory subunit 10	CHO	2	1
Oeu008555.1	ath:AT2G03430	K06694	26S proteasome non-ATPase regulatory subunit 10	CHO	3	1
Oeu008555.1	ath:AT2G03430	K06694	26S proteasome non-ATPase regulatory subunit 10	CHO	4	1
Oeu008606.1	osa:4351612	K02155	V-type H+-transporting ATPase 16kDa proteolipid subunit	CHO	2	1
Oeu008606.1	osa:4351612	K02155	V-type H+-transporting ATPase 16kDa proteolipid subunit	CHO	3	1
Oeu008606.1	osa:4351612	K02155	V-type H+-transporting ATPase 16kDa proteolipid subunit	CHO	4	1
Oeu008619.1	ppp:PHYPADRAFT_118478	K14493	gibberellin receptor GID1	CHO	2	1
Oeu008619.1	ppp:PHYPADRAFT_118478	K14493	gibberellin receptor GID1	CHO	3	1
Oeu008619.1	ppp:PHYPADRAFT_118478	K14493	gibberellin receptor GID1	CHO	4	1
Oeu008651.1	rcu:RCOM_1584120	K06100	symplekin	CHO	2	1
Oeu008651.1	rcu:RCOM_1584120	K06100	symplekin	CHO	3	1
Oeu008651.1	rcu:RCOM_1584120	K06100	symplekin	CHO	4	1
Oeu008718.1	ppp:PHYPADRAFT_141045	K11593	eukaryotic translation initiation factor 2C	CHO	2	1
Oeu008718.1	ppp:PHYPADRAFT_141045	K11593	eukaryotic translation initiation factor 2C	CHO	3	1
Oeu008718.1	ppp:PHYPADRAFT_141045	K11593	eukaryotic translation initiation factor 2C	CHO	4	1
Oeu008776.2	phu:Phum_PHUM114800	K11982	E3 ubiquitin-protein ligase RNF115/126	CHO	2	1
Oeu008776.2	phu:Phum_PHUM114800	K11982	E3 ubiquitin-protein ligase RNF115/126	CHO	3	1
Oeu008776.2	phu:Phum_PHUM114800	K11982	E3 ubiquitin-protein ligase RNF115/126	CHO	4	1
Oeu008790.1	vvi:100256302	K02958	small subunit ribosomal protein S15e	CHO	2	1
Oeu008790.1	vvi:100256302	K02958	small subunit ribosomal protein S15e	CHO	3	1
Oeu008790.1	vvi:100256302	K02958	small subunit ribosomal protein S15e	CHO	4	1
Oeu008808.2	vvi:100252764	K13457	disease resistance protein RPM1	CHO	2	1
Oeu008808.2	vvi:100252764	K13457	disease resistance protein RPM1	CHO	3	1
Oeu008808.2	vvi:100252764	K13457	disease resistance protein RPM1	CHO	4	1
Oeu008826.1	vvi:100244646	K11353	--	CHO	2	1
Oeu008826.1	vvi:100244646	K11353	--	CHO	3	1
Oeu008826.1	vvi:100244646	K11353	--	CHO	4	1
Oeu008893.2	xla:495279	K10799	tankyrase	CHO	2	1
Oeu008893.2	xla:495279	K10799	tankyrase	CHO	3	1
Oeu008893.2	xla:495279	K10799	tankyrase	CHO	4	1
Oeu008912.2	ppp:PHYPADRAFT_117446	K05768	gelsolin	CHO	2	1
Oeu008912.2	ppp:PHYPADRAFT_117446	K05768	gelsolin	CHO	3	1
Oeu008912.2	ppp:PHYPADRAFT_117446	K05768	gelsolin	CHO	4	1
Oeu008921.2	--	--	--	CHO	2	1
Oeu008921.2	--	--	--	CHO	3	1
Oeu008921.2	--	--	--	CHO	4	1
Oeu009019.1	vvi:100254298	K13459	disease resistance protein RPS2	CHO	2	1
Oeu009019.1	vvi:100254298	K13459	disease resistance protein RPS2	CHO	3	1
Oeu009019.1	vvi:100254298	K13459	disease resistance protein RPS2	CHO	4	1
Oeu009052.1	--	--	--	CHO	2	1
Oeu009052.1	--	--	--	CHO	3	1
Oeu009052.1	--	--	--	CHO	4	1
Oeu009071.1	pop:POPTR_547844	K09841	xanthoxin dehydrogenase	CHO	2	1
Oeu009071.1	pop:POPTR_547844	K09841	xanthoxin dehydrogenase	CHO	3	1
Oeu009071.1	pop:POPTR_547844	K09841	xanthoxin dehydrogenase	CHO	4	1
Oeu009079.1	rcu:RCOM_0583070	K03676	glutaredoxin 3	CHO	2	1
Oeu009079.1	rcu:RCOM_0583070	K03676	glutaredoxin 3	CHO	3	1
Oeu009079.1	rcu:RCOM_0583070	K03676	glutaredoxin 3	CHO	4	1
Oeu009105.2	--	--	--	CHO	2	1
Oeu009105.2	--	--	--	CHO	3	1
Oeu009105.2	--	--	--	CHO	4	1
Oeu009138.1	--	--	--	CHO	2	1
Oeu009138.1	--	--	--	CHO	3	1
Oeu009138.1	--	--	--	CHO	4	1
Oeu009144.1	rcu:RCOM_1687380	K10576	ubiquitin-conjugating enzyme E2 H	CHO	2	1
Oeu009144.1	rcu:RCOM_1687380	K10576	ubiquitin-conjugating enzyme E2 H	CHO	3	1
Oeu009144.1	rcu:RCOM_1687380	K10576	ubiquitin-conjugating enzyme E2 H	CHO	4	1
Oeu009221.1	--	--	--	CHO	2	1
Oeu009221.1	--	--	--	CHO	3	1
Oeu009221.1	--	--	--	CHO	4	1
Oeu009254.1	pop:POPTR_720354	K13412	calcium-dependent protein kinase	CHO	2	1
Oeu009254.1	pop:POPTR_720354	K13412	calcium-dependent protein kinase	CHO	3	1
Oeu009254.1	pop:POPTR_720354	K13412	calcium-dependent protein kinase	CHO	4	1
Oeu009271.1	--	--	--	CHO	2	1
Oeu009271.1	--	--	--	CHO	3	1
Oeu009271.1	--	--	--	CHO	4	1
Oeu009278.1	tgu:100232363	K05673	ATP-binding cassette, subfamily C (CFTR/MRP), member 4	CHO	2	1
Oeu009278.1	tgu:100232363	K05673	ATP-binding cassette, subfamily C (CFTR/MRP), member 4	CHO	3	1
Oeu009278.1	tgu:100232363	K05673	ATP-binding cassette, subfamily C (CFTR/MRP), member 4	CHO	4	1
Oeu009281.1	rcu:RCOM_1581420	K00873	pyruvate kinase	CHO	2	1
Oeu009281.1	rcu:RCOM_1581420	K00873	pyruvate kinase	CHO	3	1
Oeu009281.1	rcu:RCOM_1581420	K00873	pyruvate kinase	CHO	4	1
Oeu009298.1	vvi:100252778	K01285	lysosomal Pro-X carboxypeptidase	CHO	2	1
Oeu009298.1	vvi:100252778	K01285	lysosomal Pro-X carboxypeptidase	CHO	3	1
Oeu009298.1	vvi:100252778	K01285	lysosomal Pro-X carboxypeptidase	CHO	4	1
Oeu009381.1	vvi:100265577	K03798	cell division protease FtsH	CHO	2	1
Oeu009381.1	vvi:100265577	K03798	cell division protease FtsH	CHO	3	1
Oeu009381.1	vvi:100265577	K03798	cell division protease FtsH	CHO	4	1
Oeu009386.1	vvi:100250203	K01114	phospholipase C	CHO	2	1
Oeu009386.1	vvi:100250203	K01114	phospholipase C	CHO	3	1
Oeu009386.1	vvi:100250203	K01114	phospholipase C	CHO	4	1
Oeu009395.1	--	--	--	CHO	2	1
Oeu009395.1	--	--	--	CHO	3	1
Oeu009395.1	--	--	--	CHO	4	1
Oeu009406.1	vvi:100252109	K08272	calcium binding protein 39	CHO	2	1
Oeu009406.1	vvi:100252109	K08272	calcium binding protein 39	CHO	3	1
Oeu009406.1	vvi:100252109	K08272	calcium binding protein 39	CHO	4	1
Oeu009553.2	pop:POPTR_836439	K03030	26S proteasome regulatory subunit N11	CHO	2	1
Oeu009553.2	pop:POPTR_836439	K03030	26S proteasome regulatory subunit N11	CHO	3	1
Oeu009553.2	pop:POPTR_836439	K03030	26S proteasome regulatory subunit N11	CHO	4	1
Oeu009576.1	zma:100284377	K03100	signal peptidase I	CHO	2	1
Oeu009576.1	zma:100284377	K03100	signal peptidase I	CHO	3	1
Oeu009576.1	zma:100284377	K03100	signal peptidase I	CHO	4	1
Oeu009599.1	smm:Smp_158500	K03247	translation initiation factor eIF-3 subunit 3	CHO	2	1
Oeu009599.1	smm:Smp_158500	K03247	translation initiation factor eIF-3 subunit 3	CHO	3	1
Oeu009599.1	smm:Smp_158500	K03247	translation initiation factor eIF-3 subunit 3	CHO	4	1
Oeu009661.1	vvi:100244565	K00873	pyruvate kinase	CHO	2	1
Oeu009661.1	vvi:100244565	K00873	pyruvate kinase	CHO	3	1
Oeu009661.1	vvi:100244565	K00873	pyruvate kinase	CHO	4	1
Oeu009688.1	ath:AT5G57020	K00671	glycylpeptide N-tetradecanoyltransferase	CHO	2	1
Oeu009688.1	ath:AT5G57020	K00671	glycylpeptide N-tetradecanoyltransferase	CHO	3	1
Oeu009688.1	ath:AT5G57020	K00671	glycylpeptide N-tetradecanoyltransferase	CHO	4	1
Oeu009701.1	rcu:RCOM_0654970	K02218	casein kinase 1	CHO	2	1
Oeu009701.1	rcu:RCOM_0654970	K02218	casein kinase 1	CHO	3	1
Oeu009701.1	rcu:RCOM_0654970	K02218	casein kinase 1	CHO	4	1
Oeu009738.1	vvi:100251321	K13289	cathepsin A (carboxypeptidase C)	CHO	2	1
Oeu009738.1	vvi:100251321	K13289	cathepsin A (carboxypeptidase C)	CHO	3	1
Oeu009738.1	vvi:100251321	K13289	cathepsin A (carboxypeptidase C)	CHO	4	1
Oeu009758.1	vvi:100264100	K13289	cathepsin A (carboxypeptidase C)	CHO	2	1
Oeu009758.1	vvi:100264100	K13289	cathepsin A (carboxypeptidase C)	CHO	3	1
Oeu009758.1	vvi:100264100	K13289	cathepsin A (carboxypeptidase C)	CHO	4	1
Oeu009759.1	--	--	--	CHO	2	1
Oeu009759.1	--	--	--	CHO	3	1
Oeu009759.1	--	--	--	CHO	4	1
Oeu009815.1	ath:AT2G23600	K08233	polyneuridine-aldehyde esterase	CHO	2	1
Oeu009815.1	ath:AT2G23600	K08233	polyneuridine-aldehyde esterase	CHO	3	1
Oeu009815.1	ath:AT2G23600	K08233	polyneuridine-aldehyde esterase	CHO	4	1
Oeu009819.2	vvi:100268051	K09284	AP2-like factor, euAP2 lineage	CHO	2	1
Oeu009819.2	vvi:100268051	K09284	AP2-like factor, euAP2 lineage	CHO	3	1
Oeu009819.2	vvi:100268051	K09284	AP2-like factor, euAP2 lineage	CHO	4	1
Oeu009850.1	vvi:100240979	K00327	NADPH-ferrihemoprotein reductase	CHO	2	1
Oeu009850.1	vvi:100240979	K00327	NADPH-ferrihemoprotein reductase	CHO	3	1
Oeu009850.1	vvi:100240979	K00327	NADPH-ferrihemoprotein reductase	CHO	4	1
Oeu009862.2	pop:POPTR_591825	K13510	--	CHO	2	1
Oeu009862.2	pop:POPTR_591825	K13510	--	CHO	3	1
Oeu009862.2	pop:POPTR_591825	K13510	--	CHO	4	1
Oeu009901.1	pop:POPTR_836268	K08232	monodehydroascorbate reductase (NADH)	CHO	2	1
Oeu009901.1	pop:POPTR_836268	K08232	monodehydroascorbate reductase (NADH)	CHO	3	1
Oeu009901.1	pop:POPTR_836268	K08232	monodehydroascorbate reductase (NADH)	CHO	4	1
Oeu009904.4	pop:POPTR_589574	K00700	1,4-alpha-glucan branching enzyme	CHO	2	1
Oeu009904.4	pop:POPTR_589574	K00700	1,4-alpha-glucan branching enzyme	CHO	3	1
Oeu009904.4	pop:POPTR_589574	K00700	1,4-alpha-glucan branching enzyme	CHO	4	1
Oeu009918.2	rcu:RCOM_1818840	K01534	--	CHO	2	1
Oeu009918.2	rcu:RCOM_1818840	K01534	--	CHO	3	1
Oeu009918.2	rcu:RCOM_1818840	K01534	--	CHO	4	1
Oeu009952.1	pop:POPTR_759738	K01179	endoglucanase	CHO	2	1
Oeu009952.1	pop:POPTR_759738	K01179	endoglucanase	CHO	3	1
Oeu009952.1	pop:POPTR_759738	K01179	endoglucanase	CHO	4	1
Oeu009988.1	pop:POPTR_751166	K01950	NAD+ synthase (glutamine-hydrolysing)	CHO	2	1
Oeu009988.1	pop:POPTR_751166	K01950	NAD+ synthase (glutamine-hydrolysing)	CHO	3	1
Oeu009988.1	pop:POPTR_751166	K01950	NAD+ synthase (glutamine-hydrolysing)	CHO	4	1
Oeu010009.1	--	--	--	CHO	2	1
Oeu010009.1	--	--	--	CHO	3	1
Oeu010009.1	--	--	--	CHO	4	1
Oeu010048.1	pop:POPTR_649311	K14016	ubiquitin fusion degradation protein 1	CHO	2	1
Oeu010048.1	pop:POPTR_649311	K14016	ubiquitin fusion degradation protein 1	CHO	3	1
Oeu010048.1	pop:POPTR_649311	K14016	ubiquitin fusion degradation protein 1	CHO	4	1
Oeu010051.2	osa:4351612	K02155	V-type H+-transporting ATPase 16kDa proteolipid subunit	CHO	2	1
Oeu010051.2	osa:4351612	K02155	V-type H+-transporting ATPase 16kDa proteolipid subunit	CHO	3	1
Oeu010051.2	osa:4351612	K02155	V-type H+-transporting ATPase 16kDa proteolipid subunit	CHO	4	1
Oeu010096.1	vvi:100232886	K07025	putative hydrolase of the HAD superfamily	CHO	2	1
Oeu010096.1	vvi:100232886	K07025	putative hydrolase of the HAD superfamily	CHO	3	1
Oeu010096.1	vvi:100232886	K07025	putative hydrolase of the HAD superfamily	CHO	4	1
Oeu010169.1	vvi:100265078	K02836	peptide chain release factor RF-2	CHO	2	1
Oeu010169.1	vvi:100265078	K02836	peptide chain release factor RF-2	CHO	3	1
Oeu010169.1	vvi:100265078	K02836	peptide chain release factor RF-2	CHO	4	1
Oeu010173.1	ath:AT2G33800	K02988	small subunit ribosomal protein S5	CHO	2	1
Oeu010173.1	ath:AT2G33800	K02988	small subunit ribosomal protein S5	CHO	3	1
Oeu010173.1	ath:AT2G33800	K02988	small subunit ribosomal protein S5	CHO	4	1
Oeu010184.1	--	--	--	CHO	2	1
Oeu010184.1	--	--	--	CHO	3	1
Oeu010184.1	--	--	--	CHO	4	1
Oeu010209.2	osa:4351875	K03283	heat shock 70kDa protein 1/8	CHO	2	1
Oeu010209.2	osa:4351875	K03283	heat shock 70kDa protein 1/8	CHO	3	1
Oeu010209.2	osa:4351875	K03283	heat shock 70kDa protein 1/8	CHO	4	1
Oeu010219.1	--	--	--	CHO	2	1
Oeu010219.1	--	--	--	CHO	3	1
Oeu010219.1	--	--	--	CHO	4	1
Oeu010225.1	lth:KLTH0C01628g	K06653	CDK inhibitor PHO81	CHO	2	1
Oeu010225.1	lth:KLTH0C01628g	K06653	CDK inhibitor PHO81	CHO	3	1
Oeu010225.1	lth:KLTH0C01628g	K06653	CDK inhibitor PHO81	CHO	4	1
Oeu010236.1	--	--	--	CHO	2	1
Oeu010236.1	--	--	--	CHO	3	1
Oeu010236.1	--	--	--	CHO	4	1
Oeu010266.2	--	--	--	CHO	2	1
Oeu010266.2	--	--	--	CHO	3	1
Oeu010266.2	--	--	--	CHO	4	1
Oeu010273.1	vvi:100266342	K05309	prostaglandin-E synthase	CHO	2	1
Oeu010273.1	vvi:100266342	K05309	prostaglandin-E synthase	CHO	3	1
Oeu010273.1	vvi:100266342	K05309	prostaglandin-E synthase	CHO	4	1
Oeu010350.1	ssc:100525398	K14396	polyadenylate-binding protein 2	CHO	2	1
Oeu010350.1	ssc:100525398	K14396	polyadenylate-binding protein 2	CHO	3	1
Oeu010350.1	ssc:100525398	K14396	polyadenylate-binding protein 2	CHO	4	1
Oeu010385.1	vvi:100262903	K13126	polyadenylate-binding protein	CHO	2	1
Oeu010385.1	vvi:100262903	K13126	polyadenylate-binding protein	CHO	3	1
Oeu010385.1	vvi:100262903	K13126	polyadenylate-binding protein	CHO	4	1
Oeu010388.1	--	--	--	CHO	2	1
Oeu010388.1	--	--	--	CHO	3	1
Oeu010388.1	--	--	--	CHO	4	1
Oeu010411.1	ssc:100514155	K13109	IK cytokine	CHO	2	1
Oeu010411.1	ssc:100514155	K13109	IK cytokine	CHO	3	1
Oeu010411.1	ssc:100514155	K13109	IK cytokine	CHO	4	1
Oeu010443.1	--	--	--	CHO	2	1
Oeu010443.1	--	--	--	CHO	3	1
Oeu010443.1	--	--	--	CHO	4	1
Oeu010514.1	vvi:100250929	K04043	molecular chaperone DnaK	CHO	2	1
Oeu010514.1	vvi:100250929	K04043	molecular chaperone DnaK	CHO	3	1
Oeu010514.1	vvi:100250929	K04043	molecular chaperone DnaK	CHO	4	1
Oeu010556.1	rcu:RCOM_0938150	K14018	phospholipase A-2-activating protein	CHO	2	1
Oeu010556.1	rcu:RCOM_0938150	K14018	phospholipase A-2-activating protein	CHO	3	1
Oeu010556.1	rcu:RCOM_0938150	K14018	phospholipase A-2-activating protein	CHO	4	1
Oeu010601.1	--	--	--	CHO	2	1
Oeu010601.1	--	--	--	CHO	3	1
Oeu010601.1	--	--	--	CHO	4	1
Oeu010619.1	--	--	--	CHO	2	1
Oeu010619.1	--	--	--	CHO	3	1
Oeu010619.1	--	--	--	CHO	4	1
Oeu010623.1	ath:AT1G24650	K00924	--	CHO	2	1
Oeu010623.1	ath:AT1G24650	K00924	--	CHO	3	1
Oeu010623.1	ath:AT1G24650	K00924	--	CHO	4	1
Oeu010659.1	ath:AT5G13160	K13430	serine/threonine-protein kinase PBS1	CHO	2	1
Oeu010659.1	ath:AT5G13160	K13430	serine/threonine-protein kinase PBS1	CHO	3	1
Oeu010659.1	ath:AT5G13160	K13430	serine/threonine-protein kinase PBS1	CHO	4	1
Oeu010732.1	vvi:100249176	K13151	snurportin-1	CHO	2	1
Oeu010732.1	vvi:100249176	K13151	snurportin-1	CHO	3	1
Oeu010732.1	vvi:100249176	K13151	snurportin-1	CHO	4	1
Oeu010737.1	--	--	--	CHO	2	1
Oeu010737.1	--	--	--	CHO	3	1
Oeu010737.1	--	--	--	CHO	4	1
Oeu010774.1	--	--	--	CHO	2	1
Oeu010774.1	--	--	--	CHO	3	1
Oeu010774.1	--	--	--	CHO	4	1
Oeu010786.1	--	--	--	CHO	2	1
Oeu010786.1	--	--	--	CHO	3	1
Oeu010786.1	--	--	--	CHO	4	1
Oeu010807.1	--	--	--	CHO	2	1
Oeu010807.1	--	--	--	CHO	3	1
Oeu010807.1	--	--	--	CHO	4	1
Oeu010835.1	--	--	--	CHO	2	1
Oeu010835.1	--	--	--	CHO	3	1
Oeu010835.1	--	--	--	CHO	4	1
Oeu010868.1	vvi:100260235	K00799	glutathione S-transferase	CHO	2	1
Oeu010868.1	vvi:100260235	K00799	glutathione S-transferase	CHO	3	1
Oeu010868.1	vvi:100260235	K00799	glutathione S-transferase	CHO	4	1
Oeu010882.3	vvi:100241833	K06067	histone deacetylase 1/2	CHO	2	1
Oeu010882.3	vvi:100241833	K06067	histone deacetylase 1/2	CHO	3	1
Oeu010882.3	vvi:100241833	K06067	histone deacetylase 1/2	CHO	4	1
Oeu010894.1	sbi:SORBI_04g025870	K02949	small subunit ribosomal protein S11e	CHO	2	1
Oeu010894.1	sbi:SORBI_04g025870	K02949	small subunit ribosomal protein S11e	CHO	3	1
Oeu010894.1	sbi:SORBI_04g025870	K02949	small subunit ribosomal protein S11e	CHO	4	1
Oeu010917.1	--	--	--	CHO	2	1
Oeu010917.1	--	--	--	CHO	3	1
Oeu010917.1	--	--	--	CHO	4	1
Oeu010951.1	pop:POPTR_413045	K11982	E3 ubiquitin-protein ligase RNF115/126	CHO	2	1
Oeu010951.1	pop:POPTR_413045	K11982	E3 ubiquitin-protein ligase RNF115/126	CHO	3	1
Oeu010951.1	pop:POPTR_413045	K11982	E3 ubiquitin-protein ligase RNF115/126	CHO	4	1
Oeu010969.1	cfa:481758	K09448	TEA domain family member 1/3/4	CHO	2	1
Oeu010969.1	cfa:481758	K09448	TEA domain family member 1/3/4	CHO	3	1
Oeu010969.1	cfa:481758	K09448	TEA domain family member 1/3/4	CHO	4	1
Oeu010987.1	--	--	--	CHO	2	1
Oeu010987.1	--	--	--	CHO	3	1
Oeu010987.1	--	--	--	CHO	4	1
Oeu010998.1	sbi:SORBI_01g048660	K05863	solute carrier family 25 (mitochondrial carrier; adenine nucleotide translocator)	CHO	2	1
Oeu010998.1	sbi:SORBI_01g048660	K05863	solute carrier family 25 (mitochondrial carrier; adenine nucleotide translocator)	CHO	3	1
Oeu010998.1	sbi:SORBI_01g048660	K05863	solute carrier family 25 (mitochondrial carrier; adenine nucleotide translocator)	CHO	4	1
Oeu011100.2	--	--	--	CHO	2	1
Oeu011100.2	--	--	--	CHO	3	1
Oeu011100.2	--	--	--	CHO	4	1
Oeu011186.1	afm:AFUA_6G14340	K00309	--	CHO	2	1
Oeu011186.1	afm:AFUA_6G14340	K00309	--	CHO	3	1
Oeu011186.1	afm:AFUA_6G14340	K00309	--	CHO	4	1
Oeu011221.1	--	--	--	CHO	2	1
Oeu011221.1	--	--	--	CHO	3	1
Oeu011221.1	--	--	--	CHO	4	1
Oeu011223.1	--	--	--	CHO	2	1
Oeu011223.1	--	--	--	CHO	3	1
Oeu011223.1	--	--	--	CHO	4	1
Oeu011226.1	--	--	--	CHO	2	1
Oeu011226.1	--	--	--	CHO	3	1
Oeu011226.1	--	--	--	CHO	4	1
Oeu011253.1	mmu:329504	K00933	creatine kinase	CHO	2	1
Oeu011253.1	mmu:329504	K00933	creatine kinase	CHO	3	1
Oeu011253.1	mmu:329504	K00933	creatine kinase	CHO	4	1
Oeu011337.1	vvi:100254113	K13430	serine/threonine-protein kinase PBS1	CHO	2	1
Oeu011337.1	vvi:100254113	K13430	serine/threonine-protein kinase PBS1	CHO	3	1
Oeu011337.1	vvi:100254113	K13430	serine/threonine-protein kinase PBS1	CHO	4	1
Oeu011369.1	ath:AT1G30270	K00924	--	CHO	2	1
Oeu011369.1	ath:AT1G30270	K00924	--	CHO	3	1
Oeu011369.1	ath:AT1G30270	K00924	--	CHO	4	1
Oeu011395.1	rcu:RCOM_1270490	K03063	26S proteasome regulatory subunit T3	CHO	2	1
Oeu011395.1	rcu:RCOM_1270490	K03063	26S proteasome regulatory subunit T3	CHO	3	1
Oeu011395.1	rcu:RCOM_1270490	K03063	26S proteasome regulatory subunit T3	CHO	4	1
Oeu011403.1	--	--	--	CHO	2	1
Oeu011403.1	--	--	--	CHO	3	1
Oeu011403.1	--	--	--	CHO	4	1
Oeu011427.2	vvi:100233054	K03347	cullin 1	CHO	2	1
Oeu011427.2	vvi:100233054	K03347	cullin 1	CHO	3	1
Oeu011427.2	vvi:100233054	K03347	cullin 1	CHO	4	1
Oeu011445.1	--	--	--	CHO	2	1
Oeu011445.1	--	--	--	CHO	3	1
Oeu011445.1	--	--	--	CHO	4	1
Oeu011500.1	pop:POPTR_747123	K00025	malate dehydrogenase	CHO	2	1
Oeu011500.1	pop:POPTR_747123	K00025	malate dehydrogenase	CHO	3	1
Oeu011500.1	pop:POPTR_747123	K00025	malate dehydrogenase	CHO	4	1
Oeu011568.1	--	--	--	CHO	2	1
Oeu011568.1	--	--	--	CHO	3	1
Oeu011568.1	--	--	--	CHO	4	1
Oeu011575.1	pop:POPTR_575303	K03037	26S proteasome regulatory subunit N7	CHO	2	1
Oeu011575.1	pop:POPTR_575303	K03037	26S proteasome regulatory subunit N7	CHO	3	1
Oeu011575.1	pop:POPTR_575303	K03037	26S proteasome regulatory subunit N7	CHO	4	1
Oeu011600.1	ath:AT4G37360	K00517	--	CHO	2	1
Oeu011600.1	ath:AT4G37360	K00517	--	CHO	3	1
Oeu011600.1	ath:AT4G37360	K00517	--	CHO	4	1
Oeu011621.1	pop:POPTR_766362	K01738	cysteine synthase A	CHO	2	1
Oeu011621.1	pop:POPTR_766362	K01738	cysteine synthase A	CHO	3	1
Oeu011621.1	pop:POPTR_766362	K01738	cysteine synthase A	CHO	4	1
Oeu011630.1	dme:Dmel_CG31229	K10836	mitochondrial protein-transporting ATPase	CHO	2	1
Oeu011630.1	dme:Dmel_CG31229	K10836	mitochondrial protein-transporting ATPase	CHO	3	1
Oeu011630.1	dme:Dmel_CG31229	K10836	mitochondrial protein-transporting ATPase	CHO	4	1
Oeu011636.2	--	--	--	CHO	2	1
Oeu011636.2	--	--	--	CHO	3	1
Oeu011636.2	--	--	--	CHO	4	1
Oeu011661.1	--	--	--	CHO	2	1
Oeu011661.1	--	--	--	CHO	3	1
Oeu011661.1	--	--	--	CHO	4	1
Oeu011715.3	pop:POPTR_230718	K01530	phospholipid-translocating ATPase	CHO	2	1
Oeu011715.3	pop:POPTR_230718	K01530	phospholipid-translocating ATPase	CHO	3	1
Oeu011715.3	pop:POPTR_230718	K01530	phospholipid-translocating ATPase	CHO	4	1
Oeu011725.1	rcu:RCOM_1438910	K08235	xyloglucan:xyloglucosyl transferase	CHO	2	1
Oeu011725.1	rcu:RCOM_1438910	K08235	xyloglucan:xyloglucosyl transferase	CHO	3	1
Oeu011725.1	rcu:RCOM_1438910	K08235	xyloglucan:xyloglucosyl transferase	CHO	4	1
Oeu011752.1	olu:OSTLU_6399	K01509	adenosinetriphosphatase	CHO	2	1
Oeu011752.1	olu:OSTLU_6399	K01509	adenosinetriphosphatase	CHO	3	1
Oeu011752.1	olu:OSTLU_6399	K01509	adenosinetriphosphatase	CHO	4	1
Oeu011823.1	vvi:100251543	K00967	ethanolamine-phosphate cytidylyltransferase	CHO	2	1
Oeu011823.1	vvi:100251543	K00967	ethanolamine-phosphate cytidylyltransferase	CHO	3	1
Oeu011823.1	vvi:100251543	K00967	ethanolamine-phosphate cytidylyltransferase	CHO	4	1
Oeu011857.1	rcu:RCOM_0600380	K14209	solute carrier family 36 (proton-coupled amino acid transporter), member 1	CHO	2	1
Oeu011857.1	rcu:RCOM_0600380	K14209	solute carrier family 36 (proton-coupled amino acid transporter), member 1	CHO	3	1
Oeu011857.1	rcu:RCOM_0600380	K14209	solute carrier family 36 (proton-coupled amino acid transporter), member 1	CHO	4	1
Oeu011883.1	vvi:100242981	K03787	5'-nucleotidase	CHO	2	1
Oeu011883.1	vvi:100242981	K03787	5'-nucleotidase	CHO	3	1
Oeu011883.1	vvi:100242981	K03787	5'-nucleotidase	CHO	4	1
Oeu011909.1	mdo:100013337	K06096	vesicle-associated membrane protein-associated protein A	CHO	2	1
Oeu011909.1	mdo:100013337	K06096	vesicle-associated membrane protein-associated protein A	CHO	3	1
Oeu011909.1	mdo:100013337	K06096	vesicle-associated membrane protein-associated protein A	CHO	4	1
Oeu011940.1	vvi:100253870	K12622	U6 snRNA-associated Sm-like protein LSm3	CHO	2	1
Oeu011940.1	vvi:100253870	K12622	U6 snRNA-associated Sm-like protein LSm3	CHO	3	1
Oeu011940.1	vvi:100253870	K12622	U6 snRNA-associated Sm-like protein LSm3	CHO	4	1
Oeu011942.1	--	--	--	CHO	2	1
Oeu011942.1	--	--	--	CHO	3	1
Oeu011942.1	--	--	--	CHO	4	1
Oeu011950.2	--	--	--	CHO	2	1
Oeu011950.2	--	--	--	CHO	3	1
Oeu011950.2	--	--	--	CHO	4	1
Oeu011962.2	sbi:SORBI_06g030530	K05016	chloride channel 7	CHO	2	1
Oeu011962.2	sbi:SORBI_06g030530	K05016	chloride channel 7	CHO	3	1
Oeu011962.2	sbi:SORBI_06g030530	K05016	chloride channel 7	CHO	4	1
Oeu011984.1	vvi:100248829	K07297	adiponectin receptor	CHO	2	1
Oeu011984.1	vvi:100248829	K07297	adiponectin receptor	CHO	3	1
Oeu011984.1	vvi:100248829	K07297	adiponectin receptor	CHO	4	1
Oeu012106.1	vvi:100240775	K08825	dual-specificity tyrosine-(Y)-phosphorylation regulated kinase	CHO	2	1
Oeu012106.1	vvi:100240775	K08825	dual-specificity tyrosine-(Y)-phosphorylation regulated kinase	CHO	3	1
Oeu012106.1	vvi:100240775	K08825	dual-specificity tyrosine-(Y)-phosphorylation regulated kinase	CHO	4	1
Oeu012119.1	--	--	--	CHO	2	1
Oeu012119.1	--	--	--	CHO	3	1
Oeu012119.1	--	--	--	CHO	4	1
Oeu012120.2	pop:POPTR_834472	K03065	26S proteasome regulatory subunit T5	CHO	2	1
Oeu012120.2	pop:POPTR_834472	K03065	26S proteasome regulatory subunit T5	CHO	3	1
Oeu012120.2	pop:POPTR_834472	K03065	26S proteasome regulatory subunit T5	CHO	4	1
Oeu012169.1	--	--	--	CHO	2	1
Oeu012169.1	--	--	--	CHO	3	1
Oeu012169.1	--	--	--	CHO	4	1
Oeu012210.1	ath:AT5G03560	K03457	nucleobase:cation symporter-1, NCS1 family	CHO	2	1
Oeu012210.1	ath:AT5G03560	K03457	nucleobase:cation symporter-1, NCS1 family	CHO	3	1
Oeu012210.1	ath:AT5G03560	K03457	nucleobase:cation symporter-1, NCS1 family	CHO	4	1
Oeu012218.1	osa:4342410	K00924	--	CHO	2	1
Oeu012218.1	osa:4342410	K00924	--	CHO	3	1
Oeu012218.1	osa:4342410	K00924	--	CHO	4	1
Oeu012252.2	--	--	--	CHO	2	1
Oeu012252.2	--	--	--	CHO	3	1
Oeu012252.2	--	--	--	CHO	4	1
Oeu012295.1	vvi:100250183	K01255	leucyl aminopeptidase	CHO	2	1
Oeu012295.1	vvi:100250183	K01255	leucyl aminopeptidase	CHO	3	1
Oeu012295.1	vvi:100250183	K01255	leucyl aminopeptidase	CHO	4	1
Oeu012327.1	sbi:SORBI_01g009890	K14638	--	CHO	2	1
Oeu012327.1	sbi:SORBI_01g009890	K14638	--	CHO	3	1
Oeu012327.1	sbi:SORBI_01g009890	K14638	--	CHO	4	1
Oeu012350.2	--	--	--	CHO	2	1
Oeu012350.2	--	--	--	CHO	3	1
Oeu012350.2	--	--	--	CHO	4	1
Oeu012356.1	afm:AFUA_7G07100	K00777	--	CHO	2	1
Oeu012356.1	afm:AFUA_7G07100	K00777	--	CHO	3	1
Oeu012356.1	afm:AFUA_7G07100	K00777	--	CHO	4	1
Oeu012394.1	ath:AT2G22430	K09338	homeobox-leucine zipper protein	CHO	2	1
Oeu012394.1	ath:AT2G22430	K09338	homeobox-leucine zipper protein	CHO	3	1
Oeu012394.1	ath:AT2G22430	K09338	homeobox-leucine zipper protein	CHO	4	1
Oeu012404.4	vvi:100257135	K09500	T-complex protein 1 subunit theta	CHO	2	1
Oeu012404.4	vvi:100257135	K09500	T-complex protein 1 subunit theta	CHO	3	1
Oeu012404.4	vvi:100257135	K09500	T-complex protein 1 subunit theta	CHO	4	1
Oeu012408.1	vvi:100251865	K00688	starch phosphorylase	CHO	2	1
Oeu012408.1	vvi:100251865	K00688	starch phosphorylase	CHO	3	1
Oeu012408.1	vvi:100251865	K00688	starch phosphorylase	CHO	4	1
Oeu012448.1	tet:TTHERM_00079570	K01099	phosphatidylinositol-bisphosphatase	CHO	2	1
Oeu012448.1	tet:TTHERM_00079570	K01099	phosphatidylinositol-bisphosphatase	CHO	3	1
Oeu012448.1	tet:TTHERM_00079570	K01099	phosphatidylinositol-bisphosphatase	CHO	4	1
Oeu012495.1	vvi:100246404	K01915	glutamine synthetase	CHO	2	1
Oeu012495.1	vvi:100246404	K01915	glutamine synthetase	CHO	3	1
Oeu012495.1	vvi:100246404	K01915	glutamine synthetase	CHO	4	1
Oeu012517.1	vvi:100232976	K00799	glutathione S-transferase	CHO	2	1
Oeu012517.1	vvi:100232976	K00799	glutathione S-transferase	CHO	3	1
Oeu012517.1	vvi:100232976	K00799	glutathione S-transferase	CHO	4	1
Oeu012530.1	pop:POPTR_858606	K01580	glutamate decarboxylase	CHO	2	1
Oeu012530.1	pop:POPTR_858606	K01580	glutamate decarboxylase	CHO	3	1
Oeu012530.1	pop:POPTR_858606	K01580	glutamate decarboxylase	CHO	4	1
Oeu012531.1	rcu:RCOM_0112580	K01580	glutamate decarboxylase	CHO	2	1
Oeu012531.1	rcu:RCOM_0112580	K01580	glutamate decarboxylase	CHO	3	1
Oeu012531.1	rcu:RCOM_0112580	K01580	glutamate decarboxylase	CHO	4	1
Oeu012537.2	ath:AT2G17480	K08472	mlo protein	CHO	2	1
Oeu012537.2	ath:AT2G17480	K08472	mlo protein	CHO	3	1
Oeu012537.2	ath:AT2G17480	K08472	mlo protein	CHO	4	1
Oeu012543.1	rcu:RCOM_0875040	K07088	--	CHO	2	1
Oeu012543.1	rcu:RCOM_0875040	K07088	--	CHO	3	1
Oeu012543.1	rcu:RCOM_0875040	K07088	--	CHO	4	1
Oeu012568.1	rcu:RCOM_1198120	K02993	small subunit ribosomal protein S7e	CHO	2	1
Oeu012568.1	rcu:RCOM_1198120	K02993	small subunit ribosomal protein S7e	CHO	3	1
Oeu012568.1	rcu:RCOM_1198120	K02993	small subunit ribosomal protein S7e	CHO	4	1
Oeu012618.1	--	--	--	CHO	2	1
Oeu012618.1	--	--	--	CHO	3	1
Oeu012618.1	--	--	--	CHO	4	1
Oeu012637.1	--	--	--	CHO	2	1
Oeu012637.1	--	--	--	CHO	3	1
Oeu012637.1	--	--	--	CHO	4	1
Oeu012654.2	--	--	--	CHO	2	1
Oeu012654.2	--	--	--	CHO	3	1
Oeu012654.2	--	--	--	CHO	4	1
Oeu012718.1	vvi:100250049	K00162	pyruvate dehydrogenase E1 component subunit beta	CHO	2	1
Oeu012718.1	vvi:100250049	K00162	pyruvate dehydrogenase E1 component subunit beta	CHO	3	1
Oeu012718.1	vvi:100250049	K00162	pyruvate dehydrogenase E1 component subunit beta	CHO	4	1
Oeu012719.1	pop:POPTR_1116639	K09840	9-cis-epoxycarotenoid dioxygenase	CHO	2	1
Oeu012719.1	pop:POPTR_1116639	K09840	9-cis-epoxycarotenoid dioxygenase	CHO	3	1
Oeu012719.1	pop:POPTR_1116639	K09840	9-cis-epoxycarotenoid dioxygenase	CHO	4	1
Oeu012742.2	--	--	--	CHO	2	1
Oeu012742.2	--	--	--	CHO	3	1
Oeu012742.2	--	--	--	CHO	4	1
Oeu012748.1	sbi:SORBI_03g046345	K07562	nonsense-mediated mRNA decay protein 3	CHO	2	1
Oeu012748.1	sbi:SORBI_03g046345	K07562	nonsense-mediated mRNA decay protein 3	CHO	3	1
Oeu012748.1	sbi:SORBI_03g046345	K07562	nonsense-mediated mRNA decay protein 3	CHO	4	1
Oeu012845.1	rcu:RCOM_1503670	K12311	lysosomal alpha-mannosidase	CHO	2	1
Oeu012845.1	rcu:RCOM_1503670	K12311	lysosomal alpha-mannosidase	CHO	3	1
Oeu012845.1	rcu:RCOM_1503670	K12311	lysosomal alpha-mannosidase	CHO	4	1
Oeu012864.4	vvi:100247070	K10862	tyrosyl-DNA phosphodiesterase 1	CHO	2	1
Oeu012864.4	vvi:100247070	K10862	tyrosyl-DNA phosphodiesterase 1	CHO	3	1
Oeu012864.4	vvi:100247070	K10862	tyrosyl-DNA phosphodiesterase 1	CHO	4	1
Oeu012920.2	spu:582285	K08145	MFS transporter, SP family, solute carrier family 2 (facilitated glucose transporter), member 8	CHO	2	1
Oeu012920.2	spu:582285	K08145	MFS transporter, SP family, solute carrier family 2 (facilitated glucose transporter), member 8	CHO	3	1
Oeu012920.2	spu:582285	K08145	MFS transporter, SP family, solute carrier family 2 (facilitated glucose transporter), member 8	CHO	4	1
Oeu012930.1	nfi:NFIA_073700	K01090	protein phosphatase	CHO	2	1
Oeu012930.1	nfi:NFIA_073700	K01090	protein phosphatase	CHO	3	1
Oeu012930.1	nfi:NFIA_073700	K01090	protein phosphatase	CHO	4	1
Oeu012956.1	tet:TTHERM_01092360	K01066	esterase / lipase	CHO	2	1
Oeu012956.1	tet:TTHERM_01092360	K01066	esterase / lipase	CHO	3	1
Oeu012956.1	tet:TTHERM_01092360	K01066	esterase / lipase	CHO	4	1
Oeu012982.1	sbi:SORBI_01g001220	K13030	cyanohydrin beta-glucosyltransferase	CHO	2	1
Oeu012982.1	sbi:SORBI_01g001220	K13030	cyanohydrin beta-glucosyltransferase	CHO	3	1
Oeu012982.1	sbi:SORBI_01g001220	K13030	cyanohydrin beta-glucosyltransferase	CHO	4	1
Oeu013002.1	--	--	--	CHO	2	1
Oeu013002.1	--	--	--	CHO	3	1
Oeu013002.1	--	--	--	CHO	4	1
Oeu013038.1	--	--	--	CHO	2	1
Oeu013038.1	--	--	--	CHO	3	1
Oeu013038.1	--	--	--	CHO	4	1
Oeu013041.2	--	--	--	CHO	2	1
Oeu013041.2	--	--	--	CHO	3	1
Oeu013041.2	--	--	--	CHO	4	1
Oeu013046.1	osa:4327560	K00924	--	CHO	2	1
Oeu013046.1	osa:4327560	K00924	--	CHO	3	1
Oeu013046.1	osa:4327560	K00924	--	CHO	4	1
Oeu013047.1	osa:4347101	K09285	AP2-like factor, ANT lineage	CHO	2	1
Oeu013047.1	osa:4347101	K09285	AP2-like factor, ANT lineage	CHO	3	1
Oeu013047.1	osa:4347101	K09285	AP2-like factor, ANT lineage	CHO	4	1
Oeu013055.2	vvi:100251295	K04123	ent-kaurenoic acid hydroxylase	CHO	2	1
Oeu013055.2	vvi:100251295	K04123	ent-kaurenoic acid hydroxylase	CHO	3	1
Oeu013055.2	vvi:100251295	K04123	ent-kaurenoic acid hydroxylase	CHO	4	1
Oeu013058.1	rcu:RCOM_0943250	K01530	phospholipid-translocating ATPase	CHO	2	1
Oeu013058.1	rcu:RCOM_0943250	K01530	phospholipid-translocating ATPase	CHO	3	1
Oeu013058.1	rcu:RCOM_0943250	K01530	phospholipid-translocating ATPase	CHO	4	1
Oeu013070.1	pop:POPTR_820318	K00164	2-oxoglutarate dehydrogenase E1 component	CHO	2	1
Oeu013070.1	pop:POPTR_820318	K00164	2-oxoglutarate dehydrogenase E1 component	CHO	3	1
Oeu013070.1	pop:POPTR_820318	K00164	2-oxoglutarate dehydrogenase E1 component	CHO	4	1
Oeu013074.1	vcn:VOLCADRAFT_102054	K00826	branched-chain amino acid aminotransferase	CHO	2	1
Oeu013074.1	vcn:VOLCADRAFT_102054	K00826	branched-chain amino acid aminotransferase	CHO	3	1
Oeu013074.1	vcn:VOLCADRAFT_102054	K00826	branched-chain amino acid aminotransferase	CHO	4	1
Oeu013078.1	vvi:100253139	K11436	protein arginine N-methyltransferase 3	CHO	2	1
Oeu013078.1	vvi:100253139	K11436	protein arginine N-methyltransferase 3	CHO	3	1
Oeu013078.1	vvi:100253139	K11436	protein arginine N-methyltransferase 3	CHO	4	1
Oeu013106.1	--	--	--	CHO	2	1
Oeu013106.1	--	--	--	CHO	3	1
Oeu013106.1	--	--	--	CHO	4	1
Oeu013111.1	osa:4340853	K05399	lipopolysaccharide-binding protein	CHO	2	1
Oeu013111.1	osa:4340853	K05399	lipopolysaccharide-binding protein	CHO	3	1
Oeu013111.1	osa:4340853	K05399	lipopolysaccharide-binding protein	CHO	4	1
Oeu013123.1	vvi:100246977	K00609	aspartate carbamoyltransferase catalytic subunit	CHO	2	1
Oeu013123.1	vvi:100246977	K00609	aspartate carbamoyltransferase catalytic subunit	CHO	3	1
Oeu013123.1	vvi:100246977	K00609	aspartate carbamoyltransferase catalytic subunit	CHO	4	1
Oeu013124.1	--	--	--	CHO	2	1
Oeu013124.1	--	--	--	CHO	3	1
Oeu013124.1	--	--	--	CHO	4	1
Oeu013128.1	cne:CNK02380	K11684	bromodomain-containing factor 1	CHO	2	1
Oeu013128.1	cne:CNK02380	K11684	bromodomain-containing factor 1	CHO	3	1
Oeu013128.1	cne:CNK02380	K11684	bromodomain-containing factor 1	CHO	4	1
Oeu013137.1	rcu:RCOM_1303600	K00658	2-oxoglutarate dehydrogenase E2 component (dihydrolipoamide succinyltransferase)	CHO	2	1
Oeu013137.1	rcu:RCOM_1303600	K00658	2-oxoglutarate dehydrogenase E2 component (dihydrolipoamide succinyltransferase)	CHO	3	1
Oeu013137.1	rcu:RCOM_1303600	K00658	2-oxoglutarate dehydrogenase E2 component (dihydrolipoamide succinyltransferase)	CHO	4	1
Oeu013146.1	osa:4338987	K00002	alcohol dehydrogenase (NADP+)	CHO	2	1
Oeu013146.1	osa:4338987	K00002	alcohol dehydrogenase (NADP+)	CHO	3	1
Oeu013146.1	osa:4338987	K00002	alcohol dehydrogenase (NADP+)	CHO	4	1
Oeu013178.3	--	--	--	CHO	2	1
Oeu013178.3	--	--	--	CHO	3	1
Oeu013178.3	--	--	--	CHO	4	1
Oeu013182.1	ath:AT1G53880	K03239	translation initiation factor eIF-2B alpha subunit	CHO	2	1
Oeu013182.1	ath:AT1G53880	K03239	translation initiation factor eIF-2B alpha subunit	CHO	3	1
Oeu013182.1	ath:AT1G53880	K03239	translation initiation factor eIF-2B alpha subunit	CHO	4	1
Oeu013200.1	pop:POPTR_834444	K01304	pyroglutamyl-peptidase	CHO	2	1
Oeu013200.1	pop:POPTR_834444	K01304	pyroglutamyl-peptidase	CHO	3	1
Oeu013200.1	pop:POPTR_834444	K01304	pyroglutamyl-peptidase	CHO	4	1
Oeu013241.1	--	--	--	CHO	2	1
Oeu013241.1	--	--	--	CHO	3	1
Oeu013241.1	--	--	--	CHO	4	1
Oeu013314.1	ath:AT4G37640	K01537	Ca2+-transporting ATPase	CHO	2	1
Oeu013314.1	ath:AT4G37640	K01537	Ca2+-transporting ATPase	CHO	3	1
Oeu013314.1	ath:AT4G37640	K01537	Ca2+-transporting ATPase	CHO	4	1
Oeu013318.1	--	--	--	CHO	2	1
Oeu013318.1	--	--	--	CHO	3	1
Oeu013318.1	--	--	--	CHO	4	1
Oeu013399.2	--	--	--	CHO	2	1
Oeu013399.2	--	--	--	CHO	3	1
Oeu013399.2	--	--	--	CHO	4	1
Oeu013416.1	--	--	--	CHO	2	1
Oeu013416.1	--	--	--	CHO	3	1
Oeu013416.1	--	--	--	CHO	4	1
Oeu013424.1	ath:AT4G29010	K10527	--	CHO	2	1
Oeu013424.1	ath:AT4G29010	K10527	--	CHO	3	1
Oeu013424.1	ath:AT4G29010	K10527	--	CHO	4	1
Oeu013441.1	vvi:100248027	K09286	EREBP-like factor	CHO	2	1
Oeu013441.1	vvi:100248027	K09286	EREBP-like factor	CHO	3	1
Oeu013441.1	vvi:100248027	K09286	EREBP-like factor	CHO	4	1
Oeu013447.1	--	--	--	CHO	2	1
Oeu013447.1	--	--	--	CHO	3	1
Oeu013447.1	--	--	--	CHO	4	1
Oeu013473.1	pno:SNOG_01866	K00799	glutathione S-transferase	CHO	2	1
Oeu013473.1	pno:SNOG_01866	K00799	glutathione S-transferase	CHO	3	1
Oeu013473.1	pno:SNOG_01866	K00799	glutathione S-transferase	CHO	4	1
Oeu013492.1	rcu:RCOM_1469920	K05280	flavonoid 3'-monooxygenase	CHO	2	1
Oeu013492.1	rcu:RCOM_1469920	K05280	flavonoid 3'-monooxygenase	CHO	3	1
Oeu013492.1	rcu:RCOM_1469920	K05280	flavonoid 3'-monooxygenase	CHO	4	1
Oeu013504.1	ppp:PHYPADRAFT_222350	K12394	AP-1 complex subunit sigma 1/2	CHO	2	1
Oeu013504.1	ppp:PHYPADRAFT_222350	K12394	AP-1 complex subunit sigma 1/2	CHO	3	1
Oeu013504.1	ppp:PHYPADRAFT_222350	K12394	AP-1 complex subunit sigma 1/2	CHO	4	1
Oeu013536.1	rcu:RCOM_1355090	K13525	transitional endoplasmic reticulum ATPase	CHO	2	1
Oeu013536.1	rcu:RCOM_1355090	K13525	transitional endoplasmic reticulum ATPase	CHO	3	1
Oeu013536.1	rcu:RCOM_1355090	K13525	transitional endoplasmic reticulum ATPase	CHO	4	1
Oeu013657.2	vvi:100264303	K14486	auxin response factor	CHO	2	1
Oeu013657.2	vvi:100264303	K14486	auxin response factor	CHO	3	1
Oeu013657.2	vvi:100264303	K14486	auxin response factor	CHO	4	1
Oeu013668.4	spu:594312	K13221	methylosome protein 50	CHO	2	1
Oeu013668.4	spu:594312	K13221	methylosome protein 50	CHO	3	1
Oeu013668.4	spu:594312	K13221	methylosome protein 50	CHO	4	1
Oeu013680.1	--	--	--	CHO	2	1
Oeu013680.1	--	--	--	CHO	3	1
Oeu013680.1	--	--	--	CHO	4	1
Oeu013714.1	--	--	--	CHO	2	1
Oeu013714.1	--	--	--	CHO	3	1
Oeu013714.1	--	--	--	CHO	4	1
Oeu013726.1	--	--	--	CHO	2	1
Oeu013726.1	--	--	--	CHO	3	1
Oeu013726.1	--	--	--	CHO	4	1
Oeu013756.1	pti:PHATRDRAFT_23811	K08963	methylthioribose-1-phosphate isomerase	CHO	2	1
Oeu013756.1	pti:PHATRDRAFT_23811	K08963	methylthioribose-1-phosphate isomerase	CHO	3	1
Oeu013756.1	pti:PHATRDRAFT_23811	K08963	methylthioribose-1-phosphate isomerase	CHO	4	1
Oeu013788.1	--	--	--	CHO	2	1
Oeu013788.1	--	--	--	CHO	3	1
Oeu013788.1	--	--	--	CHO	4	1
Oeu013796.1	--	--	--	CHO	2	1
Oeu013796.1	--	--	--	CHO	3	1
Oeu013796.1	--	--	--	CHO	4	1
Oeu013840.1	rcu:RCOM_0722140	K00111	glycerol-3-phosphate dehydrogenase	CHO	2	1
Oeu013840.1	rcu:RCOM_0722140	K00111	glycerol-3-phosphate dehydrogenase	CHO	3	1
Oeu013840.1	rcu:RCOM_0722140	K00111	glycerol-3-phosphate dehydrogenase	CHO	4	1
Oeu013847.1	pop:POPTR_822587	K13289	cathepsin A (carboxypeptidase C)	CHO	2	1
Oeu013847.1	pop:POPTR_822587	K13289	cathepsin A (carboxypeptidase C)	CHO	3	1
Oeu013847.1	pop:POPTR_822587	K13289	cathepsin A (carboxypeptidase C)	CHO	4	1
Oeu013876.1	--	--	--	CHO	2	1
Oeu013876.1	--	--	--	CHO	3	1
Oeu013876.1	--	--	--	CHO	4	1
Oeu013894.4	cim:CIMG_09460	K01230	mannosyl-oligosaccharide alpha-1,2-mannosidase	CHO	2	1
Oeu013894.4	cim:CIMG_09460	K01230	mannosyl-oligosaccharide alpha-1,2-mannosidase	CHO	3	1
Oeu013894.4	cim:CIMG_09460	K01230	mannosyl-oligosaccharide alpha-1,2-mannosidase	CHO	4	1
Oeu013895.1	uma:UM04979.1	K01101	4-nitrophenyl phosphatase	CHO	2	1
Oeu013895.1	uma:UM04979.1	K01101	4-nitrophenyl phosphatase	CHO	3	1
Oeu013895.1	uma:UM04979.1	K01101	4-nitrophenyl phosphatase	CHO	4	1
Oeu013912.1	--	--	--	CHO	2	1
Oeu013912.1	--	--	--	CHO	3	1
Oeu013912.1	--	--	--	CHO	4	1
Oeu013979.1	--	--	--	CHO	2	1
Oeu013979.1	--	--	--	CHO	3	1
Oeu013979.1	--	--	--	CHO	4	1
Oeu013986.1	vvi:100249159	K03257	translation initiation factor eIF-4A	CHO	2	1
Oeu013986.1	vvi:100249159	K03257	translation initiation factor eIF-4A	CHO	3	1
Oeu013986.1	vvi:100249159	K03257	translation initiation factor eIF-4A	CHO	4	1
Oeu013987.1	sbi:SORBI_10g028940	K03257	translation initiation factor eIF-4A	CHO	2	1
Oeu013987.1	sbi:SORBI_10g028940	K03257	translation initiation factor eIF-4A	CHO	3	1
Oeu013987.1	sbi:SORBI_10g028940	K03257	translation initiation factor eIF-4A	CHO	4	1
Oeu013996.1	osa:4341325	K00517	--	CHO	2	1
Oeu013996.1	osa:4341325	K00517	--	CHO	3	1
Oeu013996.1	osa:4341325	K00517	--	CHO	4	1
Oeu014011.1	rcu:RCOM_1355090	K13525	transitional endoplasmic reticulum ATPase	CHO	2	1
Oeu014011.1	rcu:RCOM_1355090	K13525	transitional endoplasmic reticulum ATPase	CHO	3	1
Oeu014011.1	rcu:RCOM_1355090	K13525	transitional endoplasmic reticulum ATPase	CHO	4	1
Oeu014018.1	dwi:Dwil_GK18125	K11090	lupus La protein	CHO	2	1
Oeu014018.1	dwi:Dwil_GK18125	K11090	lupus La protein	CHO	3	1
Oeu014018.1	dwi:Dwil_GK18125	K11090	lupus La protein	CHO	4	1
Oeu014020.1	--	--	--	CHO	2	1
Oeu014020.1	--	--	--	CHO	3	1
Oeu014020.1	--	--	--	CHO	4	1
Oeu014037.1	pop:POPTR_562236	K13448	calcium-binding protein CML	CHO	2	1
Oeu014037.1	pop:POPTR_562236	K13448	calcium-binding protein CML	CHO	3	1
Oeu014037.1	pop:POPTR_562236	K13448	calcium-binding protein CML	CHO	4	1
Oeu014115.1	vvi:100262746	K01876	aspartyl-tRNA synthetase	CHO	2	1
Oeu014115.1	vvi:100262746	K01876	aspartyl-tRNA synthetase	CHO	3	1
Oeu014115.1	vvi:100262746	K01876	aspartyl-tRNA synthetase	CHO	4	1
Oeu014153.2	ath:AT2G29110	K05387	glutamate receptor, ionotropic, other eukaryote	CHO	2	1
Oeu014153.2	ath:AT2G29110	K05387	glutamate receptor, ionotropic, other eukaryote	CHO	3	1
Oeu014153.2	ath:AT2G29110	K05387	glutamate receptor, ionotropic, other eukaryote	CHO	4	1
Oeu014190.1	vvi:100263997	K01673	carbonic anhydrase	CHO	2	1
Oeu014190.1	vvi:100263997	K01673	carbonic anhydrase	CHO	3	1
Oeu014190.1	vvi:100263997	K01673	carbonic anhydrase	CHO	4	1
Oeu014196.1	rcu:RCOM_0449350	K01431	beta-ureidopropionase	CHO	2	1
Oeu014196.1	rcu:RCOM_0449350	K01431	beta-ureidopropionase	CHO	3	1
Oeu014196.1	rcu:RCOM_0449350	K01431	beta-ureidopropionase	CHO	4	1
Oeu014197.1	--	--	--	CHO	2	1
Oeu014197.1	--	--	--	CHO	3	1
Oeu014197.1	--	--	--	CHO	4	1
Oeu014277.1	--	--	--	CHO	2	1
Oeu014277.1	--	--	--	CHO	3	1
Oeu014277.1	--	--	--	CHO	4	1
Oeu014300.2	cbr:CBG22301	K12160	small ubiquitin-related modifier	CHO	2	1
Oeu014300.2	cbr:CBG22301	K12160	small ubiquitin-related modifier	CHO	3	1
Oeu014300.2	cbr:CBG22301	K12160	small ubiquitin-related modifier	CHO	4	1
Oeu014373.1	pop:POPTR_1114983	K03267	G1 to S phase transition protein	CHO	2	1
Oeu014373.1	pop:POPTR_1114983	K03267	G1 to S phase transition protein	CHO	3	1
Oeu014373.1	pop:POPTR_1114983	K03267	G1 to S phase transition protein	CHO	4	1
Oeu014384.2	--	--	--	CHO	2	1
Oeu014384.2	--	--	--	CHO	3	1
Oeu014384.2	--	--	--	CHO	4	1
Oeu014387.1	rcu:RCOM_1080700	K02880	large subunit ribosomal protein L17e	CHO	2	1
Oeu014387.1	rcu:RCOM_1080700	K02880	large subunit ribosomal protein L17e	CHO	3	1
Oeu014387.1	rcu:RCOM_1080700	K02880	large subunit ribosomal protein L17e	CHO	4	1
Oeu014396.2	vvi:100249104	K08508	synaptosomal-associated protein, 23kDa	CHO	2	1
Oeu014396.2	vvi:100249104	K08508	synaptosomal-associated protein, 23kDa	CHO	3	1
Oeu014396.2	vvi:100249104	K08508	synaptosomal-associated protein, 23kDa	CHO	4	1
Oeu014404.1	rcu:RCOM_1107030	K02136	F-type H+-transporting ATPase subunit gamma	CHO	2	1
Oeu014404.1	rcu:RCOM_1107030	K02136	F-type H+-transporting ATPase subunit gamma	CHO	3	1
Oeu014404.1	rcu:RCOM_1107030	K02136	F-type H+-transporting ATPase subunit gamma	CHO	4	1
Oeu014411.1	vvi:100251806	K01079	phosphoserine phosphatase	CHO	2	1
Oeu014411.1	vvi:100251806	K01079	phosphoserine phosphatase	CHO	3	1
Oeu014411.1	vvi:100251806	K01079	phosphoserine phosphatase	CHO	4	1
Oeu014424.1	rcu:RCOM_1468950	K14406	cleavage stimulation factor subunit 1	CHO	2	1
Oeu014424.1	rcu:RCOM_1468950	K14406	cleavage stimulation factor subunit 1	CHO	3	1
Oeu014424.1	rcu:RCOM_1468950	K14406	cleavage stimulation factor subunit 1	CHO	4	1
Oeu014426.1	rcu:RCOM_1468040	K13648	alpha-1,4-galacturonosyltransferase	CHO	2	1
Oeu014426.1	rcu:RCOM_1468040	K13648	alpha-1,4-galacturonosyltransferase	CHO	3	1
Oeu014426.1	rcu:RCOM_1468040	K13648	alpha-1,4-galacturonosyltransferase	CHO	4	1
Oeu014461.1	ath:AT4G38740	K01802	peptidylprolyl isomerase	CHO	2	1
Oeu014461.1	ath:AT4G38740	K01802	peptidylprolyl isomerase	CHO	3	1
Oeu014461.1	ath:AT4G38740	K01802	peptidylprolyl isomerase	CHO	4	1
Oeu014499.2	--	--	--	CHO	2	1
Oeu014499.2	--	--	--	CHO	3	1
Oeu014499.2	--	--	--	CHO	4	1
Oeu014517.3	tgu:100228461	K04424	sterile alpha motif and leucine zipper containing kinase AZK	CHO	2	1
Oeu014517.3	tgu:100228461	K04424	sterile alpha motif and leucine zipper containing kinase AZK	CHO	3	1
Oeu014517.3	tgu:100228461	K04424	sterile alpha motif and leucine zipper containing kinase AZK	CHO	4	1
Oeu014544.1	vvi:100246811	K13379	--	CHO	2	1
Oeu014544.1	vvi:100246811	K13379	--	CHO	3	1
Oeu014544.1	vvi:100246811	K13379	--	CHO	4	1
Oeu014567.1	osa:4348080	K01191	alpha-mannosidase	CHO	2	1
Oeu014567.1	osa:4348080	K01191	alpha-mannosidase	CHO	3	1
Oeu014567.1	osa:4348080	K01191	alpha-mannosidase	CHO	4	1
Oeu014581.1	pop:POPTR_814100	K02137	F-type H+-transporting ATPase oligomycin sensitivity conferral protein	CHO	2	1
Oeu014581.1	pop:POPTR_814100	K02137	F-type H+-transporting ATPase oligomycin sensitivity conferral protein	CHO	3	1
Oeu014581.1	pop:POPTR_814100	K02137	F-type H+-transporting ATPase oligomycin sensitivity conferral protein	CHO	4	1
Oeu014595.1	rcu:RCOM_1077800	K00820	glucosamine--fructose-6-phosphate aminotransferase (isomerizing)	CHO	2	1
Oeu014595.1	rcu:RCOM_1077800	K00820	glucosamine--fructose-6-phosphate aminotransferase (isomerizing)	CHO	3	1
Oeu014595.1	rcu:RCOM_1077800	K00820	glucosamine--fructose-6-phosphate aminotransferase (isomerizing)	CHO	4	1
Oeu014624.1	ppp:PHYPADRAFT_118478	K14493	gibberellin receptor GID1	CHO	2	1
Oeu014624.1	ppp:PHYPADRAFT_118478	K14493	gibberellin receptor GID1	CHO	3	1
Oeu014624.1	ppp:PHYPADRAFT_118478	K14493	gibberellin receptor GID1	CHO	4	1
Oeu014685.1	rcu:RCOM_1614520	K00028	malate dehydrogenase (decarboxylating)	CHO	2	1
Oeu014685.1	rcu:RCOM_1614520	K00028	malate dehydrogenase (decarboxylating)	CHO	3	1
Oeu014685.1	rcu:RCOM_1614520	K00028	malate dehydrogenase (decarboxylating)	CHO	4	1
Oeu014731.2	tcr:511367.138	K09503	DnaJ homolog subfamily A member 2	CHO	2	1
Oeu014731.2	tcr:511367.138	K09503	DnaJ homolog subfamily A member 2	CHO	3	1
Oeu014731.2	tcr:511367.138	K09503	DnaJ homolog subfamily A member 2	CHO	4	1
Oeu014774.1	--	--	--	CHO	2	1
Oeu014774.1	--	--	--	CHO	3	1
Oeu014774.1	--	--	--	CHO	4	1
Oeu014779.1	--	--	--	CHO	2	1
Oeu014779.1	--	--	--	CHO	3	1
Oeu014779.1	--	--	--	CHO	4	1
Oeu014789.1	--	--	--	CHO	2	1
Oeu014789.1	--	--	--	CHO	3	1
Oeu014789.1	--	--	--	CHO	4	1
Oeu014792.2	vvi:100248926	K10158	galactosylgalactosylxylosylprotein 3-beta-glucuronosyltransferase 3	CHO	2	1
Oeu014792.2	vvi:100248926	K10158	galactosylgalactosylxylosylprotein 3-beta-glucuronosyltransferase 3	CHO	3	1
Oeu014792.2	vvi:100248926	K10158	galactosylgalactosylxylosylprotein 3-beta-glucuronosyltransferase 3	CHO	4	1
Oeu014804.1	vvi:100254388	K06892	--	CHO	2	1
Oeu014804.1	vvi:100254388	K06892	--	CHO	3	1
Oeu014804.1	vvi:100254388	K06892	--	CHO	4	1
Oeu014828.1	nve:NEMVE_v1g91173	K10273	F-box and leucine-rich repeat protein 7	CHO	2	1
Oeu014828.1	nve:NEMVE_v1g91173	K10273	F-box and leucine-rich repeat protein 7	CHO	3	1
Oeu014828.1	nve:NEMVE_v1g91173	K10273	F-box and leucine-rich repeat protein 7	CHO	4	1
Oeu014906.1	olu:OSTLU_38943	K01249	DNA glycosylase	CHO	2	1
Oeu014906.1	olu:OSTLU_38943	K01249	DNA glycosylase	CHO	3	1
Oeu014906.1	olu:OSTLU_38943	K01249	DNA glycosylase	CHO	4	1
Oeu014913.1	ath:AT5G38990	K04733	interleukin-1 receptor-associated kinase 4	CHO	2	1
Oeu014913.1	ath:AT5G38990	K04733	interleukin-1 receptor-associated kinase 4	CHO	3	1
Oeu014913.1	ath:AT5G38990	K04733	interleukin-1 receptor-associated kinase 4	CHO	4	1
Oeu014951.1	--	--	--	CHO	2	1
Oeu014951.1	--	--	--	CHO	3	1
Oeu014951.1	--	--	--	CHO	4	1
Oeu015007.2	--	--	--	CHO	2	1
Oeu015007.2	--	--	--	CHO	3	1
Oeu015007.2	--	--	--	CHO	4	1
Oeu015011.1	--	--	--	CHO	2	1
Oeu015011.1	--	--	--	CHO	3	1
Oeu015011.1	--	--	--	CHO	4	1
Oeu015066.2	--	--	--	CHO	2	1
Oeu015066.2	--	--	--	CHO	3	1
Oeu015066.2	--	--	--	CHO	4	1
Oeu015070.1	vvi:100246124	K01728	pectate lyase	CHO	2	1
Oeu015070.1	vvi:100246124	K01728	pectate lyase	CHO	3	1
Oeu015070.1	vvi:100246124	K01728	pectate lyase	CHO	4	1
Oeu015076.1	vcn:VOLCADRAFT_41528	K08332	vacuolar protein 8	CHO	2	1
Oeu015076.1	vcn:VOLCADRAFT_41528	K08332	vacuolar protein 8	CHO	3	1
Oeu015076.1	vcn:VOLCADRAFT_41528	K08332	vacuolar protein 8	CHO	4	1
Oeu015082.1	ppp:PHYPADRAFT_144039	K14209	solute carrier family 36 (proton-coupled amino acid transporter), member 1	CHO	2	1
Oeu015082.1	ppp:PHYPADRAFT_144039	K14209	solute carrier family 36 (proton-coupled amino acid transporter), member 1	CHO	3	1
Oeu015082.1	ppp:PHYPADRAFT_144039	K14209	solute carrier family 36 (proton-coupled amino acid transporter), member 1	CHO	4	1
Oeu015088.1	cci:CC1G_09044	K01613	phosphatidylserine decarboxylase	CHO	2	1
Oeu015088.1	cci:CC1G_09044	K01613	phosphatidylserine decarboxylase	CHO	3	1
Oeu015088.1	cci:CC1G_09044	K01613	phosphatidylserine decarboxylase	CHO	4	1
Oeu015151.1	ath:AT1G30270	K00924	--	CHO	2	1
Oeu015151.1	ath:AT1G30270	K00924	--	CHO	3	1
Oeu015151.1	ath:AT1G30270	K00924	--	CHO	4	1
Oeu015226.2	vvi:100253429	K06013	STE24 endopeptidase	CHO	2	1
Oeu015226.2	vvi:100253429	K06013	STE24 endopeptidase	CHO	3	1
Oeu015226.2	vvi:100253429	K06013	STE24 endopeptidase	CHO	4	1
Oeu015231.1	vvi:100254376	K03066	26S proteasome regulatory subunit T6	CHO	2	1
Oeu015231.1	vvi:100254376	K03066	26S proteasome regulatory subunit T6	CHO	3	1
Oeu015231.1	vvi:100254376	K03066	26S proteasome regulatory subunit T6	CHO	4	1
Oeu015265.1	vvi:100233140	K00029	malate dehydrogenase (oxaloacetate-decarboxylating)(NADP+)	CHO	2	1
Oeu015265.1	vvi:100233140	K00029	malate dehydrogenase (oxaloacetate-decarboxylating)(NADP+)	CHO	3	1
Oeu015265.1	vvi:100233140	K00029	malate dehydrogenase (oxaloacetate-decarboxylating)(NADP+)	CHO	4	1
Oeu015342.1	vvi:100241489	K01892	histidyl-tRNA synthetase	CHO	2	1
Oeu015342.1	vvi:100241489	K01892	histidyl-tRNA synthetase	CHO	3	1
Oeu015342.1	vvi:100241489	K01892	histidyl-tRNA synthetase	CHO	4	1
Oeu015403.1	--	--	--	CHO	2	1
Oeu015403.1	--	--	--	CHO	3	1
Oeu015403.1	--	--	--	CHO	4	1
Oeu015440.1	bmy:Bm1_33825	K02208	cyclin-dependent kinase 8/11	CHO	2	1
Oeu015440.1	bmy:Bm1_33825	K02208	cyclin-dependent kinase 8/11	CHO	3	1
Oeu015440.1	bmy:Bm1_33825	K02208	cyclin-dependent kinase 8/11	CHO	4	1
Oeu015451.1	vvi:100244194	K03062	26S proteasome regulatory subunit T2	CHO	2	1
Oeu015451.1	vvi:100244194	K03062	26S proteasome regulatory subunit T2	CHO	3	1
Oeu015451.1	vvi:100244194	K03062	26S proteasome regulatory subunit T2	CHO	4	1
Oeu015472.1	vvi:100263432	K02729	20S proteasome subunit alpha 5	CHO	2	1
Oeu015472.1	vvi:100263432	K02729	20S proteasome subunit alpha 5	CHO	3	1
Oeu015472.1	vvi:100263432	K02729	20S proteasome subunit alpha 5	CHO	4	1
Oeu015539.2	--	--	--	CHO	2	1
Oeu015539.2	--	--	--	CHO	3	1
Oeu015539.2	--	--	--	CHO	4	1
Oeu015544.1	--	--	--	CHO	2	1
Oeu015544.1	--	--	--	CHO	3	1
Oeu015544.1	--	--	--	CHO	4	1
Oeu015554.3	rcu:RCOM_1599410	K02147	V-type H+-transporting ATPase subunit B	CHO	2	1
Oeu015554.3	rcu:RCOM_1599410	K02147	V-type H+-transporting ATPase subunit B	CHO	3	1
Oeu015554.3	rcu:RCOM_1599410	K02147	V-type H+-transporting ATPase subunit B	CHO	4	1
Oeu015579.1	vvi:100263785	K03238	translation initiation factor eIF-2 beta subunit	CHO	2	1
Oeu015579.1	vvi:100263785	K03238	translation initiation factor eIF-2 beta subunit	CHO	3	1
Oeu015579.1	vvi:100263785	K03238	translation initiation factor eIF-2 beta subunit	CHO	4	1
Oeu015581.1	--	--	--	CHO	2	1
Oeu015581.1	--	--	--	CHO	3	1
Oeu015581.1	--	--	--	CHO	4	1
Oeu015612.1	pop:POPTR_644172	K01723	hydroperoxide dehydratase	CHO	2	1
Oeu015612.1	pop:POPTR_644172	K01723	hydroperoxide dehydratase	CHO	3	1
Oeu015612.1	pop:POPTR_644172	K01723	hydroperoxide dehydratase	CHO	4	1
Oeu015668.1	vvi:100248265	K05863	solute carrier family 25 (mitochondrial carrier; adenine nucleotide translocator)	CHO	2	1
Oeu015668.1	vvi:100248265	K05863	solute carrier family 25 (mitochondrial carrier; adenine nucleotide translocator)	CHO	3	1
Oeu015668.1	vvi:100248265	K05863	solute carrier family 25 (mitochondrial carrier; adenine nucleotide translocator)	CHO	4	1
Oeu015669.1	vvi:100260298	K05863	solute carrier family 25 (mitochondrial carrier; adenine nucleotide translocator)	CHO	2	1
Oeu015669.1	vvi:100260298	K05863	solute carrier family 25 (mitochondrial carrier; adenine nucleotide translocator)	CHO	3	1
Oeu015669.1	vvi:100260298	K05863	solute carrier family 25 (mitochondrial carrier; adenine nucleotide translocator)	CHO	4	1
Oeu015680.1	--	--	--	CHO	2	1
Oeu015680.1	--	--	--	CHO	3	1
Oeu015680.1	--	--	--	CHO	4	1
Oeu015689.1	--	--	--	CHO	2	1
Oeu015689.1	--	--	--	CHO	3	1
Oeu015689.1	--	--	--	CHO	4	1
Oeu015706.1	afm:AFUA_4G07060	K01567	--	CHO	2	1
Oeu015706.1	afm:AFUA_4G07060	K01567	--	CHO	3	1
Oeu015706.1	afm:AFUA_4G07060	K01567	--	CHO	4	1
Oeu015750.1	vvi:100259769	K11835	ubiquitin carboxyl-terminal hydrolase 4/11/15	CHO	2	1
Oeu015750.1	vvi:100259769	K11835	ubiquitin carboxyl-terminal hydrolase 4/11/15	CHO	3	1
Oeu015750.1	vvi:100259769	K11835	ubiquitin carboxyl-terminal hydrolase 4/11/15	CHO	4	1
Oeu015832.1	ath:AT5G55190	K07936	GTP-binding nuclear protein Ran	CHO	2	1
Oeu015832.1	ath:AT5G55190	K07936	GTP-binding nuclear protein Ran	CHO	3	1
Oeu015832.1	ath:AT5G55190	K07936	GTP-binding nuclear protein Ran	CHO	4	1
Oeu015843.1	--	--	--	CHO	2	1
Oeu015843.1	--	--	--	CHO	3	1
Oeu015843.1	--	--	--	CHO	4	1
Oeu015844.1	--	--	--	CHO	2	1
Oeu015844.1	--	--	--	CHO	3	1
Oeu015844.1	--	--	--	CHO	4	1
Oeu015864.1	pop:POPTR_744173	K04512	dishevelled associated activator of morphogenesis	CHO	2	1
Oeu015864.1	pop:POPTR_744173	K04512	dishevelled associated activator of morphogenesis	CHO	3	1
Oeu015864.1	pop:POPTR_744173	K04512	dishevelled associated activator of morphogenesis	CHO	4	1
Oeu015867.1	vvi:100243322	K00161	pyruvate dehydrogenase E1 component subunit alpha	CHO	2	1
Oeu015867.1	vvi:100243322	K00161	pyruvate dehydrogenase E1 component subunit alpha	CHO	3	1
Oeu015867.1	vvi:100243322	K00161	pyruvate dehydrogenase E1 component subunit alpha	CHO	4	1
Oeu015869.1	vvi:100243213	K11644	paired amphipathic helix protein Sin3a	CHO	2	1
Oeu015869.1	vvi:100243213	K11644	paired amphipathic helix protein Sin3a	CHO	3	1
Oeu015869.1	vvi:100243213	K11644	paired amphipathic helix protein Sin3a	CHO	4	1
Oeu015880.1	ath:AT4G40030	K11253	histone H3	CHO	2	1
Oeu015880.1	ath:AT4G40030	K11253	histone H3	CHO	3	1
Oeu015880.1	ath:AT4G40030	K11253	histone H3	CHO	4	1
Oeu015913.1	rcu:RCOM_1629040	K03062	26S proteasome regulatory subunit T2	CHO	2	1
Oeu015913.1	rcu:RCOM_1629040	K03062	26S proteasome regulatory subunit T2	CHO	3	1
Oeu015913.1	rcu:RCOM_1629040	K03062	26S proteasome regulatory subunit T2	CHO	4	1
Oeu015914.1	vvi:100244194	K03062	26S proteasome regulatory subunit T2	CHO	2	1
Oeu015914.1	vvi:100244194	K03062	26S proteasome regulatory subunit T2	CHO	3	1
Oeu015914.1	vvi:100244194	K03062	26S proteasome regulatory subunit T2	CHO	4	1
Oeu015951.1	vvi:100261957	K02872	large subunit ribosomal protein L13Ae	CHO	2	1
Oeu015951.1	vvi:100261957	K02872	large subunit ribosomal protein L13Ae	CHO	3	1
Oeu015951.1	vvi:100261957	K02872	large subunit ribosomal protein L13Ae	CHO	4	1
Oeu015980.1	pop:POPTR_722063	K07897	Ras-related protein Rab-7A	CHO	2	1
Oeu015980.1	pop:POPTR_722063	K07897	Ras-related protein Rab-7A	CHO	3	1
Oeu015980.1	pop:POPTR_722063	K07897	Ras-related protein Rab-7A	CHO	4	1
Oeu015994.1	vvi:100260671	K01889	phenylalanyl-tRNA synthetase alpha chain	CHO	2	1
Oeu015994.1	vvi:100260671	K01889	phenylalanyl-tRNA synthetase alpha chain	CHO	3	1
Oeu015994.1	vvi:100260671	K01889	phenylalanyl-tRNA synthetase alpha chain	CHO	4	1
Oeu016020.1	pop:POPTR_822499	K07901	Ras-related protein Rab-8A	CHO	2	1
Oeu016020.1	pop:POPTR_822499	K07901	Ras-related protein Rab-8A	CHO	3	1
Oeu016020.1	pop:POPTR_822499	K07901	Ras-related protein Rab-8A	CHO	4	1
Oeu016021.3	vvi:100247912	K11373	elongator complex protein 1	CHO	2	1
Oeu016021.3	vvi:100247912	K11373	elongator complex protein 1	CHO	3	1
Oeu016021.3	vvi:100247912	K11373	elongator complex protein 1	CHO	4	1
Oeu016027.1	--	--	--	CHO	2	1
Oeu016027.1	--	--	--	CHO	3	1
Oeu016027.1	--	--	--	CHO	4	1
Oeu016051.1	pop:POPTR_207868	K11982	E3 ubiquitin-protein ligase RNF115/126	CHO	2	1
Oeu016051.1	pop:POPTR_207868	K11982	E3 ubiquitin-protein ligase RNF115/126	CHO	3	1
Oeu016051.1	pop:POPTR_207868	K11982	E3 ubiquitin-protein ligase RNF115/126	CHO	4	1
Oeu016077.1	vvi:100261399	K01875	seryl-tRNA synthetase	CHO	2	1
Oeu016077.1	vvi:100261399	K01875	seryl-tRNA synthetase	CHO	3	1
Oeu016077.1	vvi:100261399	K01875	seryl-tRNA synthetase	CHO	4	1
Oeu016092.1	--	--	--	CHO	2	1
Oeu016092.1	--	--	--	CHO	3	1
Oeu016092.1	--	--	--	CHO	4	1
Oeu016124.1	rcu:RCOM_1095830	K00861	riboflavin kinase	CHO	2	1
Oeu016124.1	rcu:RCOM_1095830	K00861	riboflavin kinase	CHO	3	1
Oeu016124.1	rcu:RCOM_1095830	K00861	riboflavin kinase	CHO	4	1
Oeu016125.1	sce:YEL069C	K08139	MFS transporter, SP family, sugar:H+ symporter	CHO	2	1
Oeu016125.1	sce:YEL069C	K08139	MFS transporter, SP family, sugar:H+ symporter	CHO	3	1
Oeu016125.1	sce:YEL069C	K08139	MFS transporter, SP family, sugar:H+ symporter	CHO	4	1
Oeu016165.2	vvi:100244926	K11290	template-activating factor I	CHO	2	1
Oeu016165.2	vvi:100244926	K11290	template-activating factor I	CHO	3	1
Oeu016165.2	vvi:100244926	K11290	template-activating factor I	CHO	4	1
Oeu016169.1	--	--	--	CHO	2	1
Oeu016169.1	--	--	--	CHO	3	1
Oeu016169.1	--	--	--	CHO	4	1
Oeu016179.1	ath:AT1G09530	K12126	phytochrome-interacting factor 3	CHO	2	1
Oeu016179.1	ath:AT1G09530	K12126	phytochrome-interacting factor 3	CHO	3	1
Oeu016179.1	ath:AT1G09530	K12126	phytochrome-interacting factor 3	CHO	4	1
Oeu016184.1	vvi:100258699	K13413	mitogen-activated protein kinase kinase 4/5, plant	CHO	2	1
Oeu016184.1	vvi:100258699	K13413	mitogen-activated protein kinase kinase 4/5, plant	CHO	3	1
Oeu016184.1	vvi:100258699	K13413	mitogen-activated protein kinase kinase 4/5, plant	CHO	4	1
Oeu016265.1	ddi:DDB_G0287221	K10590	E3 ubiquitin-protein ligase TRIP12	CHO	2	1
Oeu016265.1	ddi:DDB_G0287221	K10590	E3 ubiquitin-protein ligase TRIP12	CHO	3	1
Oeu016265.1	ddi:DDB_G0287221	K10590	E3 ubiquitin-protein ligase TRIP12	CHO	4	1
Oeu016281.1	vvi:100257839	K14011	UBX domain-containing protein 6	CHO	2	1
Oeu016281.1	vvi:100257839	K14011	UBX domain-containing protein 6	CHO	3	1
Oeu016281.1	vvi:100257839	K14011	UBX domain-containing protein 6	CHO	4	1
Oeu016293.1	--	--	--	CHO	2	1
Oeu016293.1	--	--	--	CHO	3	1
Oeu016293.1	--	--	--	CHO	4	1
Oeu016380.1	dgr:Dgri_GH16833	K10407	kinesin light chain	CHO	2	1
Oeu016380.1	dgr:Dgri_GH16833	K10407	kinesin light chain	CHO	3	1
Oeu016380.1	dgr:Dgri_GH16833	K10407	kinesin light chain	CHO	4	1
Oeu016415.1	--	--	--	CHO	2	1
Oeu016415.1	--	--	--	CHO	3	1
Oeu016415.1	--	--	--	CHO	4	1
Oeu016416.2	vvi:100252123	K03252	translation initiation factor eIF-3 subunit 8	CHO	2	1
Oeu016416.2	vvi:100252123	K03252	translation initiation factor eIF-3 subunit 8	CHO	3	1
Oeu016416.2	vvi:100252123	K03252	translation initiation factor eIF-3 subunit 8	CHO	4	1
Oeu016417.1	--	--	--	CHO	2	1
Oeu016417.1	--	--	--	CHO	3	1
Oeu016417.1	--	--	--	CHO	4	1
Oeu016439.1	vvi:100254083	K04371	extracellular signal-regulated kinase 1/2	CHO	2	1
Oeu016439.1	vvi:100254083	K04371	extracellular signal-regulated kinase 1/2	CHO	3	1
Oeu016439.1	vvi:100254083	K04371	extracellular signal-regulated kinase 1/2	CHO	4	1
Oeu016464.1	--	--	--	CHO	2	1
Oeu016464.1	--	--	--	CHO	3	1
Oeu016464.1	--	--	--	CHO	4	1
Oeu016483.1	smm:Smp_128950	K10799	tankyrase	CHO	2	1
Oeu016483.1	smm:Smp_128950	K10799	tankyrase	CHO	3	1
Oeu016483.1	smm:Smp_128950	K10799	tankyrase	CHO	4	1
Oeu016496.1	vvi:100255011	K01728	pectate lyase	CHO	2	1
Oeu016496.1	vvi:100255011	K01728	pectate lyase	CHO	3	1
Oeu016496.1	vvi:100255011	K01728	pectate lyase	CHO	4	1
Oeu016564.1	--	--	--	CHO	2	1
Oeu016564.1	--	--	--	CHO	3	1
Oeu016564.1	--	--	--	CHO	4	1
Oeu016567.1	--	--	--	CHO	2	1
Oeu016567.1	--	--	--	CHO	3	1
Oeu016567.1	--	--	--	CHO	4	1
Oeu016569.1	vvi:100252177	K13692	UDP-glucose:(indol-3-yl)acetate beta-D-glucosyltransferase	CHO	2	1
Oeu016569.1	vvi:100252177	K13692	UDP-glucose:(indol-3-yl)acetate beta-D-glucosyltransferase	CHO	3	1
Oeu016569.1	vvi:100252177	K13692	UDP-glucose:(indol-3-yl)acetate beta-D-glucosyltransferase	CHO	4	1
Oeu016608.2	vvi:100258101	K14327	regulator of nonsense transcripts 2	CHO	2	1
Oeu016608.2	vvi:100258101	K14327	regulator of nonsense transcripts 2	CHO	3	1
Oeu016608.2	vvi:100258101	K14327	regulator of nonsense transcripts 2	CHO	4	1
Oeu016640.1	--	--	--	CHO	2	1
Oeu016640.1	--	--	--	CHO	3	1
Oeu016640.1	--	--	--	CHO	4	1
Oeu016644.1	ath:AT5G49810	K08247	methionine S-methyltransferase	CHO	2	1
Oeu016644.1	ath:AT5G49810	K08247	methionine S-methyltransferase	CHO	3	1
Oeu016644.1	ath:AT5G49810	K08247	methionine S-methyltransferase	CHO	4	1
Oeu016694.1	ath:AT3G56630	K00517	--	CHO	2	1
Oeu016694.1	ath:AT3G56630	K00517	--	CHO	3	1
Oeu016694.1	ath:AT3G56630	K00517	--	CHO	4	1
Oeu016757.1	--	--	--	CHO	2	1
Oeu016757.1	--	--	--	CHO	3	1
Oeu016757.1	--	--	--	CHO	4	1
Oeu016781.1	vvi:100243834	K01184	polygalacturonase	CHO	2	1
Oeu016781.1	vvi:100243834	K01184	polygalacturonase	CHO	3	1
Oeu016781.1	vvi:100243834	K01184	polygalacturonase	CHO	4	1
Oeu016782.1	vvi:100243834	K01184	polygalacturonase	CHO	2	1
Oeu016782.1	vvi:100243834	K01184	polygalacturonase	CHO	3	1
Oeu016782.1	vvi:100243834	K01184	polygalacturonase	CHO	4	1
Oeu016784.1	pop:POPTR_786519	K01184	polygalacturonase	CHO	2	1
Oeu016784.1	pop:POPTR_786519	K01184	polygalacturonase	CHO	3	1
Oeu016784.1	pop:POPTR_786519	K01184	polygalacturonase	CHO	4	1
Oeu016786.1	--	--	--	CHO	2	1
Oeu016786.1	--	--	--	CHO	3	1
Oeu016786.1	--	--	--	CHO	4	1
Oeu016792.1	--	--	--	CHO	2	1
Oeu016792.1	--	--	--	CHO	3	1
Oeu016792.1	--	--	--	CHO	4	1
Oeu016816.1	pop:POPTR_716898	K10047	--	CHO	2	1
Oeu016816.1	pop:POPTR_716898	K10047	--	CHO	3	1
Oeu016816.1	pop:POPTR_716898	K10047	--	CHO	4	1
Oeu016818.1	--	--	--	CHO	2	1
Oeu016818.1	--	--	--	CHO	3	1
Oeu016818.1	--	--	--	CHO	4	1
Oeu016867.2	vvi:100263087	K01885	glutamyl-tRNA synthetase	CHO	2	1
Oeu016867.2	vvi:100263087	K01885	glutamyl-tRNA synthetase	CHO	3	1
Oeu016867.2	vvi:100263087	K01885	glutamyl-tRNA synthetase	CHO	4	1
Oeu016882.1	--	--	--	CHO	2	1
Oeu016882.1	--	--	--	CHO	3	1
Oeu016882.1	--	--	--	CHO	4	1
Oeu016890.1	--	--	--	CHO	2	1
Oeu016890.1	--	--	--	CHO	3	1
Oeu016890.1	--	--	--	CHO	4	1
Oeu016902.2	ath:AT1G28440	K00924	--	CHO	2	1
Oeu016902.2	ath:AT1G28440	K00924	--	CHO	3	1
Oeu016902.2	ath:AT1G28440	K00924	--	CHO	4	1
Oeu016926.1	ath:AT5G22850	K00924	--	CHO	2	1
Oeu016926.1	ath:AT5G22850	K00924	--	CHO	3	1
Oeu016926.1	ath:AT5G22850	K00924	--	CHO	4	1
Oeu016981.1	rcu:RCOM_1355090	K13525	transitional endoplasmic reticulum ATPase	CHO	2	1
Oeu016981.1	rcu:RCOM_1355090	K13525	transitional endoplasmic reticulum ATPase	CHO	3	1
Oeu016981.1	rcu:RCOM_1355090	K13525	transitional endoplasmic reticulum ATPase	CHO	4	1
Oeu016994.1	--	--	--	CHO	2	1
Oeu016994.1	--	--	--	CHO	3	1
Oeu016994.1	--	--	--	CHO	4	1
Oeu016995.1	mcc:694301	K10683	BRCA1-associated RING domain protein 1	CHO	2	1
Oeu016995.1	mcc:694301	K10683	BRCA1-associated RING domain protein 1	CHO	3	1
Oeu016995.1	mcc:694301	K10683	BRCA1-associated RING domain protein 1	CHO	4	1
Oeu017057.2	zma:100279889	K12353	sphingomyelin phosphodiesterase 4	CHO	2	1
Oeu017057.2	zma:100279889	K12353	sphingomyelin phosphodiesterase 4	CHO	3	1
Oeu017057.2	zma:100279889	K12353	sphingomyelin phosphodiesterase 4	CHO	4	1
Oeu017067.2	--	--	--	CHO	2	1
Oeu017067.2	--	--	--	CHO	3	1
Oeu017067.2	--	--	--	CHO	4	1
Oeu017068.1	vvi:100255268	K09285	AP2-like factor, ANT lineage	CHO	2	1
Oeu017068.1	vvi:100255268	K09285	AP2-like factor, ANT lineage	CHO	3	1
Oeu017068.1	vvi:100255268	K09285	AP2-like factor, ANT lineage	CHO	4	1
Oeu017081.2	--	--	--	CHO	2	1
Oeu017081.2	--	--	--	CHO	3	1
Oeu017081.2	--	--	--	CHO	4	1
Oeu017084.1	rcu:RCOM_1180270	K00770	1,4-beta-D-xylan synthase	CHO	2	1
Oeu017084.1	rcu:RCOM_1180270	K00770	1,4-beta-D-xylan synthase	CHO	3	1
Oeu017084.1	rcu:RCOM_1180270	K00770	1,4-beta-D-xylan synthase	CHO	4	1
Oeu017089.1	--	--	--	CHO	2	1
Oeu017089.1	--	--	--	CHO	3	1
Oeu017089.1	--	--	--	CHO	4	1
Oeu017100.1	--	--	--	CHO	2	1
Oeu017100.1	--	--	--	CHO	3	1
Oeu017100.1	--	--	--	CHO	4	1
Oeu017111.1	vvi:100246482	K08237	hydroquinone glucosyltransferase	CHO	2	1
Oeu017111.1	vvi:100246482	K08237	hydroquinone glucosyltransferase	CHO	3	1
Oeu017111.1	vvi:100246482	K08237	hydroquinone glucosyltransferase	CHO	4	1
Oeu017112.4	ath:AT2G36800	K13496	UDP-glucosyl transferase 73C	CHO	2	1
Oeu017112.4	ath:AT2G36800	K13496	UDP-glucosyl transferase 73C	CHO	3	1
Oeu017112.4	ath:AT2G36800	K13496	UDP-glucosyl transferase 73C	CHO	4	1
Oeu017146.1	--	--	--	CHO	2	1
Oeu017146.1	--	--	--	CHO	3	1
Oeu017146.1	--	--	--	CHO	4	1
Oeu017147.1	vvi:100232964	K03178	ubiquitin-activating enzyme E1	CHO	2	1
Oeu017147.1	vvi:100232964	K03178	ubiquitin-activating enzyme E1	CHO	3	1
Oeu017147.1	vvi:100232964	K03178	ubiquitin-activating enzyme E1	CHO	4	1
Oeu017163.1	vvi:100252109	K08272	calcium binding protein 39	CHO	2	1
Oeu017163.1	vvi:100252109	K08272	calcium binding protein 39	CHO	3	1
Oeu017163.1	vvi:100252109	K08272	calcium binding protein 39	CHO	4	1
Oeu017184.1	hsa:29104	K00571	site-specific DNA-methyltransferase (adenine-specific)	CHO	2	1
Oeu017184.1	hsa:29104	K00571	site-specific DNA-methyltransferase (adenine-specific)	CHO	3	1
Oeu017184.1	hsa:29104	K00571	site-specific DNA-methyltransferase (adenine-specific)	CHO	4	1
Oeu017191.2	--	--	--	CHO	2	1
Oeu017191.2	--	--	--	CHO	3	1
Oeu017191.2	--	--	--	CHO	4	1
Oeu017205.1	pop:POPTR_581849	K07200	5'-AMP-activated protein kinase, regulatory gamma subunit	CHO	2	1
Oeu017205.1	pop:POPTR_581849	K07200	5'-AMP-activated protein kinase, regulatory gamma subunit	CHO	3	1
Oeu017205.1	pop:POPTR_581849	K07200	5'-AMP-activated protein kinase, regulatory gamma subunit	CHO	4	1
Oeu017210.1	--	--	--	CHO	2	1
Oeu017210.1	--	--	--	CHO	3	1
Oeu017210.1	--	--	--	CHO	4	1
Oeu017295.1	yli:YALI0B06963g	K04460	protein phosphatase 5	CHO	2	1
Oeu017295.1	yli:YALI0B06963g	K04460	protein phosphatase 5	CHO	3	1
Oeu017295.1	yli:YALI0B06963g	K04460	protein phosphatase 5	CHO	4	1
Oeu017297.1	--	--	--	CHO	2	1
Oeu017297.1	--	--	--	CHO	3	1
Oeu017297.1	--	--	--	CHO	4	1
Oeu017312.1	--	--	--	CHO	2	1
Oeu017312.1	--	--	--	CHO	3	1
Oeu017312.1	--	--	--	CHO	4	1
Oeu017362.1	rcu:RCOM_1315040	K02940	large subunit ribosomal protein L9e	CHO	2	1
Oeu017362.1	rcu:RCOM_1315040	K02940	large subunit ribosomal protein L9e	CHO	3	1
Oeu017362.1	rcu:RCOM_1315040	K02940	large subunit ribosomal protein L9e	CHO	4	1
Oeu017370.1	rcu:RCOM_0757130	K14664	IAA-amino acid hydrolase	CHO	2	1
Oeu017370.1	rcu:RCOM_0757130	K14664	IAA-amino acid hydrolase	CHO	3	1
Oeu017370.1	rcu:RCOM_0757130	K14664	IAA-amino acid hydrolase	CHO	4	1
Oeu017384.1	dya:Dyak_GE14529	K10380	ankyrin	CHO	2	1
Oeu017384.1	dya:Dyak_GE14529	K10380	ankyrin	CHO	3	1
Oeu017384.1	dya:Dyak_GE14529	K10380	ankyrin	CHO	4	1
Oeu017392.1	rcu:RCOM_0713220	K02138	F-type H+-transporting ATPase subunit d	CHO	2	1
Oeu017392.1	rcu:RCOM_0713220	K02138	F-type H+-transporting ATPase subunit d	CHO	3	1
Oeu017392.1	rcu:RCOM_0713220	K02138	F-type H+-transporting ATPase subunit d	CHO	4	1
Oeu017416.1	rcu:RCOM_0732490	K03872	transcription elongation factor B, polypeptide 1	CHO	2	1
Oeu017416.1	rcu:RCOM_0732490	K03872	transcription elongation factor B, polypeptide 1	CHO	3	1
Oeu017416.1	rcu:RCOM_0732490	K03872	transcription elongation factor B, polypeptide 1	CHO	4	1
Oeu017419.1	--	--	--	CHO	2	1
Oeu017419.1	--	--	--	CHO	3	1
Oeu017419.1	--	--	--	CHO	4	1
Oeu017452.1	pop:POPTR_760490	K13717	OTU domain-containing protein 3	CHO	2	1
Oeu017452.1	pop:POPTR_760490	K13717	OTU domain-containing protein 3	CHO	3	1
Oeu017452.1	pop:POPTR_760490	K13717	OTU domain-containing protein 3	CHO	4	1
[truncated: 70,776 more rows]

## Sheet: genes_CHO_KO_6_clustered_fruit
Table S6C. Chondrolia Chalkidikis (CHO) and Koroneiki (KO) fruit co-expression gene clusters (6-cluster analysis).
Genes	Gene_id_from others genes	Kegg_Number	Blast_Description	strain	stage	cluster
Oeu000004.1	--	--	--	CHO	2	1
Oeu000004.1	--	--	--	CHO	3	1
Oeu000004.1	--	--	--	CHO	4	1
Oeu000004.1	--	--	--	KO	4	1
Oeu000004.1	--	--	--	KO	2	1
Oeu000004.1	--	--	--	KO	3	1
Oeu000005.1	--	--	--	CHO	3	1
Oeu000005.1	--	--	--	CHO	4	1
Oeu000005.1	--	--	--	KO	4	1
Oeu000005.1	--	--	--	CHO	2	1
Oeu000005.1	--	--	--	KO	3	1
Oeu000005.1	--	--	--	KO	2	1
Oeu000018.2	ppp:PHYPADRAFT_235432	K14494	DELLA protein	KO	4	1
Oeu000018.2	ppp:PHYPADRAFT_235432	K14494	DELLA protein	CHO	4	1
Oeu000018.2	ppp:PHYPADRAFT_235432	K14494	DELLA protein	CHO	3	1
Oeu000018.2	ppp:PHYPADRAFT_235432	K14494	DELLA protein	CHO	2	1
Oeu000018.2	ppp:PHYPADRAFT_235432	K14494	DELLA protein	KO	3	1
Oeu000018.2	ppp:PHYPADRAFT_235432	K14494	DELLA protein	KO	2	1
Oeu000035.2	ath:AT1G09530	K12126	phytochrome-interacting factor 3	KO	4	1
Oeu000035.2	ath:AT1G09530	K12126	phytochrome-interacting factor 3	CHO	3	1
Oeu000035.2	ath:AT1G09530	K12126	phytochrome-interacting factor 3	KO	3	1
Oeu000035.2	ath:AT1G09530	K12126	phytochrome-interacting factor 3	CHO	4	1
Oeu000035.2	ath:AT1G09530	K12126	phytochrome-interacting factor 3	KO	2	1
Oeu000035.2	ath:AT1G09530	K12126	phytochrome-interacting factor 3	CHO	2	1
Oeu000058.1	--	--	--	CHO	4	1
Oeu000058.1	--	--	--	CHO	2	1
Oeu000058.1	--	--	--	KO	4	1
Oeu000058.1	--	--	--	KO	2	1
Oeu000058.1	--	--	--	KO	3	1
Oeu000058.1	--	--	--	CHO	3	1
Oeu000071.1	--	--	--	CHO	3	1
Oeu000071.1	--	--	--	KO	3	1
Oeu000071.1	--	--	--	CHO	2	1
Oeu000071.1	--	--	--	CHO	4	1
Oeu000071.1	--	--	--	KO	2	1
Oeu000071.1	--	--	--	KO	4	1
Oeu000086.1	rcu:RCOM_1436370	K00789	S-adenosylmethionine synthetase	CHO	2	1
Oeu000086.1	rcu:RCOM_1436370	K00789	S-adenosylmethionine synthetase	KO	4	1
Oeu000086.1	rcu:RCOM_1436370	K00789	S-adenosylmethionine synthetase	KO	2	1
Oeu000086.1	rcu:RCOM_1436370	K00789	S-adenosylmethionine synthetase	KO	3	1
Oeu000086.1	rcu:RCOM_1436370	K00789	S-adenosylmethionine synthetase	CHO	4	1
Oeu000086.1	rcu:RCOM_1436370	K00789	S-adenosylmethionine synthetase	CHO	3	1
Oeu000119.1	--	--	--	CHO	2	1
Oeu000119.1	--	--	--	KO	4	1
Oeu000119.1	--	--	--	CHO	4	1
Oeu000119.1	--	--	--	KO	2	1
Oeu000119.1	--	--	--	KO	3	1
Oeu000119.1	--	--	--	CHO	3	1
Oeu000124.2	--	--	--	KO	2	1
Oeu000124.2	--	--	--	CHO	3	1
Oeu000124.2	--	--	--	KO	4	1
Oeu000124.2	--	--	--	CHO	4	1
Oeu000124.2	--	--	--	CHO	2	1
Oeu000124.2	--	--	--	KO	3	1
Oeu000129.1	nvi:100118571	K04382	protein phosphatase 2 (formerly 2A), catalytic subunit	KO	3	1
Oeu000129.1	nvi:100118571	K04382	protein phosphatase 2 (formerly 2A), catalytic subunit	CHO	3	1
Oeu000129.1	nvi:100118571	K04382	protein phosphatase 2 (formerly 2A), catalytic subunit	KO	4	1
Oeu000129.1	nvi:100118571	K04382	protein phosphatase 2 (formerly 2A), catalytic subunit	KO	2	1
Oeu000129.1	nvi:100118571	K04382	protein phosphatase 2 (formerly 2A), catalytic subunit	CHO	4	1
Oeu000129.1	nvi:100118571	K04382	protein phosphatase 2 (formerly 2A), catalytic subunit	CHO	2	1
Oeu000133.1	pno:SNOG_15588	K11684	bromodomain-containing factor 1	KO	2	1
Oeu000133.1	pno:SNOG_15588	K11684	bromodomain-containing factor 1	KO	3	1
Oeu000133.1	pno:SNOG_15588	K11684	bromodomain-containing factor 1	CHO	3	1
Oeu000133.1	pno:SNOG_15588	K11684	bromodomain-containing factor 1	CHO	4	1
Oeu000133.1	pno:SNOG_15588	K11684	bromodomain-containing factor 1	CHO	2	1
Oeu000133.1	pno:SNOG_15588	K11684	bromodomain-containing factor 1	KO	4	1
Oeu000153.1	sbi:SORBI_03g041480	K05016	chloride channel 7	KO	2	1
Oeu000153.1	sbi:SORBI_03g041480	K05016	chloride channel 7	KO	4	1
Oeu000153.1	sbi:SORBI_03g041480	K05016	chloride channel 7	CHO	3	1
Oeu000153.1	sbi:SORBI_03g041480	K05016	chloride channel 7	CHO	2	1
Oeu000153.1	sbi:SORBI_03g041480	K05016	chloride channel 7	KO	3	1
Oeu000153.1	sbi:SORBI_03g041480	K05016	chloride channel 7	CHO	4	1
Oeu000163.1	aag:AaeL_AAEL015015	K11728	nucleosome-remodeling factor subunit BPTF	CHO	3	1
Oeu000163.1	aag:AaeL_AAEL015015	K11728	nucleosome-remodeling factor subunit BPTF	CHO	4	1
Oeu000163.1	aag:AaeL_AAEL015015	K11728	nucleosome-remodeling factor subunit BPTF	KO	2	1
Oeu000163.1	aag:AaeL_AAEL015015	K11728	nucleosome-remodeling factor subunit BPTF	KO	4	1
Oeu000163.1	aag:AaeL_AAEL015015	K11728	nucleosome-remodeling factor subunit BPTF	KO	3	1
Oeu000163.1	aag:AaeL_AAEL015015	K11728	nucleosome-remodeling factor subunit BPTF	CHO	2	1
Oeu000195.1	cgr:CAGL0G00990g	K02941	large subunit ribosomal protein LP0	CHO	3	1
Oeu000195.1	cgr:CAGL0G00990g	K02941	large subunit ribosomal protein LP0	KO	2	1
Oeu000195.1	cgr:CAGL0G00990g	K02941	large subunit ribosomal protein LP0	KO	4	1
Oeu000195.1	cgr:CAGL0G00990g	K02941	large subunit ribosomal protein LP0	CHO	4	1
Oeu000195.1	cgr:CAGL0G00990g	K02941	large subunit ribosomal protein LP0	CHO	2	1
Oeu000195.1	cgr:CAGL0G00990g	K02941	large subunit ribosomal protein LP0	KO	3	1
Oeu000201.1	cfa:481758	K09448	TEA domain family member 1/3/4	CHO	4	1
Oeu000201.1	cfa:481758	K09448	TEA domain family member 1/3/4	CHO	3	1
Oeu000201.1	cfa:481758	K09448	TEA domain family member 1/3/4	KO	3	1
Oeu000201.1	cfa:481758	K09448	TEA domain family member 1/3/4	CHO	2	1
Oeu000201.1	cfa:481758	K09448	TEA domain family member 1/3/4	KO	2	1
Oeu000201.1	cfa:481758	K09448	TEA domain family member 1/3/4	KO	4	1
Oeu000227.1	pop:POPTR_712972	K13195	cold-inducible RNA-binding protein	CHO	3	1
Oeu000227.1	pop:POPTR_712972	K13195	cold-inducible RNA-binding protein	KO	3	1
Oeu000227.1	pop:POPTR_712972	K13195	cold-inducible RNA-binding protein	KO	4	1
Oeu000227.1	pop:POPTR_712972	K13195	cold-inducible RNA-binding protein	KO	2	1
Oeu000227.1	pop:POPTR_712972	K13195	cold-inducible RNA-binding protein	CHO	4	1
Oeu000227.1	pop:POPTR_712972	K13195	cold-inducible RNA-binding protein	CHO	2	1
Oeu000232.1	--	--	--	CHO	2	1
Oeu000232.1	--	--	--	KO	2	1
Oeu000232.1	--	--	--	KO	3	1
Oeu000232.1	--	--	--	KO	4	1
Oeu000232.1	--	--	--	CHO	3	1
Oeu000232.1	--	--	--	CHO	4	1
Oeu000250.1	rcu:RCOM_0219890	K03686	molecular chaperone DnaJ	CHO	3	1
Oeu000250.1	rcu:RCOM_0219890	K03686	molecular chaperone DnaJ	CHO	4	1
Oeu000250.1	rcu:RCOM_0219890	K03686	molecular chaperone DnaJ	KO	4	1
Oeu000250.1	rcu:RCOM_0219890	K03686	molecular chaperone DnaJ	KO	3	1
Oeu000250.1	rcu:RCOM_0219890	K03686	molecular chaperone DnaJ	KO	2	1
Oeu000250.1	rcu:RCOM_0219890	K03686	molecular chaperone DnaJ	CHO	2	1
Oeu000251.1	--	--	--	CHO	2	1
Oeu000251.1	--	--	--	KO	3	1
Oeu000251.1	--	--	--	CHO	4	1
Oeu000251.1	--	--	--	KO	4	1
Oeu000251.1	--	--	--	CHO	3	1
Oeu000251.1	--	--	--	KO	2	1
Oeu000269.1	rcu:RCOM_0478150	K13415	--	CHO	2	1
Oeu000269.1	rcu:RCOM_0478150	K13415	--	KO	2	1
Oeu000269.1	rcu:RCOM_0478150	K13415	--	CHO	4	1
Oeu000269.1	rcu:RCOM_0478150	K13415	--	KO	3	1
Oeu000269.1	rcu:RCOM_0478150	K13415	--	CHO	3	1
Oeu000269.1	rcu:RCOM_0478150	K13415	--	KO	4	1
Oeu000275.2	vvi:100264670	K13109	IK cytokine	CHO	2	1
Oeu000275.2	vvi:100264670	K13109	IK cytokine	CHO	4	1
Oeu000275.2	vvi:100264670	K13109	IK cytokine	KO	4	1
Oeu000275.2	vvi:100264670	K13109	IK cytokine	CHO	3	1
Oeu000275.2	vvi:100264670	K13109	IK cytokine	KO	3	1
Oeu000275.2	vvi:100264670	K13109	IK cytokine	KO	2	1
Oeu000282.1	dme:Dmel_CG3373	K01774	--	CHO	4	1
Oeu000282.1	dme:Dmel_CG3373	K01774	--	CHO	3	1
Oeu000282.1	dme:Dmel_CG3373	K01774	--	KO	4	1
Oeu000282.1	dme:Dmel_CG3373	K01774	--	CHO	2	1
Oeu000282.1	dme:Dmel_CG3373	K01774	--	KO	3	1
Oeu000282.1	dme:Dmel_CG3373	K01774	--	KO	2	1
Oeu000315.1	ath:AT5G03560	K03457	nucleobase:cation symporter-1, NCS1 family	CHO	3	1
Oeu000315.1	ath:AT5G03560	K03457	nucleobase:cation symporter-1, NCS1 family	KO	2	1
Oeu000315.1	ath:AT5G03560	K03457	nucleobase:cation symporter-1, NCS1 family	KO	4	1
Oeu000315.1	ath:AT5G03560	K03457	nucleobase:cation symporter-1, NCS1 family	KO	3	1
Oeu000315.1	ath:AT5G03560	K03457	nucleobase:cation symporter-1, NCS1 family	CHO	2	1
Oeu000315.1	ath:AT5G03560	K03457	nucleobase:cation symporter-1, NCS1 family	CHO	4	1
Oeu000345.1	--	--	--	KO	3	1
Oeu000345.1	--	--	--	KO	4	1
Oeu000345.1	--	--	--	CHO	4	1
Oeu000345.1	--	--	--	KO	2	1
Oeu000345.1	--	--	--	CHO	2	1
Oeu000345.1	--	--	--	CHO	3	1
Oeu000373.1	rcu:RCOM_1052540	K03100	signal peptidase I	KO	2	1
Oeu000373.1	rcu:RCOM_1052540	K03100	signal peptidase I	KO	3	1
Oeu000373.1	rcu:RCOM_1052540	K03100	signal peptidase I	CHO	2	1
Oeu000373.1	rcu:RCOM_1052540	K03100	signal peptidase I	CHO	4	1
Oeu000373.1	rcu:RCOM_1052540	K03100	signal peptidase I	CHO	3	1
Oeu000373.1	rcu:RCOM_1052540	K03100	signal peptidase I	KO	4	1
Oeu000380.2	vvi:100254952	K00921	1-phosphatidylinositol-3-phosphate 5-kinase	CHO	3	1
Oeu000380.2	vvi:100254952	K00921	1-phosphatidylinositol-3-phosphate 5-kinase	KO	3	1
Oeu000380.2	vvi:100254952	K00921	1-phosphatidylinositol-3-phosphate 5-kinase	CHO	2	1
Oeu000380.2	vvi:100254952	K00921	1-phosphatidylinositol-3-phosphate 5-kinase	CHO	4	1
Oeu000380.2	vvi:100254952	K00921	1-phosphatidylinositol-3-phosphate 5-kinase	KO	4	1
Oeu000380.2	vvi:100254952	K00921	1-phosphatidylinositol-3-phosphate 5-kinase	KO	2	1
Oeu000382.1	--	--	--	CHO	3	1
Oeu000382.1	--	--	--	KO	4	1
Oeu000382.1	--	--	--	KO	3	1
Oeu000382.1	--	--	--	KO	2	1
Oeu000382.1	--	--	--	CHO	2	1
Oeu000382.1	--	--	--	CHO	4	1
Oeu000383.1	--	--	--	KO	4	1
Oeu000383.1	--	--	--	KO	2	1
Oeu000383.1	--	--	--	CHO	4	1
Oeu000383.1	--	--	--	CHO	2	1
Oeu000383.1	--	--	--	CHO	3	1
Oeu000383.1	--	--	--	KO	3	1
Oeu000393.1	vvi:100249828	K12620	U6 snRNA-associated Sm-like protein LSm1	KO	2	1
Oeu000393.1	vvi:100249828	K12620	U6 snRNA-associated Sm-like protein LSm1	KO	4	1
Oeu000393.1	vvi:100249828	K12620	U6 snRNA-associated Sm-like protein LSm1	CHO	4	1
Oeu000393.1	vvi:100249828	K12620	U6 snRNA-associated Sm-like protein LSm1	CHO	3	1
Oeu000393.1	vvi:100249828	K12620	U6 snRNA-associated Sm-like protein LSm1	CHO	2	1
Oeu000393.1	vvi:100249828	K12620	U6 snRNA-associated Sm-like protein LSm1	KO	3	1
Oeu000438.1	vvi:100242880	K07767	microtubule-severing ATPase	CHO	3	1
Oeu000438.1	vvi:100242880	K07767	microtubule-severing ATPase	KO	4	1
Oeu000438.1	vvi:100242880	K07767	microtubule-severing ATPase	KO	3	1
Oeu000438.1	vvi:100242880	K07767	microtubule-severing ATPase	CHO	2	1
Oeu000438.1	vvi:100242880	K07767	microtubule-severing ATPase	KO	2	1
Oeu000438.1	vvi:100242880	K07767	microtubule-severing ATPase	CHO	4	1
Oeu000451.1	--	--	--	KO	4	1
Oeu000451.1	--	--	--	CHO	2	1
Oeu000451.1	--	--	--	KO	2	1
Oeu000451.1	--	--	--	KO	3	1
Oeu000451.1	--	--	--	CHO	3	1
Oeu000451.1	--	--	--	CHO	4	1
Oeu000461.2	ago:AGOS_AAR168C	K01976	--	CHO	4	1
Oeu000461.2	ago:AGOS_AAR168C	K01976	--	KO	2	1
Oeu000461.2	ago:AGOS_AAR168C	K01976	--	KO	4	1
Oeu000461.2	ago:AGOS_AAR168C	K01976	--	CHO	3	1
Oeu000461.2	ago:AGOS_AAR168C	K01976	--	KO	3	1
Oeu000461.2	ago:AGOS_AAR168C	K01976	--	CHO	2	1
Oeu000480.1	--	--	--	KO	4	1
Oeu000480.1	--	--	--	CHO	2	1
Oeu000480.1	--	--	--	KO	3	1
Oeu000480.1	--	--	--	CHO	3	1
Oeu000480.1	--	--	--	CHO	4	1
Oeu000480.1	--	--	--	KO	2	1
Oeu000516.1	vvi:100262689	K07297	adiponectin receptor	CHO	2	1
Oeu000516.1	vvi:100262689	K07297	adiponectin receptor	KO	3	1
Oeu000516.1	vvi:100262689	K07297	adiponectin receptor	KO	4	1
Oeu000516.1	vvi:100262689	K07297	adiponectin receptor	CHO	4	1
Oeu000516.1	vvi:100262689	K07297	adiponectin receptor	CHO	3	1
Oeu000516.1	vvi:100262689	K07297	adiponectin receptor	KO	2	1
Oeu000540.1	--	--	--	CHO	2	1
Oeu000540.1	--	--	--	CHO	3	1
Oeu000540.1	--	--	--	CHO	4	1
Oeu000540.1	--	--	--	KO	3	1
Oeu000540.1	--	--	--	KO	2	1
Oeu000540.1	--	--	--	KO	4	1
Oeu000546.1	hsa:79589	K10629	E3 ubiquitin-protein ligase RNF128	KO	3	1
Oeu000546.1	hsa:79589	K10629	E3 ubiquitin-protein ligase RNF128	KO	2	1
Oeu000546.1	hsa:79589	K10629	E3 ubiquitin-protein ligase RNF128	CHO	2	1
Oeu000546.1	hsa:79589	K10629	E3 ubiquitin-protein ligase RNF128	CHO	4	1
Oeu000546.1	hsa:79589	K10629	E3 ubiquitin-protein ligase RNF128	KO	4	1
Oeu000546.1	hsa:79589	K10629	E3 ubiquitin-protein ligase RNF128	CHO	3	1
Oeu000548.2	--	--	--	KO	4	1
Oeu000548.2	--	--	--	CHO	3	1
Oeu000548.2	--	--	--	CHO	4	1
Oeu000548.2	--	--	--	CHO	2	1
Oeu000548.2	--	--	--	KO	3	1
Oeu000548.2	--	--	--	KO	2	1
Oeu000551.1	vvi:100267476	K14567	U3 small nucleolar RNA-associated protein 14	CHO	3	1
Oeu000551.1	vvi:100267476	K14567	U3 small nucleolar RNA-associated protein 14	KO	4	1
Oeu000551.1	vvi:100267476	K14567	U3 small nucleolar RNA-associated protein 14	KO	3	1
Oeu000551.1	vvi:100267476	K14567	U3 small nucleolar RNA-associated protein 14	CHO	2	1
Oeu000551.1	vvi:100267476	K14567	U3 small nucleolar RNA-associated protein 14	CHO	4	1
Oeu000551.1	vvi:100267476	K14567	U3 small nucleolar RNA-associated protein 14	KO	2	1
Oeu000555.1	osa:4348816	K02717	photosystem II oxygen-evolving enhancer protein 2	CHO	2	1
Oeu000555.1	osa:4348816	K02717	photosystem II oxygen-evolving enhancer protein 2	KO	3	1
Oeu000555.1	osa:4348816	K02717	photosystem II oxygen-evolving enhancer protein 2	CHO	4	1
Oeu000555.1	osa:4348816	K02717	photosystem II oxygen-evolving enhancer protein 2	KO	4	1
Oeu000555.1	osa:4348816	K02717	photosystem II oxygen-evolving enhancer protein 2	CHO	3	1
Oeu000555.1	osa:4348816	K02717	photosystem II oxygen-evolving enhancer protein 2	KO	2	1
Oeu000575.1	--	--	--	KO	4	1
Oeu000575.1	--	--	--	KO	3	1
Oeu000575.1	--	--	--	KO	2	1
Oeu000575.1	--	--	--	CHO	4	1
Oeu000575.1	--	--	--	CHO	3	1
Oeu000575.1	--	--	--	CHO	2	1
Oeu000614.1	ath:AT5G22850	K00924	--	CHO	2	1
Oeu000614.1	ath:AT5G22850	K00924	--	CHO	4	1
Oeu000614.1	ath:AT5G22850	K00924	--	KO	3	1
Oeu000614.1	ath:AT5G22850	K00924	--	KO	4	1
Oeu000614.1	ath:AT5G22850	K00924	--	CHO	3	1
Oeu000614.1	ath:AT5G22850	K00924	--	KO	2	1
Oeu000625.2	bmy:Bm1_08665	K14558	periodic tryptophan protein 2	CHO	3	1
Oeu000625.2	bmy:Bm1_08665	K14558	periodic tryptophan protein 2	CHO	2	1
Oeu000625.2	bmy:Bm1_08665	K14558	periodic tryptophan protein 2	KO	3	1
Oeu000625.2	bmy:Bm1_08665	K14558	periodic tryptophan protein 2	CHO	4	1
Oeu000625.2	bmy:Bm1_08665	K14558	periodic tryptophan protein 2	KO	4	1
Oeu000625.2	bmy:Bm1_08665	K14558	periodic tryptophan protein 2	KO	2	1
Oeu000651.1	cfa:481758	K09448	TEA domain family member 1/3/4	KO	4	1
Oeu000651.1	cfa:481758	K09448	TEA domain family member 1/3/4	CHO	4	1
Oeu000651.1	cfa:481758	K09448	TEA domain family member 1/3/4	KO	2	1
Oeu000651.1	cfa:481758	K09448	TEA domain family member 1/3/4	KO	3	1
Oeu000651.1	cfa:481758	K09448	TEA domain family member 1/3/4	CHO	2	1
Oeu000651.1	cfa:481758	K09448	TEA domain family member 1/3/4	CHO	3	1
Oeu000722.1	rcu:RCOM_1122480	K14641	apyrase	CHO	4	1
Oeu000722.1	rcu:RCOM_1122480	K14641	apyrase	CHO	2	1
Oeu000722.1	rcu:RCOM_1122480	K14641	apyrase	KO	4	1
Oeu000722.1	rcu:RCOM_1122480	K14641	apyrase	CHO	3	1
Oeu000722.1	rcu:RCOM_1122480	K14641	apyrase	KO	3	1
Oeu000722.1	rcu:RCOM_1122480	K14641	apyrase	KO	2	1
Oeu000723.1	--	--	--	CHO	2	1
Oeu000723.1	--	--	--	CHO	4	1
Oeu000723.1	--	--	--	KO	4	1
Oeu000723.1	--	--	--	KO	2	1
Oeu000723.1	--	--	--	KO	3	1
Oeu000723.1	--	--	--	CHO	3	1
Oeu000724.1	--	--	--	KO	3	1
Oeu000724.1	--	--	--	CHO	3	1
Oeu000724.1	--	--	--	KO	4	1
Oeu000724.1	--	--	--	CHO	2	1
Oeu000724.1	--	--	--	CHO	4	1
Oeu000724.1	--	--	--	KO	2	1
Oeu000728.1	--	--	--	KO	4	1
Oeu000728.1	--	--	--	CHO	2	1
Oeu000728.1	--	--	--	KO	3	1
Oeu000728.1	--	--	--	KO	2	1
Oeu000728.1	--	--	--	CHO	4	1
Oeu000728.1	--	--	--	CHO	3	1
Oeu000762.1	vcn:VOLCADRAFT_41528	K08332	vacuolar protein 8	KO	4	1
Oeu000762.1	vcn:VOLCADRAFT_41528	K08332	vacuolar protein 8	CHO	2	1
Oeu000762.1	vcn:VOLCADRAFT_41528	K08332	vacuolar protein 8	KO	2	1
Oeu000762.1	vcn:VOLCADRAFT_41528	K08332	vacuolar protein 8	CHO	3	1
Oeu000762.1	vcn:VOLCADRAFT_41528	K08332	vacuolar protein 8	CHO	4	1
Oeu000762.1	vcn:VOLCADRAFT_41528	K08332	vacuolar protein 8	KO	3	1
Oeu000786.1	--	--	--	KO	4	1
Oeu000786.1	--	--	--	CHO	2	1
Oeu000786.1	--	--	--	KO	2	1
Oeu000786.1	--	--	--	CHO	3	1
Oeu000786.1	--	--	--	KO	3	1
Oeu000786.1	--	--	--	CHO	4	1
Oeu000806.2	spo:SPAC2F7.10	K06867	--	KO	2	1
Oeu000806.2	spo:SPAC2F7.10	K06867	--	CHO	2	1
Oeu000806.2	spo:SPAC2F7.10	K06867	--	CHO	4	1
Oeu000806.2	spo:SPAC2F7.10	K06867	--	KO	4	1
Oeu000806.2	spo:SPAC2F7.10	K06867	--	CHO	3	1
Oeu000806.2	spo:SPAC2F7.10	K06867	--	KO	3	1
Oeu000840.3	pop:POPTR_835709	K01739	cystathionine gamma-synthase	CHO	4	1
Oeu000840.3	pop:POPTR_835709	K01739	cystathionine gamma-synthase	KO	3	1
Oeu000840.3	pop:POPTR_835709	K01739	cystathionine gamma-synthase	CHO	3	1
Oeu000840.3	pop:POPTR_835709	K01739	cystathionine gamma-synthase	KO	2	1
Oeu000840.3	pop:POPTR_835709	K01739	cystathionine gamma-synthase	KO	4	1
Oeu000840.3	pop:POPTR_835709	K01739	cystathionine gamma-synthase	CHO	2	1
Oeu000842.1	vpo:Kpol_1013p51	K03258	translation initiation factor eIF-4B	CHO	3	1
Oeu000842.1	vpo:Kpol_1013p51	K03258	translation initiation factor eIF-4B	KO	2	1
Oeu000842.1	vpo:Kpol_1013p51	K03258	translation initiation factor eIF-4B	CHO	4	1
Oeu000842.1	vpo:Kpol_1013p51	K03258	translation initiation factor eIF-4B	KO	3	1
Oeu000842.1	vpo:Kpol_1013p51	K03258	translation initiation factor eIF-4B	KO	4	1
Oeu000842.1	vpo:Kpol_1013p51	K03258	translation initiation factor eIF-4B	CHO	2	1
Oeu000896.1	vvi:100244678	K04506	E3 ubiquitin-protein ligase SIAH1	CHO	2	1
Oeu000896.1	vvi:100244678	K04506	E3 ubiquitin-protein ligase SIAH1	KO	2	1
Oeu000896.1	vvi:100244678	K04506	E3 ubiquitin-protein ligase SIAH1	CHO	4	1
Oeu000896.1	vvi:100244678	K04506	E3 ubiquitin-protein ligase SIAH1	CHO	3	1
Oeu000896.1	vvi:100244678	K04506	E3 ubiquitin-protein ligase SIAH1	KO	3	1
Oeu000896.1	vvi:100244678	K04506	E3 ubiquitin-protein ligase SIAH1	KO	4	1
Oeu000897.1	zma:100279741	K04506	E3 ubiquitin-protein ligase SIAH1	CHO	4	1
Oeu000897.1	zma:100279741	K04506	E3 ubiquitin-protein ligase SIAH1	CHO	3	1
Oeu000897.1	zma:100279741	K04506	E3 ubiquitin-protein ligase SIAH1	CHO	2	1
Oeu000897.1	zma:100279741	K04506	E3 ubiquitin-protein ligase SIAH1	KO	2	1
Oeu000897.1	zma:100279741	K04506	E3 ubiquitin-protein ligase SIAH1	KO	3	1
Oeu000897.1	zma:100279741	K04506	E3 ubiquitin-protein ligase SIAH1	KO	4	1
Oeu000927.1	pop:POPTR_559288	K05933	aminocyclopropanecarboxylate oxidase	KO	2	1
Oeu000927.1	pop:POPTR_559288	K05933	aminocyclopropanecarboxylate oxidase	CHO	3	1
Oeu000927.1	pop:POPTR_559288	K05933	aminocyclopropanecarboxylate oxidase	KO	4	1
Oeu000927.1	pop:POPTR_559288	K05933	aminocyclopropanecarboxylate oxidase	CHO	2	1
Oeu000927.1	pop:POPTR_559288	K05933	aminocyclopropanecarboxylate oxidase	CHO	4	1
Oeu000927.1	pop:POPTR_559288	K05933	aminocyclopropanecarboxylate oxidase	KO	3	1
Oeu000953.1	--	--	--	CHO	3	1
Oeu000953.1	--	--	--	KO	2	1
Oeu000953.1	--	--	--	KO	4	1
Oeu000953.1	--	--	--	KO	3	1
Oeu000953.1	--	--	--	CHO	4	1
Oeu000953.1	--	--	--	CHO	2	1
Oeu000958.1	vvi:100260845	K12619	5'-3' exoribonuclease 2	KO	4	1
Oeu000958.1	vvi:100260845	K12619	5'-3' exoribonuclease 2	CHO	3	1
Oeu000958.1	vvi:100260845	K12619	5'-3' exoribonuclease 2	CHO	4	1
Oeu000958.1	vvi:100260845	K12619	5'-3' exoribonuclease 2	KO	3	1
Oeu000958.1	vvi:100260845	K12619	5'-3' exoribonuclease 2	CHO	2	1
Oeu000958.1	vvi:100260845	K12619	5'-3' exoribonuclease 2	KO	2	1
Oeu000961.1	nve:NEMVE_v1g116420	K04422	mitogen-activated protein kinase kinase kinase 13	KO	3	1
Oeu000961.1	nve:NEMVE_v1g116420	K04422	mitogen-activated protein kinase kinase kinase 13	CHO	4	1
Oeu000961.1	nve:NEMVE_v1g116420	K04422	mitogen-activated protein kinase kinase kinase 13	KO	2	1
Oeu000961.1	nve:NEMVE_v1g116420	K04422	mitogen-activated protein kinase kinase kinase 13	CHO	2	1
Oeu000961.1	nve:NEMVE_v1g116420	K04422	mitogen-activated protein kinase kinase kinase 13	KO	4	1
Oeu000961.1	nve:NEMVE_v1g116420	K04422	mitogen-activated protein kinase kinase kinase 13	CHO	3	1
Oeu001005.1	rcu:RCOM_1619090	K08856	serine/threonine kinase 16	KO	4	1
Oeu001005.1	rcu:RCOM_1619090	K08856	serine/threonine kinase 16	CHO	2	1
Oeu001005.1	rcu:RCOM_1619090	K08856	serine/threonine kinase 16	CHO	3	1
Oeu001005.1	rcu:RCOM_1619090	K08856	serine/threonine kinase 16	KO	3	1
Oeu001005.1	rcu:RCOM_1619090	K08856	serine/threonine kinase 16	KO	2	1
Oeu001005.1	rcu:RCOM_1619090	K08856	serine/threonine kinase 16	CHO	4	1
Oeu001065.1	rcu:RCOM_1428040	K00514	zeta-carotene desaturase	CHO	3	1
Oeu001065.1	rcu:RCOM_1428040	K00514	zeta-carotene desaturase	CHO	4	1
Oeu001065.1	rcu:RCOM_1428040	K00514	zeta-carotene desaturase	KO	4	1
Oeu001065.1	rcu:RCOM_1428040	K00514	zeta-carotene desaturase	KO	2	1
Oeu001065.1	rcu:RCOM_1428040	K00514	zeta-carotene desaturase	KO	3	1
Oeu001065.1	rcu:RCOM_1428040	K00514	zeta-carotene desaturase	CHO	2	1
Oeu001079.2	ath:AT1G75820	K00924	--	CHO	4	1
Oeu001079.2	ath:AT1G75820	K00924	--	KO	2	1
Oeu001079.2	ath:AT1G75820	K00924	--	CHO	3	1
Oeu001079.2	ath:AT1G75820	K00924	--	CHO	2	1
Oeu001079.2	ath:AT1G75820	K00924	--	KO	3	1
Oeu001079.2	ath:AT1G75820	K00924	--	KO	4	1
Oeu001094.1	--	--	--	CHO	4	1
Oeu001094.1	--	--	--	KO	3	1
Oeu001094.1	--	--	--	CHO	2	1
Oeu001094.1	--	--	--	KO	4	1
Oeu001094.1	--	--	--	CHO	3	1
Oeu001094.1	--	--	--	KO	2	1
Oeu001098.1	ath:AT3G59420	K00924	--	KO	4	1
Oeu001098.1	ath:AT3G59420	K00924	--	KO	2	1
Oeu001098.1	ath:AT3G59420	K00924	--	KO	3	1
Oeu001098.1	ath:AT3G59420	K00924	--	CHO	3	1
Oeu001098.1	ath:AT3G59420	K00924	--	CHO	4	1
Oeu001098.1	ath:AT3G59420	K00924	--	CHO	2	1
Oeu001106.1	vvi:100267066	K09518	DnaJ homolog subfamily B member 12	CHO	2	1
Oeu001106.1	vvi:100267066	K09518	DnaJ homolog subfamily B member 12	CHO	4	1
Oeu001106.1	vvi:100267066	K09518	DnaJ homolog subfamily B member 12	KO	4	1
Oeu001106.1	vvi:100267066	K09518	DnaJ homolog subfamily B member 12	KO	3	1
Oeu001106.1	vvi:100267066	K09518	DnaJ homolog subfamily B member 12	KO	2	1
Oeu001106.1	vvi:100267066	K09518	DnaJ homolog subfamily B member 12	CHO	3	1
Oeu001109.1	--	--	--	KO	2	1
Oeu001109.1	--	--	--	KO	4	1
Oeu001109.1	--	--	--	CHO	4	1
Oeu001109.1	--	--	--	KO	3	1
Oeu001109.1	--	--	--	CHO	3	1
Oeu001109.1	--	--	--	CHO	2	1
Oeu001202.1	--	--	--	KO	3	1
Oeu001202.1	--	--	--	CHO	4	1
Oeu001202.1	--	--	--	CHO	3	1
Oeu001202.1	--	--	--	CHO	2	1
Oeu001202.1	--	--	--	KO	4	1
Oeu001202.1	--	--	--	KO	2	1
Oeu001205.1	--	--	--	KO	3	1
Oeu001205.1	--	--	--	CHO	3	1
Oeu001205.1	--	--	--	KO	2	1
Oeu001205.1	--	--	--	KO	4	1
Oeu001205.1	--	--	--	CHO	4	1
Oeu001205.1	--	--	--	CHO	2	1
Oeu001246.1	osa:4348816	K02717	photosystem II oxygen-evolving enhancer protein 2	CHO	4	1
Oeu001246.1	osa:4348816	K02717	photosystem II oxygen-evolving enhancer protein 2	CHO	3	1
Oeu001246.1	osa:4348816	K02717	photosystem II oxygen-evolving enhancer protein 2	KO	2	1
Oeu001246.1	osa:4348816	K02717	photosystem II oxygen-evolving enhancer protein 2	CHO	2	1
Oeu001246.1	osa:4348816	K02717	photosystem II oxygen-evolving enhancer protein 2	KO	4	1
Oeu001246.1	osa:4348816	K02717	photosystem II oxygen-evolving enhancer protein 2	KO	3	1
Oeu001247.1	--	--	--	CHO	2	1
Oeu001247.1	--	--	--	KO	3	1
Oeu001247.1	--	--	--	KO	4	1
Oeu001247.1	--	--	--	CHO	4	1
Oeu001247.1	--	--	--	KO	2	1
Oeu001247.1	--	--	--	CHO	3	1
Oeu001268.1	--	--	--	KO	2	1
Oeu001268.1	--	--	--	CHO	3	1
Oeu001268.1	--	--	--	CHO	2	1
Oeu001268.1	--	--	--	KO	3	1
Oeu001268.1	--	--	--	CHO	4	1
Oeu001268.1	--	--	--	KO	4	1
Oeu001270.1	--	--	--	CHO	3	1
Oeu001270.1	--	--	--	CHO	2	1
Oeu001270.1	--	--	--	KO	3	1
Oeu001270.1	--	--	--	KO	4	1
Oeu001270.1	--	--	--	KO	2	1
Oeu001270.1	--	--	--	CHO	4	1
Oeu001276.1	--	--	--	KO	3	1
Oeu001276.1	--	--	--	CHO	3	1
Oeu001276.1	--	--	--	CHO	2	1
Oeu001276.1	--	--	--	CHO	4	1
Oeu001276.1	--	--	--	KO	2	1
Oeu001276.1	--	--	--	KO	4	1
Oeu001279.2	osa:4329672	K14486	auxin response factor	KO	2	1
Oeu001279.2	osa:4329672	K14486	auxin response factor	CHO	4	1
Oeu001279.2	osa:4329672	K14486	auxin response factor	CHO	2	1
Oeu001279.2	osa:4329672	K14486	auxin response factor	KO	3	1
Oeu001279.2	osa:4329672	K14486	auxin response factor	CHO	3	1
Oeu001279.2	osa:4329672	K14486	auxin response factor	KO	4	1
Oeu001298.2	--	--	--	KO	4	1
Oeu001298.2	--	--	--	KO	3	1
Oeu001298.2	--	--	--	CHO	2	1
Oeu001298.2	--	--	--	CHO	3	1
Oeu001298.2	--	--	--	CHO	4	1
Oeu001298.2	--	--	--	KO	2	1
Oeu001302.1	--	--	--	CHO	3	1
Oeu001302.1	--	--	--	KO	3	1
Oeu001302.1	--	--	--	CHO	4	1
Oeu001302.1	--	--	--	KO	4	1
Oeu001302.1	--	--	--	CHO	2	1
Oeu001302.1	--	--	--	KO	2	1
Oeu001305.1	sbi:SORBI_08g021380	K03294	basic amino acid/polyamine antiporter, APA family	CHO	3	1
Oeu001305.1	sbi:SORBI_08g021380	K03294	basic amino acid/polyamine antiporter, APA family	KO	4	1
Oeu001305.1	sbi:SORBI_08g021380	K03294	basic amino acid/polyamine antiporter, APA family	CHO	2	1
Oeu001305.1	sbi:SORBI_08g021380	K03294	basic amino acid/polyamine antiporter, APA family	CHO	4	1
Oeu001305.1	sbi:SORBI_08g021380	K03294	basic amino acid/polyamine antiporter, APA family	KO	3	1
Oeu001305.1	sbi:SORBI_08g021380	K03294	basic amino acid/polyamine antiporter, APA family	KO	2	1
Oeu001307.1	--	--	--	CHO	4	1
Oeu001307.1	--	--	--	CHO	3	1
Oeu001307.1	--	--	--	KO	2	1
Oeu001307.1	--	--	--	KO	4	1
Oeu001307.1	--	--	--	CHO	2	1
Oeu001307.1	--	--	--	KO	3	1
Oeu001351.2	vvi:100242641	K05928	tocopherol O-methyltransferase	CHO	4	1
Oeu001351.2	vvi:100242641	K05928	tocopherol O-methyltransferase	CHO	2	1
Oeu001351.2	vvi:100242641	K05928	tocopherol O-methyltransferase	KO	4	1
Oeu001351.2	vvi:100242641	K05928	tocopherol O-methyltransferase	KO	3	1
Oeu001351.2	vvi:100242641	K05928	tocopherol O-methyltransferase	KO	2	1
Oeu001351.2	vvi:100242641	K05928	tocopherol O-methyltransferase	CHO	3	1
Oeu001438.1	vvi:100264890	K02358	elongation factor EF-Tu	CHO	3	1
Oeu001438.1	vvi:100264890	K02358	elongation factor EF-Tu	KO	4	1
Oeu001438.1	vvi:100264890	K02358	elongation factor EF-Tu	CHO	4	1
Oeu001438.1	vvi:100264890	K02358	elongation factor EF-Tu	KO	2	1
Oeu001438.1	vvi:100264890	K02358	elongation factor EF-Tu	CHO	2	1
Oeu001438.1	vvi:100264890	K02358	elongation factor EF-Tu	KO	3	1
Oeu001480.1	--	--	--	KO	4	1
Oeu001480.1	--	--	--	CHO	4	1
Oeu001480.1	--	--	--	CHO	2	1
Oeu001480.1	--	--	--	KO	3	1
Oeu001480.1	--	--	--	KO	2	1
Oeu001480.1	--	--	--	CHO	3	1
Oeu001504.1	--	--	--	KO	4	1
Oeu001504.1	--	--	--	KO	3	1
Oeu001504.1	--	--	--	CHO	4	1
Oeu001504.1	--	--	--	CHO	2	1
Oeu001504.1	--	--	--	KO	2	1
Oeu001504.1	--	--	--	CHO	3	1
Oeu001516.1	mcc:706308	K10594	E3 ubiquitin-protein ligase HERC1	CHO	3	1
Oeu001516.1	mcc:706308	K10594	E3 ubiquitin-protein ligase HERC1	CHO	2	1
Oeu001516.1	mcc:706308	K10594	E3 ubiquitin-protein ligase HERC1	KO	4	1
Oeu001516.1	mcc:706308	K10594	E3 ubiquitin-protein ligase HERC1	CHO	4	1
Oeu001516.1	mcc:706308	K10594	E3 ubiquitin-protein ligase HERC1	KO	3	1
Oeu001516.1	mcc:706308	K10594	E3 ubiquitin-protein ligase HERC1	KO	2	1
Oeu001551.1	--	--	--	KO	4	1
Oeu001551.1	--	--	--	CHO	4	1
Oeu001551.1	--	--	--	CHO	3	1
Oeu001551.1	--	--	--	KO	3	1
Oeu001551.1	--	--	--	CHO	2	1
Oeu001551.1	--	--	--	KO	2	1
Oeu001552.1	--	--	--	KO	3	1
Oeu001552.1	--	--	--	CHO	3	1
Oeu001552.1	--	--	--	KO	2	1
Oeu001552.1	--	--	--	CHO	2	1
Oeu001552.1	--	--	--	KO	4	1
Oeu001552.1	--	--	--	CHO	4	1
Oeu001588.1	rcu:RCOM_0478150	K13415	--	KO	3	1
Oeu001588.1	rcu:RCOM_0478150	K13415	--	CHO	4	1
Oeu001588.1	rcu:RCOM_0478150	K13415	--	KO	2	1
Oeu001588.1	rcu:RCOM_0478150	K13415	--	CHO	2	1
Oeu001588.1	rcu:RCOM_0478150	K13415	--	KO	4	1
Oeu001588.1	rcu:RCOM_0478150	K13415	--	CHO	3	1
Oeu001591.1	ath:AT3G45780	K08282	non-specific serine/threonine protein kinase	CHO	4	1
Oeu001591.1	ath:AT3G45780	K08282	non-specific serine/threonine protein kinase	KO	4	1
Oeu001591.1	ath:AT3G45780	K08282	non-specific serine/threonine protein kinase	KO	3	1
Oeu001591.1	ath:AT3G45780	K08282	non-specific serine/threonine protein kinase	CHO	2	1
Oeu001591.1	ath:AT3G45780	K08282	non-specific serine/threonine protein kinase	CHO	3	1
Oeu001591.1	ath:AT3G45780	K08282	non-specific serine/threonine protein kinase	KO	2	1
Oeu001632.2	pop:POPTR_561999	K01090	protein phosphatase	CHO	2	1
Oeu001632.2	pop:POPTR_561999	K01090	protein phosphatase	KO	3	1
Oeu001632.2	pop:POPTR_561999	K01090	protein phosphatase	KO	2	1
Oeu001632.2	pop:POPTR_561999	K01090	protein phosphatase	KO	4	1
Oeu001632.2	pop:POPTR_561999	K01090	protein phosphatase	CHO	4	1
Oeu001632.2	pop:POPTR_561999	K01090	protein phosphatase	CHO	3	1
Oeu001639.1	rcu:RCOM_0340700	K03798	cell division protease FtsH	KO	3	1
Oeu001639.1	rcu:RCOM_0340700	K03798	cell division protease FtsH	KO	2	1
Oeu001639.1	rcu:RCOM_0340700	K03798	cell division protease FtsH	CHO	4	1
Oeu001639.1	rcu:RCOM_0340700	K03798	cell division protease FtsH	KO	4	1
Oeu001639.1	rcu:RCOM_0340700	K03798	cell division protease FtsH	CHO	3	1
Oeu001639.1	rcu:RCOM_0340700	K03798	cell division protease FtsH	CHO	2	1
Oeu001676.1	pop:POPTR_657096	K00797	spermidine synthase	KO	4	1
Oeu001676.1	pop:POPTR_657096	K00797	spermidine synthase	CHO	2	1
Oeu001676.1	pop:POPTR_657096	K00797	spermidine synthase	KO	3	1
Oeu001676.1	pop:POPTR_657096	K00797	spermidine synthase	CHO	3	1
Oeu001676.1	pop:POPTR_657096	K00797	spermidine synthase	KO	2	1
Oeu001676.1	pop:POPTR_657096	K00797	spermidine synthase	CHO	4	1
Oeu001683.1	--	--	--	CHO	4	1
Oeu001683.1	--	--	--	KO	3	1
Oeu001683.1	--	--	--	CHO	2	1
Oeu001683.1	--	--	--	KO	4	1
Oeu001683.1	--	--	--	CHO	3	1
Oeu001683.1	--	--	--	KO	2	1
Oeu001692.1	--	--	--	CHO	3	1
Oeu001692.1	--	--	--	KO	4	1
Oeu001692.1	--	--	--	CHO	4	1
Oeu001692.1	--	--	--	KO	3	1
Oeu001692.1	--	--	--	KO	2	1
Oeu001692.1	--	--	--	CHO	2	1
Oeu001711.1	dre:568615	K14026	SEL1 protein	KO	2	1
Oeu001711.1	dre:568615	K14026	SEL1 protein	KO	3	1
Oeu001711.1	dre:568615	K14026	SEL1 protein	CHO	2	1
Oeu001711.1	dre:568615	K14026	SEL1 protein	KO	4	1
Oeu001711.1	dre:568615	K14026	SEL1 protein	CHO	3	1
Oeu001711.1	dre:568615	K14026	SEL1 protein	CHO	4	1
Oeu001740.1	tet:TTHERM_00189520	K00344	NADPH2:quinone reductase	CHO	3	1
Oeu001740.1	tet:TTHERM_00189520	K00344	NADPH2:quinone reductase	KO	2	1
Oeu001740.1	tet:TTHERM_00189520	K00344	NADPH2:quinone reductase	CHO	4	1
Oeu001740.1	tet:TTHERM_00189520	K00344	NADPH2:quinone reductase	KO	4	1
Oeu001740.1	tet:TTHERM_00189520	K00344	NADPH2:quinone reductase	CHO	2	1
Oeu001740.1	tet:TTHERM_00189520	K00344	NADPH2:quinone reductase	KO	3	1
Oeu001743.1	pop:POPTR_245102	K12844	U4/U6 small nuclear ribonucleoprotein PRP31	CHO	3	1
Oeu001743.1	pop:POPTR_245102	K12844	U4/U6 small nuclear ribonucleoprotein PRP31	KO	3	1
Oeu001743.1	pop:POPTR_245102	K12844	U4/U6 small nuclear ribonucleoprotein PRP31	CHO	4	1
Oeu001743.1	pop:POPTR_245102	K12844	U4/U6 small nuclear ribonucleoprotein PRP31	CHO	2	1
Oeu001743.1	pop:POPTR_245102	K12844	U4/U6 small nuclear ribonucleoprotein PRP31	KO	4	1
Oeu001743.1	pop:POPTR_245102	K12844	U4/U6 small nuclear ribonucleoprotein PRP31	KO	2	1
Oeu001812.1	ath:AT5G15840	K12135	zinc finger protein CONSTANS	KO	2	1
Oeu001812.1	ath:AT5G15840	K12135	zinc finger protein CONSTANS	KO	4	1
Oeu001812.1	ath:AT5G15840	K12135	zinc finger protein CONSTANS	CHO	2	1
Oeu001812.1	ath:AT5G15840	K12135	zinc finger protein CONSTANS	CHO	3	1
Oeu001812.1	ath:AT5G15840	K12135	zinc finger protein CONSTANS	CHO	4	1
Oeu001812.1	ath:AT5G15840	K12135	zinc finger protein CONSTANS	KO	3	1
Oeu001821.1	--	--	--	KO	3	1
Oeu001821.1	--	--	--	CHO	2	1
Oeu001821.1	--	--	--	KO	4	1
Oeu001821.1	--	--	--	CHO	4	1
Oeu001821.1	--	--	--	CHO	3	1
Oeu001821.1	--	--	--	KO	2	1
Oeu001855.1	rcu:RCOM_1534760	K13416	--	CHO	3	1
Oeu001855.1	rcu:RCOM_1534760	K13416	--	CHO	2	1
Oeu001855.1	rcu:RCOM_1534760	K13416	--	KO	3	1
Oeu001855.1	rcu:RCOM_1534760	K13416	--	KO	2	1
Oeu001855.1	rcu:RCOM_1534760	K13416	--	KO	4	1
Oeu001855.1	rcu:RCOM_1534760	K13416	--	CHO	4	1
Oeu001910.1	ppp:PHYPADRAFT_204256	K04569	copper chaperone for superoxide dismutase	CHO	3	1
Oeu001910.1	ppp:PHYPADRAFT_204256	K04569	copper chaperone for superoxide dismutase	CHO	4	1
Oeu001910.1	ppp:PHYPADRAFT_204256	K04569	copper chaperone for superoxide dismutase	KO	2	1
Oeu001910.1	ppp:PHYPADRAFT_204256	K04569	copper chaperone for superoxide dismutase	CHO	2	1
Oeu001910.1	ppp:PHYPADRAFT_204256	K04569	copper chaperone for superoxide dismutase	KO	3	1
Oeu001910.1	ppp:PHYPADRAFT_204256	K04569	copper chaperone for superoxide dismutase	KO	4	1
Oeu001986.1	ppp:PHYPADRAFT_118478	K14493	gibberellin receptor GID1	KO	4	1
Oeu001986.1	ppp:PHYPADRAFT_118478	K14493	gibberellin receptor GID1	CHO	4	1
Oeu001986.1	ppp:PHYPADRAFT_118478	K14493	gibberellin receptor GID1	CHO	2	1
Oeu001986.1	ppp:PHYPADRAFT_118478	K14493	gibberellin receptor GID1	KO	2	1
Oeu001986.1	ppp:PHYPADRAFT_118478	K14493	gibberellin receptor GID1	KO	3	1
Oeu001986.1	ppp:PHYPADRAFT_118478	K14493	gibberellin receptor GID1	CHO	3	1
Oeu001995.1	sbi:SORBI_04g022830	K14486	auxin response factor	KO	4	1
Oeu001995.1	sbi:SORBI_04g022830	K14486	auxin response factor	CHO	2	1
Oeu001995.1	sbi:SORBI_04g022830	K14486	auxin response factor	KO	2	1
Oeu001995.1	sbi:SORBI_04g022830	K14486	auxin response factor	CHO	4	1
Oeu001995.1	sbi:SORBI_04g022830	K14486	auxin response factor	KO	3	1
Oeu001995.1	sbi:SORBI_04g022830	K14486	auxin response factor	CHO	3	1
Oeu002049.1	--	--	--	KO	2	1
Oeu002049.1	--	--	--	CHO	4	1
Oeu002049.1	--	--	--	CHO	3	1
Oeu002049.1	--	--	--	KO	4	1
Oeu002049.1	--	--	--	KO	3	1
Oeu002049.1	--	--	--	CHO	2	1
Oeu002064.1	--	--	--	CHO	2	1
Oeu002064.1	--	--	--	KO	2	1
Oeu002064.1	--	--	--	CHO	4	1
Oeu002064.1	--	--	--	KO	4	1
Oeu002064.1	--	--	--	KO	3	1
Oeu002064.1	--	--	--	CHO	3	1
Oeu002121.1	cfa:607578	K13044	heterogeneous nuclear ribonucleoprotein A/B/D	KO	3	1
Oeu002121.1	cfa:607578	K13044	heterogeneous nuclear ribonucleoprotein A/B/D	CHO	4	1
Oeu002121.1	cfa:607578	K13044	heterogeneous nuclear ribonucleoprotein A/B/D	CHO	2	1
Oeu002121.1	cfa:607578	K13044	heterogeneous nuclear ribonucleoprotein A/B/D	CHO	3	1
Oeu002121.1	cfa:607578	K13044	heterogeneous nuclear ribonucleoprotein A/B/D	KO	4	1
Oeu002121.1	cfa:607578	K13044	heterogeneous nuclear ribonucleoprotein A/B/D	KO	2	1
Oeu002151.1	--	--	--	KO	4	1
Oeu002151.1	--	--	--	CHO	3	1
Oeu002151.1	--	--	--	CHO	2	1
Oeu002151.1	--	--	--	KO	3	1
Oeu002151.1	--	--	--	KO	2	1
Oeu002151.1	--	--	--	CHO	4	1
Oeu002161.1	ath:AT4G40030	K11253	histone H3	CHO	2	1
Oeu002161.1	ath:AT4G40030	K11253	histone H3	KO	2	1
Oeu002161.1	ath:AT4G40030	K11253	histone H3	CHO	3	1
Oeu002161.1	ath:AT4G40030	K11253	histone H3	KO	4	1
Oeu002161.1	ath:AT4G40030	K11253	histone H3	KO	3	1
Oeu002161.1	ath:AT4G40030	K11253	histone H3	CHO	4	1
Oeu002171.1	vvi:100253110	K11842	ubiquitin carboxyl-terminal hydrolase 12/46	CHO	2	1
Oeu002171.1	vvi:100253110	K11842	ubiquitin carboxyl-terminal hydrolase 12/46	KO	2	1
Oeu002171.1	vvi:100253110	K11842	ubiquitin carboxyl-terminal hydrolase 12/46	CHO	3	1
Oeu002171.1	vvi:100253110	K11842	ubiquitin carboxyl-terminal hydrolase 12/46	KO	4	1
Oeu002171.1	vvi:100253110	K11842	ubiquitin carboxyl-terminal hydrolase 12/46	CHO	4	1
Oeu002171.1	vvi:100253110	K11842	ubiquitin carboxyl-terminal hydrolase 12/46	KO	3	1
Oeu002181.2	--	--	--	CHO	3	1
Oeu002181.2	--	--	--	KO	4	1
Oeu002181.2	--	--	--	CHO	4	1
Oeu002181.2	--	--	--	KO	3	1
Oeu002181.2	--	--	--	KO	2	1
Oeu002181.2	--	--	--	CHO	2	1
Oeu002248.1	ptr:454590	K14651	transcription initiation factor TFIID subunit 15	CHO	2	1
Oeu002248.1	ptr:454590	K14651	transcription initiation factor TFIID subunit 15	KO	4	1
Oeu002248.1	ptr:454590	K14651	transcription initiation factor TFIID subunit 15	KO	2	1
Oeu002248.1	ptr:454590	K14651	transcription initiation factor TFIID subunit 15	CHO	3	1
Oeu002248.1	ptr:454590	K14651	transcription initiation factor TFIID subunit 15	CHO	4	1
Oeu002248.1	ptr:454590	K14651	transcription initiation factor TFIID subunit 15	KO	3	1
Oeu002270.1	vvi:100251093	K09566	peptidyl-prolyl isomerase G (cyclophilin G)	KO	3	1
Oeu002270.1	vvi:100251093	K09566	peptidyl-prolyl isomerase G (cyclophilin G)	KO	4	1
Oeu002270.1	vvi:100251093	K09566	peptidyl-prolyl isomerase G (cyclophilin G)	CHO	3	1
Oeu002270.1	vvi:100251093	K09566	peptidyl-prolyl isomerase G (cyclophilin G)	KO	2	1
Oeu002270.1	vvi:100251093	K09566	peptidyl-prolyl isomerase G (cyclophilin G)	CHO	2	1
Oeu002270.1	vvi:100251093	K09566	peptidyl-prolyl isomerase G (cyclophilin G)	CHO	4	1
Oeu002277.1	--	--	--	KO	2	1
Oeu002277.1	--	--	--	CHO	2	1
Oeu002277.1	--	--	--	CHO	4	1
Oeu002277.1	--	--	--	KO	4	1
Oeu002277.1	--	--	--	CHO	3	1
Oeu002277.1	--	--	--	KO	3	1
Oeu002280.2	rcu:RCOM_0992190	K00383	glutathione reductase (NADPH)	KO	4	1
Oeu002280.2	rcu:RCOM_0992190	K00383	glutathione reductase (NADPH)	CHO	3	1
Oeu002280.2	rcu:RCOM_0992190	K00383	glutathione reductase (NADPH)	CHO	2	1
Oeu002280.2	rcu:RCOM_0992190	K00383	glutathione reductase (NADPH)	KO	2	1
Oeu002280.2	rcu:RCOM_0992190	K00383	glutathione reductase (NADPH)	CHO	4	1
Oeu002280.2	rcu:RCOM_0992190	K00383	glutathione reductase (NADPH)	KO	3	1
Oeu002283.2	ath:AT2G30620	K11275	histone H1/5	CHO	3	1
Oeu002283.2	ath:AT2G30620	K11275	histone H1/5	KO	2	1
Oeu002283.2	ath:AT2G30620	K11275	histone H1/5	CHO	4	1
Oeu002283.2	ath:AT2G30620	K11275	histone H1/5	KO	4	1
Oeu002283.2	ath:AT2G30620	K11275	histone H1/5	KO	3	1
Oeu002283.2	ath:AT2G30620	K11275	histone H1/5	CHO	2	1
Oeu002290.1	--	--	--	KO	2	1
Oeu002290.1	--	--	--	KO	4	1
Oeu002290.1	--	--	--	CHO	4	1
Oeu002290.1	--	--	--	CHO	3	1
Oeu002290.1	--	--	--	KO	3	1
Oeu002290.1	--	--	--	CHO	2	1
Oeu002334.2	dmo:Dmoj_GI16385	K01930	folylpolyglutamate synthase	CHO	2	1
Oeu002334.2	dmo:Dmoj_GI16385	K01930	folylpolyglutamate synthase	CHO	3	1
Oeu002334.2	dmo:Dmoj_GI16385	K01930	folylpolyglutamate synthase	KO	3	1
Oeu002334.2	dmo:Dmoj_GI16385	K01930	folylpolyglutamate synthase	KO	4	1
Oeu002334.2	dmo:Dmoj_GI16385	K01930	folylpolyglutamate synthase	CHO	4	1
Oeu002334.2	dmo:Dmoj_GI16385	K01930	folylpolyglutamate synthase	KO	2	1
Oeu002382.1	vvi:100261796	K10798	poly [ADP-ribose] polymerase	CHO	2	1
Oeu002382.1	vvi:100261796	K10798	poly [ADP-ribose] polymerase	CHO	4	1
Oeu002382.1	vvi:100261796	K10798	poly [ADP-ribose] polymerase	CHO	3	1
Oeu002382.1	vvi:100261796	K10798	poly [ADP-ribose] polymerase	KO	4	1
Oeu002382.1	vvi:100261796	K10798	poly [ADP-ribose] polymerase	KO	3	1
Oeu002382.1	vvi:100261796	K10798	poly [ADP-ribose] polymerase	KO	2	1
Oeu002392.1	vvi:100259091	K14574	ribosome maturation protein SDO1	KO	4	1
Oeu002392.1	vvi:100259091	K14574	ribosome maturation protein SDO1	CHO	4	1
Oeu002392.1	vvi:100259091	K14574	ribosome maturation protein SDO1	CHO	3	1
Oeu002392.1	vvi:100259091	K14574	ribosome maturation protein SDO1	CHO	2	1
Oeu002392.1	vvi:100259091	K14574	ribosome maturation protein SDO1	KO	2	1
Oeu002392.1	vvi:100259091	K14574	ribosome maturation protein SDO1	KO	3	1
Oeu002414.1	sbi:SORBI_01g001220	K13030	cyanohydrin beta-glucosyltransferase	CHO	2	1
Oeu002414.1	sbi:SORBI_01g001220	K13030	cyanohydrin beta-glucosyltransferase	CHO	3	1
Oeu002414.1	sbi:SORBI_01g001220	K13030	cyanohydrin beta-glucosyltransferase	KO	3	1
Oeu002414.1	sbi:SORBI_01g001220	K13030	cyanohydrin beta-glucosyltransferase	CHO	4	1
Oeu002414.1	sbi:SORBI_01g001220	K13030	cyanohydrin beta-glucosyltransferase	KO	2	1
Oeu002414.1	sbi:SORBI_01g001220	K13030	cyanohydrin beta-glucosyltransferase	KO	4	1
Oeu002432.1	rcu:RCOM_0734880	K14709	--	KO	2	1
Oeu002432.1	rcu:RCOM_0734880	K14709	--	KO	3	1
Oeu002432.1	rcu:RCOM_0734880	K14709	--	CHO	4	1
Oeu002432.1	rcu:RCOM_0734880	K14709	--	CHO	2	1
Oeu002432.1	rcu:RCOM_0734880	K14709	--	CHO	3	1
Oeu002432.1	rcu:RCOM_0734880	K14709	--	KO	4	1
Oeu002437.1	--	--	--	KO	4	1
Oeu002437.1	--	--	--	CHO	3	1
Oeu002437.1	--	--	--	CHO	4	1
Oeu002437.1	--	--	--	CHO	2	1
Oeu002437.1	--	--	--	KO	3	1
Oeu002437.1	--	--	--	KO	2	1
Oeu002457.1	pcs:Pc12g04730	K04706	protein inhibitor of activated STAT	KO	2	1
Oeu002457.1	pcs:Pc12g04730	K04706	protein inhibitor of activated STAT	KO	3	1
Oeu002457.1	pcs:Pc12g04730	K04706	protein inhibitor of activated STAT	KO	4	1
Oeu002457.1	pcs:Pc12g04730	K04706	protein inhibitor of activated STAT	CHO	3	1
Oeu002457.1	pcs:Pc12g04730	K04706	protein inhibitor of activated STAT	CHO	4	1
Oeu002457.1	pcs:Pc12g04730	K04706	protein inhibitor of activated STAT	CHO	2	1
Oeu002474.1	--	--	--	KO	2	1
Oeu002474.1	--	--	--	CHO	3	1
Oeu002474.1	--	--	--	CHO	4	1
Oeu002474.1	--	--	--	CHO	2	1
Oeu002474.1	--	--	--	KO	3	1
Oeu002474.1	--	--	--	KO	4	1
Oeu002491.1	--	--	--	KO	4	1
Oeu002491.1	--	--	--	CHO	2	1
Oeu002491.1	--	--	--	KO	3	1
Oeu002491.1	--	--	--	CHO	4	1
Oeu002491.1	--	--	--	CHO	3	1
Oeu002491.1	--	--	--	KO	2	1
Oeu002498.1	pop:POPTR_657794	K09651	rhomboid domain-containing protein 1	CHO	2	1
Oeu002498.1	pop:POPTR_657794	K09651	rhomboid domain-containing protein 1	CHO	4	1
Oeu002498.1	pop:POPTR_657794	K09651	rhomboid domain-containing protein 1	CHO	3	1
Oeu002498.1	pop:POPTR_657794	K09651	rhomboid domain-containing protein 1	KO	2	1
Oeu002498.1	pop:POPTR_657794	K09651	rhomboid domain-containing protein 1	KO	3	1
Oeu002498.1	pop:POPTR_657794	K09651	rhomboid domain-containing protein 1	KO	4	1
Oeu002501.1	pop:POPTR_829355	K04077	chaperonin GroEL	KO	3	1
Oeu002501.1	pop:POPTR_829355	K04077	chaperonin GroEL	KO	2	1
Oeu002501.1	pop:POPTR_829355	K04077	chaperonin GroEL	CHO	3	1
Oeu002501.1	pop:POPTR_829355	K04077	chaperonin GroEL	CHO	2	1
Oeu002501.1	pop:POPTR_829355	K04077	chaperonin GroEL	CHO	4	1
Oeu002501.1	pop:POPTR_829355	K04077	chaperonin GroEL	KO	4	1
Oeu002545.1	rcu:RCOM_0251360	K00648	3-oxoacyl-[acyl-carrier-protein] synthase III	KO	2	1
Oeu002545.1	rcu:RCOM_0251360	K00648	3-oxoacyl-[acyl-carrier-protein] synthase III	KO	3	1
Oeu002545.1	rcu:RCOM_0251360	K00648	3-oxoacyl-[acyl-carrier-protein] synthase III	CHO	4	1
Oeu002545.1	rcu:RCOM_0251360	K00648	3-oxoacyl-[acyl-carrier-protein] synthase III	KO	4	1
Oeu002545.1	rcu:RCOM_0251360	K00648	3-oxoacyl-[acyl-carrier-protein] synthase III	CHO	2	1
Oeu002545.1	rcu:RCOM_0251360	K00648	3-oxoacyl-[acyl-carrier-protein] synthase III	CHO	3	1
Oeu002560.3	--	--	--	CHO	2	1
Oeu002560.3	--	--	--	KO	2	1
Oeu002560.3	--	--	--	CHO	4	1
Oeu002560.3	--	--	--	CHO	3	1
Oeu002560.3	--	--	--	KO	3	1
Oeu002560.3	--	--	--	KO	4	1
Oeu002605.1	--	--	--	KO	3	1
Oeu002605.1	--	--	--	KO	4	1
Oeu002605.1	--	--	--	CHO	3	1
Oeu002605.1	--	--	--	KO	2	1
Oeu002605.1	--	--	--	CHO	2	1
Oeu002605.1	--	--	--	CHO	4	1
Oeu002608.1	vvi:100265735	K00981	phosphatidate cytidylyltransferase	KO	3	1
Oeu002608.1	vvi:100265735	K00981	phosphatidate cytidylyltransferase	KO	4	1
Oeu002608.1	vvi:100265735	K00981	phosphatidate cytidylyltransferase	CHO	4	1
Oeu002608.1	vvi:100265735	K00981	phosphatidate cytidylyltransferase	CHO	2	1
Oeu002608.1	vvi:100265735	K00981	phosphatidate cytidylyltransferase	CHO	3	1
Oeu002608.1	vvi:100265735	K00981	phosphatidate cytidylyltransferase	KO	2	1
Oeu002612.1	ath:AT3G22950	K07977	Arf/Sar family, other	KO	3	1
Oeu002612.1	ath:AT3G22950	K07977	Arf/Sar family, other	KO	4	1
Oeu002612.1	ath:AT3G22950	K07977	Arf/Sar family, other	CHO	4	1
Oeu002612.1	ath:AT3G22950	K07977	Arf/Sar family, other	KO	2	1
Oeu002612.1	ath:AT3G22950	K07977	Arf/Sar family, other	CHO	2	1
Oeu002612.1	ath:AT3G22950	K07977	Arf/Sar family, other	CHO	3	1
Oeu002667.1	--	--	--	KO	4	1
Oeu002667.1	--	--	--	KO	3	1
Oeu002667.1	--	--	--	CHO	3	1
Oeu002667.1	--	--	--	KO	2	1
Oeu002667.1	--	--	--	CHO	2	1
Oeu002667.1	--	--	--	CHO	4	1
Oeu002672.1	--	--	--	KO	4	1
Oeu002672.1	--	--	--	KO	2	1
Oeu002672.1	--	--	--	CHO	2	1
Oeu002672.1	--	--	--	CHO	3	1
Oeu002672.1	--	--	--	KO	3	1
Oeu002672.1	--	--	--	CHO	4	1
Oeu002678.1	ath:AT1G32270	K08488	syntaxin 7	KO	4	1
Oeu002678.1	ath:AT1G32270	K08488	syntaxin 7	CHO	2	1
Oeu002678.1	ath:AT1G32270	K08488	syntaxin 7	KO	2	1
Oeu002678.1	ath:AT1G32270	K08488	syntaxin 7	CHO	4	1
Oeu002678.1	ath:AT1G32270	K08488	syntaxin 7	CHO	3	1
Oeu002678.1	ath:AT1G32270	K08488	syntaxin 7	KO	3	1
Oeu002690.1	vvi:100244218	K11801	WD repeat-containing protein 23	KO	2	1
Oeu002690.1	vvi:100244218	K11801	WD repeat-containing protein 23	CHO	2	1
Oeu002690.1	vvi:100244218	K11801	WD repeat-containing protein 23	CHO	4	1
Oeu002690.1	vvi:100244218	K11801	WD repeat-containing protein 23	KO	4	1
Oeu002690.1	vvi:100244218	K11801	WD repeat-containing protein 23	CHO	3	1
Oeu002690.1	vvi:100244218	K11801	WD repeat-containing protein 23	KO	3	1
Oeu002692.1	vvi:100244218	K11801	WD repeat-containing protein 23	CHO	4	1
Oeu002692.1	vvi:100244218	K11801	WD repeat-containing protein 23	KO	3	1
Oeu002692.1	vvi:100244218	K11801	WD repeat-containing protein 23	KO	4	1
Oeu002692.1	vvi:100244218	K11801	WD repeat-containing protein 23	CHO	2	1
Oeu002692.1	vvi:100244218	K11801	WD repeat-containing protein 23	CHO	3	1
Oeu002692.1	vvi:100244218	K11801	WD repeat-containing protein 23	KO	2	1
Oeu002726.2	ppp:PHYPADRAFT_98030	K14400	pre-mRNA cleavage complex 2 protein Pcf11	CHO	2	1
Oeu002726.2	ppp:PHYPADRAFT_98030	K14400	pre-mRNA cleavage complex 2 protein Pcf11	CHO	4	1
Oeu002726.2	ppp:PHYPADRAFT_98030	K14400	pre-mRNA cleavage complex 2 protein Pcf11	CHO	3	1
Oeu002726.2	ppp:PHYPADRAFT_98030	K14400	pre-mRNA cleavage complex 2 protein Pcf11	KO	2	1
Oeu002726.2	ppp:PHYPADRAFT_98030	K14400	pre-mRNA cleavage complex 2 protein Pcf11	KO	4	1
Oeu002726.2	ppp:PHYPADRAFT_98030	K14400	pre-mRNA cleavage complex 2 protein Pcf11	KO	3	1
Oeu002730.1	olu:OSTLU_28350	K03327	multidrug resistance protein, MATE family	KO	2	1
Oeu002730.1	olu:OSTLU_28350	K03327	multidrug resistance protein, MATE family	CHO	2	1
Oeu002730.1	olu:OSTLU_28350	K03327	multidrug resistance protein, MATE family	CHO	3	1
Oeu002730.1	olu:OSTLU_28350	K03327	multidrug resistance protein, MATE family	KO	4	1
Oeu002730.1	olu:OSTLU_28350	K03327	multidrug resistance protein, MATE family	CHO	4	1
Oeu002730.1	olu:OSTLU_28350	K03327	multidrug resistance protein, MATE family	KO	3	1
Oeu002745.1	vvi:100249972	K14009	B-cell receptor-associated protein 31	KO	3	1
Oeu002745.1	vvi:100249972	K14009	B-cell receptor-associated protein 31	CHO	4	1
Oeu002745.1	vvi:100249972	K14009	B-cell receptor-associated protein 31	KO	2	1
Oeu002745.1	vvi:100249972	K14009	B-cell receptor-associated protein 31	KO	4	1
Oeu002745.1	vvi:100249972	K14009	B-cell receptor-associated protein 31	CHO	3	1
Oeu002745.1	vvi:100249972	K14009	B-cell receptor-associated protein 31	CHO	2	1
Oeu002749.1	pop:POPTR_568093	K14012	UBX domain-containing protein 1	CHO	2	1
Oeu002749.1	pop:POPTR_568093	K14012	UBX domain-containing protein 1	KO	4	1
Oeu002749.1	pop:POPTR_568093	K14012	UBX domain-containing protein 1	CHO	4	1
Oeu002749.1	pop:POPTR_568093	K14012	UBX domain-containing protein 1	KO	3	1
Oeu002749.1	pop:POPTR_568093	K14012	UBX domain-containing protein 1	KO	2	1
Oeu002749.1	pop:POPTR_568093	K14012	UBX domain-containing protein 1	CHO	3	1
Oeu002796.1	rcu:RCOM_1574740	K01011	--	KO	3	1
Oeu002796.1	rcu:RCOM_1574740	K01011	--	CHO	3	1
Oeu002796.1	rcu:RCOM_1574740	K01011	--	KO	4	1
Oeu002796.1	rcu:RCOM_1574740	K01011	--	CHO	4	1
Oeu002796.1	rcu:RCOM_1574740	K01011	--	KO	2	1
Oeu002796.1	rcu:RCOM_1574740	K01011	--	CHO	2	1
Oeu002804.1	--	--	--	KO	2	1
Oeu002804.1	--	--	--	KO	4	1
Oeu002804.1	--	--	--	CHO	3	1
Oeu002804.1	--	--	--	CHO	4	1
Oeu002804.1	--	--	--	KO	3	1
Oeu002804.1	--	--	--	CHO	2	1
Oeu002815.1	--	--	--	KO	2	1
Oeu002815.1	--	--	--	KO	3	1
Oeu002815.1	--	--	--	KO	4	1
Oeu002815.1	--	--	--	CHO	3	1
Oeu002815.1	--	--	--	CHO	4	1
Oeu002815.1	--	--	--	CHO	2	1
Oeu002829.2	cpv:cgd5_3750	K10427	dynactin 5	CHO	2	1
Oeu002829.2	cpv:cgd5_3750	K10427	dynactin 5	KO	2	1
Oeu002829.2	cpv:cgd5_3750	K10427	dynactin 5	CHO	4	1
Oeu002829.2	cpv:cgd5_3750	K10427	dynactin 5	KO	3	1
Oeu002829.2	cpv:cgd5_3750	K10427	dynactin 5	KO	4	1
Oeu002829.2	cpv:cgd5_3750	K10427	dynactin 5	CHO	3	1
Oeu002844.2	rcu:RCOM_1593760	K14503	brassinosteroid resistant 1/2	CHO	4	1
Oeu002844.2	rcu:RCOM_1593760	K14503	brassinosteroid resistant 1/2	CHO	3	1
Oeu002844.2	rcu:RCOM_1593760	K14503	brassinosteroid resistant 1/2	KO	2	1
Oeu002844.2	rcu:RCOM_1593760	K14503	brassinosteroid resistant 1/2	KO	4	1
Oeu002844.2	rcu:RCOM_1593760	K14503	brassinosteroid resistant 1/2	KO	3	1
Oeu002844.2	rcu:RCOM_1593760	K14503	brassinosteroid resistant 1/2	CHO	2	1
Oeu002854.1	vvi:100267348	K08681	glutamine amidotransferase	CHO	2	1
Oeu002854.1	vvi:100267348	K08681	glutamine amidotransferase	CHO	4	1
Oeu002854.1	vvi:100267348	K08681	glutamine amidotransferase	KO	2	1
Oeu002854.1	vvi:100267348	K08681	glutamine amidotransferase	KO	4	1
Oeu002854.1	vvi:100267348	K08681	glutamine amidotransferase	KO	3	1
Oeu002854.1	vvi:100267348	K08681	glutamine amidotransferase	CHO	3	1
Oeu002855.1	vvi:100267348	K08681	glutamine amidotransferase	KO	2	1
Oeu002855.1	vvi:100267348	K08681	glutamine amidotransferase	KO	3	1
Oeu002855.1	vvi:100267348	K08681	glutamine amidotransferase	CHO	2	1
Oeu002855.1	vvi:100267348	K08681	glutamine amidotransferase	KO	4	1
Oeu002855.1	vvi:100267348	K08681	glutamine amidotransferase	CHO	3	1
Oeu002855.1	vvi:100267348	K08681	glutamine amidotransferase	CHO	4	1
Oeu002862.1	--	--	--	KO	4	1
Oeu002862.1	--	--	--	CHO	2	1
Oeu002862.1	--	--	--	CHO	3	1
Oeu002862.1	--	--	--	CHO	4	1
Oeu002862.1	--	--	--	KO	2	1
Oeu002862.1	--	--	--	KO	3	1
Oeu002863.1	vvi:100260845	K12619	5'-3' exoribonuclease 2	KO	3	1
Oeu002863.1	vvi:100260845	K12619	5'-3' exoribonuclease 2	CHO	2	1
Oeu002863.1	vvi:100260845	K12619	5'-3' exoribonuclease 2	CHO	4	1
Oeu002863.1	vvi:100260845	K12619	5'-3' exoribonuclease 2	KO	2	1
Oeu002863.1	vvi:100260845	K12619	5'-3' exoribonuclease 2	CHO	3	1
Oeu002863.1	vvi:100260845	K12619	5'-3' exoribonuclease 2	KO	4	1
Oeu002886.1	mmu:17250	K05665	ATP-binding cassette, subfamily C (CFTR/MRP), member 1	CHO	4	1
Oeu002886.1	mmu:17250	K05665	ATP-binding cassette, subfamily C (CFTR/MRP), member 1	CHO	3	1
Oeu002886.1	mmu:17250	K05665	ATP-binding cassette, subfamily C (CFTR/MRP), member 1	KO	3	1
Oeu002886.1	mmu:17250	K05665	ATP-binding cassette, subfamily C (CFTR/MRP), member 1	CHO	2	1
Oeu002886.1	mmu:17250	K05665	ATP-binding cassette, subfamily C (CFTR/MRP), member 1	KO	2	1
Oeu002886.1	mmu:17250	K05665	ATP-binding cassette, subfamily C (CFTR/MRP), member 1	KO	4	1
Oeu002892.1	aor:AOR_1_348074	K07750	methylsterol monooxygenase	CHO	4	1
Oeu002892.1	aor:AOR_1_348074	K07750	methylsterol monooxygenase	KO	2	1
Oeu002892.1	aor:AOR_1_348074	K07750	methylsterol monooxygenase	KO	4	1
Oeu002892.1	aor:AOR_1_348074	K07750	methylsterol monooxygenase	KO	3	1
Oeu002892.1	aor:AOR_1_348074	K07750	methylsterol monooxygenase	CHO	3	1
Oeu002892.1	aor:AOR_1_348074	K07750	methylsterol monooxygenase	CHO	2	1
Oeu002896.3	vvi:100241478	K13800	--	KO	3	1
Oeu002896.3	vvi:100241478	K13800	--	KO	2	1
Oeu002896.3	vvi:100241478	K13800	--	CHO	3	1
Oeu002896.3	vvi:100241478	K13800	--	KO	4	1
Oeu002896.3	vvi:100241478	K13800	--	CHO	2	1
Oeu002896.3	vvi:100241478	K13800	--	CHO	4	1
Oeu002935.1	dre:402830	K11420	euchromatic histone-lysine N-methyltransferase	CHO	2	1
Oeu002935.1	dre:402830	K11420	euchromatic histone-lysine N-methyltransferase	CHO	4	1
Oeu002935.1	dre:402830	K11420	euchromatic histone-lysine N-methyltransferase	CHO	3	1
Oeu002935.1	dre:402830	K11420	euchromatic histone-lysine N-methyltransferase	KO	2	1
Oeu002935.1	dre:402830	K11420	euchromatic histone-lysine N-methyltransferase	KO	4	1
Oeu002935.1	dre:402830	K11420	euchromatic histone-lysine N-methyltransferase	KO	3	1
Oeu002937.1	--	--	--	KO	4	1
Oeu002937.1	--	--	--	CHO	4	1
Oeu002937.1	--	--	--	KO	3	1
Oeu002937.1	--	--	--	CHO	3	1
Oeu002937.1	--	--	--	CHO	2	1
Oeu002937.1	--	--	--	KO	2	1
Oeu002939.1	xla:380287	K12837	splicing factor U2AF 65 kDa subunit	CHO	2	1
Oeu002939.1	xla:380287	K12837	splicing factor U2AF 65 kDa subunit	CHO	4	1
Oeu002939.1	xla:380287	K12837	splicing factor U2AF 65 kDa subunit	KO	4	1
Oeu002939.1	xla:380287	K12837	splicing factor U2AF 65 kDa subunit	KO	3	1
Oeu002939.1	xla:380287	K12837	splicing factor U2AF 65 kDa subunit	KO	2	1
Oeu002939.1	xla:380287	K12837	splicing factor U2AF 65 kDa subunit	CHO	3	1
Oeu002950.1	vvi:100260916	K10258	enoyl reductase	CHO	3	1
Oeu002950.1	vvi:100260916	K10258	enoyl reductase	CHO	4	1
Oeu002950.1	vvi:100260916	K10258	enoyl reductase	KO	4	1
Oeu002950.1	vvi:100260916	K10258	enoyl reductase	KO	3	1
Oeu002950.1	vvi:100260916	K10258	enoyl reductase	CHO	2	1
Oeu002950.1	vvi:100260916	K10258	enoyl reductase	KO	2	1
Oeu003019.1	rcu:RCOM_1381930	K13449	pathogenesis-related protein 1	CHO	3	1
Oeu003019.1	rcu:RCOM_1381930	K13449	pathogenesis-related protein 1	KO	4	1
Oeu003019.1	rcu:RCOM_1381930	K13449	pathogenesis-related protein 1	CHO	4	1
Oeu003019.1	rcu:RCOM_1381930	K13449	pathogenesis-related protein 1	CHO	2	1
Oeu003019.1	rcu:RCOM_1381930	K13449	pathogenesis-related protein 1	KO	3	1
Oeu003019.1	rcu:RCOM_1381930	K13449	pathogenesis-related protein 1	KO	2	1
Oeu003129.1	--	--	--	CHO	3	1
Oeu003129.1	--	--	--	CHO	2	1
Oeu003129.1	--	--	--	KO	4	1
Oeu003129.1	--	--	--	KO	2	1
Oeu003129.1	--	--	--	CHO	4	1
Oeu003129.1	--	--	--	KO	3	1
Oeu003182.1	vvi:100268043	K02876	large subunit ribosomal protein L15	KO	4	1
Oeu003182.1	vvi:100268043	K02876	large subunit ribosomal protein L15	KO	3	1
Oeu003182.1	vvi:100268043	K02876	large subunit ribosomal protein L15	CHO	4	1
Oeu003182.1	vvi:100268043	K02876	large subunit ribosomal protein L15	CHO	2	1
Oeu003182.1	vvi:100268043	K02876	large subunit ribosomal protein L15	CHO	3	1
Oeu003182.1	vvi:100268043	K02876	large subunit ribosomal protein L15	KO	2	1
Oeu003191.2	--	--	--	CHO	2	1
Oeu003191.2	--	--	--	KO	2	1
Oeu003191.2	--	--	--	KO	4	1
Oeu003191.2	--	--	--	KO	3	1
Oeu003191.2	--	--	--	CHO	4	1
Oeu003191.2	--	--	--	CHO	3	1
Oeu003197.1	sbi:SORBI_01g001220	K13030	cyanohydrin beta-glucosyltransferase	CHO	4	1
Oeu003197.1	sbi:SORBI_01g001220	K13030	cyanohydrin beta-glucosyltransferase	KO	2	1
Oeu003197.1	sbi:SORBI_01g001220	K13030	cyanohydrin beta-glucosyltransferase	KO	4	1
Oeu003197.1	sbi:SORBI_01g001220	K13030	cyanohydrin beta-glucosyltransferase	CHO	3	1
Oeu003197.1	sbi:SORBI_01g001220	K13030	cyanohydrin beta-glucosyltransferase	CHO	2	1
Oeu003197.1	sbi:SORBI_01g001220	K13030	cyanohydrin beta-glucosyltransferase	KO	3	1
Oeu003202.1	--	--	--	KO	3	1
Oeu003202.1	--	--	--	CHO	3	1
Oeu003202.1	--	--	--	KO	2	1
Oeu003202.1	--	--	--	CHO	4	1
Oeu003202.1	--	--	--	KO	4	1
Oeu003202.1	--	--	--	CHO	2	1
Oeu003215.1	sbi:SORBI_03g032560	K02218	casein kinase 1	CHO	3	1
Oeu003215.1	sbi:SORBI_03g032560	K02218	casein kinase 1	CHO	4	1
Oeu003215.1	sbi:SORBI_03g032560	K02218	casein kinase 1	KO	3	1
Oeu003215.1	sbi:SORBI_03g032560	K02218	casein kinase 1	KO	4	1
Oeu003215.1	sbi:SORBI_03g032560	K02218	casein kinase 1	KO	2	1
Oeu003215.1	sbi:SORBI_03g032560	K02218	casein kinase 1	CHO	2	1
Oeu003219.1	vvi:100246957	K12501	homogentisate solanesyltransferase	CHO	3	1
Oeu003219.1	vvi:100246957	K12501	homogentisate solanesyltransferase	KO	3	1
Oeu003219.1	vvi:100246957	K12501	homogentisate solanesyltransferase	CHO	2	1
Oeu003219.1	vvi:100246957	K12501	homogentisate solanesyltransferase	KO	2	1
Oeu003219.1	vvi:100246957	K12501	homogentisate solanesyltransferase	CHO	4	1
Oeu003219.1	vvi:100246957	K12501	homogentisate solanesyltransferase	KO	4	1
Oeu003262.1	afm:AFUA_7G07100	K00777	--	CHO	4	1
Oeu003262.1	afm:AFUA_7G07100	K00777	--	KO	3	1
Oeu003262.1	afm:AFUA_7G07100	K00777	--	CHO	2	1
Oeu003262.1	afm:AFUA_7G07100	K00777	--	CHO	3	1
Oeu003262.1	afm:AFUA_7G07100	K00777	--	KO	4	1
Oeu003262.1	afm:AFUA_7G07100	K00777	--	KO	2	1
Oeu003334.1	vcn:VOLCADRAFT_103251	K00861	riboflavin kinase	KO	4	1
Oeu003334.1	vcn:VOLCADRAFT_103251	K00861	riboflavin kinase	CHO	4	1
Oeu003334.1	vcn:VOLCADRAFT_103251	K00861	riboflavin kinase	KO	2	1
Oeu003334.1	vcn:VOLCADRAFT_103251	K00861	riboflavin kinase	KO	3	1
Oeu003334.1	vcn:VOLCADRAFT_103251	K00861	riboflavin kinase	CHO	3	1
Oeu003334.1	vcn:VOLCADRAFT_103251	K00861	riboflavin kinase	CHO	2	1
Oeu003404.1	pno:SNOG_09508	K08735	DNA mismatch repair protein MSH2	KO	2	1
Oeu003404.1	pno:SNOG_09508	K08735	DNA mismatch repair protein MSH2	CHO	2	1
Oeu003404.1	pno:SNOG_09508	K08735	DNA mismatch repair protein MSH2	KO	3	1
Oeu003404.1	pno:SNOG_09508	K08735	DNA mismatch repair protein MSH2	CHO	4	1
Oeu003404.1	pno:SNOG_09508	K08735	DNA mismatch repair protein MSH2	KO	4	1
Oeu003404.1	pno:SNOG_09508	K08735	DNA mismatch repair protein MSH2	CHO	3	1
Oeu003419.1	--	--	--	KO	3	1
Oeu003419.1	--	--	--	KO	4	1
Oeu003419.1	--	--	--	CHO	3	1
Oeu003419.1	--	--	--	KO	2	1
Oeu003419.1	--	--	--	CHO	2	1
Oeu003419.1	--	--	--	CHO	4	1
Oeu003421.1	rcu:RCOM_0864470	K13422	transcription factor MYC2	CHO	4	1
Oeu003421.1	rcu:RCOM_0864470	K13422	transcription factor MYC2	CHO	3	1
Oeu003421.1	rcu:RCOM_0864470	K13422	transcription factor MYC2	KO	4	1
Oeu003421.1	rcu:RCOM_0864470	K13422	transcription factor MYC2	KO	2	1
Oeu003421.1	rcu:RCOM_0864470	K13422	transcription factor MYC2	KO	3	1
Oeu003421.1	rcu:RCOM_0864470	K13422	transcription factor MYC2	CHO	2	1
Oeu003425.1	pop:POPTR_679968	K13412	calcium-dependent protein kinase	CHO	2	1
Oeu003425.1	pop:POPTR_679968	K13412	calcium-dependent protein kinase	KO	3	1
Oeu003425.1	pop:POPTR_679968	K13412	calcium-dependent protein kinase	KO	4	1
Oeu003425.1	pop:POPTR_679968	K13412	calcium-dependent protein kinase	KO	2	1
Oeu003425.1	pop:POPTR_679968	K13412	calcium-dependent protein kinase	CHO	4	1
Oeu003425.1	pop:POPTR_679968	K13412	calcium-dependent protein kinase	CHO	3	1
Oeu003478.1	pop:POPTR_663797	K08679	UDP-glucuronate 4-epimerase	KO	2	1
Oeu003478.1	pop:POPTR_663797	K08679	UDP-glucuronate 4-epimerase	CHO	4	1
Oeu003478.1	pop:POPTR_663797	K08679	UDP-glucuronate 4-epimerase	CHO	2	1
Oeu003478.1	pop:POPTR_663797	K08679	UDP-glucuronate 4-epimerase	CHO	3	1
Oeu003478.1	pop:POPTR_663797	K08679	UDP-glucuronate 4-epimerase	KO	3	1
Oeu003478.1	pop:POPTR_663797	K08679	UDP-glucuronate 4-epimerase	KO	4	1
Oeu003570.1	--	--	--	KO	2	1
Oeu003570.1	--	--	--	CHO	4	1
Oeu003570.1	--	--	--	KO	3	1
Oeu003570.1	--	--	--	CHO	3	1
Oeu003570.1	--	--	--	KO	4	1
Oeu003570.1	--	--	--	CHO	2	1
Oeu003627.2	ath:AT1G09530	K12126	phytochrome-interacting factor 3	CHO	4	1
Oeu003627.2	ath:AT1G09530	K12126	phytochrome-interacting factor 3	KO	3	1
Oeu003627.2	ath:AT1G09530	K12126	phytochrome-interacting factor 3	KO	4	1
Oeu003627.2	ath:AT1G09530	K12126	phytochrome-interacting factor 3	CHO	2	1
Oeu003627.2	ath:AT1G09530	K12126	phytochrome-interacting factor 3	CHO	3	1
Oeu003627.2	ath:AT1G09530	K12126	phytochrome-interacting factor 3	KO	2	1
Oeu003634.1	--	--	--	CHO	3	1
Oeu003634.1	--	--	--	CHO	2	1
Oeu003634.1	--	--	--	KO	2	1
Oeu003634.1	--	--	--	CHO	4	1
Oeu003634.1	--	--	--	KO	4	1
Oeu003634.1	--	--	--	KO	3	1
Oeu003635.1	pop:POPTR_717001	K02221	YggT family protein	KO	3	1
Oeu003635.1	pop:POPTR_717001	K02221	YggT family protein	KO	4	1
Oeu003635.1	pop:POPTR_717001	K02221	YggT family protein	CHO	2	1
Oeu003635.1	pop:POPTR_717001	K02221	YggT family protein	CHO	3	1
Oeu003635.1	pop:POPTR_717001	K02221	YggT family protein	KO	2	1
Oeu003635.1	pop:POPTR_717001	K02221	YggT family protein	CHO	4	1
Oeu003656.1	--	--	--	CHO	4	1
Oeu003656.1	--	--	--	KO	2	1
Oeu003656.1	--	--	--	KO	3	1
Oeu003656.1	--	--	--	KO	4	1
Oeu003656.1	--	--	--	CHO	3	1
Oeu003656.1	--	--	--	CHO	2	1
Oeu003665.1	ppp:PHYPADRAFT_95922	K13105	proline-rich protein PRCC	CHO	3	1
Oeu003665.1	ppp:PHYPADRAFT_95922	K13105	proline-rich protein PRCC	CHO	2	1
Oeu003665.1	ppp:PHYPADRAFT_95922	K13105	proline-rich protein PRCC	CHO	4	1
Oeu003665.1	ppp:PHYPADRAFT_95922	K13105	proline-rich protein PRCC	KO	2	1
Oeu003665.1	ppp:PHYPADRAFT_95922	K13105	proline-rich protein PRCC	KO	3	1
Oeu003665.1	ppp:PHYPADRAFT_95922	K13105	proline-rich protein PRCC	KO	4	1
Oeu003685.1	pop:POPTR_827713	K02932	large subunit ribosomal protein L5e	CHO	2	1
Oeu003685.1	pop:POPTR_827713	K02932	large subunit ribosomal protein L5e	KO	4	1
Oeu003685.1	pop:POPTR_827713	K02932	large subunit ribosomal protein L5e	KO	3	1
Oeu003685.1	pop:POPTR_827713	K02932	large subunit ribosomal protein L5e	CHO	4	1
Oeu003685.1	pop:POPTR_827713	K02932	large subunit ribosomal protein L5e	CHO	3	1
Oeu003685.1	pop:POPTR_827713	K02932	large subunit ribosomal protein L5e	KO	2	1
Oeu003695.1	dre:394107	K13201	nucleolysin TIAR	CHO	3	1
Oeu003695.1	dre:394107	K13201	nucleolysin TIAR	CHO	4	1
Oeu003695.1	dre:394107	K13201	nucleolysin TIAR	KO	3	1
Oeu003695.1	dre:394107	K13201	nucleolysin TIAR	CHO	2	1
Oeu003695.1	dre:394107	K13201	nucleolysin TIAR	KO	2	1
Oeu003695.1	dre:394107	K13201	nucleolysin TIAR	KO	4	1
Oeu003698.1	ath:AT3G05120	K14493	gibberellin receptor GID1	KO	4	1
Oeu003698.1	ath:AT3G05120	K14493	gibberellin receptor GID1	CHO	3	1
Oeu003698.1	ath:AT3G05120	K14493	gibberellin receptor GID1	KO	2	1
Oeu003698.1	ath:AT3G05120	K14493	gibberellin receptor GID1	CHO	2	1
Oeu003698.1	ath:AT3G05120	K14493	gibberellin receptor GID1	KO	3	1
Oeu003698.1	ath:AT3G05120	K14493	gibberellin receptor GID1	CHO	4	1
Oeu003718.1	ppl:POSPLDRAFT_95708	K07253	phenylpyruvate tautomerase	KO	3	1
Oeu003718.1	ppl:POSPLDRAFT_95708	K07253	phenylpyruvate tautomerase	CHO	4	1
Oeu003718.1	ppl:POSPLDRAFT_95708	K07253	phenylpyruvate tautomerase	CHO	3	1
Oeu003718.1	ppl:POSPLDRAFT_95708	K07253	phenylpyruvate tautomerase	KO	4	1
Oeu003718.1	ppl:POSPLDRAFT_95708	K07253	phenylpyruvate tautomerase	KO	2	1
Oeu003718.1	ppl:POSPLDRAFT_95708	K07253	phenylpyruvate tautomerase	CHO	2	1
Oeu003728.1	pop:POPTR_719769	K10703	3-hydroxy acyl-CoA dehydratase	KO	4	1
Oeu003728.1	pop:POPTR_719769	K10703	3-hydroxy acyl-CoA dehydratase	CHO	3	1
Oeu003728.1	pop:POPTR_719769	K10703	3-hydroxy acyl-CoA dehydratase	KO	2	1
Oeu003728.1	pop:POPTR_719769	K10703	3-hydroxy acyl-CoA dehydratase	KO	3	1
Oeu003728.1	pop:POPTR_719769	K10703	3-hydroxy acyl-CoA dehydratase	CHO	2	1
Oeu003728.1	pop:POPTR_719769	K10703	3-hydroxy acyl-CoA dehydratase	CHO	4	1
Oeu003737.1	--	--	--	CHO	3	1
Oeu003737.1	--	--	--	KO	2	1
Oeu003737.1	--	--	--	KO	4	1
Oeu003737.1	--	--	--	KO	3	1
Oeu003737.1	--	--	--	CHO	2	1
Oeu003737.1	--	--	--	CHO	4	1
Oeu003780.1	ota:Ot04g01710	K01598	phosphopantothenoylcysteine decarboxylase	KO	2	1
Oeu003780.1	ota:Ot04g01710	K01598	phosphopantothenoylcysteine decarboxylase	CHO	2	1
Oeu003780.1	ota:Ot04g01710	K01598	phosphopantothenoylcysteine decarboxylase	KO	4	1
Oeu003780.1	ota:Ot04g01710	K01598	phosphopantothenoylcysteine decarboxylase	CHO	3	1
Oeu003780.1	ota:Ot04g01710	K01598	phosphopantothenoylcysteine decarboxylase	CHO	4	1
Oeu003780.1	ota:Ot04g01710	K01598	phosphopantothenoylcysteine decarboxylase	KO	3	1
Oeu003854.1	rcu:RCOM_1321820	K00549	5-methyltetrahydropteroyltriglutamate--homocysteine methyltransferase	CHO	4	1
Oeu003854.1	rcu:RCOM_1321820	K00549	5-methyltetrahydropteroyltriglutamate--homocysteine methyltransferase	KO	3	1
Oeu003854.1	rcu:RCOM_1321820	K00549	5-methyltetrahydropteroyltriglutamate--homocysteine methyltransferase	KO	4	1
Oeu003854.1	rcu:RCOM_1321820	K00549	5-methyltetrahydropteroyltriglutamate--homocysteine methyltransferase	CHO	2	1
Oeu003854.1	rcu:RCOM_1321820	K00549	5-methyltetrahydropteroyltriglutamate--homocysteine methyltransferase	KO	2	1
Oeu003854.1	rcu:RCOM_1321820	K00549	5-methyltetrahydropteroyltriglutamate--homocysteine methyltransferase	CHO	3	1
Oeu003909.1	dha:DEHA2G18766g	K01210	glucan 1,3-beta-glucosidase	KO	4	1
Oeu003909.1	dha:DEHA2G18766g	K01210	glucan 1,3-beta-glucosidase	CHO	2	1
Oeu003909.1	dha:DEHA2G18766g	K01210	glucan 1,3-beta-glucosidase	CHO	3	1
Oeu003909.1	dha:DEHA2G18766g	K01210	glucan 1,3-beta-glucosidase	KO	3	1
Oeu003909.1	dha:DEHA2G18766g	K01210	glucan 1,3-beta-glucosidase	CHO	4	1
Oeu003909.1	dha:DEHA2G18766g	K01210	glucan 1,3-beta-glucosidase	KO	2	1
Oeu003918.1	vvi:100243162	K12874	intron-binding protein aquarius	CHO	4	1
Oeu003918.1	vvi:100243162	K12874	intron-binding protein aquarius	KO	4	1
Oeu003918.1	vvi:100243162	K12874	intron-binding protein aquarius	CHO	3	1
Oeu003918.1	vvi:100243162	K12874	intron-binding protein aquarius	KO	3	1
Oeu003918.1	vvi:100243162	K12874	intron-binding protein aquarius	KO	2	1
Oeu003918.1	vvi:100243162	K12874	intron-binding protein aquarius	CHO	2	1
Oeu003939.3	rcu:RCOM_0608890	K06269	protein phosphatase 1, catalytic subunit	CHO	3	1
Oeu003939.3	rcu:RCOM_0608890	K06269	protein phosphatase 1, catalytic subunit	CHO	4	1
Oeu003939.3	rcu:RCOM_0608890	K06269	protein phosphatase 1, catalytic subunit	CHO	2	1
Oeu003939.3	rcu:RCOM_0608890	K06269	protein phosphatase 1, catalytic subunit	KO	2	1
Oeu003939.3	rcu:RCOM_0608890	K06269	protein phosphatase 1, catalytic subunit	KO	3	1
Oeu003939.3	rcu:RCOM_0608890	K06269	protein phosphatase 1, catalytic subunit	KO	4	1
Oeu003963.1	mbr:MONBRDRAFT_27193	K03515	DNA repair protein REV1	CHO	4	1
Oeu003963.1	mbr:MONBRDRAFT_27193	K03515	DNA repair protein REV1	KO	3	1
Oeu003963.1	mbr:MONBRDRAFT_27193	K03515	DNA repair protein REV1	KO	2	1
Oeu003963.1	mbr:MONBRDRAFT_27193	K03515	DNA repair protein REV1	CHO	2	1
Oeu003963.1	mbr:MONBRDRAFT_27193	K03515	DNA repair protein REV1	KO	4	1
Oeu003963.1	mbr:MONBRDRAFT_27193	K03515	DNA repair protein REV1	CHO	3	1
Oeu003966.1	hsa:55728	K01567	--	KO	2	1
Oeu003966.1	hsa:55728	K01567	--	CHO	2	1
Oeu003966.1	hsa:55728	K01567	--	KO	3	1
Oeu003966.1	hsa:55728	K01567	--	KO	4	1
Oeu003966.1	hsa:55728	K01567	--	CHO	3	1
Oeu003966.1	hsa:55728	K01567	--	CHO	4	1
Oeu003989.1	nve:NEMVE_v1g158178	K08955	ATP-dependent metalloprotease	CHO	3	1
Oeu003989.1	nve:NEMVE_v1g158178	K08955	ATP-dependent metalloprotease	KO	4	1
Oeu003989.1	nve:NEMVE_v1g158178	K08955	ATP-dependent metalloprotease	KO	2	1
Oeu003989.1	nve:NEMVE_v1g158178	K08955	ATP-dependent metalloprotease	CHO	2	1
Oeu003989.1	nve:NEMVE_v1g158178	K08955	ATP-dependent metalloprotease	CHO	4	1
Oeu003989.1	nve:NEMVE_v1g158178	K08955	ATP-dependent metalloprotease	KO	3	1
Oeu003998.1	--	--	--	KO	4	1
Oeu003998.1	--	--	--	CHO	4	1
Oeu003998.1	--	--	--	CHO	3	1
Oeu003998.1	--	--	--	KO	3	1
Oeu003998.1	--	--	--	CHO	2	1
Oeu003998.1	--	--	--	KO	2	1
Oeu004009.1	--	--	--	CHO	3	1
Oeu004009.1	--	--	--	CHO	4	1
Oeu004009.1	--	--	--	KO	3	1
Oeu004009.1	--	--	--	CHO	2	1
Oeu004009.1	--	--	--	KO	4	1
Oeu004009.1	--	--	--	KO	2	1
Oeu004010.1	--	--	--	KO	2	1
Oeu004010.1	--	--	--	CHO	4	1
Oeu004010.1	--	--	--	CHO	2	1
Oeu004010.1	--	--	--	CHO	3	1
Oeu004010.1	--	--	--	KO	3	1
Oeu004010.1	--	--	--	KO	4	1
Oeu004021.1	--	--	--	KO	4	1
Oeu004021.1	--	--	--	CHO	2	1
Oeu004021.1	--	--	--	CHO	3	1
Oeu004021.1	--	--	--	KO	2	1
Oeu004021.1	--	--	--	KO	3	1
Oeu004021.1	--	--	--	CHO	4	1
Oeu004027.2	ppp:PHYPADRAFT_118478	K14493	gibberellin receptor GID1	KO	2	1
Oeu004027.2	ppp:PHYPADRAFT_118478	K14493	gibberellin receptor GID1	CHO	3	1
Oeu004027.2	ppp:PHYPADRAFT_118478	K14493	gibberellin receptor GID1	KO	3	1
Oeu004027.2	ppp:PHYPADRAFT_118478	K14493	gibberellin receptor GID1	CHO	4	1
Oeu004027.2	ppp:PHYPADRAFT_118478	K14493	gibberellin receptor GID1	CHO	2	1
Oeu004027.2	ppp:PHYPADRAFT_118478	K14493	gibberellin receptor GID1	KO	4	1
Oeu004066.1	ang:ANI_1_1318014	K00326	cytochrome-b5 reductase	KO	4	1
Oeu004066.1	ang:ANI_1_1318014	K00326	cytochrome-b5 reductase	CHO	3	1
Oeu004066.1	ang:ANI_1_1318014	K00326	cytochrome-b5 reductase	CHO	4	1
Oeu004066.1	ang:ANI_1_1318014	K00326	cytochrome-b5 reductase	CHO	2	1
Oeu004066.1	ang:ANI_1_1318014	K00326	cytochrome-b5 reductase	KO	3	1
Oeu004066.1	ang:ANI_1_1318014	K00326	cytochrome-b5 reductase	KO	2	1
Oeu004071.3	--	--	--	CHO	3	1
Oeu004071.3	--	--	--	KO	2	1
Oeu004071.3	--	--	--	CHO	4	1
Oeu004071.3	--	--	--	KO	4	1
Oeu004071.3	--	--	--	CHO	2	1
Oeu004071.3	--	--	--	KO	3	1
Oeu004074.1	mdo:100011001	K07884	Ras-related protein Rab-3D	CHO	2	1
Oeu004074.1	mdo:100011001	K07884	Ras-related protein Rab-3D	KO	4	1
Oeu004074.1	mdo:100011001	K07884	Ras-related protein Rab-3D	CHO	4	1
Oeu004074.1	mdo:100011001	K07884	Ras-related protein Rab-3D	KO	3	1
Oeu004074.1	mdo:100011001	K07884	Ras-related protein Rab-3D	CHO	3	1
Oeu004074.1	mdo:100011001	K07884	Ras-related protein Rab-3D	KO	2	1
Oeu004117.1	--	--	--	KO	2	1
Oeu004117.1	--	--	--	CHO	4	1
Oeu004117.1	--	--	--	KO	4	1
Oeu004117.1	--	--	--	CHO	3	1
Oeu004117.1	--	--	--	KO	3	1
Oeu004117.1	--	--	--	CHO	2	1
Oeu004136.2	dre:402858	K13189	RNA-binding protein 14	CHO	2	1
Oeu004136.2	dre:402858	K13189	RNA-binding protein 14	CHO	3	1
Oeu004136.2	dre:402858	K13189	RNA-binding protein 14	CHO	4	1
Oeu004136.2	dre:402858	K13189	RNA-binding protein 14	KO	3	1
Oeu004136.2	dre:402858	K13189	RNA-binding protein 14	KO	4	1
Oeu004136.2	dre:402858	K13189	RNA-binding protein 14	KO	2	1
Oeu004143.1	--	--	--	CHO	4	1
Oeu004143.1	--	--	--	KO	2	1
Oeu004143.1	--	--	--	KO	4	1
Oeu004143.1	--	--	--	CHO	3	1
Oeu004143.1	--	--	--	CHO	2	1
Oeu004143.1	--	--	--	KO	3	1
Oeu004144.1	--	--	--	CHO	3	1
Oeu004144.1	--	--	--	CHO	4	1
Oeu004144.1	--	--	--	KO	4	1
Oeu004144.1	--	--	--	CHO	2	1
Oeu004144.1	--	--	--	KO	3	1
Oeu004144.1	--	--	--	KO	2	1
Oeu004173.2	--	--	--	CHO	2	1
Oeu004173.2	--	--	--	CHO	3	1
Oeu004173.2	--	--	--	KO	2	1
Oeu004173.2	--	--	--	KO	3	1
Oeu004173.2	--	--	--	KO	4	1
Oeu004173.2	--	--	--	CHO	4	1
Oeu004184.2	--	--	--	KO	2	1
Oeu004184.2	--	--	--	CHO	4	1
Oeu004184.2	--	--	--	CHO	2	1
Oeu004184.2	--	--	--	CHO	3	1
Oeu004184.2	--	--	--	KO	4	1
Oeu004184.2	--	--	--	KO	3	1
Oeu004292.1	sbi:SORBI_06g031900	K14486	auxin response factor	CHO	4	1
Oeu004292.1	sbi:SORBI_06g031900	K14486	auxin response factor	CHO	3	1
Oeu004292.1	sbi:SORBI_06g031900	K14486	auxin response factor	KO	2	1
Oeu004292.1	sbi:SORBI_06g031900	K14486	auxin response factor	KO	3	1
Oeu004292.1	sbi:SORBI_06g031900	K14486	auxin response factor	KO	4	1
Oeu004292.1	sbi:SORBI_06g031900	K14486	auxin response factor	CHO	2	1
Oeu004339.2	pop:POPTR_597671	K04354	protein phosphatase 2 (formerly 2A), regulatory subunit B	KO	2	1
Oeu004339.2	pop:POPTR_597671	K04354	protein phosphatase 2 (formerly 2A), regulatory subunit B	CHO	2	1
Oeu004339.2	pop:POPTR_597671	K04354	protein phosphatase 2 (formerly 2A), regulatory subunit B	CHO	4	1
Oeu004339.2	pop:POPTR_597671	K04354	protein phosphatase 2 (formerly 2A), regulatory subunit B	KO	3	1
Oeu004339.2	pop:POPTR_597671	K04354	protein phosphatase 2 (formerly 2A), regulatory subunit B	KO	4	1
Oeu004339.2	pop:POPTR_597671	K04354	protein phosphatase 2 (formerly 2A), regulatory subunit B	CHO	3	1
Oeu004392.1	--	--	--	CHO	4	1
Oeu004392.1	--	--	--	KO	2	1
Oeu004392.1	--	--	--	KO	3	1
Oeu004392.1	--	--	--	KO	4	1
Oeu004392.1	--	--	--	CHO	2	1
Oeu004392.1	--	--	--	CHO	3	1
Oeu004446.1	tad:TRIADDRAFT_24805	K04428	mitogen-activated protein kinase kinase kinase 4	KO	3	1
Oeu004446.1	tad:TRIADDRAFT_24805	K04428	mitogen-activated protein kinase kinase kinase 4	CHO	3	1
Oeu004446.1	tad:TRIADDRAFT_24805	K04428	mitogen-activated protein kinase kinase kinase 4	CHO	4	1
Oeu004446.1	tad:TRIADDRAFT_24805	K04428	mitogen-activated protein kinase kinase kinase 4	KO	2	1
Oeu004446.1	tad:TRIADDRAFT_24805	K04428	mitogen-activated protein kinase kinase kinase 4	CHO	2	1
Oeu004446.1	tad:TRIADDRAFT_24805	K04428	mitogen-activated protein kinase kinase kinase 4	KO	4	1
Oeu004469.1	pop:POPTR_565108	K09497	T-complex protein 1 subunit epsilon	KO	2	1
Oeu004469.1	pop:POPTR_565108	K09497	T-complex protein 1 subunit epsilon	CHO	2	1
Oeu004469.1	pop:POPTR_565108	K09497	T-complex protein 1 subunit epsilon	CHO	4	1
Oeu004469.1	pop:POPTR_565108	K09497	T-complex protein 1 subunit epsilon	KO	3	1
Oeu004469.1	pop:POPTR_565108	K09497	T-complex protein 1 subunit epsilon	KO	4	1
Oeu004469.1	pop:POPTR_565108	K09497	T-complex protein 1 subunit epsilon	CHO	3	1
Oeu004543.1	cel:C01G6.4	K11980	E3 ubiquitin-protein ligase RNF11	CHO	4	1
Oeu004543.1	cel:C01G6.4	K11980	E3 ubiquitin-protein ligase RNF11	KO	2	1
Oeu004543.1	cel:C01G6.4	K11980	E3 ubiquitin-protein ligase RNF11	KO	4	1
Oeu004543.1	cel:C01G6.4	K11980	E3 ubiquitin-protein ligase RNF11	KO	3	1
Oeu004543.1	cel:C01G6.4	K11980	E3 ubiquitin-protein ligase RNF11	CHO	3	1
Oeu004543.1	cel:C01G6.4	K11980	E3 ubiquitin-protein ligase RNF11	CHO	2	1
Oeu004549.1	ppp:PHYPADRAFT_235432	K14494	DELLA protein	CHO	4	1
Oeu004549.1	ppp:PHYPADRAFT_235432	K14494	DELLA protein	CHO	3	1
Oeu004549.1	ppp:PHYPADRAFT_235432	K14494	DELLA protein	CHO	2	1
Oeu004549.1	ppp:PHYPADRAFT_235432	K14494	DELLA protein	KO	4	1
Oeu004549.1	ppp:PHYPADRAFT_235432	K14494	DELLA protein	KO	3	1
Oeu004549.1	ppp:PHYPADRAFT_235432	K14494	DELLA protein	KO	2	1
Oeu004556.1	mdo:100033363	K05287	phosphatidylinositol glycan, class F	CHO	4	1
Oeu004556.1	mdo:100033363	K05287	phosphatidylinositol glycan, class F	KO	4	1
Oeu004556.1	mdo:100033363	K05287	phosphatidylinositol glycan, class F	KO	2	1
Oeu004556.1	mdo:100033363	K05287	phosphatidylinositol glycan, class F	CHO	2	1
Oeu004556.1	mdo:100033363	K05287	phosphatidylinositol glycan, class F	KO	3	1
Oeu004556.1	mdo:100033363	K05287	phosphatidylinositol glycan, class F	CHO	3	1
Oeu004586.1	--	--	--	CHO	2	1
Oeu004586.1	--	--	--	KO	4	1
Oeu004586.1	--	--	--	CHO	3	1
Oeu004586.1	--	--	--	KO	2	1
Oeu004586.1	--	--	--	CHO	4	1
Oeu004586.1	--	--	--	KO	3	1
Oeu004596.1	sbi:SORBI_01g019980	K14491	two-component response regulator ARR-B family	CHO	4	1
Oeu004596.1	sbi:SORBI_01g019980	K14491	two-component response regulator ARR-B family	KO	2	1
Oeu004596.1	sbi:SORBI_01g019980	K14491	two-component response regulator ARR-B family	CHO	2	1
Oeu004596.1	sbi:SORBI_01g019980	K14491	two-component response regulator ARR-B family	CHO	3	1
Oeu004596.1	sbi:SORBI_01g019980	K14491	two-component response regulator ARR-B family	KO	3	1
Oeu004596.1	sbi:SORBI_01g019980	K14491	two-component response regulator ARR-B family	KO	4	1
Oeu004612.1	--	--	--	CHO	3	1
Oeu004612.1	--	--	--	KO	2	1
Oeu004612.1	--	--	--	CHO	4	1
Oeu004612.1	--	--	--	KO	4	1
Oeu004612.1	--	--	--	CHO	2	1
Oeu004612.1	--	--	--	KO	3	1
Oeu004614.2	rcu:RCOM_0085060	K13917	--	KO	2	1
Oeu004614.2	rcu:RCOM_0085060	K13917	--	KO	3	1
Oeu004614.2	rcu:RCOM_0085060	K13917	--	KO	4	1
Oeu004614.2	rcu:RCOM_0085060	K13917	--	CHO	2	1
Oeu004614.2	rcu:RCOM_0085060	K13917	--	CHO	3	1
Oeu004614.2	rcu:RCOM_0085060	K13917	--	CHO	4	1
Oeu004630.1	--	--	--	KO	4	1
Oeu004630.1	--	--	--	CHO	3	1
Oeu004630.1	--	--	--	CHO	4	1
Oeu004630.1	--	--	--	KO	2	1
Oeu004630.1	--	--	--	CHO	2	1
Oeu004630.1	--	--	--	KO	3	1
Oeu004683.2	rcu:RCOM_0864470	K13422	transcription factor MYC2	KO	3	1
Oeu004683.2	rcu:RCOM_0864470	K13422	transcription factor MYC2	KO	2	1
Oeu004683.2	rcu:RCOM_0864470	K13422	transcription factor MYC2	CHO	2	1
Oeu004683.2	rcu:RCOM_0864470	K13422	transcription factor MYC2	CHO	3	1
Oeu004683.2	rcu:RCOM_0864470	K13422	transcription factor MYC2	CHO	4	1
Oeu004683.2	rcu:RCOM_0864470	K13422	transcription factor MYC2	KO	4	1
Oeu004690.1	--	--	--	CHO	3	1
Oeu004690.1	--	--	--	KO	2	1
Oeu004690.1	--	--	--	KO	3	1
Oeu004690.1	--	--	--	CHO	2	1
Oeu004690.1	--	--	--	KO	4	1
Oeu004690.1	--	--	--	CHO	4	1
Oeu004692.1	--	--	--	CHO	4	1
Oeu004692.1	--	--	--	CHO	2	1
Oeu004692.1	--	--	--	KO	4	1
Oeu004692.1	--	--	--	KO	3	1
Oeu004692.1	--	--	--	KO	2	1
Oeu004692.1	--	--	--	CHO	3	1
Oeu004743.1	--	--	--	KO	3	1
Oeu004743.1	--	--	--	CHO	3	1
Oeu004743.1	--	--	--	CHO	2	1
Oeu004743.1	--	--	--	KO	2	1
Oeu004743.1	--	--	--	CHO	4	1
Oeu004743.1	--	--	--	KO	4	1
Oeu004808.2	pop:POPTR_821153	K02154	V-type H+-transporting ATPase subunit I	CHO	3	1
Oeu004808.2	pop:POPTR_821153	K02154	V-type H+-transporting ATPase subunit I	CHO	2	1
Oeu004808.2	pop:POPTR_821153	K02154	V-type H+-transporting ATPase subunit I	KO	3	1
Oeu004808.2	pop:POPTR_821153	K02154	V-type H+-transporting ATPase subunit I	CHO	4	1
Oeu004808.2	pop:POPTR_821153	K02154	V-type H+-transporting ATPase subunit I	KO	2	1
Oeu004808.2	pop:POPTR_821153	K02154	V-type H+-transporting ATPase subunit I	KO	4	1
Oeu004813.1	--	--	--	CHO	3	1
Oeu004813.1	--	--	--	KO	4	1
Oeu004813.1	--	--	--	KO	3	1
Oeu004813.1	--	--	--	CHO	2	1
Oeu004813.1	--	--	--	KO	2	1
Oeu004813.1	--	--	--	CHO	4	1
Oeu004824.1	bfu:BC1G_12110	K11770	chromatin structure-remodeling complex subunit SFH1	KO	4	1
Oeu004824.1	bfu:BC1G_12110	K11770	chromatin structure-remodeling complex subunit SFH1	CHO	2	1
Oeu004824.1	bfu:BC1G_12110	K11770	chromatin structure-remodeling complex subunit SFH1	KO	2	1
Oeu004824.1	bfu:BC1G_12110	K11770	chromatin structure-remodeling complex subunit SFH1	CHO	4	1
Oeu004824.1	bfu:BC1G_12110	K11770	chromatin structure-remodeling complex subunit SFH1	CHO	3	1
Oeu004824.1	bfu:BC1G_12110	K11770	chromatin structure-remodeling complex subunit SFH1	KO	3	1
Oeu004826.1	pop:POPTR_764544	K13545	red chlorophyll catabolite reductase	CHO	4	1
Oeu004826.1	pop:POPTR_764544	K13545	red chlorophyll catabolite reductase	CHO	3	1
Oeu004826.1	pop:POPTR_764544	K13545	red chlorophyll catabolite reductase	KO	4	1
Oeu004826.1	pop:POPTR_764544	K13545	red chlorophyll catabolite reductase	CHO	2	1
Oeu004826.1	pop:POPTR_764544	K13545	red chlorophyll catabolite reductase	KO	3	1
Oeu004826.1	pop:POPTR_764544	K13545	red chlorophyll catabolite reductase	KO	2	1
Oeu004870.3	ath:AT3G50530	K00924	--	KO	3	1
Oeu004870.3	ath:AT3G50530	K00924	--	KO	2	1
Oeu004870.3	ath:AT3G50530	K00924	--	CHO	4	1
Oeu004870.3	ath:AT3G50530	K00924	--	CHO	2	1
Oeu004870.3	ath:AT3G50530	K00924	--	CHO	3	1
Oeu004870.3	ath:AT3G50530	K00924	--	KO	4	1
Oeu004889.1	ath:AT4G37150	K08233	polyneuridine-aldehyde esterase	CHO	4	1
Oeu004889.1	ath:AT4G37150	K08233	polyneuridine-aldehyde esterase	CHO	3	1
Oeu004889.1	ath:AT4G37150	K08233	polyneuridine-aldehyde esterase	KO	3	1
Oeu004889.1	ath:AT4G37150	K08233	polyneuridine-aldehyde esterase	KO	2	1
Oeu004889.1	ath:AT4G37150	K08233	polyneuridine-aldehyde esterase	KO	4	1
Oeu004889.1	ath:AT4G37150	K08233	polyneuridine-aldehyde esterase	CHO	2	1
Oeu004908.1	--	--	--	KO	2	1
Oeu004908.1	--	--	--	KO	3	1
Oeu004908.1	--	--	--	CHO	4	1
Oeu004908.1	--	--	--	KO	4	1
Oeu004908.1	--	--	--	CHO	2	1
Oeu004908.1	--	--	--	CHO	3	1
Oeu004916.1	vvi:100244803	K11714	rhamnogalacturonan II specific xylosyltransferase	CHO	4	1
Oeu004916.1	vvi:100244803	K11714	rhamnogalacturonan II specific xylosyltransferase	KO	4	1
Oeu004916.1	vvi:100244803	K11714	rhamnogalacturonan II specific xylosyltransferase	KO	3	1
Oeu004916.1	vvi:100244803	K11714	rhamnogalacturonan II specific xylosyltransferase	CHO	3	1
Oeu004916.1	vvi:100244803	K11714	rhamnogalacturonan II specific xylosyltransferase	KO	2	1
Oeu004916.1	vvi:100244803	K11714	rhamnogalacturonan II specific xylosyltransferase	CHO	2	1
Oeu004922.1	--	--	--	CHO	4	1
Oeu004922.1	--	--	--	KO	2	1
Oeu004922.1	--	--	--	KO	4	1
Oeu004922.1	--	--	--	KO	3	1
Oeu004922.1	--	--	--	CHO	2	1
Oeu004922.1	--	--	--	CHO	3	1
Oeu004943.2	scm:SCHCODRAFT_104957	K03514	DNA polymerase sigma subunit	CHO	4	1
Oeu004943.2	scm:SCHCODRAFT_104957	K03514	DNA polymerase sigma subunit	KO	4	1
Oeu004943.2	scm:SCHCODRAFT_104957	K03514	DNA polymerase sigma subunit	CHO	2	1
Oeu004943.2	scm:SCHCODRAFT_104957	K03514	DNA polymerase sigma subunit	KO	2	1
Oeu004943.2	scm:SCHCODRAFT_104957	K03514	DNA polymerase sigma subunit	KO	3	1
Oeu004943.2	scm:SCHCODRAFT_104957	K03514	DNA polymerase sigma subunit	CHO	3	1
Oeu004945.1	cre:CHLREDRAFT_115043	K12827	splicing factor 3A subunit 3	KO	4	1
Oeu004945.1	cre:CHLREDRAFT_115043	K12827	splicing factor 3A subunit 3	CHO	3	1
Oeu004945.1	cre:CHLREDRAFT_115043	K12827	splicing factor 3A subunit 3	CHO	2	1
Oeu004945.1	cre:CHLREDRAFT_115043	K12827	splicing factor 3A subunit 3	KO	3	1
Oeu004945.1	cre:CHLREDRAFT_115043	K12827	splicing factor 3A subunit 3	CHO	4	1
Oeu004945.1	cre:CHLREDRAFT_115043	K12827	splicing factor 3A subunit 3	KO	2	1
Oeu004947.1	mmu:13429	K01528	dynamin GTPase	CHO	3	1
Oeu004947.1	mmu:13429	K01528	dynamin GTPase	KO	3	1
Oeu004947.1	mmu:13429	K01528	dynamin GTPase	CHO	4	1
Oeu004947.1	mmu:13429	K01528	dynamin GTPase	CHO	2	1
Oeu004947.1	mmu:13429	K01528	dynamin GTPase	KO	2	1
Oeu004947.1	mmu:13429	K01528	dynamin GTPase	KO	4	1
Oeu004958.1	--	--	--	CHO	3	1
Oeu004958.1	--	--	--	CHO	2	1
Oeu004958.1	--	--	--	KO	3	1
Oeu004958.1	--	--	--	KO	4	1
Oeu004958.1	--	--	--	CHO	4	1
Oeu004958.1	--	--	--	KO	2	1
Oeu004971.1	pop:POPTR_271862	K08900	mitochondrial chaperone BCS1	CHO	2	1
Oeu004971.1	pop:POPTR_271862	K08900	mitochondrial chaperone BCS1	CHO	3	1
Oeu004971.1	pop:POPTR_271862	K08900	mitochondrial chaperone BCS1	CHO	4	1
Oeu004971.1	pop:POPTR_271862	K08900	mitochondrial chaperone BCS1	KO	2	1
Oeu004971.1	pop:POPTR_271862	K08900	mitochondrial chaperone BCS1	KO	3	1
Oeu004971.1	pop:POPTR_271862	K08900	mitochondrial chaperone BCS1	KO	4	1
Oeu004993.3	oaa:100079890	K13160	heterogeneous nuclear ribonucleoprotein Q	KO	2	1
Oeu004993.3	oaa:100079890	K13160	heterogeneous nuclear ribonucleoprotein Q	CHO	3	1
Oeu004993.3	oaa:100079890	K13160	heterogeneous nuclear ribonucleoprotein Q	KO	4	1
Oeu004993.3	oaa:100079890	K13160	heterogeneous nuclear ribonucleoprotein Q	CHO	4	1
Oeu004993.3	oaa:100079890	K13160	heterogeneous nuclear ribonucleoprotein Q	CHO	2	1
Oeu004993.3	oaa:100079890	K13160	heterogeneous nuclear ribonucleoprotein Q	KO	3	1
Oeu004994.1	--	--	--	KO	2	1
Oeu004994.1	--	--	--	CHO	3	1
Oeu004994.1	--	--	--	KO	3	1
Oeu004994.1	--	--	--	KO	4	1
Oeu004994.1	--	--	--	CHO	4	1
Oeu004994.1	--	--	--	CHO	2	1
Oeu004997.2	--	--	--	CHO	3	1
Oeu004997.2	--	--	--	KO	2	1
Oeu004997.2	--	--	--	KO	4	1
Oeu004997.2	--	--	--	CHO	4	1
Oeu004997.2	--	--	--	CHO	2	1
Oeu004997.2	--	--	--	KO	3	1
Oeu005001.1	pop:POPTR_565336	K08066	nuclear transcription factor Y, gamma	KO	4	1
Oeu005001.1	pop:POPTR_565336	K08066	nuclear transcription factor Y, gamma	CHO	2	1
Oeu005001.1	pop:POPTR_565336	K08066	nuclear transcription factor Y, gamma	CHO	4	1
Oeu005001.1	pop:POPTR_565336	K08066	nuclear transcription factor Y, gamma	KO	3	1
Oeu005001.1	pop:POPTR_565336	K08066	nuclear transcription factor Y, gamma	KO	2	1
Oeu005001.1	pop:POPTR_565336	K08066	nuclear transcription factor Y, gamma	CHO	3	1
Oeu005007.1	pop:POPTR_806548	K07342	protein transport protein SEC61 subunit gamma and related proteins	KO	2	1
Oeu005007.1	pop:POPTR_806548	K07342	protein transport protein SEC61 subunit gamma and related proteins	KO	3	1
Oeu005007.1	pop:POPTR_806548	K07342	protein transport protein SEC61 subunit gamma and related proteins	KO	4	1
Oeu005007.1	pop:POPTR_806548	K07342	protein transport protein SEC61 subunit gamma and related proteins	CHO	2	1
Oeu005007.1	pop:POPTR_806548	K07342	protein transport protein SEC61 subunit gamma and related proteins	CHO	4	1
Oeu005007.1	pop:POPTR_806548	K07342	protein transport protein SEC61 subunit gamma and related proteins	CHO	3	1
Oeu005093.1	--	--	--	KO	4	1
Oeu005093.1	--	--	--	KO	3	1
Oeu005093.1	--	--	--	KO	2	1
Oeu005093.1	--	--	--	CHO	4	1
Oeu005093.1	--	--	--	CHO	3	1
Oeu005093.1	--	--	--	CHO	2	1
Oeu005105.1	vvi:100260093	K02899	large subunit ribosomal protein L27	KO	4	1
Oeu005105.1	vvi:100260093	K02899	large subunit ribosomal protein L27	CHO	3	1
Oeu005105.1	vvi:100260093	K02899	large subunit ribosomal protein L27	KO	2	1
Oeu005105.1	vvi:100260093	K02899	large subunit ribosomal protein L27	KO	3	1
Oeu005105.1	vvi:100260093	K02899	large subunit ribosomal protein L27	CHO	4	1
Oeu005105.1	vvi:100260093	K02899	large subunit ribosomal protein L27	CHO	2	1
Oeu005125.1	cel:M03F8.4	K14434	alpha 1,6-fucoside beta 1,4-galactosyltransferase	CHO	2	1
Oeu005125.1	cel:M03F8.4	K14434	alpha 1,6-fucoside beta 1,4-galactosyltransferase	KO	2	1
Oeu005125.1	cel:M03F8.4	K14434	alpha 1,6-fucoside beta 1,4-galactosyltransferase	CHO	3	1
Oeu005125.1	cel:M03F8.4	K14434	alpha 1,6-fucoside beta 1,4-galactosyltransferase	KO	3	1
Oeu005125.1	cel:M03F8.4	K14434	alpha 1,6-fucoside beta 1,4-galactosyltransferase	CHO	4	1
Oeu005125.1	cel:M03F8.4	K14434	alpha 1,6-fucoside beta 1,4-galactosyltransferase	KO	4	1
Oeu005126.1	--	--	--	CHO	2	1
Oeu005126.1	--	--	--	CHO	3	1
Oeu005126.1	--	--	--	KO	3	1
Oeu005126.1	--	--	--	CHO	4	1
Oeu005126.1	--	--	--	KO	4	1
Oeu005126.1	--	--	--	KO	2	1
Oeu005141.2	--	--	--	CHO	2	1
Oeu005141.2	--	--	--	KO	2	1
Oeu005141.2	--	--	--	KO	3	1
Oeu005141.2	--	--	--	CHO	3	1
Oeu005141.2	--	--	--	KO	4	1
Oeu005141.2	--	--	--	CHO	4	1
Oeu005158.2	olu:OSTLU_41359	K03168	DNA topoisomerase I	CHO	3	1
Oeu005158.2	olu:OSTLU_41359	K03168	DNA topoisomerase I	KO	2	1
Oeu005158.2	olu:OSTLU_41359	K03168	DNA topoisomerase I	CHO	2	1
Oeu005158.2	olu:OSTLU_41359	K03168	DNA topoisomerase I	KO	3	1
Oeu005158.2	olu:OSTLU_41359	K03168	DNA topoisomerase I	CHO	4	1
Oeu005158.2	olu:OSTLU_41359	K03168	DNA topoisomerase I	KO	4	1
Oeu005218.3	vvi:100247312	K13289	cathepsin A (carboxypeptidase C)	KO	2	1
Oeu005218.3	vvi:100247312	K13289	cathepsin A (carboxypeptidase C)	KO	3	1
Oeu005218.3	vvi:100247312	K13289	cathepsin A (carboxypeptidase C)	CHO	3	1
Oeu005218.3	vvi:100247312	K13289	cathepsin A (carboxypeptidase C)	CHO	4	1
Oeu005218.3	vvi:100247312	K13289	cathepsin A (carboxypeptidase C)	KO	4	1
Oeu005218.3	vvi:100247312	K13289	cathepsin A (carboxypeptidase C)	CHO	2	1
Oeu005221.1	--	--	--	CHO	3	1
Oeu005221.1	--	--	--	CHO	4	1
Oeu005221.1	--	--	--	KO	2	1
Oeu005221.1	--	--	--	KO	3	1
Oeu005221.1	--	--	--	CHO	2	1
Oeu005221.1	--	--	--	KO	4	1
Oeu005285.1	pop:POPTR_879783	K01931	protein neuralized	KO	3	1
Oeu005285.1	pop:POPTR_879783	K01931	protein neuralized	KO	4	1
Oeu005285.1	pop:POPTR_879783	K01931	protein neuralized	CHO	2	1
Oeu005285.1	pop:POPTR_879783	K01931	protein neuralized	CHO	3	1
Oeu005285.1	pop:POPTR_879783	K01931	protein neuralized	CHO	4	1
Oeu005285.1	pop:POPTR_879783	K01931	protein neuralized	KO	2	1
Oeu005288.3	pop:POPTR_553020	K11252	histone H2B	KO	4	1
Oeu005288.3	pop:POPTR_553020	K11252	histone H2B	CHO	3	1
Oeu005288.3	pop:POPTR_553020	K11252	histone H2B	CHO	2	1
Oeu005288.3	pop:POPTR_553020	K11252	histone H2B	CHO	4	1
Oeu005288.3	pop:POPTR_553020	K11252	histone H2B	KO	3	1
Oeu005288.3	pop:POPTR_553020	K11252	histone H2B	KO	2	1
Oeu005335.1	ppp:PHYPADRAFT_127229	K14486	auxin response factor	KO	2	1
Oeu005335.1	ppp:PHYPADRAFT_127229	K14486	auxin response factor	CHO	2	1
Oeu005335.1	ppp:PHYPADRAFT_127229	K14486	auxin response factor	KO	4	1
Oeu005335.1	ppp:PHYPADRAFT_127229	K14486	auxin response factor	KO	3	1
Oeu005335.1	ppp:PHYPADRAFT_127229	K14486	auxin response factor	CHO	4	1
Oeu005335.1	ppp:PHYPADRAFT_127229	K14486	auxin response factor	CHO	3	1
Oeu005341.1	ath:AT5G47750	K08286	protein-serine/threonine kinase	KO	3	1
Oeu005341.1	ath:AT5G47750	K08286	protein-serine/threonine kinase	CHO	4	1
Oeu005341.1	ath:AT5G47750	K08286	protein-serine/threonine kinase	CHO	2	1
Oeu005341.1	ath:AT5G47750	K08286	protein-serine/threonine kinase	CHO	3	1
Oeu005341.1	ath:AT5G47750	K08286	protein-serine/threonine kinase	KO	4	1
Oeu005341.1	ath:AT5G47750	K08286	protein-serine/threonine kinase	KO	2	1
Oeu005347.2	--	--	--	KO	4	1
Oeu005347.2	--	--	--	CHO	4	1
Oeu005347.2	--	--	--	CHO	2	1
Oeu005347.2	--	--	--	KO	3	1
Oeu005347.2	--	--	--	KO	2	1
Oeu005347.2	--	--	--	CHO	3	1
Oeu005385.1	dan:Dana_GF13997	K09527	DnaJ homolog subfamily C member 7	CHO	3	1
Oeu005385.1	dan:Dana_GF13997	K09527	DnaJ homolog subfamily C member 7	CHO	2	1
Oeu005385.1	dan:Dana_GF13997	K09527	DnaJ homolog subfamily C member 7	KO	4	1
Oeu005385.1	dan:Dana_GF13997	K09527	DnaJ homolog subfamily C member 7	CHO	4	1
Oeu005385.1	dan:Dana_GF13997	K09527	DnaJ homolog subfamily C member 7	KO	2	1
Oeu005385.1	dan:Dana_GF13997	K09527	DnaJ homolog subfamily C member 7	KO	3	1
Oeu005386.1	cbr:CBG19617	K00734	galactosylxylosylprotein 3-beta-galactosyltransferase	CHO	3	1
Oeu005386.1	cbr:CBG19617	K00734	galactosylxylosylprotein 3-beta-galactosyltransferase	KO	3	1
Oeu005386.1	cbr:CBG19617	K00734	galactosylxylosylprotein 3-beta-galactosyltransferase	KO	2	1
Oeu005386.1	cbr:CBG19617	K00734	galactosylxylosylprotein 3-beta-galactosyltransferase	KO	4	1
Oeu005386.1	cbr:CBG19617	K00734	galactosylxylosylprotein 3-beta-galactosyltransferase	CHO	4	1
Oeu005386.1	cbr:CBG19617	K00734	galactosylxylosylprotein 3-beta-galactosyltransferase	CHO	2	1
Oeu005416.1	pop:POPTR_263504	K03671	thioredoxin 1	KO	4	1
Oeu005416.1	pop:POPTR_263504	K03671	thioredoxin 1	KO	2	1
Oeu005416.1	pop:POPTR_263504	K03671	thioredoxin 1	KO	3	1
Oeu005416.1	pop:POPTR_263504	K03671	thioredoxin 1	CHO	2	1
Oeu005416.1	pop:POPTR_263504	K03671	thioredoxin 1	CHO	3	1
Oeu005416.1	pop:POPTR_263504	K03671	thioredoxin 1	CHO	4	1
Oeu005421.1	vvi:100246891	K14537	nuclear GTP-binding protein	CHO	3	1
Oeu005421.1	vvi:100246891	K14537	nuclear GTP-binding protein	CHO	4	1
Oeu005421.1	vvi:100246891	K14537	nuclear GTP-binding protein	CHO	2	1
Oeu005421.1	vvi:100246891	K14537	nuclear GTP-binding protein	KO	3	1
Oeu005421.1	vvi:100246891	K14537	nuclear GTP-binding protein	KO	4	1
Oeu005421.1	vvi:100246891	K14537	nuclear GTP-binding protein	KO	2	1
Oeu005456.1	vvi:100264166	K01696	tryptophan synthase beta chain	CHO	3	1
Oeu005456.1	vvi:100264166	K01696	tryptophan synthase beta chain	CHO	2	1
Oeu005456.1	vvi:100264166	K01696	tryptophan synthase beta chain	KO	2	1
Oeu005456.1	vvi:100264166	K01696	tryptophan synthase beta chain	CHO	4	1
Oeu005456.1	vvi:100264166	K01696	tryptophan synthase beta chain	KO	3	1
Oeu005456.1	vvi:100264166	K01696	tryptophan synthase beta chain	KO	4	1
Oeu005473.1	--	--	--	KO	2	1
Oeu005473.1	--	--	--	CHO	4	1
Oeu005473.1	--	--	--	KO	3	1
Oeu005473.1	--	--	--	KO	4	1
Oeu005473.1	--	--	--	CHO	3	1
Oeu005473.1	--	--	--	CHO	2	1
Oeu005493.1	--	--	--	KO	4	1
Oeu005493.1	--	--	--	CHO	3	1
Oeu005493.1	--	--	--	KO	3	1
Oeu005493.1	--	--	--	CHO	2	1
Oeu005493.1	--	--	--	KO	2	1
Oeu005493.1	--	--	--	CHO	4	1
Oeu005514.1	ath:AT1G16240	K08503	syntaxin of plants SYP5	CHO	4	1
Oeu005514.1	ath:AT1G16240	K08503	syntaxin of plants SYP5	CHO	3	1
Oeu005514.1	ath:AT1G16240	K08503	syntaxin of plants SYP5	KO	4	1
Oeu005514.1	ath:AT1G16240	K08503	syntaxin of plants SYP5	CHO	2	1
Oeu005514.1	ath:AT1G16240	K08503	syntaxin of plants SYP5	KO	2	1
Oeu005514.1	ath:AT1G16240	K08503	syntaxin of plants SYP5	KO	3	1
Oeu005532.1	sbi:SORBI_04g004420	K13719	ubiquitin thioesterase OTU1	CHO	3	1
Oeu005532.1	sbi:SORBI_04g004420	K13719	ubiquitin thioesterase OTU1	CHO	2	1
Oeu005532.1	sbi:SORBI_04g004420	K13719	ubiquitin thioesterase OTU1	KO	3	1
Oeu005532.1	sbi:SORBI_04g004420	K13719	ubiquitin thioesterase OTU1	KO	2	1
Oeu005532.1	sbi:SORBI_04g004420	K13719	ubiquitin thioesterase OTU1	CHO	4	1
Oeu005532.1	sbi:SORBI_04g004420	K13719	ubiquitin thioesterase OTU1	KO	4	1
Oeu005581.1	--	--	--	KO	2	1
Oeu005581.1	--	--	--	CHO	3	1
Oeu005581.1	--	--	--	CHO	4	1
Oeu005581.1	--	--	--	KO	3	1
Oeu005581.1	--	--	--	CHO	2	1
Oeu005581.1	--	--	--	KO	4	1
Oeu005589.1	vvi:100258366	K08517	vesicle transport protein SEC22	KO	3	1
Oeu005589.1	vvi:100258366	K08517	vesicle transport protein SEC22	CHO	4	1
Oeu005589.1	vvi:100258366	K08517	vesicle transport protein SEC22	CHO	2	1
Oeu005589.1	vvi:100258366	K08517	vesicle transport protein SEC22	CHO	3	1
Oeu005589.1	vvi:100258366	K08517	vesicle transport protein SEC22	KO	4	1
Oeu005589.1	vvi:100258366	K08517	vesicle transport protein SEC22	KO	2	1
Oeu005601.1	ngr:NAEGRDRAFT_81016	K02350	DNA polymerase zeta subunit	CHO	3	1
Oeu005601.1	ngr:NAEGRDRAFT_81016	K02350	DNA polymerase zeta subunit	CHO	4	1
Oeu005601.1	ngr:NAEGRDRAFT_81016	K02350	DNA polymerase zeta subunit	KO	3	1
Oeu005601.1	ngr:NAEGRDRAFT_81016	K02350	DNA polymerase zeta subunit	CHO	2	1
Oeu005601.1	ngr:NAEGRDRAFT_81016	K02350	DNA polymerase zeta subunit	KO	2	1
Oeu005601.1	ngr:NAEGRDRAFT_81016	K02350	DNA polymerase zeta subunit	KO	4	1
Oeu005674.1	--	--	--	KO	3	1
Oeu005674.1	--	--	--	CHO	4	1
Oeu005674.1	--	--	--	CHO	3	1
Oeu005674.1	--	--	--	CHO	2	1
Oeu005674.1	--	--	--	KO	4	1
Oeu005674.1	--	--	--	KO	2	1
Oeu005680.1	ddi:DDB_G0277927	K11865	protein MYSM1	CHO	2	1
Oeu005680.1	ddi:DDB_G0277927	K11865	protein MYSM1	KO	4	1
Oeu005680.1	ddi:DDB_G0277927	K11865	protein MYSM1	KO	3	1
Oeu005680.1	ddi:DDB_G0277927	K11865	protein MYSM1	KO	2	1
Oeu005680.1	ddi:DDB_G0277927	K11865	protein MYSM1	CHO	4	1
Oeu005680.1	ddi:DDB_G0277927	K11865	protein MYSM1	CHO	3	1
Oeu005706.1	--	--	--	KO	2	1
Oeu005706.1	--	--	--	CHO	2	1
Oeu005706.1	--	--	--	CHO	4	1
Oeu005706.1	--	--	--	CHO	3	1
Oeu005706.1	--	--	--	KO	4	1
Oeu005706.1	--	--	--	KO	3	1
Oeu005755.1	ppp:PHYPADRAFT_31719	K13162	poly(rC)-binding protein 2/3/4	KO	2	1
Oeu005755.1	ppp:PHYPADRAFT_31719	K13162	poly(rC)-binding protein 2/3/4	KO	4	1
Oeu005755.1	ppp:PHYPADRAFT_31719	K13162	poly(rC)-binding protein 2/3/4	KO	3	1
Oeu005755.1	ppp:PHYPADRAFT_31719	K13162	poly(rC)-binding protein 2/3/4	CHO	3	1
Oeu005755.1	ppp:PHYPADRAFT_31719	K13162	poly(rC)-binding protein 2/3/4	CHO	2	1
Oeu005755.1	ppp:PHYPADRAFT_31719	K13162	poly(rC)-binding protein 2/3/4	CHO	4	1
Oeu005757.1	vvi:100243071	K08901	photosystem II oxygen-evolving enhancer protein 3	CHO	3	1
Oeu005757.1	vvi:100243071	K08901	photosystem II oxygen-evolving enhancer protein 3	KO	2	1
Oeu005757.1	vvi:100243071	K08901	photosystem II oxygen-evolving enhancer protein 3	KO	3	1
Oeu005757.1	vvi:100243071	K08901	photosystem II oxygen-evolving enhancer protein 3	KO	4	1
Oeu005757.1	vvi:100243071	K08901	photosystem II oxygen-evolving enhancer protein 3	CHO	4	1
Oeu005757.1	vvi:100243071	K08901	photosystem II oxygen-evolving enhancer protein 3	CHO	2	1
Oeu005758.1	--	--	--	CHO	2	1
Oeu005758.1	--	--	--	CHO	4	1
Oeu005758.1	--	--	--	KO	3	1
Oeu005758.1	--	--	--	KO	4	1
Oeu005758.1	--	--	--	CHO	3	1
Oeu005758.1	--	--	--	KO	2	1
Oeu005771.1	--	--	--	CHO	4	1
Oeu005771.1	--	--	--	CHO	2	1
Oeu005771.1	--	--	--	CHO	3	1
Oeu005771.1	--	--	--	KO	3	1
Oeu005771.1	--	--	--	KO	4	1
Oeu005771.1	--	--	--	KO	2	1
Oeu005823.1	vvi:100248919	K00981	phosphatidate cytidylyltransferase	KO	4	1
Oeu005823.1	vvi:100248919	K00981	phosphatidate cytidylyltransferase	KO	3	1
Oeu005823.1	vvi:100248919	K00981	phosphatidate cytidylyltransferase	KO	2	1
Oeu005823.1	vvi:100248919	K00981	phosphatidate cytidylyltransferase	CHO	3	1
Oeu005823.1	vvi:100248919	K00981	phosphatidate cytidylyltransferase	CHO	4	1
Oeu005823.1	vvi:100248919	K00981	phosphatidate cytidylyltransferase	CHO	2	1
Oeu005838.1	vvi:100256090	K07119	--	CHO	4	1
Oeu005838.1	vvi:100256090	K07119	--	CHO	3	1
Oeu005838.1	vvi:100256090	K07119	--	CHO	2	1
Oeu005838.1	vvi:100256090	K07119	--	KO	4	1
Oeu005838.1	vvi:100256090	K07119	--	KO	2	1
Oeu005838.1	vvi:100256090	K07119	--	KO	3	1
Oeu005852.1	ath:AT2G23780	K10666	E3 ubiquitin-protein ligase RNF5	KO	4	1
Oeu005852.1	ath:AT2G23780	K10666	E3 ubiquitin-protein ligase RNF5	CHO	4	1
Oeu005852.1	ath:AT2G23780	K10666	E3 ubiquitin-protein ligase RNF5	CHO	3	1
Oeu005852.1	ath:AT2G23780	K10666	E3 ubiquitin-protein ligase RNF5	KO	3	1
Oeu005852.1	ath:AT2G23780	K10666	E3 ubiquitin-protein ligase RNF5	KO	2	1
Oeu005852.1	ath:AT2G23780	K10666	E3 ubiquitin-protein ligase RNF5	CHO	2	1
Oeu005857.1	scm:SCHCODRAFT_257583	K14708	--	CHO	3	1
Oeu005857.1	scm:SCHCODRAFT_257583	K14708	--	KO	2	1
Oeu005857.1	scm:SCHCODRAFT_257583	K14708	--	CHO	2	1
Oeu005857.1	scm:SCHCODRAFT_257583	K14708	--	CHO	4	1
Oeu005857.1	scm:SCHCODRAFT_257583	K14708	--	KO	4	1
Oeu005857.1	scm:SCHCODRAFT_257583	K14708	--	KO	3	1
Oeu005866.2	--	--	--	KO	4	1
Oeu005866.2	--	--	--	CHO	3	1
Oeu005866.2	--	--	--	CHO	2	1
Oeu005866.2	--	--	--	CHO	4	1
Oeu005866.2	--	--	--	KO	2	1
Oeu005866.2	--	--	--	KO	3	1
Oeu005876.1	ddi:DDB_G0287221	K10590	E3 ubiquitin-protein ligase TRIP12	KO	2	1
Oeu005876.1	ddi:DDB_G0287221	K10590	E3 ubiquitin-protein ligase TRIP12	CHO	4	1
Oeu005876.1	ddi:DDB_G0287221	K10590	E3 ubiquitin-protein ligase TRIP12	KO	3	1
Oeu005876.1	ddi:DDB_G0287221	K10590	E3 ubiquitin-protein ligase TRIP12	CHO	2	1
Oeu005876.1	ddi:DDB_G0287221	K10590	E3 ubiquitin-protein ligase TRIP12	CHO	3	1
Oeu005876.1	ddi:DDB_G0287221	K10590	E3 ubiquitin-protein ligase TRIP12	KO	4	1
Oeu005966.1	pop:POPTR_550198	K10878	meiotic recombination protein SPO11	KO	2	1
Oeu005966.1	pop:POPTR_550198	K10878	meiotic recombination protein SPO11	CHO	2	1
Oeu005966.1	pop:POPTR_550198	K10878	meiotic recombination protein SPO11	KO	3	1
Oeu005966.1	pop:POPTR_550198	K10878	meiotic recombination protein SPO11	CHO	3	1
Oeu005966.1	pop:POPTR_550198	K10878	meiotic recombination protein SPO11	CHO	4	1
Oeu005966.1	pop:POPTR_550198	K10878	meiotic recombination protein SPO11	KO	4	1
Oeu005967.2	--	--	--	KO	2	1
Oeu005967.2	--	--	--	CHO	4	1
Oeu005967.2	--	--	--	KO	3	1
Oeu005967.2	--	--	--	CHO	2	1
Oeu005967.2	--	--	--	CHO	3	1
Oeu005967.2	--	--	--	KO	4	1
Oeu005968.1	--	--	--	KO	3	1
Oeu005968.1	--	--	--	CHO	3	1
Oeu005968.1	--	--	--	CHO	4	1
Oeu005968.1	--	--	--	KO	4	1
Oeu005968.1	--	--	--	KO	2	1
Oeu005968.1	--	--	--	CHO	2	1
Oeu005969.1	--	--	--	KO	3	1
Oeu005969.1	--	--	--	KO	2	1
Oeu005969.1	--	--	--	CHO	3	1
Oeu005969.1	--	--	--	KO	4	1
Oeu005969.1	--	--	--	CHO	4	1
Oeu005969.1	--	--	--	CHO	2	1
Oeu005972.1	ppp:PHYPADRAFT_1987	K08867	WNK lysine deficient protein kinase	KO	2	1
Oeu005972.1	ppp:PHYPADRAFT_1987	K08867	WNK lysine deficient protein kinase	KO	4	1
Oeu005972.1	ppp:PHYPADRAFT_1987	K08867	WNK lysine deficient protein kinase	CHO	4	1
Oeu005972.1	ppp:PHYPADRAFT_1987	K08867	WNK lysine deficient protein kinase	CHO	2	1
Oeu005972.1	ppp:PHYPADRAFT_1987	K08867	WNK lysine deficient protein kinase	CHO	3	1
Oeu005972.1	ppp:PHYPADRAFT_1987	K08867	WNK lysine deficient protein kinase	KO	3	1
Oeu005983.1	vvi:100243513	K03531	cell division protein FtsZ	CHO	4	1
Oeu005983.1	vvi:100243513	K03531	cell division protein FtsZ	CHO	3	1
Oeu005983.1	vvi:100243513	K03531	cell division protein FtsZ	KO	2	1
Oeu005983.1	vvi:100243513	K03531	cell division protein FtsZ	KO	3	1
Oeu005983.1	vvi:100243513	K03531	cell division protein FtsZ	CHO	2	1
Oeu005983.1	vvi:100243513	K03531	cell division protein FtsZ	KO	4	1
Oeu005995.1	--	--	--	KO	2	1
Oeu005995.1	--	--	--	CHO	3	1
Oeu005995.1	--	--	--	KO	4	1
Oeu005995.1	--	--	--	CHO	2	1
Oeu005995.1	--	--	--	KO	3	1
Oeu005995.1	--	--	--	CHO	4	1
Oeu005999.1	rcu:RCOM_0873980	K01714	dihydrodipicolinate synthase	CHO	2	1
Oeu005999.1	rcu:RCOM_0873980	K01714	dihydrodipicolinate synthase	CHO	4	1
Oeu005999.1	rcu:RCOM_0873980	K01714	dihydrodipicolinate synthase	KO	2	1
Oeu005999.1	rcu:RCOM_0873980	K01714	dihydrodipicolinate synthase	KO	4	1
Oeu005999.1	rcu:RCOM_0873980	K01714	dihydrodipicolinate synthase	KO	3	1
Oeu005999.1	rcu:RCOM_0873980	K01714	dihydrodipicolinate synthase	CHO	3	1
Oeu006028.1	vvi:100252764	K13457	disease resistance protein RPM1	CHO	4	1
Oeu006028.1	vvi:100252764	K13457	disease resistance protein RPM1	CHO	2	1
Oeu006028.1	vvi:100252764	K13457	disease resistance protein RPM1	CHO	3	1
Oeu006028.1	vvi:100252764	K13457	disease resistance protein RPM1	KO	3	1
Oeu006028.1	vvi:100252764	K13457	disease resistance protein RPM1	KO	2	1
Oeu006028.1	vvi:100252764	K13457	disease resistance protein RPM1	KO	4	1
Oeu006039.1	--	--	--	CHO	3	1
Oeu006039.1	--	--	--	KO	4	1
Oeu006039.1	--	--	--	CHO	2	1
Oeu006039.1	--	--	--	KO	2	1
Oeu006039.1	--	--	--	KO	3	1
Oeu006039.1	--	--	--	CHO	4	1
Oeu006062.1	--	--	--	KO	2	1
Oeu006062.1	--	--	--	KO	3	1
Oeu006062.1	--	--	--	CHO	3	1
Oeu006062.1	--	--	--	CHO	2	1
Oeu006062.1	--	--	--	KO	4	1
Oeu006062.1	--	--	--	CHO	4	1
Oeu006089.1	--	--	--	KO	4	1
Oeu006089.1	--	--	--	CHO	4	1
Oeu006089.1	--	--	--	KO	2	1
Oeu006089.1	--	--	--	KO	3	1
Oeu006089.1	--	--	--	CHO	3	1
Oeu006089.1	--	--	--	CHO	2	1
Oeu006103.1	rcu:RCOM_1453710	K08991	crossover junction endonuclease MUS81	CHO	3	1
Oeu006103.1	rcu:RCOM_1453710	K08991	crossover junction endonuclease MUS81	CHO	4	1
Oeu006103.1	rcu:RCOM_1453710	K08991	crossover junction endonuclease MUS81	CHO	2	1
Oeu006103.1	rcu:RCOM_1453710	K08991	crossover junction endonuclease MUS81	KO	4	1
Oeu006103.1	rcu:RCOM_1453710	K08991	crossover junction endonuclease MUS81	KO	3	1
Oeu006103.1	rcu:RCOM_1453710	K08991	crossover junction endonuclease MUS81	KO	2	1
Oeu006124.1	isc:IscW_ISCW014678	K00485	dimethylaniline monooxygenase (N-oxide forming)	KO	3	1
Oeu006124.1	isc:IscW_ISCW014678	K00485	dimethylaniline monooxygenase (N-oxide forming)	KO	4	1
Oeu006124.1	isc:IscW_ISCW014678	K00485	dimethylaniline monooxygenase (N-oxide forming)	KO	2	1
Oeu006124.1	isc:IscW_ISCW014678	K00485	dimethylaniline monooxygenase (N-oxide forming)	CHO	3	1
Oeu006124.1	isc:IscW_ISCW014678	K00485	dimethylaniline monooxygenase (N-oxide forming)	CHO	4	1
Oeu006124.1	isc:IscW_ISCW014678	K00485	dimethylaniline monooxygenase (N-oxide forming)	CHO	2	1
Oeu006136.1	fgr:FG02526.1	K00799	glutathione S-transferase	CHO	4	1
Oeu006136.1	fgr:FG02526.1	K00799	glutathione S-transferase	CHO	3	1
Oeu006136.1	fgr:FG02526.1	K00799	glutathione S-transferase	KO	2	1
Oeu006136.1	fgr:FG02526.1	K00799	glutathione S-transferase	KO	3	1
Oeu006136.1	fgr:FG02526.1	K00799	glutathione S-transferase	KO	4	1
Oeu006136.1	fgr:FG02526.1	K00799	glutathione S-transferase	CHO	2	1
Oeu006137.1	--	--	--	CHO	2	1
Oeu006137.1	--	--	--	KO	4	1
Oeu006137.1	--	--	--	CHO	4	1
Oeu006137.1	--	--	--	KO	3	1
Oeu006137.1	--	--	--	KO	2	1
Oeu006137.1	--	--	--	CHO	3	1
Oeu006213.1	--	--	--	KO	4	1
Oeu006213.1	--	--	--	CHO	2	1
Oeu006213.1	--	--	--	CHO	4	1
Oeu006213.1	--	--	--	CHO	3	1
Oeu006213.1	--	--	--	KO	3	1
Oeu006213.1	--	--	--	KO	2	1
Oeu006229.1	--	--	--	KO	3	1
Oeu006229.1	--	--	--	CHO	4	1
Oeu006229.1	--	--	--	CHO	3	1
Oeu006229.1	--	--	--	KO	4	1
Oeu006229.1	--	--	--	KO	2	1
Oeu006229.1	--	--	--	CHO	2	1
Oeu006245.1	--	--	--	CHO	3	1
Oeu006245.1	--	--	--	KO	3	1
Oeu006245.1	--	--	--	KO	4	1
Oeu006245.1	--	--	--	CHO	2	1
Oeu006245.1	--	--	--	CHO	4	1
Oeu006245.1	--	--	--	KO	2	1
Oeu006278.1	rcu:RCOM_0558720	K11087	small nuclear ribonucleoprotein D1	CHO	4	1
Oeu006278.1	rcu:RCOM_0558720	K11087	small nuclear ribonucleoprotein D1	KO	4	1
Oeu006278.1	rcu:RCOM_0558720	K11087	small nuclear ribonucleoprotein D1	KO	2	1
Oeu006278.1	rcu:RCOM_0558720	K11087	small nuclear ribonucleoprotein D1	CHO	3	1
Oeu006278.1	rcu:RCOM_0558720	K11087	small nuclear ribonucleoprotein D1	CHO	2	1
Oeu006278.1	rcu:RCOM_0558720	K11087	small nuclear ribonucleoprotein D1	KO	3	1
Oeu006325.1	--	--	--	KO	2	1
Oeu006325.1	--	--	--	CHO	2	1
Oeu006325.1	--	--	--	KO	4	1
Oeu006325.1	--	--	--	CHO	3	1
Oeu006325.1	--	--	--	CHO	4	1
Oeu006325.1	--	--	--	KO	3	1
Oeu006331.1	--	--	--	CHO	4	1
Oeu006331.1	--	--	--	CHO	2	1
Oeu006331.1	--	--	--	CHO	3	1
Oeu006331.1	--	--	--	KO	3	1
Oeu006331.1	--	--	--	KO	2	1
Oeu006331.1	--	--	--	KO	4	1
Oeu006334.1	gga:420508	K09521	DnaJ homolog subfamily C member 1	KO	2	1
Oeu006334.1	gga:420508	K09521	DnaJ homolog subfamily C member 1	CHO	2	1
Oeu006334.1	gga:420508	K09521	DnaJ homolog subfamily C member 1	CHO	3	1
Oeu006334.1	gga:420508	K09521	DnaJ homolog subfamily C member 1	KO	4	1
Oeu006334.1	gga:420508	K09521	DnaJ homolog subfamily C member 1	KO	3	1
Oeu006334.1	gga:420508	K09521	DnaJ homolog subfamily C member 1	CHO	4	1
Oeu006338.1	mmu:80796	K02183	calmodulin	KO	2	1
Oeu006338.1	mmu:80796	K02183	calmodulin	KO	3	1
Oeu006338.1	mmu:80796	K02183	calmodulin	CHO	2	1
Oeu006338.1	mmu:80796	K02183	calmodulin	KO	4	1
Oeu006338.1	mmu:80796	K02183	calmodulin	CHO	4	1
Oeu006338.1	mmu:80796	K02183	calmodulin	CHO	3	1
Oeu006341.1	pop:POPTR_207868	K11982	E3 ubiquitin-protein ligase RNF115/126	KO	3	1
Oeu006341.1	pop:POPTR_207868	K11982	E3 ubiquitin-protein ligase RNF115/126	KO	2	1
Oeu006341.1	pop:POPTR_207868	K11982	E3 ubiquitin-protein ligase RNF115/126	KO	4	1
Oeu006341.1	pop:POPTR_207868	K11982	E3 ubiquitin-protein ligase RNF115/126	CHO	2	1
Oeu006341.1	pop:POPTR_207868	K11982	E3 ubiquitin-protein ligase RNF115/126	CHO	3	1
Oeu006341.1	pop:POPTR_207868	K11982	E3 ubiquitin-protein ligase RNF115/126	CHO	4	1
Oeu006429.1	--	--	--	CHO	3	1
Oeu006429.1	--	--	--	KO	3	1
Oeu006429.1	--	--	--	CHO	2	1
Oeu006429.1	--	--	--	KO	4	1
Oeu006429.1	--	--	--	KO	2	1
Oeu006429.1	--	--	--	CHO	4	1
Oeu006432.1	--	--	--	KO	3	1
Oeu006432.1	--	--	--	CHO	3	1
Oeu006432.1	--	--	--	KO	2	1
Oeu006432.1	--	--	--	CHO	4	1
Oeu006432.1	--	--	--	CHO	2	1
Oeu006432.1	--	--	--	KO	4	1
Oeu006434.2	rcu:RCOM_0999330	K14491	two-component response regulator ARR-B family	KO	4	1
Oeu006434.2	rcu:RCOM_0999330	K14491	two-component response regulator ARR-B family	KO	3	1
Oeu006434.2	rcu:RCOM_0999330	K14491	two-component response regulator ARR-B family	CHO	4	1
Oeu006434.2	rcu:RCOM_0999330	K14491	two-component response regulator ARR-B family	CHO	3	1
Oeu006434.2	rcu:RCOM_0999330	K14491	two-component response regulator ARR-B family	CHO	2	1
Oeu006434.2	rcu:RCOM_0999330	K14491	two-component response regulator ARR-B family	KO	2	1
Oeu006436.1	--	--	--	CHO	3	1
Oeu006436.1	--	--	--	CHO	4	1
Oeu006436.1	--	--	--	KO	3	1
Oeu006436.1	--	--	--	KO	4	1
Oeu006436.1	--	--	--	KO	2	1
Oeu006436.1	--	--	--	CHO	2	1
Oeu006489.1	--	--	--	KO	2	1
Oeu006489.1	--	--	--	KO	4	1
Oeu006489.1	--	--	--	CHO	3	1
Oeu006489.1	--	--	--	CHO	2	1
Oeu006489.1	--	--	--	KO	3	1
Oeu006489.1	--	--	--	CHO	4	1
Oeu006501.1	pop:POPTR_559288	K05933	aminocyclopropanecarboxylate oxidase	CHO	3	1
Oeu006501.1	pop:POPTR_559288	K05933	aminocyclopropanecarboxylate oxidase	KO	3	1
Oeu006501.1	pop:POPTR_559288	K05933	aminocyclopropanecarboxylate oxidase	CHO	4	1
Oeu006501.1	pop:POPTR_559288	K05933	aminocyclopropanecarboxylate oxidase	KO	4	1
Oeu006501.1	pop:POPTR_559288	K05933	aminocyclopropanecarboxylate oxidase	KO	2	1
Oeu006501.1	pop:POPTR_559288	K05933	aminocyclopropanecarboxylate oxidase	CHO	2	1
Oeu006528.1	--	--	--	CHO	4	1
Oeu006528.1	--	--	--	KO	4	1
Oeu006528.1	--	--	--	CHO	3	1
Oeu006528.1	--	--	--	CHO	2	1
Oeu006528.1	--	--	--	KO	2	1
Oeu006528.1	--	--	--	KO	3	1
Oeu006532.3	--	--	--	KO	3	1
Oeu006532.3	--	--	--	CHO	2	1
Oeu006532.3	--	--	--	KO	4	1
Oeu006532.3	--	--	--	CHO	3	1
Oeu006532.3	--	--	--	KO	2	1
Oeu006532.3	--	--	--	CHO	4	1
Oeu006537.1	vvi:100254883	K02998	small subunit ribosomal protein SAe	KO	3	1
Oeu006537.1	vvi:100254883	K02998	small subunit ribosomal protein SAe	KO	2	1
Oeu006537.1	vvi:100254883	K02998	small subunit ribosomal protein SAe	KO	4	1
Oeu006537.1	vvi:100254883	K02998	small subunit ribosomal protein SAe	CHO	3	1
Oeu006537.1	vvi:100254883	K02998	small subunit ribosomal protein SAe	CHO	2	1
Oeu006537.1	vvi:100254883	K02998	small subunit ribosomal protein SAe	CHO	4	1
Oeu006545.1	--	--	--	CHO	4	1
Oeu006545.1	--	--	--	CHO	3	1
Oeu006545.1	--	--	--	KO	3	1
Oeu006545.1	--	--	--	KO	2	1
Oeu006545.1	--	--	--	KO	4	1
Oeu006545.1	--	--	--	CHO	2	1
Oeu006550.1	--	--	--	CHO	4	1
Oeu006550.1	--	--	--	KO	4	1
Oeu006550.1	--	--	--	KO	2	1
Oeu006550.1	--	--	--	CHO	3	1
Oeu006550.1	--	--	--	CHO	2	1
Oeu006550.1	--	--	--	KO	3	1
Oeu006551.1	ath:AT3G59840	K00540	--	CHO	2	1
Oeu006551.1	ath:AT3G59840	K00540	--	KO	2	1
Oeu006551.1	ath:AT3G59840	K00540	--	KO	3	1
Oeu006551.1	ath:AT3G59840	K00540	--	CHO	4	1
Oeu006551.1	ath:AT3G59840	K00540	--	KO	4	1
Oeu006551.1	ath:AT3G59840	K00540	--	CHO	3	1
Oeu006559.1	smm:Smp_146170	K02324	DNA polymerase epsilon subunit 1	KO	3	1
Oeu006559.1	smm:Smp_146170	K02324	DNA polymerase epsilon subunit 1	CHO	4	1
Oeu006559.1	smm:Smp_146170	K02324	DNA polymerase epsilon subunit 1	KO	4	1
Oeu006559.1	smm:Smp_146170	K02324	DNA polymerase epsilon subunit 1	CHO	3	1
Oeu006559.1	smm:Smp_146170	K02324	DNA polymerase epsilon subunit 1	KO	2	1
Oeu006559.1	smm:Smp_146170	K02324	DNA polymerase epsilon subunit 1	CHO	2	1
Oeu006569.1	--	--	--	KO	4	1
Oeu006569.1	--	--	--	KO	3	1
Oeu006569.1	--	--	--	KO	2	1
Oeu006569.1	--	--	--	CHO	4	1
Oeu006569.1	--	--	--	CHO	3	1
Oeu006569.1	--	--	--	CHO	2	1
Oeu006672.1	--	--	--	CHO	4	1
Oeu006672.1	--	--	--	KO	2	1
Oeu006672.1	--	--	--	KO	4	1
Oeu006672.1	--	--	--	CHO	2	1
Oeu006672.1	--	--	--	KO	3	1
Oeu006672.1	--	--	--	CHO	3	1
Oeu006740.1	--	--	--	KO	4	1
Oeu006740.1	--	--	--	KO	3	1
Oeu006740.1	--	--	--	KO	2	1
Oeu006740.1	--	--	--	CHO	2	1
Oeu006740.1	--	--	--	CHO	3	1
Oeu006740.1	--	--	--	CHO	4	1
Oeu006744.1	cim:CIMG_09460	K01230	mannosyl-oligosaccharide alpha-1,2-mannosidase	CHO	3	1
Oeu006744.1	cim:CIMG_09460	K01230	mannosyl-oligosaccharide alpha-1,2-mannosidase	CHO	2	1
Oeu006744.1	cim:CIMG_09460	K01230	mannosyl-oligosaccharide alpha-1,2-mannosidase	KO	2	1
Oeu006744.1	cim:CIMG_09460	K01230	mannosyl-oligosaccharide alpha-1,2-mannosidase	KO	3	1
Oeu006744.1	cim:CIMG_09460	K01230	mannosyl-oligosaccharide alpha-1,2-mannosidase	KO	4	1
Oeu006744.1	cim:CIMG_09460	K01230	mannosyl-oligosaccharide alpha-1,2-mannosidase	CHO	4	1
Oeu006745.1	vvi:100254952	K00921	1-phosphatidylinositol-3-phosphate 5-kinase	KO	2	1
Oeu006745.1	vvi:100254952	K00921	1-phosphatidylinositol-3-phosphate 5-kinase	CHO	4	1
Oeu006745.1	vvi:100254952	K00921	1-phosphatidylinositol-3-phosphate 5-kinase	CHO	2	1
Oeu006745.1	vvi:100254952	K00921	1-phosphatidylinositol-3-phosphate 5-kinase	KO	4	1
Oeu006745.1	vvi:100254952	K00921	1-phosphatidylinositol-3-phosphate 5-kinase	CHO	3	1
Oeu006745.1	vvi:100254952	K00921	1-phosphatidylinositol-3-phosphate 5-kinase	KO	3	1
Oeu006748.1	vvi:100244672	K03239	translation initiation factor eIF-2B alpha subunit	KO	3	1
Oeu006748.1	vvi:100244672	K03239	translation initiation factor eIF-2B alpha subunit	CHO	2	1
Oeu006748.1	vvi:100244672	K03239	translation initiation factor eIF-2B alpha subunit	KO	4	1
Oeu006748.1	vvi:100244672	K03239	translation initiation factor eIF-2B alpha subunit	CHO	3	1
Oeu006748.1	vvi:100244672	K03239	translation initiation factor eIF-2B alpha subunit	KO	2	1
Oeu006748.1	vvi:100244672	K03239	translation initiation factor eIF-2B alpha subunit	CHO	4	1
Oeu006760.1	vvi:100240685	K02293	phytoene dehydrogenase, phytoene desaturase	KO	4	1
Oeu006760.1	vvi:100240685	K02293	phytoene dehydrogenase, phytoene desaturase	KO	3	1
Oeu006760.1	vvi:100240685	K02293	phytoene dehydrogenase, phytoene desaturase	CHO	2	1
Oeu006760.1	vvi:100240685	K02293	phytoene dehydrogenase, phytoene desaturase	CHO	3	1
Oeu006760.1	vvi:100240685	K02293	phytoene dehydrogenase, phytoene desaturase	CHO	4	1
Oeu006760.1	vvi:100240685	K02293	phytoene dehydrogenase, phytoene desaturase	KO	2	1
Oeu006849.1	uma:UM02725.1	K11996	adenylyltransferase and sulfurtransferase	CHO	2	1
Oeu006849.1	uma:UM02725.1	K11996	adenylyltransferase and sulfurtransferase	CHO	3	1
Oeu006849.1	uma:UM02725.1	K11996	adenylyltransferase and sulfurtransferase	CHO	4	1
Oeu006849.1	uma:UM02725.1	K11996	adenylyltransferase and sulfurtransferase	KO	4	1
Oeu006849.1	uma:UM02725.1	K11996	adenylyltransferase and sulfurtransferase	KO	2	1
Oeu006849.1	uma:UM02725.1	K11996	adenylyltransferase and sulfurtransferase	KO	3	1
Oeu006853.1	pop:POPTR_911794	K08869	aarF domain-containing kinase	KO	3	1
Oeu006853.1	pop:POPTR_911794	K08869	aarF domain-containing kinase	KO	2	1
Oeu006853.1	pop:POPTR_911794	K08869	aarF domain-containing kinase	KO	4	1
Oeu006853.1	pop:POPTR_911794	K08869	aarF domain-containing kinase	CHO	3	1
Oeu006853.1	pop:POPTR_911794	K08869	aarF domain-containing kinase	CHO	4	1
Oeu006853.1	pop:POPTR_911794	K08869	aarF domain-containing kinase	CHO	2	1
Oeu006874.1	pop:POPTR_560806	K08081	tropine dehydrogenase	CHO	3	1
Oeu006874.1	pop:POPTR_560806	K08081	tropine dehydrogenase	CHO	4	1
Oeu006874.1	pop:POPTR_560806	K08081	tropine dehydrogenase	CHO	2	1
Oeu006874.1	pop:POPTR_560806	K08081	tropine dehydrogenase	KO	2	1
Oeu006874.1	pop:POPTR_560806	K08081	tropine dehydrogenase	KO	3	1
Oeu006874.1	pop:POPTR_560806	K08081	tropine dehydrogenase	KO	4	1
Oeu006928.1	vvi:100262456	K01930	folylpolyglutamate synthase	KO	4	1
Oeu006928.1	vvi:100262456	K01930	folylpolyglutamate synthase	CHO	3	1
Oeu006928.1	vvi:100262456	K01930	folylpolyglutamate synthase	KO	3	1
Oeu006928.1	vvi:100262456	K01930	folylpolyglutamate synthase	CHO	4	1
Oeu006928.1	vvi:100262456	K01930	folylpolyglutamate synthase	KO	2	1
Oeu006928.1	vvi:100262456	K01930	folylpolyglutamate synthase	CHO	2	1
Oeu006976.1	vvi:100245702	K01489	cytidine deaminase	CHO	4	1
Oeu006976.1	vvi:100245702	K01489	cytidine deaminase	KO	3	1
Oeu006976.1	vvi:100245702	K01489	cytidine deaminase	KO	4	1
Oeu006976.1	vvi:100245702	K01489	cytidine deaminase	KO	2	1
Oeu006976.1	vvi:100245702	K01489	cytidine deaminase	CHO	2	1
Oeu006976.1	vvi:100245702	K01489	cytidine deaminase	CHO	3	1
Oeu006979.1	mbr:MONBRDRAFT_1946	K00750	glycogenin glucosyltransferase	CHO	3	1
Oeu006979.1	mbr:MONBRDRAFT_1946	K00750	glycogenin glucosyltransferase	CHO	4	1
Oeu006979.1	mbr:MONBRDRAFT_1946	K00750	glycogenin glucosyltransferase	KO	4	1
Oeu006979.1	mbr:MONBRDRAFT_1946	K00750	glycogenin glucosyltransferase	CHO	2	1
Oeu006979.1	mbr:MONBRDRAFT_1946	K00750	glycogenin glucosyltransferase	KO	2	1
Oeu006979.1	mbr:MONBRDRAFT_1946	K00750	glycogenin glucosyltransferase	KO	3	1
Oeu007008.1	pop:POPTR_718546	K00001	alcohol dehydrogenase	KO	4	1
Oeu007008.1	pop:POPTR_718546	K00001	alcohol dehydrogenase	KO	2	1
Oeu007008.1	pop:POPTR_718546	K00001	alcohol dehydrogenase	CHO	4	1
Oeu007008.1	pop:POPTR_718546	K00001	alcohol dehydrogenase	CHO	3	1
Oeu007008.1	pop:POPTR_718546	K00001	alcohol dehydrogenase	CHO	2	1
Oeu007008.1	pop:POPTR_718546	K00001	alcohol dehydrogenase	KO	3	1
Oeu007015.1	ath:AT3G47120	K13107	RNA-binding motif protein, X-linked 2	CHO	2	1
Oeu007015.1	ath:AT3G47120	K13107	RNA-binding motif protein, X-linked 2	KO	2	1
Oeu007015.1	ath:AT3G47120	K13107	RNA-binding motif protein, X-linked 2	KO	4	1
Oeu007015.1	ath:AT3G47120	K13107	RNA-binding motif protein, X-linked 2	CHO	3	1
Oeu007015.1	ath:AT3G47120	K13107	RNA-binding motif protein, X-linked 2	CHO	4	1
Oeu007015.1	ath:AT3G47120	K13107	RNA-binding motif protein, X-linked 2	KO	3	1
Oeu007025.1	--	--	--	CHO	2	1
Oeu007025.1	--	--	--	KO	3	1
Oeu007025.1	--	--	--	KO	2	1
Oeu007025.1	--	--	--	KO	4	1
Oeu007025.1	--	--	--	CHO	4	1
Oeu007025.1	--	--	--	CHO	3	1
Oeu007038.1	vvi:100246276	K05236	coatomer protein complex, subunit alpha (xenin)	KO	2	1
Oeu007038.1	vvi:100246276	K05236	coatomer protein complex, subunit alpha (xenin)	KO	3	1
Oeu007038.1	vvi:100246276	K05236	coatomer protein complex, subunit alpha (xenin)	CHO	3	1
Oeu007038.1	vvi:100246276	K05236	coatomer protein complex, subunit alpha (xenin)	KO	4	1
Oeu007038.1	vvi:100246276	K05236	coatomer protein complex, subunit alpha (xenin)	CHO	4	1
Oeu007038.1	vvi:100246276	K05236	coatomer protein complex, subunit alpha (xenin)	CHO	2	1
Oeu007039.2	rcu:RCOM_1449180	K05236	coatomer protein complex, subunit alpha (xenin)	KO	2	1
Oeu007039.2	rcu:RCOM_1449180	K05236	coatomer protein complex, subunit alpha (xenin)	CHO	3	1
Oeu007039.2	rcu:RCOM_1449180	K05236	coatomer protein complex, subunit alpha (xenin)	CHO	4	1
Oeu007039.2	rcu:RCOM_1449180	K05236	coatomer protein complex, subunit alpha (xenin)	KO	4	1
Oeu007039.2	rcu:RCOM_1449180	K05236	coatomer protein complex, subunit alpha (xenin)	CHO	2	1
Oeu007039.2	rcu:RCOM_1449180	K05236	coatomer protein complex, subunit alpha (xenin)	KO	3	1
[truncated: 77,178 more rows]

## Sheet: genes_CHO_KO_6_clustered_endoca
Table S6D. Chondrolia Chalkidikis (CHO) and Koroneiki (KO) endocarp co-expression gene clusters (6-cluster analysis).
Genes	Gene_id_from others genes	Kegg_Number	Blast_Description	strain	stage	cluster
Oeu000012.1	vvi:100254544	K05953	nicotianamine synthase	CHO	2	1
Oeu000012.1	vvi:100254544	K05953	nicotianamine synthase	CHO	3	1
Oeu000012.1	vvi:100254544	K05953	nicotianamine synthase	CHO	4	1
Oeu000012.1	vvi:100254544	K05953	nicotianamine synthase	KO	2	1
Oeu000012.1	vvi:100254544	K05953	nicotianamine synthase	KO	3	1
Oeu000012.1	vvi:100254544	K05953	nicotianamine synthase	KO	4	1
Oeu000021.1	vvi:100247884	K07447	putative holliday junction resolvase	CHO	2	1
Oeu000021.1	vvi:100247884	K07447	putative holliday junction resolvase	CHO	3	1
Oeu000021.1	vvi:100247884	K07447	putative holliday junction resolvase	CHO	4	1
Oeu000021.1	vvi:100247884	K07447	putative holliday junction resolvase	KO	2	1
Oeu000021.1	vvi:100247884	K07447	putative holliday junction resolvase	KO	3	1
Oeu000021.1	vvi:100247884	K07447	putative holliday junction resolvase	KO	4	1
Oeu000087.1	rcu:RCOM_1436370	K00789	S-adenosylmethionine synthetase	CHO	2	1
Oeu000087.1	rcu:RCOM_1436370	K00789	S-adenosylmethionine synthetase	CHO	3	1
Oeu000087.1	rcu:RCOM_1436370	K00789	S-adenosylmethionine synthetase	CHO	4	1
Oeu000087.1	rcu:RCOM_1436370	K00789	S-adenosylmethionine synthetase	KO	2	1
Oeu000087.1	rcu:RCOM_1436370	K00789	S-adenosylmethionine synthetase	KO	3	1
Oeu000087.1	rcu:RCOM_1436370	K00789	S-adenosylmethionine synthetase	KO	4	1
Oeu000099.1	--	--	--	CHO	2	1
Oeu000099.1	--	--	--	CHO	3	1
Oeu000099.1	--	--	--	CHO	4	1
Oeu000099.1	--	--	--	KO	2	1
Oeu000099.1	--	--	--	KO	3	1
Oeu000099.1	--	--	--	KO	4	1
Oeu000115.1	vvi:100259302	K14498	serine/threonine-protein kinase SRK2	CHO	2	1
Oeu000115.1	vvi:100259302	K14498	serine/threonine-protein kinase SRK2	CHO	3	1
Oeu000115.1	vvi:100259302	K14498	serine/threonine-protein kinase SRK2	CHO	4	1
Oeu000115.1	vvi:100259302	K14498	serine/threonine-protein kinase SRK2	KO	2	1
Oeu000115.1	vvi:100259302	K14498	serine/threonine-protein kinase SRK2	KO	3	1
Oeu000115.1	vvi:100259302	K14498	serine/threonine-protein kinase SRK2	KO	4	1
Oeu000132.1	--	--	--	CHO	2	1
Oeu000132.1	--	--	--	CHO	3	1
Oeu000132.1	--	--	--	CHO	4	1
Oeu000132.1	--	--	--	KO	2	1
Oeu000132.1	--	--	--	KO	3	1
Oeu000132.1	--	--	--	KO	4	1
Oeu000236.2	aml:100474999	K04602	cadherin EGF LAG seven-pass G-type receptor 3 (flamingo)	CHO	2	1
Oeu000236.2	aml:100474999	K04602	cadherin EGF LAG seven-pass G-type receptor 3 (flamingo)	CHO	3	1
Oeu000236.2	aml:100474999	K04602	cadherin EGF LAG seven-pass G-type receptor 3 (flamingo)	CHO	4	1
Oeu000236.2	aml:100474999	K04602	cadherin EGF LAG seven-pass G-type receptor 3 (flamingo)	KO	2	1
Oeu000236.2	aml:100474999	K04602	cadherin EGF LAG seven-pass G-type receptor 3 (flamingo)	KO	3	1
Oeu000236.2	aml:100474999	K04602	cadherin EGF LAG seven-pass G-type receptor 3 (flamingo)	KO	4	1
Oeu000269.1	rcu:RCOM_0478150	K13415	--	CHO	2	1
Oeu000269.1	rcu:RCOM_0478150	K13415	--	CHO	3	1
Oeu000269.1	rcu:RCOM_0478150	K13415	--	CHO	4	1
Oeu000269.1	rcu:RCOM_0478150	K13415	--	KO	2	1
Oeu000269.1	rcu:RCOM_0478150	K13415	--	KO	3	1
Oeu000269.1	rcu:RCOM_0478150	K13415	--	KO	4	1
Oeu000296.1	--	--	--	CHO	2	1
Oeu000296.1	--	--	--	CHO	3	1
Oeu000296.1	--	--	--	CHO	4	1
Oeu000296.1	--	--	--	KO	2	1
Oeu000296.1	--	--	--	KO	3	1
Oeu000296.1	--	--	--	KO	4	1
Oeu000335.2	vvi:100242412	K12194	charged multivesicular body protein 4	CHO	2	1
Oeu000335.2	vvi:100242412	K12194	charged multivesicular body protein 4	CHO	3	1
Oeu000335.2	vvi:100242412	K12194	charged multivesicular body protein 4	CHO	4	1
Oeu000335.2	vvi:100242412	K12194	charged multivesicular body protein 4	KO	2	1
Oeu000335.2	vvi:100242412	K12194	charged multivesicular body protein 4	KO	3	1
Oeu000335.2	vvi:100242412	K12194	charged multivesicular body protein 4	KO	4	1
Oeu000356.1	dme:Dmel_CG1724	K10836	mitochondrial protein-transporting ATPase	CHO	2	1
Oeu000356.1	dme:Dmel_CG1724	K10836	mitochondrial protein-transporting ATPase	CHO	3	1
Oeu000356.1	dme:Dmel_CG1724	K10836	mitochondrial protein-transporting ATPase	CHO	4	1
Oeu000356.1	dme:Dmel_CG1724	K10836	mitochondrial protein-transporting ATPase	KO	2	1
Oeu000356.1	dme:Dmel_CG1724	K10836	mitochondrial protein-transporting ATPase	KO	3	1
Oeu000356.1	dme:Dmel_CG1724	K10836	mitochondrial protein-transporting ATPase	KO	4	1
Oeu000379.1	--	--	--	CHO	2	1
Oeu000379.1	--	--	--	CHO	3	1
Oeu000379.1	--	--	--	CHO	4	1
Oeu000379.1	--	--	--	KO	2	1
Oeu000379.1	--	--	--	KO	3	1
Oeu000379.1	--	--	--	KO	4	1
Oeu000405.1	rcu:RCOM_1122480	K14641	apyrase	CHO	2	1
Oeu000405.1	rcu:RCOM_1122480	K14641	apyrase	CHO	3	1
Oeu000405.1	rcu:RCOM_1122480	K14641	apyrase	CHO	4	1
Oeu000405.1	rcu:RCOM_1122480	K14641	apyrase	KO	2	1
Oeu000405.1	rcu:RCOM_1122480	K14641	apyrase	KO	3	1
Oeu000405.1	rcu:RCOM_1122480	K14641	apyrase	KO	4	1
Oeu000414.1	--	--	--	CHO	2	1
Oeu000414.1	--	--	--	CHO	3	1
Oeu000414.1	--	--	--	CHO	4	1
Oeu000414.1	--	--	--	KO	2	1
Oeu000414.1	--	--	--	KO	3	1
Oeu000414.1	--	--	--	KO	4	1
Oeu000479.1	--	--	--	CHO	2	1
Oeu000479.1	--	--	--	CHO	3	1
Oeu000479.1	--	--	--	CHO	4	1
Oeu000479.1	--	--	--	KO	2	1
Oeu000479.1	--	--	--	KO	3	1
Oeu000479.1	--	--	--	KO	4	1
Oeu000480.1	--	--	--	CHO	2	1
Oeu000480.1	--	--	--	CHO	3	1
Oeu000480.1	--	--	--	CHO	4	1
Oeu000480.1	--	--	--	KO	2	1
Oeu000480.1	--	--	--	KO	3	1
Oeu000480.1	--	--	--	KO	4	1
Oeu000514.1	--	--	--	CHO	2	1
Oeu000514.1	--	--	--	CHO	3	1
Oeu000514.1	--	--	--	CHO	4	1
Oeu000514.1	--	--	--	KO	2	1
Oeu000514.1	--	--	--	KO	3	1
Oeu000514.1	--	--	--	KO	4	1
Oeu000521.1	vvi:100248170	K01113	alkaline phosphatase D	CHO	2	1
Oeu000521.1	vvi:100248170	K01113	alkaline phosphatase D	CHO	3	1
Oeu000521.1	vvi:100248170	K01113	alkaline phosphatase D	CHO	4	1
Oeu000521.1	vvi:100248170	K01113	alkaline phosphatase D	KO	2	1
Oeu000521.1	vvi:100248170	K01113	alkaline phosphatase D	KO	3	1
Oeu000521.1	vvi:100248170	K01113	alkaline phosphatase D	KO	4	1
Oeu000561.1	--	--	--	CHO	2	1
Oeu000561.1	--	--	--	CHO	3	1
Oeu000561.1	--	--	--	CHO	4	1
Oeu000561.1	--	--	--	KO	2	1
Oeu000561.1	--	--	--	KO	3	1
Oeu000561.1	--	--	--	KO	4	1
Oeu000672.1	--	--	--	CHO	2	1
Oeu000672.1	--	--	--	CHO	3	1
Oeu000672.1	--	--	--	CHO	4	1
Oeu000672.1	--	--	--	KO	2	1
Oeu000672.1	--	--	--	KO	3	1
Oeu000672.1	--	--	--	KO	4	1
Oeu000694.1	cel:C34D4.14	K12231	E3 ubiquitin-protein ligase HECTD1	CHO	2	1
Oeu000694.1	cel:C34D4.14	K12231	E3 ubiquitin-protein ligase HECTD1	CHO	3	1
Oeu000694.1	cel:C34D4.14	K12231	E3 ubiquitin-protein ligase HECTD1	CHO	4	1
Oeu000694.1	cel:C34D4.14	K12231	E3 ubiquitin-protein ligase HECTD1	KO	2	1
Oeu000694.1	cel:C34D4.14	K12231	E3 ubiquitin-protein ligase HECTD1	KO	3	1
Oeu000694.1	cel:C34D4.14	K12231	E3 ubiquitin-protein ligase HECTD1	KO	4	1
Oeu000696.1	--	--	--	CHO	2	1
Oeu000696.1	--	--	--	CHO	3	1
Oeu000696.1	--	--	--	CHO	4	1
Oeu000696.1	--	--	--	KO	2	1
Oeu000696.1	--	--	--	KO	3	1
Oeu000696.1	--	--	--	KO	4	1
Oeu000726.1	tcr:511367.138	K09503	DnaJ homolog subfamily A member 2	CHO	2	1
Oeu000726.1	tcr:511367.138	K09503	DnaJ homolog subfamily A member 2	CHO	3	1
Oeu000726.1	tcr:511367.138	K09503	DnaJ homolog subfamily A member 2	CHO	4	1
Oeu000726.1	tcr:511367.138	K09503	DnaJ homolog subfamily A member 2	KO	2	1
Oeu000726.1	tcr:511367.138	K09503	DnaJ homolog subfamily A member 2	KO	3	1
Oeu000726.1	tcr:511367.138	K09503	DnaJ homolog subfamily A member 2	KO	4	1
Oeu000733.1	rcu:RCOM_1677910	K13448	calcium-binding protein CML	CHO	2	1
Oeu000733.1	rcu:RCOM_1677910	K13448	calcium-binding protein CML	CHO	3	1
Oeu000733.1	rcu:RCOM_1677910	K13448	calcium-binding protein CML	CHO	4	1
Oeu000733.1	rcu:RCOM_1677910	K13448	calcium-binding protein CML	KO	2	1
Oeu000733.1	rcu:RCOM_1677910	K13448	calcium-binding protein CML	KO	3	1
Oeu000733.1	rcu:RCOM_1677910	K13448	calcium-binding protein CML	KO	4	1
Oeu000745.1	cre:CHLREDRAFT_186976	K01170	tRNA-intron endonuclease	CHO	2	1
Oeu000745.1	cre:CHLREDRAFT_186976	K01170	tRNA-intron endonuclease	CHO	3	1
Oeu000745.1	cre:CHLREDRAFT_186976	K01170	tRNA-intron endonuclease	CHO	4	1
Oeu000745.1	cre:CHLREDRAFT_186976	K01170	tRNA-intron endonuclease	KO	2	1
Oeu000745.1	cre:CHLREDRAFT_186976	K01170	tRNA-intron endonuclease	KO	3	1
Oeu000745.1	cre:CHLREDRAFT_186976	K01170	tRNA-intron endonuclease	KO	4	1
Oeu000777.1	ath:AT1G28440	K00924	--	CHO	2	1
Oeu000777.1	ath:AT1G28440	K00924	--	CHO	3	1
Oeu000777.1	ath:AT1G28440	K00924	--	CHO	4	1
Oeu000777.1	ath:AT1G28440	K00924	--	KO	2	1
Oeu000777.1	ath:AT1G28440	K00924	--	KO	3	1
Oeu000777.1	ath:AT1G28440	K00924	--	KO	4	1
Oeu000778.2	--	--	--	CHO	2	1
Oeu000778.2	--	--	--	CHO	3	1
Oeu000778.2	--	--	--	CHO	4	1
Oeu000778.2	--	--	--	KO	2	1
Oeu000778.2	--	--	--	KO	3	1
Oeu000778.2	--	--	--	KO	4	1
Oeu000782.1	pop:POPTR_551354	K13289	cathepsin A (carboxypeptidase C)	CHO	2	1
Oeu000782.1	pop:POPTR_551354	K13289	cathepsin A (carboxypeptidase C)	CHO	3	1
Oeu000782.1	pop:POPTR_551354	K13289	cathepsin A (carboxypeptidase C)	CHO	4	1
Oeu000782.1	pop:POPTR_551354	K13289	cathepsin A (carboxypeptidase C)	KO	2	1
Oeu000782.1	pop:POPTR_551354	K13289	cathepsin A (carboxypeptidase C)	KO	3	1
Oeu000782.1	pop:POPTR_551354	K13289	cathepsin A (carboxypeptidase C)	KO	4	1
Oeu000792.2	fgr:FG06876.1	K11450	lysine-specific histone demethylase 1	CHO	2	1
Oeu000792.2	fgr:FG06876.1	K11450	lysine-specific histone demethylase 1	CHO	3	1
Oeu000792.2	fgr:FG06876.1	K11450	lysine-specific histone demethylase 1	CHO	4	1
Oeu000792.2	fgr:FG06876.1	K11450	lysine-specific histone demethylase 1	KO	2	1
Oeu000792.2	fgr:FG06876.1	K11450	lysine-specific histone demethylase 1	KO	3	1
Oeu000792.2	fgr:FG06876.1	K11450	lysine-specific histone demethylase 1	KO	4	1
Oeu000793.1	--	--	--	CHO	2	1
Oeu000793.1	--	--	--	CHO	3	1
Oeu000793.1	--	--	--	CHO	4	1
Oeu000793.1	--	--	--	KO	2	1
Oeu000793.1	--	--	--	KO	3	1
Oeu000793.1	--	--	--	KO	4	1
Oeu000798.1	lel:LELG_04032	K02433	--	CHO	2	1
Oeu000798.1	lel:LELG_04032	K02433	--	CHO	3	1
Oeu000798.1	lel:LELG_04032	K02433	--	CHO	4	1
Oeu000798.1	lel:LELG_04032	K02433	--	KO	2	1
Oeu000798.1	lel:LELG_04032	K02433	--	KO	3	1
Oeu000798.1	lel:LELG_04032	K02433	--	KO	4	1
Oeu000828.1	vvi:100241851	K01408	insulysin	CHO	2	1
Oeu000828.1	vvi:100241851	K01408	insulysin	CHO	3	1
Oeu000828.1	vvi:100241851	K01408	insulysin	CHO	4	1
Oeu000828.1	vvi:100241851	K01408	insulysin	KO	2	1
Oeu000828.1	vvi:100241851	K01408	insulysin	KO	3	1
Oeu000828.1	vvi:100241851	K01408	insulysin	KO	4	1
Oeu000844.1	ani:AN0352.2	K01196	--	CHO	2	1
Oeu000844.1	ani:AN0352.2	K01196	--	CHO	3	1
Oeu000844.1	ani:AN0352.2	K01196	--	CHO	4	1
Oeu000844.1	ani:AN0352.2	K01196	--	KO	2	1
Oeu000844.1	ani:AN0352.2	K01196	--	KO	3	1
Oeu000844.1	ani:AN0352.2	K01196	--	KO	4	1
Oeu000855.1	--	--	--	CHO	2	1
Oeu000855.1	--	--	--	CHO	3	1
Oeu000855.1	--	--	--	CHO	4	1
Oeu000855.1	--	--	--	KO	2	1
Oeu000855.1	--	--	--	KO	3	1
Oeu000855.1	--	--	--	KO	4	1
Oeu000903.1	--	--	--	CHO	2	1
Oeu000903.1	--	--	--	CHO	3	1
Oeu000903.1	--	--	--	CHO	4	1
Oeu000903.1	--	--	--	KO	2	1
Oeu000903.1	--	--	--	KO	3	1
Oeu000903.1	--	--	--	KO	4	1
Oeu000911.1	pop:POPTR_800560	K00847	fructokinase	CHO	2	1
Oeu000911.1	pop:POPTR_800560	K00847	fructokinase	CHO	3	1
Oeu000911.1	pop:POPTR_800560	K00847	fructokinase	CHO	4	1
Oeu000911.1	pop:POPTR_800560	K00847	fructokinase	KO	2	1
Oeu000911.1	pop:POPTR_800560	K00847	fructokinase	KO	3	1
Oeu000911.1	pop:POPTR_800560	K00847	fructokinase	KO	4	1
Oeu000914.1	vvi:100253496	K13448	calcium-binding protein CML	CHO	2	1
Oeu000914.1	vvi:100253496	K13448	calcium-binding protein CML	CHO	3	1
Oeu000914.1	vvi:100253496	K13448	calcium-binding protein CML	CHO	4	1
Oeu000914.1	vvi:100253496	K13448	calcium-binding protein CML	KO	2	1
Oeu000914.1	vvi:100253496	K13448	calcium-binding protein CML	KO	3	1
Oeu000914.1	vvi:100253496	K13448	calcium-binding protein CML	KO	4	1
Oeu000927.1	pop:POPTR_559288	K05933	aminocyclopropanecarboxylate oxidase	CHO	2	1
Oeu000927.1	pop:POPTR_559288	K05933	aminocyclopropanecarboxylate oxidase	CHO	3	1
Oeu000927.1	pop:POPTR_559288	K05933	aminocyclopropanecarboxylate oxidase	CHO	4	1
Oeu000927.1	pop:POPTR_559288	K05933	aminocyclopropanecarboxylate oxidase	KO	2	1
Oeu000927.1	pop:POPTR_559288	K05933	aminocyclopropanecarboxylate oxidase	KO	3	1
Oeu000927.1	pop:POPTR_559288	K05933	aminocyclopropanecarboxylate oxidase	KO	4	1
Oeu000928.2	vvi:100244926	K11290	template-activating factor I	CHO	2	1
Oeu000928.2	vvi:100244926	K11290	template-activating factor I	CHO	3	1
Oeu000928.2	vvi:100244926	K11290	template-activating factor I	CHO	4	1
Oeu000928.2	vvi:100244926	K11290	template-activating factor I	KO	2	1
Oeu000928.2	vvi:100244926	K11290	template-activating factor I	KO	3	1
Oeu000928.2	vvi:100244926	K11290	template-activating factor I	KO	4	1
Oeu000953.1	--	--	--	CHO	2	1
Oeu000953.1	--	--	--	CHO	3	1
Oeu000953.1	--	--	--	CHO	4	1
Oeu000953.1	--	--	--	KO	2	1
Oeu000953.1	--	--	--	KO	3	1
Oeu000953.1	--	--	--	KO	4	1
Oeu000974.1	--	--	--	CHO	2	1
Oeu000974.1	--	--	--	CHO	3	1
Oeu000974.1	--	--	--	CHO	4	1
Oeu000974.1	--	--	--	KO	2	1
Oeu000974.1	--	--	--	KO	3	1
Oeu000974.1	--	--	--	KO	4	1
Oeu001057.1	pop:POPTR_548646	K04124	gibberellin 3-beta-dioxygenase	CHO	2	1
Oeu001057.1	pop:POPTR_548646	K04124	gibberellin 3-beta-dioxygenase	CHO	3	1
Oeu001057.1	pop:POPTR_548646	K04124	gibberellin 3-beta-dioxygenase	CHO	4	1
Oeu001057.1	pop:POPTR_548646	K04124	gibberellin 3-beta-dioxygenase	KO	2	1
Oeu001057.1	pop:POPTR_548646	K04124	gibberellin 3-beta-dioxygenase	KO	3	1
Oeu001057.1	pop:POPTR_548646	K04124	gibberellin 3-beta-dioxygenase	KO	4	1
Oeu001083.1	--	--	--	CHO	2	1
Oeu001083.1	--	--	--	CHO	3	1
Oeu001083.1	--	--	--	CHO	4	1
Oeu001083.1	--	--	--	KO	2	1
Oeu001083.1	--	--	--	KO	3	1
Oeu001083.1	--	--	--	KO	4	1
Oeu001107.1	--	--	--	CHO	2	1
Oeu001107.1	--	--	--	CHO	3	1
Oeu001107.1	--	--	--	CHO	4	1
Oeu001107.1	--	--	--	KO	2	1
Oeu001107.1	--	--	--	KO	3	1
Oeu001107.1	--	--	--	KO	4	1
Oeu001147.3	--	--	--	CHO	2	1
Oeu001147.3	--	--	--	CHO	3	1
Oeu001147.3	--	--	--	CHO	4	1
Oeu001147.3	--	--	--	KO	2	1
Oeu001147.3	--	--	--	KO	3	1
Oeu001147.3	--	--	--	KO	4	1
Oeu001157.1	rcu:RCOM_1001220	K00849	galactokinase	CHO	2	1
Oeu001157.1	rcu:RCOM_1001220	K00849	galactokinase	CHO	3	1
Oeu001157.1	rcu:RCOM_1001220	K00849	galactokinase	CHO	4	1
Oeu001157.1	rcu:RCOM_1001220	K00849	galactokinase	KO	2	1
Oeu001157.1	rcu:RCOM_1001220	K00849	galactokinase	KO	3	1
Oeu001157.1	rcu:RCOM_1001220	K00849	galactokinase	KO	4	1
Oeu001163.1	--	--	--	CHO	2	1
Oeu001163.1	--	--	--	CHO	3	1
Oeu001163.1	--	--	--	CHO	4	1
Oeu001163.1	--	--	--	KO	2	1
Oeu001163.1	--	--	--	KO	3	1
Oeu001163.1	--	--	--	KO	4	1
Oeu001169.1	--	--	--	CHO	2	1
Oeu001169.1	--	--	--	CHO	3	1
Oeu001169.1	--	--	--	CHO	4	1
Oeu001169.1	--	--	--	KO	2	1
Oeu001169.1	--	--	--	KO	3	1
Oeu001169.1	--	--	--	KO	4	1
Oeu001172.3	vvi:100267071	K01648	ATP citrate (pro-S)-lyase	CHO	2	1
Oeu001172.3	vvi:100267071	K01648	ATP citrate (pro-S)-lyase	CHO	3	1
Oeu001172.3	vvi:100267071	K01648	ATP citrate (pro-S)-lyase	CHO	4	1
Oeu001172.3	vvi:100267071	K01648	ATP citrate (pro-S)-lyase	KO	2	1
Oeu001172.3	vvi:100267071	K01648	ATP citrate (pro-S)-lyase	KO	3	1
Oeu001172.3	vvi:100267071	K01648	ATP citrate (pro-S)-lyase	KO	4	1
Oeu001238.1	pop:POPTR_780392	K13379	--	CHO	2	1
Oeu001238.1	pop:POPTR_780392	K13379	--	CHO	3	1
Oeu001238.1	pop:POPTR_780392	K13379	--	CHO	4	1
Oeu001238.1	pop:POPTR_780392	K13379	--	KO	2	1
Oeu001238.1	pop:POPTR_780392	K13379	--	KO	3	1
Oeu001238.1	pop:POPTR_780392	K13379	--	KO	4	1
Oeu001311.1	--	--	--	CHO	2	1
Oeu001311.1	--	--	--	CHO	3	1
Oeu001311.1	--	--	--	CHO	4	1
Oeu001311.1	--	--	--	KO	2	1
Oeu001311.1	--	--	--	KO	3	1
Oeu001311.1	--	--	--	KO	4	1
Oeu001313.1	mbr:MONBRDRAFT_26400	K01069	hydroxyacylglutathione hydrolase	CHO	2	1
Oeu001313.1	mbr:MONBRDRAFT_26400	K01069	hydroxyacylglutathione hydrolase	CHO	3	1
Oeu001313.1	mbr:MONBRDRAFT_26400	K01069	hydroxyacylglutathione hydrolase	CHO	4	1
Oeu001313.1	mbr:MONBRDRAFT_26400	K01069	hydroxyacylglutathione hydrolase	KO	2	1
Oeu001313.1	mbr:MONBRDRAFT_26400	K01069	hydroxyacylglutathione hydrolase	KO	3	1
Oeu001313.1	mbr:MONBRDRAFT_26400	K01069	hydroxyacylglutathione hydrolase	KO	4	1
Oeu001319.1	rcu:RCOM_1078960	K03768	peptidyl-prolyl cis-trans isomerase B (cyclophilin B)	CHO	2	1
Oeu001319.1	rcu:RCOM_1078960	K03768	peptidyl-prolyl cis-trans isomerase B (cyclophilin B)	CHO	3	1
Oeu001319.1	rcu:RCOM_1078960	K03768	peptidyl-prolyl cis-trans isomerase B (cyclophilin B)	CHO	4	1
Oeu001319.1	rcu:RCOM_1078960	K03768	peptidyl-prolyl cis-trans isomerase B (cyclophilin B)	KO	2	1
Oeu001319.1	rcu:RCOM_1078960	K03768	peptidyl-prolyl cis-trans isomerase B (cyclophilin B)	KO	3	1
Oeu001319.1	rcu:RCOM_1078960	K03768	peptidyl-prolyl cis-trans isomerase B (cyclophilin B)	KO	4	1
Oeu001353.1	rcu:RCOM_0153900	K02870	large subunit ribosomal protein L12e	CHO	2	1
Oeu001353.1	rcu:RCOM_0153900	K02870	large subunit ribosomal protein L12e	CHO	3	1
Oeu001353.1	rcu:RCOM_0153900	K02870	large subunit ribosomal protein L12e	CHO	4	1
Oeu001353.1	rcu:RCOM_0153900	K02870	large subunit ribosomal protein L12e	KO	2	1
Oeu001353.1	rcu:RCOM_0153900	K02870	large subunit ribosomal protein L12e	KO	3	1
Oeu001353.1	rcu:RCOM_0153900	K02870	large subunit ribosomal protein L12e	KO	4	1
Oeu001471.1	vvi:100264792	K03032	26S proteasome regulatory subunit N2	CHO	2	1
Oeu001471.1	vvi:100264792	K03032	26S proteasome regulatory subunit N2	CHO	3	1
Oeu001471.1	vvi:100264792	K03032	26S proteasome regulatory subunit N2	CHO	4	1
Oeu001471.1	vvi:100264792	K03032	26S proteasome regulatory subunit N2	KO	2	1
Oeu001471.1	vvi:100264792	K03032	26S proteasome regulatory subunit N2	KO	3	1
Oeu001471.1	vvi:100264792	K03032	26S proteasome regulatory subunit N2	KO	4	1
Oeu001481.2	vvi:100267343	K12275	translocation protein SEC62	CHO	2	1
Oeu001481.2	vvi:100267343	K12275	translocation protein SEC62	CHO	3	1
Oeu001481.2	vvi:100267343	K12275	translocation protein SEC62	CHO	4	1
Oeu001481.2	vvi:100267343	K12275	translocation protein SEC62	KO	2	1
Oeu001481.2	vvi:100267343	K12275	translocation protein SEC62	KO	3	1
Oeu001481.2	vvi:100267343	K12275	translocation protein SEC62	KO	4	1
Oeu001528.1	vvi:100254009	K00434	L-ascorbate peroxidase	CHO	2	1
Oeu001528.1	vvi:100254009	K00434	L-ascorbate peroxidase	CHO	3	1
Oeu001528.1	vvi:100254009	K00434	L-ascorbate peroxidase	CHO	4	1
Oeu001528.1	vvi:100254009	K00434	L-ascorbate peroxidase	KO	2	1
Oeu001528.1	vvi:100254009	K00434	L-ascorbate peroxidase	KO	3	1
Oeu001528.1	vvi:100254009	K00434	L-ascorbate peroxidase	KO	4	1
Oeu001574.1	pop:POPTR_832803	K03869	cullin 3	CHO	2	1
Oeu001574.1	pop:POPTR_832803	K03869	cullin 3	CHO	3	1
Oeu001574.1	pop:POPTR_832803	K03869	cullin 3	CHO	4	1
Oeu001574.1	pop:POPTR_832803	K03869	cullin 3	KO	2	1
Oeu001574.1	pop:POPTR_832803	K03869	cullin 3	KO	3	1
Oeu001574.1	pop:POPTR_832803	K03869	cullin 3	KO	4	1
Oeu001594.1	ath:AT3G01470	K09338	homeobox-leucine zipper protein	CHO	2	1
Oeu001594.1	ath:AT3G01470	K09338	homeobox-leucine zipper protein	CHO	3	1
Oeu001594.1	ath:AT3G01470	K09338	homeobox-leucine zipper protein	CHO	4	1
Oeu001594.1	ath:AT3G01470	K09338	homeobox-leucine zipper protein	KO	2	1
Oeu001594.1	ath:AT3G01470	K09338	homeobox-leucine zipper protein	KO	3	1
Oeu001594.1	ath:AT3G01470	K09338	homeobox-leucine zipper protein	KO	4	1
Oeu001632.2	pop:POPTR_561999	K01090	protein phosphatase	CHO	2	1
Oeu001632.2	pop:POPTR_561999	K01090	protein phosphatase	CHO	3	1
Oeu001632.2	pop:POPTR_561999	K01090	protein phosphatase	CHO	4	1
Oeu001632.2	pop:POPTR_561999	K01090	protein phosphatase	KO	2	1
Oeu001632.2	pop:POPTR_561999	K01090	protein phosphatase	KO	3	1
Oeu001632.2	pop:POPTR_561999	K01090	protein phosphatase	KO	4	1
Oeu001638.1	ath:AT1G09530	K12126	phytochrome-interacting factor 3	CHO	2	1
Oeu001638.1	ath:AT1G09530	K12126	phytochrome-interacting factor 3	CHO	3	1
Oeu001638.1	ath:AT1G09530	K12126	phytochrome-interacting factor 3	CHO	4	1
Oeu001638.1	ath:AT1G09530	K12126	phytochrome-interacting factor 3	KO	2	1
Oeu001638.1	ath:AT1G09530	K12126	phytochrome-interacting factor 3	KO	3	1
Oeu001638.1	ath:AT1G09530	K12126	phytochrome-interacting factor 3	KO	4	1
Oeu001640.1	--	--	--	CHO	2	1
Oeu001640.1	--	--	--	CHO	3	1
Oeu001640.1	--	--	--	CHO	4	1
Oeu001640.1	--	--	--	KO	2	1
Oeu001640.1	--	--	--	KO	3	1
Oeu001640.1	--	--	--	KO	4	1
Oeu001683.1	--	--	--	CHO	2	1
Oeu001683.1	--	--	--	CHO	3	1
Oeu001683.1	--	--	--	CHO	4	1
Oeu001683.1	--	--	--	KO	2	1
Oeu001683.1	--	--	--	KO	3	1
Oeu001683.1	--	--	--	KO	4	1
Oeu001705.3	--	--	--	CHO	2	1
Oeu001705.3	--	--	--	CHO	3	1
Oeu001705.3	--	--	--	CHO	4	1
Oeu001705.3	--	--	--	KO	2	1
Oeu001705.3	--	--	--	KO	3	1
Oeu001705.3	--	--	--	KO	4	1
Oeu001743.1	pop:POPTR_245102	K12844	U4/U6 small nuclear ribonucleoprotein PRP31	CHO	2	1
Oeu001743.1	pop:POPTR_245102	K12844	U4/U6 small nuclear ribonucleoprotein PRP31	CHO	3	1
Oeu001743.1	pop:POPTR_245102	K12844	U4/U6 small nuclear ribonucleoprotein PRP31	CHO	4	1
Oeu001743.1	pop:POPTR_245102	K12844	U4/U6 small nuclear ribonucleoprotein PRP31	KO	2	1
Oeu001743.1	pop:POPTR_245102	K12844	U4/U6 small nuclear ribonucleoprotein PRP31	KO	3	1
Oeu001743.1	pop:POPTR_245102	K12844	U4/U6 small nuclear ribonucleoprotein PRP31	KO	4	1
Oeu001762.2	pop:POPTR_649601	K05402	toll-interacting protein	CHO	2	1
Oeu001762.2	pop:POPTR_649601	K05402	toll-interacting protein	CHO	3	1
Oeu001762.2	pop:POPTR_649601	K05402	toll-interacting protein	CHO	4	1
Oeu001762.2	pop:POPTR_649601	K05402	toll-interacting protein	KO	2	1
Oeu001762.2	pop:POPTR_649601	K05402	toll-interacting protein	KO	3	1
Oeu001762.2	pop:POPTR_649601	K05402	toll-interacting protein	KO	4	1
Oeu001803.1	pop:POPTR_832255	K14498	serine/threonine-protein kinase SRK2	CHO	2	1
Oeu001803.1	pop:POPTR_832255	K14498	serine/threonine-protein kinase SRK2	CHO	3	1
Oeu001803.1	pop:POPTR_832255	K14498	serine/threonine-protein kinase SRK2	CHO	4	1
Oeu001803.1	pop:POPTR_832255	K14498	serine/threonine-protein kinase SRK2	KO	2	1
Oeu001803.1	pop:POPTR_832255	K14498	serine/threonine-protein kinase SRK2	KO	3	1
Oeu001803.1	pop:POPTR_832255	K14498	serine/threonine-protein kinase SRK2	KO	4	1
Oeu001814.1	ath:AT2G18915	K12117	LOV kelch protein 2	CHO	2	1
Oeu001814.1	ath:AT2G18915	K12117	LOV kelch protein 2	CHO	3	1
Oeu001814.1	ath:AT2G18915	K12117	LOV kelch protein 2	CHO	4	1
Oeu001814.1	ath:AT2G18915	K12117	LOV kelch protein 2	KO	2	1
Oeu001814.1	ath:AT2G18915	K12117	LOV kelch protein 2	KO	3	1
Oeu001814.1	ath:AT2G18915	K12117	LOV kelch protein 2	KO	4	1
Oeu001823.1	osa:4348172	K00517	--	CHO	2	1
Oeu001823.1	osa:4348172	K00517	--	CHO	3	1
Oeu001823.1	osa:4348172	K00517	--	CHO	4	1
Oeu001823.1	osa:4348172	K00517	--	KO	2	1
Oeu001823.1	osa:4348172	K00517	--	KO	3	1
Oeu001823.1	osa:4348172	K00517	--	KO	4	1
Oeu001834.1	vvi:100263076	K06700	proteasome inhibitor subunit 1 (PI31)	CHO	2	1
Oeu001834.1	vvi:100263076	K06700	proteasome inhibitor subunit 1 (PI31)	CHO	3	1
Oeu001834.1	vvi:100263076	K06700	proteasome inhibitor subunit 1 (PI31)	CHO	4	1
Oeu001834.1	vvi:100263076	K06700	proteasome inhibitor subunit 1 (PI31)	KO	2	1
Oeu001834.1	vvi:100263076	K06700	proteasome inhibitor subunit 1 (PI31)	KO	3	1
Oeu001834.1	vvi:100263076	K06700	proteasome inhibitor subunit 1 (PI31)	KO	4	1
Oeu001846.1	--	--	--	CHO	2	1
Oeu001846.1	--	--	--	CHO	3	1
Oeu001846.1	--	--	--	CHO	4	1
Oeu001846.1	--	--	--	KO	2	1
Oeu001846.1	--	--	--	KO	3	1
Oeu001846.1	--	--	--	KO	4	1
Oeu001902.1	afv:AFLA_024930	K01179	endoglucanase	CHO	2	1
Oeu001902.1	afv:AFLA_024930	K01179	endoglucanase	CHO	3	1
Oeu001902.1	afv:AFLA_024930	K01179	endoglucanase	CHO	4	1
Oeu001902.1	afv:AFLA_024930	K01179	endoglucanase	KO	2	1
Oeu001902.1	afv:AFLA_024930	K01179	endoglucanase	KO	3	1
Oeu001902.1	afv:AFLA_024930	K01179	endoglucanase	KO	4	1
Oeu001943.1	vvi:100261052	K02901	large subunit ribosomal protein L27e	CHO	2	1
Oeu001943.1	vvi:100261052	K02901	large subunit ribosomal protein L27e	CHO	3	1
Oeu001943.1	vvi:100261052	K02901	large subunit ribosomal protein L27e	CHO	4	1
Oeu001943.1	vvi:100261052	K02901	large subunit ribosomal protein L27e	KO	2	1
Oeu001943.1	vvi:100261052	K02901	large subunit ribosomal protein L27e	KO	3	1
Oeu001943.1	vvi:100261052	K02901	large subunit ribosomal protein L27e	KO	4	1
Oeu001984.1	rcu:RCOM_0132150	K11851	ubiquitin carboxyl-terminal hydrolase 30	CHO	2	1
Oeu001984.1	rcu:RCOM_0132150	K11851	ubiquitin carboxyl-terminal hydrolase 30	CHO	3	1
Oeu001984.1	rcu:RCOM_0132150	K11851	ubiquitin carboxyl-terminal hydrolase 30	CHO	4	1
Oeu001984.1	rcu:RCOM_0132150	K11851	ubiquitin carboxyl-terminal hydrolase 30	KO	2	1
Oeu001984.1	rcu:RCOM_0132150	K11851	ubiquitin carboxyl-terminal hydrolase 30	KO	3	1
Oeu001984.1	rcu:RCOM_0132150	K11851	ubiquitin carboxyl-terminal hydrolase 30	KO	4	1
Oeu001991.2	dwi:Dwil_GK24661	K00734	galactosylxylosylprotein 3-beta-galactosyltransferase	CHO	2	1
Oeu001991.2	dwi:Dwil_GK24661	K00734	galactosylxylosylprotein 3-beta-galactosyltransferase	CHO	3	1
Oeu001991.2	dwi:Dwil_GK24661	K00734	galactosylxylosylprotein 3-beta-galactosyltransferase	CHO	4	1
Oeu001991.2	dwi:Dwil_GK24661	K00734	galactosylxylosylprotein 3-beta-galactosyltransferase	KO	2	1
Oeu001991.2	dwi:Dwil_GK24661	K00734	galactosylxylosylprotein 3-beta-galactosyltransferase	KO	3	1
Oeu001991.2	dwi:Dwil_GK24661	K00734	galactosylxylosylprotein 3-beta-galactosyltransferase	KO	4	1
Oeu002036.1	--	--	--	CHO	2	1
Oeu002036.1	--	--	--	CHO	3	1
Oeu002036.1	--	--	--	CHO	4	1
Oeu002036.1	--	--	--	KO	2	1
Oeu002036.1	--	--	--	KO	3	1
Oeu002036.1	--	--	--	KO	4	1
Oeu002157.4	--	--	--	CHO	2	1
Oeu002157.4	--	--	--	CHO	3	1
Oeu002157.4	--	--	--	CHO	4	1
Oeu002157.4	--	--	--	KO	2	1
Oeu002157.4	--	--	--	KO	3	1
Oeu002157.4	--	--	--	KO	4	1
Oeu002162.1	vvi:100267829	K06630	tyrosine 3-monooxygenase/tryptophan 5-monooxygenase activation protein	CHO	2	1
Oeu002162.1	vvi:100267829	K06630	tyrosine 3-monooxygenase/tryptophan 5-monooxygenase activation protein	CHO	3	1
Oeu002162.1	vvi:100267829	K06630	tyrosine 3-monooxygenase/tryptophan 5-monooxygenase activation protein	CHO	4	1
Oeu002162.1	vvi:100267829	K06630	tyrosine 3-monooxygenase/tryptophan 5-monooxygenase activation protein	KO	2	1
Oeu002162.1	vvi:100267829	K06630	tyrosine 3-monooxygenase/tryptophan 5-monooxygenase activation protein	KO	3	1
Oeu002162.1	vvi:100267829	K06630	tyrosine 3-monooxygenase/tryptophan 5-monooxygenase activation protein	KO	4	1
Oeu002199.1	--	--	--	CHO	2	1
Oeu002199.1	--	--	--	CHO	3	1
Oeu002199.1	--	--	--	CHO	4	1
Oeu002199.1	--	--	--	KO	2	1
Oeu002199.1	--	--	--	KO	3	1
Oeu002199.1	--	--	--	KO	4	1
Oeu002209.1	--	--	--	CHO	2	1
Oeu002209.1	--	--	--	CHO	3	1
Oeu002209.1	--	--	--	CHO	4	1
Oeu002209.1	--	--	--	KO	2	1
Oeu002209.1	--	--	--	KO	3	1
Oeu002209.1	--	--	--	KO	4	1
Oeu002239.1	vvi:100249742	K07897	Ras-related protein Rab-7A	CHO	2	1
Oeu002239.1	vvi:100249742	K07897	Ras-related protein Rab-7A	CHO	3	1
Oeu002239.1	vvi:100249742	K07897	Ras-related protein Rab-7A	CHO	4	1
Oeu002239.1	vvi:100249742	K07897	Ras-related protein Rab-7A	KO	2	1
Oeu002239.1	vvi:100249742	K07897	Ras-related protein Rab-7A	KO	3	1
Oeu002239.1	vvi:100249742	K07897	Ras-related protein Rab-7A	KO	4	1
Oeu002250.1	bfo:BRAFLDRAFT_124968	K08817	cell cycle related kinase	CHO	2	1
Oeu002250.1	bfo:BRAFLDRAFT_124968	K08817	cell cycle related kinase	CHO	3	1
Oeu002250.1	bfo:BRAFLDRAFT_124968	K08817	cell cycle related kinase	CHO	4	1
Oeu002250.1	bfo:BRAFLDRAFT_124968	K08817	cell cycle related kinase	KO	2	1
Oeu002250.1	bfo:BRAFLDRAFT_124968	K08817	cell cycle related kinase	KO	3	1
Oeu002250.1	bfo:BRAFLDRAFT_124968	K08817	cell cycle related kinase	KO	4	1
Oeu002251.1	ath:AT4G28880	K00924	--	CHO	2	1
Oeu002251.1	ath:AT4G28880	K00924	--	CHO	3	1
Oeu002251.1	ath:AT4G28880	K00924	--	CHO	4	1
Oeu002251.1	ath:AT4G28880	K00924	--	KO	2	1
Oeu002251.1	ath:AT4G28880	K00924	--	KO	3	1
Oeu002251.1	ath:AT4G28880	K00924	--	KO	4	1
Oeu002296.1	osa:4342410	K00924	--	CHO	2	1
Oeu002296.1	osa:4342410	K00924	--	CHO	3	1
Oeu002296.1	osa:4342410	K00924	--	CHO	4	1
Oeu002296.1	osa:4342410	K00924	--	KO	2	1
Oeu002296.1	osa:4342410	K00924	--	KO	3	1
Oeu002296.1	osa:4342410	K00924	--	KO	4	1
Oeu002297.1	pop:POPTR_804871	K09775	hypothetical protein	CHO	2	1
Oeu002297.1	pop:POPTR_804871	K09775	hypothetical protein	CHO	3	1
Oeu002297.1	pop:POPTR_804871	K09775	hypothetical protein	CHO	4	1
Oeu002297.1	pop:POPTR_804871	K09775	hypothetical protein	KO	2	1
Oeu002297.1	pop:POPTR_804871	K09775	hypothetical protein	KO	3	1
Oeu002297.1	pop:POPTR_804871	K09775	hypothetical protein	KO	4	1
Oeu002323.1	vvi:100253859	K14190	GDP-L-galactose phosphorylase	CHO	2	1
Oeu002323.1	vvi:100253859	K14190	GDP-L-galactose phosphorylase	CHO	3	1
Oeu002323.1	vvi:100253859	K14190	GDP-L-galactose phosphorylase	CHO	4	1
Oeu002323.1	vvi:100253859	K14190	GDP-L-galactose phosphorylase	KO	2	1
Oeu002323.1	vvi:100253859	K14190	GDP-L-galactose phosphorylase	KO	3	1
Oeu002323.1	vvi:100253859	K14190	GDP-L-galactose phosphorylase	KO	4	1
Oeu002392.1	vvi:100259091	K14574	ribosome maturation protein SDO1	CHO	2	1
Oeu002392.1	vvi:100259091	K14574	ribosome maturation protein SDO1	CHO	3	1
Oeu002392.1	vvi:100259091	K14574	ribosome maturation protein SDO1	CHO	4	1
Oeu002392.1	vvi:100259091	K14574	ribosome maturation protein SDO1	KO	2	1
Oeu002392.1	vvi:100259091	K14574	ribosome maturation protein SDO1	KO	3	1
Oeu002392.1	vvi:100259091	K14574	ribosome maturation protein SDO1	KO	4	1
Oeu002398.1	vvi:100252654	K10302	F-box protein 22	CHO	2	1
Oeu002398.1	vvi:100252654	K10302	F-box protein 22	CHO	3	1
Oeu002398.1	vvi:100252654	K10302	F-box protein 22	CHO	4	1
Oeu002398.1	vvi:100252654	K10302	F-box protein 22	KO	2	1
Oeu002398.1	vvi:100252654	K10302	F-box protein 22	KO	3	1
Oeu002398.1	vvi:100252654	K10302	F-box protein 22	KO	4	1
Oeu002412.1	vvi:100264130	K03033	26S proteasome regulatory subunit N3	CHO	2	1
Oeu002412.1	vvi:100264130	K03033	26S proteasome regulatory subunit N3	CHO	3	1
Oeu002412.1	vvi:100264130	K03033	26S proteasome regulatory subunit N3	CHO	4	1
Oeu002412.1	vvi:100264130	K03033	26S proteasome regulatory subunit N3	KO	2	1
Oeu002412.1	vvi:100264130	K03033	26S proteasome regulatory subunit N3	KO	3	1
Oeu002412.1	vvi:100264130	K03033	26S proteasome regulatory subunit N3	KO	4	1
Oeu002414.1	sbi:SORBI_01g001220	K13030	cyanohydrin beta-glucosyltransferase	CHO	2	1
Oeu002414.1	sbi:SORBI_01g001220	K13030	cyanohydrin beta-glucosyltransferase	CHO	3	1
Oeu002414.1	sbi:SORBI_01g001220	K13030	cyanohydrin beta-glucosyltransferase	CHO	4	1
Oeu002414.1	sbi:SORBI_01g001220	K13030	cyanohydrin beta-glucosyltransferase	KO	2	1
Oeu002414.1	sbi:SORBI_01g001220	K13030	cyanohydrin beta-glucosyltransferase	KO	3	1
Oeu002414.1	sbi:SORBI_01g001220	K13030	cyanohydrin beta-glucosyltransferase	KO	4	1
Oeu002492.3	vvi:100244694	K02218	casein kinase 1	CHO	2	1
Oeu002492.3	vvi:100244694	K02218	casein kinase 1	CHO	3	1
Oeu002492.3	vvi:100244694	K02218	casein kinase 1	CHO	4	1
Oeu002492.3	vvi:100244694	K02218	casein kinase 1	KO	2	1
Oeu002492.3	vvi:100244694	K02218	casein kinase 1	KO	3	1
Oeu002492.3	vvi:100244694	K02218	casein kinase 1	KO	4	1
Oeu002511.1	--	--	--	CHO	2	1
Oeu002511.1	--	--	--	CHO	3	1
Oeu002511.1	--	--	--	CHO	4	1
Oeu002511.1	--	--	--	KO	2	1
Oeu002511.1	--	--	--	KO	3	1
Oeu002511.1	--	--	--	KO	4	1
Oeu002520.1	vvi:100254966	K11843	ubiquitin carboxyl-terminal hydrolase 14	CHO	2	1
Oeu002520.1	vvi:100254966	K11843	ubiquitin carboxyl-terminal hydrolase 14	CHO	3	1
Oeu002520.1	vvi:100254966	K11843	ubiquitin carboxyl-terminal hydrolase 14	CHO	4	1
Oeu002520.1	vvi:100254966	K11843	ubiquitin carboxyl-terminal hydrolase 14	KO	2	1
Oeu002520.1	vvi:100254966	K11843	ubiquitin carboxyl-terminal hydrolase 14	KO	3	1
Oeu002520.1	vvi:100254966	K11843	ubiquitin carboxyl-terminal hydrolase 14	KO	4	1
Oeu002523.1	ath:AT1G51780	K14664	IAA-amino acid hydrolase	CHO	2	1
Oeu002523.1	ath:AT1G51780	K14664	IAA-amino acid hydrolase	CHO	3	1
Oeu002523.1	ath:AT1G51780	K14664	IAA-amino acid hydrolase	CHO	4	1
Oeu002523.1	ath:AT1G51780	K14664	IAA-amino acid hydrolase	KO	2	1
Oeu002523.1	ath:AT1G51780	K14664	IAA-amino acid hydrolase	KO	3	1
Oeu002523.1	ath:AT1G51780	K14664	IAA-amino acid hydrolase	KO	4	1
Oeu002656.1	rcu:RCOM_0484410	K09550	prefoldin subunit 4	CHO	2	1
Oeu002656.1	rcu:RCOM_0484410	K09550	prefoldin subunit 4	CHO	3	1
Oeu002656.1	rcu:RCOM_0484410	K09550	prefoldin subunit 4	CHO	4	1
Oeu002656.1	rcu:RCOM_0484410	K09550	prefoldin subunit 4	KO	2	1
Oeu002656.1	rcu:RCOM_0484410	K09550	prefoldin subunit 4	KO	3	1
Oeu002656.1	rcu:RCOM_0484410	K09550	prefoldin subunit 4	KO	4	1
Oeu002688.1	pop:POPTR_548061	K13430	serine/threonine-protein kinase PBS1	CHO	2	1
Oeu002688.1	pop:POPTR_548061	K13430	serine/threonine-protein kinase PBS1	CHO	3	1
Oeu002688.1	pop:POPTR_548061	K13430	serine/threonine-protein kinase PBS1	CHO	4	1
Oeu002688.1	pop:POPTR_548061	K13430	serine/threonine-protein kinase PBS1	KO	2	1
Oeu002688.1	pop:POPTR_548061	K13430	serine/threonine-protein kinase PBS1	KO	3	1
Oeu002688.1	pop:POPTR_548061	K13430	serine/threonine-protein kinase PBS1	KO	4	1
Oeu002749.1	pop:POPTR_568093	K14012	UBX domain-containing protein 1	CHO	2	1
Oeu002749.1	pop:POPTR_568093	K14012	UBX domain-containing protein 1	CHO	3	1
Oeu002749.1	pop:POPTR_568093	K14012	UBX domain-containing protein 1	CHO	4	1
Oeu002749.1	pop:POPTR_568093	K14012	UBX domain-containing protein 1	KO	2	1
Oeu002749.1	pop:POPTR_568093	K14012	UBX domain-containing protein 1	KO	3	1
Oeu002749.1	pop:POPTR_568093	K14012	UBX domain-containing protein 1	KO	4	1
Oeu002752.3	vvi:100246063	K10143	E3 ubiquitin-protein ligase RFWD2	CHO	2	1
Oeu002752.3	vvi:100246063	K10143	E3 ubiquitin-protein ligase RFWD2	CHO	3	1
Oeu002752.3	vvi:100246063	K10143	E3 ubiquitin-protein ligase RFWD2	CHO	4	1
Oeu002752.3	vvi:100246063	K10143	E3 ubiquitin-protein ligase RFWD2	KO	2	1
Oeu002752.3	vvi:100246063	K10143	E3 ubiquitin-protein ligase RFWD2	KO	3	1
Oeu002752.3	vvi:100246063	K10143	E3 ubiquitin-protein ligase RFWD2	KO	4	1
Oeu002753.1	vvi:100258114	K13456	RPM1-interacting protein 4	CHO	2	1
Oeu002753.1	vvi:100258114	K13456	RPM1-interacting protein 4	CHO	3	1
Oeu002753.1	vvi:100258114	K13456	RPM1-interacting protein 4	CHO	4	1
Oeu002753.1	vvi:100258114	K13456	RPM1-interacting protein 4	KO	2	1
Oeu002753.1	vvi:100258114	K13456	RPM1-interacting protein 4	KO	3	1
Oeu002753.1	vvi:100258114	K13456	RPM1-interacting protein 4	KO	4	1
Oeu002760.2	rcu:RCOM_1299530	K03138	transcription initiation factor TFIIF subunit alpha	CHO	2	1
Oeu002760.2	rcu:RCOM_1299530	K03138	transcription initiation factor TFIIF subunit alpha	CHO	3	1
Oeu002760.2	rcu:RCOM_1299530	K03138	transcription initiation factor TFIIF subunit alpha	CHO	4	1
Oeu002760.2	rcu:RCOM_1299530	K03138	transcription initiation factor TFIIF subunit alpha	KO	2	1
Oeu002760.2	rcu:RCOM_1299530	K03138	transcription initiation factor TFIIF subunit alpha	KO	3	1
Oeu002760.2	rcu:RCOM_1299530	K03138	transcription initiation factor TFIIF subunit alpha	KO	4	1
Oeu002793.1	--	--	--	CHO	2	1
Oeu002793.1	--	--	--	CHO	3	1
Oeu002793.1	--	--	--	CHO	4	1
Oeu002793.1	--	--	--	KO	2	1
Oeu002793.1	--	--	--	KO	3	1
Oeu002793.1	--	--	--	KO	4	1
Oeu002810.1	pop:POPTR_787255	K06955	--	CHO	2	1
Oeu002810.1	pop:POPTR_787255	K06955	--	CHO	3	1
Oeu002810.1	pop:POPTR_787255	K06955	--	CHO	4	1
Oeu002810.1	pop:POPTR_787255	K06955	--	KO	2	1
Oeu002810.1	pop:POPTR_787255	K06955	--	KO	3	1
Oeu002810.1	pop:POPTR_787255	K06955	--	KO	4	1
Oeu002816.1	tet:TTHERM_01243430	K01102	pyruvate dehydrogenase phosphatase	CHO	2	1
Oeu002816.1	tet:TTHERM_01243430	K01102	pyruvate dehydrogenase phosphatase	CHO	3	1
Oeu002816.1	tet:TTHERM_01243430	K01102	pyruvate dehydrogenase phosphatase	CHO	4	1
Oeu002816.1	tet:TTHERM_01243430	K01102	pyruvate dehydrogenase phosphatase	KO	2	1
Oeu002816.1	tet:TTHERM_01243430	K01102	pyruvate dehydrogenase phosphatase	KO	3	1
Oeu002816.1	tet:TTHERM_01243430	K01102	pyruvate dehydrogenase phosphatase	KO	4	1
Oeu002821.2	vvi:100264222	K08999	hypothetical protein	CHO	2	1
Oeu002821.2	vvi:100264222	K08999	hypothetical protein	CHO	3	1
Oeu002821.2	vvi:100264222	K08999	hypothetical protein	CHO	4	1
Oeu002821.2	vvi:100264222	K08999	hypothetical protein	KO	2	1
Oeu002821.2	vvi:100264222	K08999	hypothetical protein	KO	3	1
Oeu002821.2	vvi:100264222	K08999	hypothetical protein	KO	4	1
Oeu002851.2	sbi:SORBI_02g007010	K12191	charged multivesicular body protein 2A	CHO	2	1
Oeu002851.2	sbi:SORBI_02g007010	K12191	charged multivesicular body protein 2A	CHO	3	1
Oeu002851.2	sbi:SORBI_02g007010	K12191	charged multivesicular body protein 2A	CHO	4	1
Oeu002851.2	sbi:SORBI_02g007010	K12191	charged multivesicular body protein 2A	KO	2	1
Oeu002851.2	sbi:SORBI_02g007010	K12191	charged multivesicular body protein 2A	KO	3	1
Oeu002851.2	sbi:SORBI_02g007010	K12191	charged multivesicular body protein 2A	KO	4	1
Oeu002897.2	ath:AT2G13560	K00028	malate dehydrogenase (decarboxylating)	CHO	2	1
Oeu002897.2	ath:AT2G13560	K00028	malate dehydrogenase (decarboxylating)	CHO	3	1
Oeu002897.2	ath:AT2G13560	K00028	malate dehydrogenase (decarboxylating)	CHO	4	1
Oeu002897.2	ath:AT2G13560	K00028	malate dehydrogenase (decarboxylating)	KO	2	1
Oeu002897.2	ath:AT2G13560	K00028	malate dehydrogenase (decarboxylating)	KO	3	1
Oeu002897.2	ath:AT2G13560	K00028	malate dehydrogenase (decarboxylating)	KO	4	1
Oeu002928.1	rcu:RCOM_0523500	K01251	adenosylhomocysteinase	CHO	2	1
Oeu002928.1	rcu:RCOM_0523500	K01251	adenosylhomocysteinase	CHO	3	1
Oeu002928.1	rcu:RCOM_0523500	K01251	adenosylhomocysteinase	CHO	4	1
Oeu002928.1	rcu:RCOM_0523500	K01251	adenosylhomocysteinase	KO	2	1
Oeu002928.1	rcu:RCOM_0523500	K01251	adenosylhomocysteinase	KO	3	1
Oeu002928.1	rcu:RCOM_0523500	K01251	adenosylhomocysteinase	KO	4	1
Oeu002930.1	ath:AT1G66150	K00924	--	CHO	2	1
Oeu002930.1	ath:AT1G66150	K00924	--	CHO	3	1
Oeu002930.1	ath:AT1G66150	K00924	--	CHO	4	1
Oeu002930.1	ath:AT1G66150	K00924	--	KO	2	1
Oeu002930.1	ath:AT1G66150	K00924	--	KO	3	1
Oeu002930.1	ath:AT1G66150	K00924	--	KO	4	1
Oeu002946.2	sbi:SORBI_06g019840	K01188	beta-glucosidase	CHO	2	1
Oeu002946.2	sbi:SORBI_06g019840	K01188	beta-glucosidase	CHO	3	1
Oeu002946.2	sbi:SORBI_06g019840	K01188	beta-glucosidase	CHO	4	1
Oeu002946.2	sbi:SORBI_06g019840	K01188	beta-glucosidase	KO	2	1
Oeu002946.2	sbi:SORBI_06g019840	K01188	beta-glucosidase	KO	3	1
Oeu002946.2	sbi:SORBI_06g019840	K01188	beta-glucosidase	KO	4	1
Oeu002957.1	rcu:RCOM_0661530	K01244	5'-methylthioadenosine nucleosidase	CHO	2	1
Oeu002957.1	rcu:RCOM_0661530	K01244	5'-methylthioadenosine nucleosidase	CHO	3	1
Oeu002957.1	rcu:RCOM_0661530	K01244	5'-methylthioadenosine nucleosidase	CHO	4	1
Oeu002957.1	rcu:RCOM_0661530	K01244	5'-methylthioadenosine nucleosidase	KO	2	1
Oeu002957.1	rcu:RCOM_0661530	K01244	5'-methylthioadenosine nucleosidase	KO	3	1
Oeu002957.1	rcu:RCOM_0661530	K01244	5'-methylthioadenosine nucleosidase	KO	4	1
Oeu003034.1	rcu:RCOM_0324140	K00799	glutathione S-transferase	CHO	2	1
Oeu003034.1	rcu:RCOM_0324140	K00799	glutathione S-transferase	CHO	3	1
Oeu003034.1	rcu:RCOM_0324140	K00799	glutathione S-transferase	CHO	4	1
Oeu003034.1	rcu:RCOM_0324140	K00799	glutathione S-transferase	KO	2	1
Oeu003034.1	rcu:RCOM_0324140	K00799	glutathione S-transferase	KO	3	1
Oeu003034.1	rcu:RCOM_0324140	K00799	glutathione S-transferase	KO	4	1
Oeu003038.1	rcu:RCOM_0324140	K00799	glutathione S-transferase	CHO	2	1
Oeu003038.1	rcu:RCOM_0324140	K00799	glutathione S-transferase	CHO	3	1
Oeu003038.1	rcu:RCOM_0324140	K00799	glutathione S-transferase	CHO	4	1
Oeu003038.1	rcu:RCOM_0324140	K00799	glutathione S-transferase	KO	2	1
Oeu003038.1	rcu:RCOM_0324140	K00799	glutathione S-transferase	KO	3	1
Oeu003038.1	rcu:RCOM_0324140	K00799	glutathione S-transferase	KO	4	1
Oeu003041.1	rcu:RCOM_0324140	K00799	glutathione S-transferase	CHO	2	1
Oeu003041.1	rcu:RCOM_0324140	K00799	glutathione S-transferase	CHO	3	1
Oeu003041.1	rcu:RCOM_0324140	K00799	glutathione S-transferase	CHO	4	1
Oeu003041.1	rcu:RCOM_0324140	K00799	glutathione S-transferase	KO	2	1
Oeu003041.1	rcu:RCOM_0324140	K00799	glutathione S-transferase	KO	3	1
Oeu003041.1	rcu:RCOM_0324140	K00799	glutathione S-transferase	KO	4	1
Oeu003099.1	--	--	--	CHO	2	1
Oeu003099.1	--	--	--	CHO	3	1
Oeu003099.1	--	--	--	CHO	4	1
Oeu003099.1	--	--	--	KO	2	1
Oeu003099.1	--	--	--	KO	3	1
Oeu003099.1	--	--	--	KO	4	1
Oeu003104.3	vvi:100245007	K01834	phosphoglycerate mutase	CHO	2	1
Oeu003104.3	vvi:100245007	K01834	phosphoglycerate mutase	CHO	3	1
Oeu003104.3	vvi:100245007	K01834	phosphoglycerate mutase	CHO	4	1
Oeu003104.3	vvi:100245007	K01834	phosphoglycerate mutase	KO	2	1
Oeu003104.3	vvi:100245007	K01834	phosphoglycerate mutase	KO	3	1
Oeu003104.3	vvi:100245007	K01834	phosphoglycerate mutase	KO	4	1
Oeu003123.1	--	--	--	CHO	2	1
Oeu003123.1	--	--	--	CHO	3	1
Oeu003123.1	--	--	--	CHO	4	1
Oeu003123.1	--	--	--	KO	2	1
Oeu003123.1	--	--	--	KO	3	1
Oeu003123.1	--	--	--	KO	4	1
Oeu003161.1	bmy:Bm1_38725	K01931	protein neuralized	CHO	2	1
Oeu003161.1	bmy:Bm1_38725	K01931	protein neuralized	CHO	3	1
Oeu003161.1	bmy:Bm1_38725	K01931	protein neuralized	CHO	4	1
Oeu003161.1	bmy:Bm1_38725	K01931	protein neuralized	KO	2	1
Oeu003161.1	bmy:Bm1_38725	K01931	protein neuralized	KO	3	1
Oeu003161.1	bmy:Bm1_38725	K01931	protein neuralized	KO	4	1
Oeu003210.1	sbi:SORBI_01g008160	K11346	inhibitor of growth protein 4	CHO	2	1
Oeu003210.1	sbi:SORBI_01g008160	K11346	inhibitor of growth protein 4	CHO	3	1
Oeu003210.1	sbi:SORBI_01g008160	K11346	inhibitor of growth protein 4	CHO	4	1
Oeu003210.1	sbi:SORBI_01g008160	K11346	inhibitor of growth protein 4	KO	2	1
Oeu003210.1	sbi:SORBI_01g008160	K11346	inhibitor of growth protein 4	KO	3	1
Oeu003210.1	sbi:SORBI_01g008160	K11346	inhibitor of growth protein 4	KO	4	1
Oeu003252.1	rcu:RCOM_1063930	K08232	monodehydroascorbate reductase (NADH)	CHO	2	1
Oeu003252.1	rcu:RCOM_1063930	K08232	monodehydroascorbate reductase (NADH)	CHO	3	1
Oeu003252.1	rcu:RCOM_1063930	K08232	monodehydroascorbate reductase (NADH)	CHO	4	1
Oeu003252.1	rcu:RCOM_1063930	K08232	monodehydroascorbate reductase (NADH)	KO	2	1
Oeu003252.1	rcu:RCOM_1063930	K08232	monodehydroascorbate reductase (NADH)	KO	3	1
Oeu003252.1	rcu:RCOM_1063930	K08232	monodehydroascorbate reductase (NADH)	KO	4	1
Oeu003279.1	--	--	--	CHO	2	1
Oeu003279.1	--	--	--	CHO	3	1
Oeu003279.1	--	--	--	CHO	4	1
Oeu003279.1	--	--	--	KO	2	1
Oeu003279.1	--	--	--	KO	3	1
Oeu003279.1	--	--	--	KO	4	1
Oeu003281.1	--	--	--	CHO	2	1
Oeu003281.1	--	--	--	CHO	3	1
Oeu003281.1	--	--	--	CHO	4	1
Oeu003281.1	--	--	--	KO	2	1
Oeu003281.1	--	--	--	KO	3	1
Oeu003281.1	--	--	--	KO	4	1
Oeu003307.1	--	--	--	CHO	2	1
Oeu003307.1	--	--	--	CHO	3	1
Oeu003307.1	--	--	--	CHO	4	1
Oeu003307.1	--	--	--	KO	2	1
Oeu003307.1	--	--	--	KO	3	1
Oeu003307.1	--	--	--	KO	4	1
Oeu003331.1	rcu:RCOM_1581930	K03949	--	CHO	2	1
Oeu003331.1	rcu:RCOM_1581930	K03949	--	CHO	3	1
Oeu003331.1	rcu:RCOM_1581930	K03949	--	CHO	4	1
Oeu003331.1	rcu:RCOM_1581930	K03949	--	KO	2	1
Oeu003331.1	rcu:RCOM_1581930	K03949	--	KO	3	1
Oeu003331.1	rcu:RCOM_1581930	K03949	--	KO	4	1
Oeu003383.1	--	--	--	CHO	2	1
Oeu003383.1	--	--	--	CHO	3	1
Oeu003383.1	--	--	--	CHO	4	1
Oeu003383.1	--	--	--	KO	2	1
Oeu003383.1	--	--	--	KO	3	1
Oeu003383.1	--	--	--	KO	4	1
Oeu003405.1	--	--	--	CHO	2	1
Oeu003405.1	--	--	--	CHO	3	1
Oeu003405.1	--	--	--	CHO	4	1
Oeu003405.1	--	--	--	KO	2	1
Oeu003405.1	--	--	--	KO	3	1
Oeu003405.1	--	--	--	KO	4	1
Oeu003415.3	--	--	--	CHO	2	1
Oeu003415.3	--	--	--	CHO	3	1
Oeu003415.3	--	--	--	CHO	4	1
Oeu003415.3	--	--	--	KO	2	1
Oeu003415.3	--	--	--	KO	3	1
Oeu003415.3	--	--	--	KO	4	1
Oeu003425.1	pop:POPTR_679968	K13412	calcium-dependent protein kinase	CHO	2	1
Oeu003425.1	pop:POPTR_679968	K13412	calcium-dependent protein kinase	CHO	3	1
Oeu003425.1	pop:POPTR_679968	K13412	calcium-dependent protein kinase	CHO	4	1
Oeu003425.1	pop:POPTR_679968	K13412	calcium-dependent protein kinase	KO	2	1
Oeu003425.1	pop:POPTR_679968	K13412	calcium-dependent protein kinase	KO	3	1
Oeu003425.1	pop:POPTR_679968	K13412	calcium-dependent protein kinase	KO	4	1
Oeu003433.1	--	--	--	CHO	2	1
Oeu003433.1	--	--	--	CHO	3	1
Oeu003433.1	--	--	--	CHO	4	1
Oeu003433.1	--	--	--	KO	2	1
Oeu003433.1	--	--	--	KO	3	1
Oeu003433.1	--	--	--	KO	4	1
Oeu003466.1	vvi:100264980	K02183	calmodulin	CHO	2	1
Oeu003466.1	vvi:100264980	K02183	calmodulin	CHO	3	1
Oeu003466.1	vvi:100264980	K02183	calmodulin	CHO	4	1
Oeu003466.1	vvi:100264980	K02183	calmodulin	KO	2	1
Oeu003466.1	vvi:100264980	K02183	calmodulin	KO	3	1
Oeu003466.1	vvi:100264980	K02183	calmodulin	KO	4	1
Oeu003600.1	--	--	--	CHO	2	1
Oeu003600.1	--	--	--	CHO	3	1
Oeu003600.1	--	--	--	CHO	4	1
Oeu003600.1	--	--	--	KO	2	1
Oeu003600.1	--	--	--	KO	3	1
Oeu003600.1	--	--	--	KO	4	1
Oeu003650.1	ath:AT5G47750	K08286	protein-serine/threonine kinase	CHO	2	1
Oeu003650.1	ath:AT5G47750	K08286	protein-serine/threonine kinase	CHO	3	1
Oeu003650.1	ath:AT5G47750	K08286	protein-serine/threonine kinase	CHO	4	1
Oeu003650.1	ath:AT5G47750	K08286	protein-serine/threonine kinase	KO	2	1
Oeu003650.1	ath:AT5G47750	K08286	protein-serine/threonine kinase	KO	3	1
Oeu003650.1	ath:AT5G47750	K08286	protein-serine/threonine kinase	KO	4	1
Oeu003681.1	ath:AT2G39780	K01166	ribonuclease T2	CHO	2	1
Oeu003681.1	ath:AT2G39780	K01166	ribonuclease T2	CHO	3	1
Oeu003681.1	ath:AT2G39780	K01166	ribonuclease T2	CHO	4	1
Oeu003681.1	ath:AT2G39780	K01166	ribonuclease T2	KO	2	1
Oeu003681.1	ath:AT2G39780	K01166	ribonuclease T2	KO	3	1
Oeu003681.1	ath:AT2G39780	K01166	ribonuclease T2	KO	4	1
Oeu003699.1	ppp:PHYPADRAFT_118478	K14493	gibberellin receptor GID1	CHO	2	1
Oeu003699.1	ppp:PHYPADRAFT_118478	K14493	gibberellin receptor GID1	CHO	3	1
Oeu003699.1	ppp:PHYPADRAFT_118478	K14493	gibberellin receptor GID1	CHO	4	1
Oeu003699.1	ppp:PHYPADRAFT_118478	K14493	gibberellin receptor GID1	KO	2	1
Oeu003699.1	ppp:PHYPADRAFT_118478	K14493	gibberellin receptor GID1	KO	3	1
Oeu003699.1	ppp:PHYPADRAFT_118478	K14493	gibberellin receptor GID1	KO	4	1
Oeu003800.1	pop:POPTR_667694	K00083	cinnamyl-alcohol dehydrogenase	CHO	2	1
Oeu003800.1	pop:POPTR_667694	K00083	cinnamyl-alcohol dehydrogenase	CHO	3	1
Oeu003800.1	pop:POPTR_667694	K00083	cinnamyl-alcohol dehydrogenase	CHO	4	1
Oeu003800.1	pop:POPTR_667694	K00083	cinnamyl-alcohol dehydrogenase	KO	2	1
Oeu003800.1	pop:POPTR_667694	K00083	cinnamyl-alcohol dehydrogenase	KO	3	1
Oeu003800.1	pop:POPTR_667694	K00083	cinnamyl-alcohol dehydrogenase	KO	4	1
Oeu003828.2	pop:POPTR_823076	K14325	RNA-binding protein with serine-rich domain 1	CHO	2	1
Oeu003828.2	pop:POPTR_823076	K14325	RNA-binding protein with serine-rich domain 1	CHO	3	1
Oeu003828.2	pop:POPTR_823076	K14325	RNA-binding protein with serine-rich domain 1	CHO	4	1
Oeu003828.2	pop:POPTR_823076	K14325	RNA-binding protein with serine-rich domain 1	KO	2	1
Oeu003828.2	pop:POPTR_823076	K14325	RNA-binding protein with serine-rich domain 1	KO	3	1
Oeu003828.2	pop:POPTR_823076	K14325	RNA-binding protein with serine-rich domain 1	KO	4	1
Oeu003833.1	pop:POPTR_1094681	K12617	DNA topoisomerase 2-associated protein PAT1	CHO	2	1
Oeu003833.1	pop:POPTR_1094681	K12617	DNA topoisomerase 2-associated protein PAT1	CHO	3	1
Oeu003833.1	pop:POPTR_1094681	K12617	DNA topoisomerase 2-associated protein PAT1	CHO	4	1
Oeu003833.1	pop:POPTR_1094681	K12617	DNA topoisomerase 2-associated protein PAT1	KO	2	1
Oeu003833.1	pop:POPTR_1094681	K12617	DNA topoisomerase 2-associated protein PAT1	KO	3	1
Oeu003833.1	pop:POPTR_1094681	K12617	DNA topoisomerase 2-associated protein PAT1	KO	4	1
Oeu003921.1	--	--	--	CHO	2	1
Oeu003921.1	--	--	--	CHO	3	1
Oeu003921.1	--	--	--	CHO	4	1
Oeu003921.1	--	--	--	KO	2	1
Oeu003921.1	--	--	--	KO	3	1
Oeu003921.1	--	--	--	KO	4	1
Oeu003969.1	--	--	--	CHO	2	1
Oeu003969.1	--	--	--	CHO	3	1
Oeu003969.1	--	--	--	CHO	4	1
Oeu003969.1	--	--	--	KO	2	1
Oeu003969.1	--	--	--	KO	3	1
Oeu003969.1	--	--	--	KO	4	1
Oeu003995.1	rcu:RCOM_1068970	K03234	elongation factor EF-2	CHO	2	1
Oeu003995.1	rcu:RCOM_1068970	K03234	elongation factor EF-2	CHO	3	1
Oeu003995.1	rcu:RCOM_1068970	K03234	elongation factor EF-2	CHO	4	1
Oeu003995.1	rcu:RCOM_1068970	K03234	elongation factor EF-2	KO	2	1
Oeu003995.1	rcu:RCOM_1068970	K03234	elongation factor EF-2	KO	3	1
Oeu003995.1	rcu:RCOM_1068970	K03234	elongation factor EF-2	KO	4	1
Oeu004034.1	ppp:PHYPADRAFT_118478	K14493	gibberellin receptor GID1	CHO	2	1
Oeu004034.1	ppp:PHYPADRAFT_118478	K14493	gibberellin receptor GID1	CHO	3	1
Oeu004034.1	ppp:PHYPADRAFT_118478	K14493	gibberellin receptor GID1	CHO	4	1
Oeu004034.1	ppp:PHYPADRAFT_118478	K14493	gibberellin receptor GID1	KO	2	1
Oeu004034.1	ppp:PHYPADRAFT_118478	K14493	gibberellin receptor GID1	KO	3	1
Oeu004034.1	ppp:PHYPADRAFT_118478	K14493	gibberellin receptor GID1	KO	4	1
Oeu004079.1	dre:678613	K11251	histone H2A	CHO	2	1
Oeu004079.1	dre:678613	K11251	histone H2A	CHO	3	1
Oeu004079.1	dre:678613	K11251	histone H2A	CHO	4	1
Oeu004079.1	dre:678613	K11251	histone H2A	KO	2	1
Oeu004079.1	dre:678613	K11251	histone H2A	KO	3	1
Oeu004079.1	dre:678613	K11251	histone H2A	KO	4	1
Oeu004112.1	rcu:RCOM_1582870	K14563	rRNA 2'-O-methyltransferase fibrillarin	CHO	2	1
Oeu004112.1	rcu:RCOM_1582870	K14563	rRNA 2'-O-methyltransferase fibrillarin	CHO	3	1
Oeu004112.1	rcu:RCOM_1582870	K14563	rRNA 2'-O-methyltransferase fibrillarin	CHO	4	1
Oeu004112.1	rcu:RCOM_1582870	K14563	rRNA 2'-O-methyltransferase fibrillarin	KO	2	1
Oeu004112.1	rcu:RCOM_1582870	K14563	rRNA 2'-O-methyltransferase fibrillarin	KO	3	1
Oeu004112.1	rcu:RCOM_1582870	K14563	rRNA 2'-O-methyltransferase fibrillarin	KO	4	1
Oeu004131.1	vvi:100258303	K01868	threonyl-tRNA synthetase	CHO	2	1
Oeu004131.1	vvi:100258303	K01868	threonyl-tRNA synthetase	CHO	3	1
Oeu004131.1	vvi:100258303	K01868	threonyl-tRNA synthetase	CHO	4	1
Oeu004131.1	vvi:100258303	K01868	threonyl-tRNA synthetase	KO	2	1
Oeu004131.1	vvi:100258303	K01868	threonyl-tRNA synthetase	KO	3	1
Oeu004131.1	vvi:100258303	K01868	threonyl-tRNA synthetase	KO	4	1
Oeu004164.1	vvi:100250187	K08956	AFG3 family protein	CHO	2	1
Oeu004164.1	vvi:100250187	K08956	AFG3 family protein	CHO	3	1
Oeu004164.1	vvi:100250187	K08956	AFG3 family protein	CHO	4	1
Oeu004164.1	vvi:100250187	K08956	AFG3 family protein	KO	2	1
Oeu004164.1	vvi:100250187	K08956	AFG3 family protein	KO	3	1
Oeu004164.1	vvi:100250187	K08956	AFG3 family protein	KO	4	1
Oeu004166.1	pop:POPTR_723222	K09843	(+)-abscisic acid 8'-hydroxylase	CHO	2	1
Oeu004166.1	pop:POPTR_723222	K09843	(+)-abscisic acid 8'-hydroxylase	CHO	3	1
[truncated: 70,236 more rows]
[truncated: 10 more columns]
