# Supplementary material for: High‐resolution gene expression atlases of two contrasting major Greek olive (Olea europaea L.) tree cultivars for oil and table olive production
Source: Physiol Plant. 2024 Nov 5;176(6):e14600. doi: 10.1111/ppl.14600 (PMC11659808; doi:10.1111/ppl.14600)
Supplement: Supplementary file 7 — Supplementary Data S7 J. Functional enrichment analysis for the fruit GC4 genes of the CHO/KO 6‐cluster analysis.The GO terms are classified according to Molecular Function (MF), Biological Process (BP), and Cellular Component (CC). [file PPL-176-e14600-s003.xlsx]

## Sheet: fruit_4clusters_GC2
Table S7A. Functional enrichment analysis for the fruit GC2 genes of the CHO/KO 4-cluster analysis.The GO terms are classified according to Molecular Function (MF), Biological Process (BP), and Cellular Component (CC).
source	term_name	term_id	adjusted_p_value	negative_log10_of_adjusted_p_value	term_size	query_size	intersection_size	effective_domain_size	intersections
GO:MF	ADP binding	GO:0043531	4.83312e-10	9.31577	289	1952	67	20843	OEU001181.2,OEU002025.1,OEU003395.1,OEU003400.3,OEU004286.1,OEU004601.1,OEU004602.1,OEU006546.1,OEU008525.1,OEU008532.1,OEU008538.1,OEU008539.1,OEU009540.1,OEU009548.1,OEU010939.1,OEU016038.1,OEU016047.1,OEU016426.1,OEU018285.1,OEU020459.1,OEU020879.1,OEU023776.4,OEU024977.1,OEU025713.1,OEU025843.1,OEU027648.2,OEU029147.1,OEU029344.4,OEU030333.1,OEU031180.1,OEU032299.2,OEU032300.1,OEU032338.1,OEU…
GO:MF	adenyl ribonucleotide binding	GO:0032559	1.41681e-09	8.84869	3078	1952	394	20843	OEU000053.1,OEU000308.1,OEU000457.2,OEU000541.2,OEU000751.1,OEU000909.1,OEU001009.1,OEU001077.2,OEU001181.2,OEU001240.1,OEU001267.3,OEU001448.1,OEU001741.1,OEU001844.1,OEU001974.1,OEU002025.1,OEU002203.3,OEU002420.1,OEU003149.1,OEU003384.3,OEU003395.1,OEU003400.3,OEU003406.1,OEU003516.1,OEU003527.1,OEU003555.1,OEU004286.1,OEU004301.2,OEU004316.2,OEU004329.1,OEU004601.1,OEU004602.1,OEU005075.2,OEU…
GO:MF	adenyl nucleotide binding	GO:0030554	1.95188e-09	8.70955	3085	1952	394	20843	OEU000053.1,OEU000308.1,OEU000457.2,OEU000541.2,OEU000751.1,OEU000909.1,OEU001009.1,OEU001077.2,OEU001181.2,OEU001240.1,OEU001267.3,OEU001448.1,OEU001741.1,OEU001844.1,OEU001974.1,OEU002025.1,OEU002203.3,OEU002420.1,OEU003149.1,OEU003384.3,OEU003395.1,OEU003400.3,OEU003406.1,OEU003516.1,OEU003527.1,OEU003555.1,OEU004286.1,OEU004301.2,OEU004316.2,OEU004329.1,OEU004601.1,OEU004602.1,OEU005075.2,OEU…
GO:MF	purine ribonucleotide binding	GO:0032555	3.15818e-08	7.50056	3405	1952	421	20843	OEU000053.1,OEU000308.1,OEU000457.2,OEU000541.2,OEU000751.1,OEU000909.1,OEU001009.1,OEU001077.2,OEU001181.2,OEU001240.1,OEU001267.3,OEU001448.1,OEU001741.1,OEU001844.1,OEU001974.1,OEU002025.1,OEU002203.3,OEU002420.1,OEU003149.1,OEU003384.3,OEU003395.1,OEU003400.3,OEU003406.1,OEU003516.1,OEU003527.1,OEU003555.1,OEU003642.1,OEU004286.1,OEU004301.2,OEU004316.2,OEU004329.1,OEU004601.1,OEU004602.1,OEU…
GO:MF	purine nucleotide binding	GO:0017076	6.54324e-08	7.18421	3423	1952	421	20843	OEU000053.1,OEU000308.1,OEU000457.2,OEU000541.2,OEU000751.1,OEU000909.1,OEU001009.1,OEU001077.2,OEU001181.2,OEU001240.1,OEU001267.3,OEU001448.1,OEU001741.1,OEU001844.1,OEU001974.1,OEU002025.1,OEU002203.3,OEU002420.1,OEU003149.1,OEU003384.3,OEU003395.1,OEU003400.3,OEU003406.1,OEU003516.1,OEU003527.1,OEU003555.1,OEU003642.1,OEU004286.1,OEU004301.2,OEU004316.2,OEU004329.1,OEU004601.1,OEU004602.1,OEU…
GO:MF	ribonucleotide binding	GO:0032553	8.12651e-08	7.0901	3438	1952	422	20843	OEU000053.1,OEU000308.1,OEU000457.2,OEU000541.2,OEU000751.1,OEU000909.1,OEU001009.1,OEU001077.2,OEU001181.2,OEU001240.1,OEU001267.3,OEU001448.1,OEU001741.1,OEU001844.1,OEU001974.1,OEU002025.1,OEU002203.3,OEU002420.1,OEU003149.1,OEU003384.3,OEU003395.1,OEU003400.3,OEU003406.1,OEU003516.1,OEU003527.1,OEU003555.1,OEU003642.1,OEU004286.1,OEU004301.2,OEU004316.2,OEU004329.1,OEU004601.1,OEU004602.1,OEU…
GO:MF	carbohydrate derivative binding	GO:0097367	1.02391e-07	6.98974	3463	1952	424	20843	OEU000053.1,OEU000308.1,OEU000457.2,OEU000541.2,OEU000751.1,OEU000909.1,OEU001009.1,OEU001077.2,OEU001181.2,OEU001240.1,OEU001267.3,OEU001448.1,OEU001741.1,OEU001844.1,OEU001974.1,OEU002025.1,OEU002203.3,OEU002420.1,OEU003149.1,OEU003384.3,OEU003395.1,OEU003400.3,OEU003406.1,OEU003516.1,OEU003527.1,OEU003555.1,OEU003642.1,OEU004286.1,OEU004301.2,OEU004316.2,OEU004329.1,OEU004601.1,OEU004602.1,OEU…
GO:MF	nucleotide binding	GO:0000166	9.04598e-07	6.04354	3772	1952	450	20843	OEU000053.1,OEU000308.1,OEU000457.2,OEU000541.2,OEU000751.1,OEU000909.1,OEU001009.1,OEU001077.2,OEU001181.2,OEU001240.1,OEU001267.3,OEU001323.3,OEU001448.1,OEU001637.1,OEU001741.1,OEU001844.1,OEU001974.1,OEU002025.1,OEU002203.3,OEU002420.1,OEU002661.1,OEU003149.1,OEU003384.3,OEU003395.1,OEU003400.3,OEU003406.1,OEU003516.1,OEU003527.1,OEU003555.1,OEU003642.1,OEU004286.1,OEU004301.2,OEU004316.2,OEU…
GO:MF	nucleoside phosphate binding	GO:1901265	9.04598e-07	6.04354	3772	1952	450	20843	OEU000053.1,OEU000308.1,OEU000457.2,OEU000541.2,OEU000751.1,OEU000909.1,OEU001009.1,OEU001077.2,OEU001181.2,OEU001240.1,OEU001267.3,OEU001323.3,OEU001448.1,OEU001637.1,OEU001741.1,OEU001844.1,OEU001974.1,OEU002025.1,OEU002203.3,OEU002420.1,OEU002661.1,OEU003149.1,OEU003384.3,OEU003395.1,OEU003400.3,OEU003406.1,OEU003516.1,OEU003527.1,OEU003555.1,OEU003642.1,OEU004286.1,OEU004301.2,OEU004316.2,OEU…
GO:MF	small molecule binding	GO:0036094	2.06605e-06	5.68486	3932	1952	464	20843	OEU000053.1,OEU000308.1,OEU000457.2,OEU000541.2,OEU000751.1,OEU000909.1,OEU001009.1,OEU001077.2,OEU001181.2,OEU001240.1,OEU001267.3,OEU001323.3,OEU001448.1,OEU001637.1,OEU001741.1,OEU001844.1,OEU001974.1,OEU002025.1,OEU002203.3,OEU002420.1,OEU002661.1,OEU003149.1,OEU003384.3,OEU003395.1,OEU003400.3,OEU003406.1,OEU003516.1,OEU003527.1,OEU003555.1,OEU003642.1,OEU004286.1,OEU004301.2,OEU004316.2,OEU…
GO:MF	anion binding	GO:0043168	3.54287e-06	5.45065	3772	1952	446	20843	OEU000053.1,OEU000308.1,OEU000457.2,OEU000541.2,OEU000751.1,OEU000909.1,OEU001009.1,OEU001077.2,OEU001181.2,OEU001240.1,OEU001267.3,OEU001448.1,OEU001741.1,OEU001844.1,OEU001974.1,OEU002025.1,OEU002203.3,OEU002420.1,OEU003149.1,OEU003384.3,OEU003395.1,OEU003400.3,OEU003406.1,OEU003516.1,OEU003527.1,OEU003555.1,OEU003642.1,OEU004286.1,OEU004301.2,OEU004316.2,OEU004329.1,OEU004601.1,OEU004602.1,OEU…
GO:MF	ATP binding	GO:0005524	0.000861396	3.0648	2781	1952	327	20843	OEU000053.1,OEU000308.1,OEU000457.2,OEU000541.2,OEU000751.1,OEU000909.1,OEU001009.1,OEU001077.2,OEU001240.1,OEU001267.3,OEU001448.1,OEU001741.1,OEU001844.1,OEU001974.1,OEU002203.3,OEU002420.1,OEU003149.1,OEU003384.3,OEU003406.1,OEU003516.1,OEU003527.1,OEU003555.1,OEU004301.2,OEU004316.2,OEU004329.1,OEU005075.2,OEU005086.1,OEU005301.1,OEU005467.1,OEU005469.1,OEU005596.1,OEU006360.1,OEU006880.1,OEU…
GO:MF	UDP-glucosyltransferase activity	GO:0035251	0.00238848	2.62188	86	1952	22	20843	OEU001189.1,OEU001312.1,OEU002298.1,OEU002913.1,OEU003576.1,OEU010796.4,OEU014589.2,OEU020052.1,OEU021324.1,OEU031701.1,OEU031705.2,OEU036565.1,OEU037821.1,OEU040508.1,OEU046513.3,OEU047075.1,OEU048323.1,OEU048326.1,OEU048703.1,OEU051718.1,OEU051862.1,OEU059842.2
GO:MF	purine ribonucleoside triphosphate binding	GO:0035639	0.00567495	2.24604	3108	1952	354	20843	OEU000053.1,OEU000308.1,OEU000457.2,OEU000541.2,OEU000751.1,OEU000909.1,OEU001009.1,OEU001077.2,OEU001240.1,OEU001267.3,OEU001448.1,OEU001741.1,OEU001844.1,OEU001974.1,OEU002203.3,OEU002420.1,OEU003149.1,OEU003384.3,OEU003406.1,OEU003516.1,OEU003527.1,OEU003555.1,OEU003642.1,OEU004301.2,OEU004316.2,OEU004329.1,OEU005075.2,OEU005086.1,OEU005291.2,OEU005301.1,OEU005467.1,OEU005469.1,OEU005596.1,OEU…
GO:MF	cytoskeletal protein binding	GO:0008092	0.0136698	1.86424	248	1952	43	20843	OEU003657.1,OEU005086.1,OEU012138.2,OEU013113.1,OEU014427.1,OEU015578.1,OEU015870.1,OEU019989.1,OEU023883.1,OEU025038.1,OEU025547.1,OEU025548.1,OEU025754.1,OEU028173.1,OEU032544.1,OEU033013.1,OEU034148.1,OEU036263.1,OEU037224.1,OEU037226.1,OEU038486.1,OEU040262.1,OEU040443.1,OEU041005.1,OEU044246.1,OEU046132.1,OEU046723.1,OEU046726.1,OEU047046.3,OEU048305.1,OEU052366.1,OEU053309.1,OEU054109.1,OEU…
GO:MF	cellulose synthase activity	GO:0016759	0.0189541	1.7223	42	1952	13	20843	OEU001189.1,OEU003576.1,OEU010796.4,OEU014589.2,OEU021324.1,OEU031701.1,OEU031705.2,OEU036565.1,OEU040508.1,OEU047075.1,OEU048703.1,OEU051718.1,OEU059842.2
GO:MF	cellulose synthase (UDP-forming) activity	GO:0016760	0.0189541	1.7223	42	1952	13	20843	OEU001189.1,OEU003576.1,OEU010796.4,OEU014589.2,OEU021324.1,OEU031701.1,OEU031705.2,OEU036565.1,OEU040508.1,OEU047075.1,OEU048703.1,OEU051718.1,OEU059842.2
GO:MF	protein binding	GO:0005515	0.0200484	1.69792	4661	1952	504	20843	OEU000006.2,OEU000176.1,OEU000293.1,OEU000403.1,OEU000423.1,OEU000511.1,OEU000542.1,OEU000696.1,OEU000732.1,OEU000908.1,OEU000956.1,OEU001077.2,OEU001278.1,OEU001310.3,OEU001318.1,OEU001479.1,OEU001601.1,OEU001652.1,OEU001974.1,OEU002409.2,OEU002488.1,OEU002532.1,OEU002624.1,OEU002646.1,OEU002723.1,OEU003079.1,OEU003149.1,OEU003280.1,OEU003406.1,OEU003569.1,OEU003572.1,OEU003654.1,OEU003657.1,OEU…
GO:BP	photosynthesis, light harvesting	GO:0009765	3.00364e-08	7.52235	37	1238	19	13579	OEU001047.1,OEU001314.2,OEU002088.1,OEU015026.1,OEU019663.1,OEU021504.1,OEU021505.1,OEU029929.1,OEU029976.1,OEU030436.1,OEU030511.1,OEU031055.1,OEU036869.1,OEU037187.1,OEU040003.1,OEU042439.2,OEU047287.1,OEU055366.1,OEU055682.1
GO:BP	photosynthesis	GO:0015979	4.83029e-06	5.31603	180	1238	42	13579	OEU001047.1,OEU001314.2,OEU002088.1,OEU006265.1,OEU006561.1,OEU008714.1,OEU008978.1,OEU009692.1,OEU010131.1,OEU013004.1,OEU013526.1,OEU015026.1,OEU017338.1,OEU019663.1,OEU021504.1,OEU021505.1,OEU023011.1,OEU023280.2,OEU026192.1,OEU027415.2,OEU029644.1,OEU029929.1,OEU029976.1,OEU030436.1,OEU030511.1,OEU030990.2,OEU031055.1,OEU036869.1,OEU037187.1,OEU037826.1,OEU040003.1,OEU040090.1,OEU042439.2,OEU…
GO:BP	beta-glucan biosynthetic process	GO:0051274	0.0177112	1.75175	69	1238	18	13579	OEU001189.1,OEU001312.1,OEU003576.1,OEU010796.4,OEU014589.2,OEU020052.1,OEU021324.1,OEU031701.1,OEU031705.2,OEU036565.1,OEU037226.1,OEU037821.1,OEU040508.1,OEU046513.3,OEU047075.1,OEU048703.1,OEU051718.1,OEU059842.2
GO:BP	beta-glucan metabolic process	GO:0051273	0.0267934	1.57197	71	1238	18	13579	OEU001189.1,OEU001312.1,OEU003576.1,OEU010796.4,OEU014589.2,OEU020052.1,OEU021324.1,OEU031701.1,OEU031705.2,OEU036565.1,OEU037226.1,OEU037821.1,OEU040508.1,OEU046513.3,OEU047075.1,OEU048703.1,OEU051718.1,OEU059842.2
GO:BP	glucan biosynthetic process	GO:0009250	0.0276061	1.55899	84	1238	20	13579	OEU001189.1,OEU001312.1,OEU003576.1,OEU010796.4,OEU014589.2,OEU016933.1,OEU017921.2,OEU020052.1,OEU021324.1,OEU031701.1,OEU031705.2,OEU036565.1,OEU037226.1,OEU037821.1,OEU040508.1,OEU046513.3,OEU047075.1,OEU048703.1,OEU051718.1,OEU059842.2
GO:CC	photosystem	GO:0009521	3.13372e-06	5.50394	71	474	22	5626	OEU006265.1,OEU008714.1,OEU008978.1,OEU009692.1,OEU010131.1,OEU013004.1,OEU013526.1,OEU015026.1,OEU017338.1,OEU023280.2,OEU026192.1,OEU029644.1,OEU029929.1,OEU030990.2,OEU037826.1,OEU040003.1,OEU040090.1,OEU047197.1,OEU049524.1,OEU056845.1,OEU056847.1,OEU059785.1
GO:CC	photosystem I	GO:0009522	5.61285e-06	5.25082	23	474	12	5626	OEU006265.1,OEU008714.1,OEU008978.1,OEU013004.1,OEU013526.1,OEU015026.1,OEU017338.1,OEU026192.1,OEU029644.1,OEU037826.1,OEU040090.1,OEU047197.1
GO:CC	photosystem I reaction center	GO:0009538	0.000243289	3.61388	10	474	7	5626	OEU008714.1,OEU008978.1,OEU013526.1,OEU017338.1,OEU026192.1,OEU029644.1,OEU047197.1
GO:CC	photosynthetic membrane	GO:0034357	0.0146588	1.8339	114	474	22	5626	OEU006265.1,OEU008714.1,OEU008978.1,OEU009692.1,OEU010131.1,OEU013004.1,OEU013526.1,OEU015026.1,OEU017338.1,OEU023280.2,OEU026192.1,OEU029644.1,OEU029929.1,OEU030990.2,OEU037826.1,OEU040003.1,OEU040090.1,OEU047197.1,OEU049524.1,OEU056845.1,OEU056847.1,OEU059785.1
GO:CC	thylakoid	GO:0009579	0.0245574	1.60982	142	474	25	5626	OEU006265.1,OEU006473.1,OEU008714.1,OEU008978.1,OEU009692.1,OEU010131.1,OEU010570.1,OEU013004.1,OEU013526.1,OEU015026.1,OEU017338.1,OEU022851.1,OEU023280.2,OEU026192.1,OEU029644.1,OEU029929.1,OEU030990.2,OEU037826.1,OEU040003.1,OEU040090.1,OEU047197.1,OEU049524.1,OEU056845.1,OEU056847.1,OEU059785.1

## Sheet: fruit_4clusters_GC3
Table S7B. Functional enrichment analysis for the fruit GC3 genes of the CHO/KO 4-cluster analysis.The GO terms are classified according to Molecular Function (MF), Biological Process (BP), and Cellular Component (CC).
source	term_name	term_id	adjusted_p_value	negative_log10_of_adjusted_p_value	term_size	query_size	intersection_size	effective_domain_size	intersections
GO:MF	phosphotransferase activity, alcohol group as acceptor	GO:0016773	0.000298734	3.52472	1806	892	119	20843	OEU000518.1,OEU001098.1,OEU002019.1,OEU002044.1,OEU002169.1,OEU003237.1,OEU003760.1,OEU004870.3,OEU005202.1,OEU005642.1,OEU005972.1,OEU006313.2,OEU009282.1,OEU011632.3,OEU012640.1,OEU012921.2,OEU013254.2,OEU013264.1,OEU013266.1,OEU013607.1,OEU014913.1,OEU015276.1,OEU015652.1,OEU016361.2,OEU016632.1,OEU017107.3,OEU017124.1,OEU017446.2,OEU017557.1,OEU018580.2,OEU020762.1,OEU021123.1,OEU021301.1,OEU…
GO:MF	iron ion binding	GO:0005506	0.000456284	3.34077	449	892	42	20843	OEU002892.1,OEU005235.1,OEU008635.1,OEU010259.1,OEU010289.1,OEU010736.1,OEU012378.4,OEU012478.1,OEU013269.1,OEU013712.1,OEU015622.1,OEU015626.1,OEU023921.1,OEU025266.1,OEU026153.2,OEU026242.1,OEU028660.1,OEU030159.1,OEU030457.1,OEU033406.1,OEU033559.1,OEU034409.1,OEU034410.1,OEU034412.1,OEU034498.1,OEU037357.1,OEU037896.1,OEU038049.1,OEU039764.2,OEU040034.1,OEU040414.2,OEU044593.2,OEU045933.1,OEU…
GO:MF	protein kinase activity	GO:0004672	0.0009583	3.0185	1638	892	108	20843	OEU000518.1,OEU001098.1,OEU002019.1,OEU002169.1,OEU003237.1,OEU003760.1,OEU004870.3,OEU005642.1,OEU005972.1,OEU006313.2,OEU009282.1,OEU012640.1,OEU012921.2,OEU013254.2,OEU013264.1,OEU013266.1,OEU013607.1,OEU014913.1,OEU015276.1,OEU015652.1,OEU016361.2,OEU016632.1,OEU017107.3,OEU017124.1,OEU017446.2,OEU017557.1,OEU018580.2,OEU020762.1,OEU021123.1,OEU021301.1,OEU021988.1,OEU023820.1,OEU024167.1,OEU…
GO:MF	kinase activity	GO:0016301	0.000982799	3.00754	1870	892	120	20843	OEU000518.1,OEU001098.1,OEU002019.1,OEU002044.1,OEU002169.1,OEU003237.1,OEU003760.1,OEU004870.3,OEU005202.1,OEU005642.1,OEU005972.1,OEU006313.2,OEU009282.1,OEU011632.3,OEU012640.1,OEU012921.2,OEU013254.2,OEU013264.1,OEU013266.1,OEU013607.1,OEU014913.1,OEU015276.1,OEU015652.1,OEU016361.2,OEU016632.1,OEU017107.3,OEU017124.1,OEU017446.2,OEU017557.1,OEU018580.2,OEU020762.1,OEU021123.1,OEU021301.1,OEU…
GO:MF	nucleotide binding	GO:0000166	0.0120788	1.91797	3772	892	207	20843	OEU000143.1,OEU000250.1,OEU000378.3,OEU000518.1,OEU001098.1,OEU001790.1,OEU002019.1,OEU002044.1,OEU002169.1,OEU002785.2,OEU003237.1,OEU003342.1,OEU003360.1,OEU004236.1,OEU004480.1,OEU004530.1,OEU004714.1,OEU004870.3,OEU004971.1,OEU005202.1,OEU005642.1,OEU005972.1,OEU006305.1,OEU006313.2,OEU006965.1,OEU007474.1,OEU009278.1,OEU009282.1,OEU009486.1,OEU010177.1,OEU010372.1,OEU010521.1,OEU011632.3,OEU…
GO:MF	nucleoside phosphate binding	GO:1901265	0.0120788	1.91797	3772	892	207	20843	OEU000143.1,OEU000250.1,OEU000378.3,OEU000518.1,OEU001098.1,OEU001790.1,OEU002019.1,OEU002044.1,OEU002169.1,OEU002785.2,OEU003237.1,OEU003342.1,OEU003360.1,OEU004236.1,OEU004480.1,OEU004530.1,OEU004714.1,OEU004870.3,OEU004971.1,OEU005202.1,OEU005642.1,OEU005972.1,OEU006305.1,OEU006313.2,OEU006965.1,OEU007474.1,OEU009278.1,OEU009282.1,OEU009486.1,OEU010177.1,OEU010372.1,OEU010521.1,OEU011632.3,OEU…
GO:MF	transferase activity, transferring phosphorus-containing groups	GO:0016772	0.022906	1.64005	2086	892	124	20843	OEU000518.1,OEU001098.1,OEU002019.1,OEU002044.1,OEU002169.1,OEU003237.1,OEU003760.1,OEU004870.3,OEU005202.1,OEU005642.1,OEU005972.1,OEU006313.2,OEU009282.1,OEU011632.3,OEU012640.1,OEU012921.2,OEU013254.2,OEU013264.1,OEU013266.1,OEU013607.1,OEU014913.1,OEU015276.1,OEU015652.1,OEU016361.2,OEU016632.1,OEU017107.3,OEU017124.1,OEU017251.1,OEU017446.2,OEU017557.1,OEU018580.2,OEU020762.1,OEU021123.1,OEU…
GO:MF	adenyl ribonucleotide binding	GO:0032559	0.0249773	1.60246	3078	892	172	20843	OEU000250.1,OEU000378.3,OEU000518.1,OEU001098.1,OEU002019.1,OEU002044.1,OEU002169.1,OEU003237.1,OEU003342.1,OEU003360.1,OEU004236.1,OEU004480.1,OEU004530.1,OEU004714.1,OEU004870.3,OEU004971.1,OEU005202.1,OEU005642.1,OEU005972.1,OEU006305.1,OEU006313.2,OEU006965.1,OEU007474.1,OEU009278.1,OEU009282.1,OEU009486.1,OEU010177.1,OEU010372.1,OEU011632.3,OEU012010.4,OEU012640.1,OEU012921.2,OEU013254.2,OEU…
GO:MF	carbohydrate derivative binding	GO:0097367	0.0276506	1.5583	3463	892	190	20843	OEU000143.1,OEU000250.1,OEU000378.3,OEU000518.1,OEU001098.1,OEU001790.1,OEU002019.1,OEU002044.1,OEU002169.1,OEU002785.2,OEU003237.1,OEU003342.1,OEU003360.1,OEU004236.1,OEU004480.1,OEU004530.1,OEU004714.1,OEU004870.3,OEU004971.1,OEU005202.1,OEU005642.1,OEU005972.1,OEU006125.1,OEU006305.1,OEU006313.2,OEU006965.1,OEU007474.1,OEU009278.1,OEU009282.1,OEU009486.1,OEU010177.1,OEU010372.1,OEU010521.1,OEU…
GO:MF	small molecule binding	GO:0036094	0.0279788	1.55317	3932	892	212	20843	OEU000143.1,OEU000250.1,OEU000378.3,OEU000518.1,OEU001098.1,OEU001790.1,OEU002019.1,OEU002044.1,OEU002169.1,OEU002785.2,OEU003237.1,OEU003342.1,OEU003360.1,OEU004236.1,OEU004480.1,OEU004530.1,OEU004714.1,OEU004870.3,OEU004971.1,OEU005202.1,OEU005642.1,OEU005972.1,OEU006305.1,OEU006313.2,OEU006965.1,OEU007474.1,OEU009278.1,OEU009282.1,OEU009486.1,OEU010177.1,OEU010372.1,OEU010521.1,OEU011632.3,OEU…
GO:MF	adenyl nucleotide binding	GO:0030554	0.028121	1.55097	3085	892	172	20843	OEU000250.1,OEU000378.3,OEU000518.1,OEU001098.1,OEU002019.1,OEU002044.1,OEU002169.1,OEU003237.1,OEU003342.1,OEU003360.1,OEU004236.1,OEU004480.1,OEU004530.1,OEU004714.1,OEU004870.3,OEU004971.1,OEU005202.1,OEU005642.1,OEU005972.1,OEU006305.1,OEU006313.2,OEU006965.1,OEU007474.1,OEU009278.1,OEU009282.1,OEU009486.1,OEU010177.1,OEU010372.1,OEU011632.3,OEU012010.4,OEU012640.1,OEU012921.2,OEU013254.2,OEU…
GO:MF	ribonucleotide binding	GO:0032553	0.0364488	1.43832	3438	892	188	20843	OEU000143.1,OEU000250.1,OEU000378.3,OEU000518.1,OEU001098.1,OEU001790.1,OEU002019.1,OEU002044.1,OEU002169.1,OEU002785.2,OEU003237.1,OEU003342.1,OEU003360.1,OEU004236.1,OEU004480.1,OEU004530.1,OEU004714.1,OEU004870.3,OEU004971.1,OEU005202.1,OEU005642.1,OEU005972.1,OEU006305.1,OEU006313.2,OEU006965.1,OEU007474.1,OEU009278.1,OEU009282.1,OEU009486.1,OEU010177.1,OEU010372.1,OEU010521.1,OEU011632.3,OEU…
GO:MF	purine nucleotide binding	GO:0017076	0.0401854	1.39593	3423	892	187	20843	OEU000143.1,OEU000250.1,OEU000378.3,OEU000518.1,OEU001098.1,OEU001790.1,OEU002019.1,OEU002044.1,OEU002169.1,OEU002785.2,OEU003237.1,OEU003342.1,OEU003360.1,OEU004236.1,OEU004480.1,OEU004530.1,OEU004714.1,OEU004870.3,OEU004971.1,OEU005202.1,OEU005642.1,OEU005972.1,OEU006305.1,OEU006313.2,OEU006965.1,OEU007474.1,OEU009278.1,OEU009282.1,OEU009486.1,OEU010177.1,OEU010372.1,OEU010521.1,OEU011632.3,OEU…
GO:MF	purine ribonucleotide binding	GO:0032555	0.0422525	1.37415	3405	892	186	20843	OEU000143.1,OEU000250.1,OEU000378.3,OEU000518.1,OEU001098.1,OEU001790.1,OEU002019.1,OEU002044.1,OEU002169.1,OEU002785.2,OEU003237.1,OEU003342.1,OEU003360.1,OEU004236.1,OEU004480.1,OEU004530.1,OEU004714.1,OEU004870.3,OEU004971.1,OEU005202.1,OEU005642.1,OEU005972.1,OEU006305.1,OEU006313.2,OEU006965.1,OEU007474.1,OEU009278.1,OEU009282.1,OEU009486.1,OEU010177.1,OEU010372.1,OEU010521.1,OEU011632.3,OEU…
GO:MF	transferase activity	GO:0016740	0.0433933	1.36258	3897	892	209	20843	OEU000518.1,OEU001098.1,OEU001264.1,OEU001351.2,OEU002019.1,OEU002044.1,OEU002169.1,OEU002744.1,OEU002935.1,OEU003164.1,OEU003237.1,OEU003486.1,OEU003752.1,OEU003760.1,OEU004870.3,OEU005202.1,OEU005642.1,OEU005684.2,OEU005972.1,OEU006313.2,OEU007377.1,OEU007983.1,OEU008263.1,OEU009282.1,OEU009288.1,OEU009828.1,OEU010830.1,OEU011632.3,OEU011755.2,OEU012624.1,OEU012640.1,OEU012921.2,OEU012982.1,OEU…
GO:BP	phosphate-containing compound metabolic process	GO:0006796	6.31173e-05	4.19985	2269	574	144	13579	OEU000518.1,OEU001061.1,OEU001098.1,OEU001632.2,OEU002019.1,OEU002169.1,OEU003237.1,OEU004870.3,OEU005202.1,OEU005642.1,OEU005972.1,OEU006313.2,OEU009282.1,OEU011466.1,OEU011632.3,OEU012309.1,OEU012562.1,OEU012640.1,OEU012921.2,OEU013254.2,OEU013264.1,OEU013266.1,OEU013607.1,OEU014913.1,OEU015276.1,OEU015652.1,OEU016361.2,OEU016632.1,OEU017107.3,OEU017124.1,OEU017251.1,OEU017446.2,OEU017557.1,OEU…
GO:BP	phosphorus metabolic process	GO:0006793	7.24003e-05	4.14026	2274	574	144	13579	OEU000518.1,OEU001061.1,OEU001098.1,OEU001632.2,OEU002019.1,OEU002169.1,OEU003237.1,OEU004870.3,OEU005202.1,OEU005642.1,OEU005972.1,OEU006313.2,OEU009282.1,OEU011466.1,OEU011632.3,OEU012309.1,OEU012562.1,OEU012640.1,OEU012921.2,OEU013254.2,OEU013264.1,OEU013266.1,OEU013607.1,OEU014913.1,OEU015276.1,OEU015652.1,OEU016361.2,OEU016632.1,OEU017107.3,OEU017124.1,OEU017251.1,OEU017446.2,OEU017557.1,OEU…
GO:BP	phosphorylation	GO:0016310	0.000386167	3.41322	1757	574	115	13579	OEU000518.1,OEU001098.1,OEU002019.1,OEU002169.1,OEU003237.1,OEU004870.3,OEU005202.1,OEU005642.1,OEU005972.1,OEU006313.2,OEU009282.1,OEU012640.1,OEU012921.2,OEU013254.2,OEU013264.1,OEU013266.1,OEU013607.1,OEU014913.1,OEU015276.1,OEU015652.1,OEU016361.2,OEU016632.1,OEU017107.3,OEU017124.1,OEU017446.2,OEU017557.1,OEU018580.2,OEU020705.1,OEU020762.1,OEU021123.1,OEU021301.1,OEU021988.1,OEU023820.1,OEU…
GO:BP	cellular protein modification process	GO:0006464	0.00078447	3.10542	2366	574	144	13579	OEU000518.1,OEU001098.1,OEU001632.2,OEU001821.1,OEU002019.1,OEU002169.1,OEU002935.1,OEU003237.1,OEU003634.1,OEU003760.1,OEU004870.3,OEU005642.1,OEU005972.1,OEU006313.2,OEU007983.1,OEU009282.1,OEU011541.1,OEU012624.1,OEU012640.1,OEU012921.2,OEU013254.2,OEU013264.1,OEU013266.1,OEU013607.1,OEU014913.1,OEU015276.1,OEU015652.1,OEU016361.2,OEU016632.1,OEU017107.3,OEU017114.1,OEU017124.1,OEU017446.2,OEU…
GO:BP	protein modification process	GO:0036211	0.00078447	3.10542	2366	574	144	13579	OEU000518.1,OEU001098.1,OEU001632.2,OEU001821.1,OEU002019.1,OEU002169.1,OEU002935.1,OEU003237.1,OEU003634.1,OEU003760.1,OEU004870.3,OEU005642.1,OEU005972.1,OEU006313.2,OEU007983.1,OEU009282.1,OEU011541.1,OEU012624.1,OEU012640.1,OEU012921.2,OEU013254.2,OEU013264.1,OEU013266.1,OEU013607.1,OEU014913.1,OEU015276.1,OEU015652.1,OEU016361.2,OEU016632.1,OEU017107.3,OEU017114.1,OEU017124.1,OEU017446.2,OEU…
GO:BP	protein phosphorylation	GO:0006468	0.000795968	3.0991	1645	574	108	13579	OEU000518.1,OEU001098.1,OEU002019.1,OEU002169.1,OEU003237.1,OEU004870.3,OEU005642.1,OEU005972.1,OEU006313.2,OEU009282.1,OEU012640.1,OEU012921.2,OEU013254.2,OEU013264.1,OEU013266.1,OEU013607.1,OEU014913.1,OEU015276.1,OEU015652.1,OEU016361.2,OEU016632.1,OEU017107.3,OEU017124.1,OEU017446.2,OEU017557.1,OEU018580.2,OEU020762.1,OEU021123.1,OEU021301.1,OEU021988.1,OEU023820.1,OEU024167.1,OEU024752.1,OEU…
GO:BP	macromolecule modification	GO:0043412	0.00873114	2.05893	2492	574	145	13579	OEU000518.1,OEU001098.1,OEU001632.2,OEU001821.1,OEU002019.1,OEU002169.1,OEU002935.1,OEU003237.1,OEU003634.1,OEU003760.1,OEU004870.3,OEU005642.1,OEU005972.1,OEU006313.2,OEU007983.1,OEU009282.1,OEU011541.1,OEU012624.1,OEU012640.1,OEU012921.2,OEU013254.2,OEU013264.1,OEU013266.1,OEU013607.1,OEU014913.1,OEU015276.1,OEU015652.1,OEU016361.2,OEU016632.1,OEU017107.3,OEU017114.1,OEU017124.1,OEU017446.2,OEU…
GO:BP	photosynthesis	GO:0015979	0.0129874	1.88648	180	574	21	13579	OEU001061.1,OEU002809.1,OEU021144.1,OEU025298.1,OEU025718.1,OEU028991.1,OEU030938.1,OEU031231.1,OEU032914.1,OEU036185.1,OEU038255.2,OEU039643.2,OEU043825.2,OEU049005.1,OEU050119.1,OEU051583.2,OEU051766.2,OEU052179.2,OEU056817.1,OEU058804.1,OEU064416.2
GO:BP	protein repair	GO:0030091	0.0150586	1.82221	10	574	5	13579	OEU008553.1,OEU030938.1,OEU031231.1,OEU038255.2,OEU052179.2
GO:BP	photosynthetic electron transport in photosystem I	GO:0009773	0.0440958	1.3556	12	574	5	13579	OEU001061.1,OEU021144.1,OEU051583.2,OEU056817.1,OEU064416.2
GO:CC	plastid	GO:0009536	7.04305e-07	6.15224	315	247	38	5626	OEU000765.1,OEU001061.1,OEU002809.1,OEU006965.1,OEU007482.1,OEU010169.1,OEU010695.1,OEU012419.1,OEU012709.1,OEU021071.2,OEU021144.1,OEU021242.1,OEU022316.1,OEU025551.1,OEU026112.1,OEU026994.1,OEU028040.2,OEU028402.1,OEU028991.1,OEU030938.1,OEU031231.1,OEU031928.2,OEU035283.1,OEU038548.1,OEU038757.1,OEU039396.1,OEU039429.1,OEU042231.1,OEU044915.1,OEU051199.1,OEU051583.2,OEU055282.2,OEU055444.1,OEU…
GO:CC	chloroplast	GO:0009507	1.49564e-06	5.82517	296	247	36	5626	OEU000765.1,OEU002809.1,OEU006965.1,OEU007482.1,OEU010169.1,OEU010695.1,OEU012419.1,OEU012709.1,OEU021071.2,OEU021144.1,OEU021242.1,OEU022316.1,OEU025551.1,OEU026112.1,OEU026994.1,OEU028040.2,OEU028402.1,OEU028991.1,OEU030938.1,OEU031231.1,OEU031928.2,OEU038548.1,OEU038757.1,OEU039396.1,OEU039429.1,OEU042231.1,OEU044915.1,OEU051199.1,OEU051583.2,OEU055282.2,OEU055444.1,OEU056817.1,OEU058056.1,OEU…
GO:CC	photosynthetic membrane	GO:0034357	0.000845495	3.07289	114	247	17	5626	OEU000765.1,OEU002809.1,OEU007482.1,OEU021144.1,OEU025298.1,OEU025718.1,OEU031231.1,OEU032914.1,OEU036185.1,OEU039643.2,OEU043825.2,OEU050119.1,OEU051583.2,OEU056817.1,OEU058804.1,OEU061894.1,OEU064416.2
GO:CC	thylakoid	GO:0009579	0.00124645	2.90432	142	247	19	5626	OEU000765.1,OEU002809.1,OEU007482.1,OEU021144.1,OEU025298.1,OEU025718.1,OEU030938.1,OEU031231.1,OEU031928.2,OEU032914.1,OEU036185.1,OEU039643.2,OEU043825.2,OEU050119.1,OEU051583.2,OEU056817.1,OEU058804.1,OEU061894.1,OEU064416.2
GO:CC	thylakoid membrane	GO:0042651	0.0201238	1.69629	81	247	12	5626	OEU000765.1,OEU002809.1,OEU007482.1,OEU021144.1,OEU025718.1,OEU032914.1,OEU036185.1,OEU043825.2,OEU051583.2,OEU056817.1,OEU061894.1,OEU064416.2
GO:CC	photosystem	GO:0009521	0.0249014	1.60378	71	247	11	5626	OEU002809.1,OEU025298.1,OEU025718.1,OEU031231.1,OEU032914.1,OEU036185.1,OEU039643.2,OEU043825.2,OEU050119.1,OEU058804.1,OEU064416.2
GO:CC	plastid envelope	GO:0009526	0.037506	1.4259	99	247	13	5626	OEU000765.1,OEU001061.1,OEU002809.1,OEU021144.1,OEU021242.1,OEU025551.1,OEU026994.1,OEU038548.1,OEU042231.1,OEU051583.2,OEU056817.1,OEU061894.1,OEU064416.2

## Sheet: endocarp_4clusters_GC1
Table S7C. Functional enrichment analysis for the endocarp GC1 genes of the CHO/KO 4-cluster analysis.The GO terms are classified according to Molecular Function (MF), Biological Process (BP), and Cellular Component (CC).
source	term_name	term_id	adjusted_p_value	negative_log10_of_adjusted_p_value	term_size	query_size	intersection_size	effective_domain_size	intersections
GO:MF	ligase activity	GO:0016874	3.27448e-13	12.4849	189	1440	48	20843	OEU000333.1,OEU004131.1,OEU004320.2,OEU005611.1,OEU006114.1,OEU007521.3,OEU008266.1,OEU009988.1,OEU012495.1,OEU014115.1,OEU014404.1,OEU014581.1,OEU015994.1,OEU016077.1,OEU016867.2,OEU017147.1,OEU019186.1,OEU019276.1,OEU023653.1,OEU024555.1,OEU026467.1,OEU026900.3,OEU027146.1,OEU027898.1,OEU028727.1,OEU028987.2,OEU030849.1,OEU033106.1,OEU033807.1,OEU038081.1,OEU039925.1,OEU040801.1,OEU041475.1,OEU…
GO:MF	catalytic activity	GO:0003824	1.31159e-10	9.8822	10255	1440	839	20843	OEU000012.1,OEU000087.1,OEU000115.1,OEU000333.1,OEU000405.1,OEU000521.1,OEU000777.1,OEU000778.2,OEU000782.1,OEU000911.1,OEU001049.1,OEU001157.1,OEU001172.3,OEU001313.1,OEU001319.1,OEU001528.1,OEU001632.2,OEU001742.1,OEU001769.1,OEU001803.1,OEU001823.1,OEU001902.1,OEU001980.1,OEU001984.1,OEU001991.2,OEU001997.1,OEU002239.1,OEU002250.1,OEU002251.1,OEU002280.2,OEU002296.1,OEU002323.1,OEU002412.1,OEU…
GO:MF	ligase activity, forming carbon-oxygen bonds	GO:0016875	2.5673e-07	6.59052	77	1440	23	20843	OEU000333.1,OEU004131.1,OEU006114.1,OEU007521.3,OEU014115.1,OEU015994.1,OEU016077.1,OEU016867.2,OEU019276.1,OEU026467.1,OEU027898.1,OEU028987.2,OEU033106.1,OEU038081.1,OEU041647.1,OEU046641.1,OEU054157.1,OEU054996.3,OEU055765.1,OEU057294.1,OEU059403.2,OEU059655.1,OEU061694.1
GO:MF	aminoacyl-tRNA ligase activity	GO:0004812	2.5673e-07	6.59052	77	1440	23	20843	OEU000333.1,OEU004131.1,OEU006114.1,OEU007521.3,OEU014115.1,OEU015994.1,OEU016077.1,OEU016867.2,OEU019276.1,OEU026467.1,OEU027898.1,OEU028987.2,OEU033106.1,OEU038081.1,OEU041647.1,OEU046641.1,OEU054157.1,OEU054996.3,OEU055765.1,OEU057294.1,OEU059403.2,OEU059655.1,OEU061694.1
GO:MF	proteasome-activating activity	GO:0036402	1.72826e-06	5.76239	19	1440	11	20843	OEU011395.1,OEU012120.2,OEU015231.1,OEU015451.1,OEU015913.1,OEU018515.1,OEU019514.1,OEU022883.1,OEU046143.1,OEU052303.1,OEU053413.1
GO:MF	ATP hydrolysis activity	GO:0016887	1.53159e-05	4.81486	295	1440	47	20843	OEU004164.1,OEU004320.2,OEU006924.1,OEU009381.1,OEU010209.2,OEU010514.1,OEU011395.1,OEU011752.1,OEU012120.2,OEU012404.4,OEU013536.1,OEU014011.1,OEU015231.1,OEU015451.1,OEU015913.1,OEU016415.1,OEU016981.1,OEU017632.1,OEU018515.1,OEU019329.2,OEU019514.1,OEU022883.1,OEU024088.1,OEU026708.1,OEU030779.1,OEU031486.1,OEU032208.1,OEU033474.1,OEU035548.1,OEU036102.1,OEU037230.1,OEU043314.1,OEU046143.1,OEU…
GO:MF	malate dehydrogenase activity	GO:0016615	4.13127e-05	4.38392	24	1440	11	20843	OEU002897.2,OEU005392.1,OEU011500.1,OEU014685.1,OEU015265.1,OEU022208.1,OEU031214.2,OEU047010.2,OEU053167.1,OEU054042.1,OEU059149.1
GO:MF	translation initiation factor activity	GO:0003743	0.000114428	3.94147	61	1440	17	20843	OEU004418.1,OEU004923.1,OEU006009.1,OEU007832.1,OEU016416.2,OEU018167.1,OEU030026.1,OEU036576.1,OEU037350.1,OEU037396.1,OEU039013.1,OEU040945.1,OEU041239.3,OEU041808.1,OEU046740.1,OEU056655.2,OEU063663.1
GO:MF	catalytic activity, acting on a tRNA	GO:0140101	0.000151595	3.81931	121	1440	25	20843	OEU000333.1,OEU004131.1,OEU004424.1,OEU006114.1,OEU007521.3,OEU014115.1,OEU015994.1,OEU016077.1,OEU016867.2,OEU019276.1,OEU026467.1,OEU027898.1,OEU028987.2,OEU033106.1,OEU038081.1,OEU041647.1,OEU046641.1,OEU050907.1,OEU054157.1,OEU054996.3,OEU055765.1,OEU057294.1,OEU059403.2,OEU059655.1,OEU061694.1
GO:MF	pyrophosphatase activity	GO:0016462	0.0001856	3.73142	621	1440	76	20843	OEU002239.1,OEU003995.1,OEU004164.1,OEU004320.2,OEU004746.1,OEU006406.2,OEU006924.1,OEU009381.1,OEU010209.2,OEU010514.1,OEU011395.1,OEU011445.1,OEU011752.1,OEU012120.2,OEU012404.4,OEU013536.1,OEU014011.1,OEU014373.1,OEU015231.1,OEU015451.1,OEU015832.1,OEU015913.1,OEU015980.1,OEU016020.1,OEU016415.1,OEU016981.1,OEU017632.1,OEU018515.1,OEU019186.1,OEU019329.2,OEU019514.1,OEU020043.2,OEU022883.1,OEU…
GO:MF	hydrolase activity, acting on acid anhydrides, in phosphorus-containing anhydrides	GO:0016818	0.000187316	3.72743	632	1440	77	20843	OEU002239.1,OEU003995.1,OEU004164.1,OEU004320.2,OEU004746.1,OEU006406.2,OEU006924.1,OEU009381.1,OEU010209.2,OEU010514.1,OEU011395.1,OEU011445.1,OEU011752.1,OEU012120.2,OEU012404.4,OEU012864.4,OEU013536.1,OEU014011.1,OEU014373.1,OEU015231.1,OEU015451.1,OEU015832.1,OEU015913.1,OEU015980.1,OEU016020.1,OEU016415.1,OEU016981.1,OEU017632.1,OEU018515.1,OEU019186.1,OEU019329.2,OEU019514.1,OEU020043.2,OEU…
GO:MF	nucleoside-triphosphatase activity	GO:0017111	0.000199749	3.69952	579	1440	72	20843	OEU002239.1,OEU003995.1,OEU004164.1,OEU004320.2,OEU004746.1,OEU006406.2,OEU006924.1,OEU009381.1,OEU010209.2,OEU010514.1,OEU011395.1,OEU011445.1,OEU011752.1,OEU012120.2,OEU012404.4,OEU013536.1,OEU014011.1,OEU014373.1,OEU015231.1,OEU015451.1,OEU015832.1,OEU015913.1,OEU015980.1,OEU016020.1,OEU016415.1,OEU016981.1,OEU017632.1,OEU018515.1,OEU019329.2,OEU019514.1,OEU020043.2,OEU022883.1,OEU024088.1,OEU…
GO:MF	hydrolase activity, acting on acid anhydrides	GO:0016817	0.000211888	3.67389	634	1440	77	20843	OEU002239.1,OEU003995.1,OEU004164.1,OEU004320.2,OEU004746.1,OEU006406.2,OEU006924.1,OEU009381.1,OEU010209.2,OEU010514.1,OEU011395.1,OEU011445.1,OEU011752.1,OEU012120.2,OEU012404.4,OEU012864.4,OEU013536.1,OEU014011.1,OEU014373.1,OEU015231.1,OEU015451.1,OEU015832.1,OEU015913.1,OEU015980.1,OEU016020.1,OEU016415.1,OEU016981.1,OEU017632.1,OEU018515.1,OEU019186.1,OEU019329.2,OEU019514.1,OEU020043.2,OEU…
GO:MF	oxidoreductase activity, acting on a sulfur group of donors, NAD(P) as acceptor	GO:0016668	0.000398374	3.39971	19	1440	9	20843	OEU007366.1,OEU009079.1,OEU010273.1,OEU017681.1,OEU022361.1,OEU026867.1,OEU033618.1,OEU052153.1,OEU053703.2
GO:MF	translation factor activity, RNA binding	GO:0008135	0.000547498	3.26162	105	1440	22	20843	OEU004418.1,OEU004923.1,OEU006009.1,OEU007832.1,OEU010169.1,OEU016416.2,OEU018167.1,OEU030026.1,OEU036576.1,OEU037350.1,OEU037396.1,OEU039013.1,OEU039589.1,OEU040945.1,OEU041239.3,OEU041808.1,OEU046740.1,OEU048222.1,OEU050460.1,OEU056655.2,OEU057652.1,OEU063663.1
GO:MF	translation regulator activity, nucleic acid binding	GO:0090079	0.000547498	3.26162	105	1440	22	20843	OEU004418.1,OEU004923.1,OEU006009.1,OEU007832.1,OEU010169.1,OEU016416.2,OEU018167.1,OEU030026.1,OEU036576.1,OEU037350.1,OEU037396.1,OEU039013.1,OEU039589.1,OEU040945.1,OEU041239.3,OEU041808.1,OEU046740.1,OEU048222.1,OEU050460.1,OEU056655.2,OEU057652.1,OEU063663.1
GO:MF	translation regulator activity	GO:0045182	0.000646344	3.18954	106	1440	22	20843	OEU004418.1,OEU004923.1,OEU006009.1,OEU007832.1,OEU010169.1,OEU016416.2,OEU018167.1,OEU030026.1,OEU036576.1,OEU037350.1,OEU037396.1,OEU039013.1,OEU039589.1,OEU040945.1,OEU041239.3,OEU041808.1,OEU046740.1,OEU048222.1,OEU050460.1,OEU056655.2,OEU057652.1,OEU063663.1
GO:MF	oxidoreductase activity, acting on the CH-OH group of donors, NAD or NADP as acceptor	GO:0016616	0.0006759	3.17012	165	1440	29	20843	OEU002897.2,OEU002965.1,OEU005392.1,OEU011500.1,OEU013146.1,OEU014685.1,OEU015265.1,OEU019309.1,OEU020445.1,OEU020640.4,OEU021863.1,OEU021966.1,OEU022208.1,OEU023634.1,OEU027276.1,OEU029563.1,OEU030560.6,OEU031214.2,OEU031687.5,OEU031688.1,OEU032849.1,OEU042381.1,OEU047010.2,OEU053167.1,OEU054042.1,OEU059149.1,OEU062153.1,OEU062918.1,OEU063360.1
GO:MF	structural constituent of ribosome	GO:0003735	0.00260227	2.58465	490	1440	60	20843	OEU001353.1,OEU001943.1,OEU002165.1,OEU003182.1,OEU003405.1,OEU006537.1,OEU006729.1,OEU007298.1,OEU008111.1,OEU008790.1,OEU010173.1,OEU010894.1,OEU012568.1,OEU015951.1,OEU017362.1,OEU017419.1,OEU020263.1,OEU022212.1,OEU022368.1,OEU022684.1,OEU023228.1,OEU023559.1,OEU025213.1,OEU025734.3,OEU026186.1,OEU027379.3,OEU027830.1,OEU027831.1,OEU028074.1,OEU028177.1,OEU029601.1,OEU030918.2,OEU033984.1,OEU…
GO:MF	glutathione disulfide oxidoreductase activity	GO:0015038	0.00412606	2.38446	10	1440	6	20843	OEU007366.1,OEU009079.1,OEU010273.1,OEU017681.1,OEU022361.1,OEU026867.1
GO:MF	pyruvate dehydrogenase (acetyl-transferring) activity	GO:0004739	0.00412606	2.38446	10	1440	6	20843	OEU012718.1,OEU015867.1,OEU044531.1,OEU053274.1,OEU058433.1,OEU061114.2
GO:MF	glutathione-disulfide reductase (NADPH) activity	GO:0004362	0.00412606	2.38446	10	1440	6	20843	OEU007366.1,OEU009079.1,OEU010273.1,OEU017681.1,OEU022361.1,OEU026867.1
GO:MF	pyruvate dehydrogenase activity	GO:0004738	0.00412606	2.38446	10	1440	6	20843	OEU012718.1,OEU015867.1,OEU044531.1,OEU053274.1,OEU058433.1,OEU061114.2
GO:MF	NAD binding	GO:0051287	0.00435732	2.36078	78	1440	17	20843	OEU002897.2,OEU014685.1,OEU015265.1,OEU019042.1,OEU019309.1,OEU020305.1,OEU020315.1,OEU020445.1,OEU032638.1,OEU043813.1,OEU044616.2,OEU053167.1,OEU054042.1,OEU062153.1,OEU062918.1,OEU063360.1,OEU064187.1
GO:MF	oxidoreductase activity, acting on CH-OH group of donors	GO:0016614	0.00569088	2.24482	193	1440	30	20843	OEU002897.2,OEU002965.1,OEU005392.1,OEU011500.1,OEU013146.1,OEU013840.1,OEU014685.1,OEU015265.1,OEU019309.1,OEU020445.1,OEU020640.4,OEU021863.1,OEU021966.1,OEU022208.1,OEU023634.1,OEU027276.1,OEU029563.1,OEU030560.6,OEU031214.2,OEU031687.5,OEU031688.1,OEU032849.1,OEU042381.1,OEU047010.2,OEU053167.1,OEU054042.1,OEU059149.1,OEU062153.1,OEU062918.1,OEU063360.1
GO:MF	hydrolase activity	GO:0016787	0.00655442	2.18347	3383	1440	290	20843	OEU000405.1,OEU000521.1,OEU000782.1,OEU001313.1,OEU001632.2,OEU001902.1,OEU001980.1,OEU001984.1,OEU002239.1,OEU002520.1,OEU002523.1,OEU002816.1,OEU002821.2,OEU002928.1,OEU002946.2,OEU003681.1,OEU003699.1,OEU003995.1,OEU004034.1,OEU004164.1,OEU004238.1,OEU004320.2,OEU004746.1,OEU004773.1,OEU005204.2,OEU005266.1,OEU005268.1,OEU005269.1,OEU005270.1,OEU005272.1,OEU005452.1,OEU005532.1,OEU005612.5,OEU…
GO:MF	malic enzyme activity	GO:0004470	0.00678677	2.16834	7	1440	5	20843	OEU002897.2,OEU014685.1,OEU015265.1,OEU053167.1,OEU054042.1
GO:MF	malate dehydrogenase (decarboxylating) (NAD+) activity	GO:0004471	0.00678677	2.16834	7	1440	5	20843	OEU002897.2,OEU014685.1,OEU015265.1,OEU053167.1,OEU054042.1
GO:MF	oxidoreductase activity, acting on the aldehyde or oxo group of donors, disulfide as acceptor	GO:0016624	0.0113052	1.94672	16	1440	7	20843	OEU012718.1,OEU013070.1,OEU015867.1,OEU044531.1,OEU053274.1,OEU058433.1,OEU061114.2
GO:MF	L-malate dehydrogenase activity	GO:0030060	0.0160877	1.79351	12	1440	6	20843	OEU005392.1,OEU011500.1,OEU022208.1,OEU031214.2,OEU047010.2,OEU059149.1
GO:MF	metallopeptidase activity	GO:0008237	0.0161786	1.79106	120	1440	21	20843	OEU004164.1,OEU009381.1,OEU009553.2,OEU012295.1,OEU014387.1,OEU015226.2,OEU026708.1,OEU028262.3,OEU032564.2,OEU036102.1,OEU036248.1,OEU036597.2,OEU039013.1,OEU040206.1,OEU041694.1,OEU044839.1,OEU049273.1,OEU050982.2,OEU052199.1,OEU058919.3,OEU059683.2
GO:MF	translation initiation factor binding	GO:0031369	0.0249343	1.6032	5	1440	4	20843	OEU016416.2,OEU028497.4,OEU037396.1,OEU039013.1
GO:MF	protein-disulfide reductase (NAD(P)) activity	GO:0047134	0.0281285	1.55085	13	1440	6	20843	OEU007366.1,OEU009079.1,OEU010273.1,OEU017681.1,OEU022361.1,OEU026867.1
GO:MF	acetyl-CoA carboxylase activity	GO:0003989	0.0361999	1.44129	9	1440	5	20843	OEU008266.1,OEU024555.1,OEU027146.1,OEU028727.1,OEU040801.1
GO:MF	ligase activity, forming carbon-carbon bonds	GO:0016885	0.0361999	1.44129	9	1440	5	20843	OEU008266.1,OEU024555.1,OEU027146.1,OEU028727.1,OEU040801.1
GO:MF	CoA carboxylase activity	GO:0016421	0.0361999	1.44129	9	1440	5	20843	OEU008266.1,OEU024555.1,OEU027146.1,OEU028727.1,OEU040801.1
GO:BP	small molecule metabolic process	GO:0044281	6.22023e-14	13.2062	993	1014	147	13579	OEU000012.1,OEU000333.1,OEU001157.1,OEU002199.1,OEU002897.2,OEU002957.1,OEU003104.3,OEU004131.1,OEU004238.1,OEU004320.2,OEU005392.1,OEU005416.1,OEU005611.1,OEU006114.1,OEU006976.1,OEU007521.3,OEU007986.1,OEU008266.1,OEU008339.1,OEU009281.1,OEU009661.1,OEU009988.1,OEU010266.2,OEU011500.1,OEU011621.1,OEU012495.1,OEU012530.1,OEU012531.1,OEU012718.1,OEU012845.1,OEU013123.1,OEU013756.1,OEU014115.1,OEU…
GO:BP	organonitrogen compound biosynthetic process	GO:1901566	4.19474e-13	12.3773	1314	1014	177	13579	OEU000012.1,OEU000333.1,OEU001353.1,OEU001943.1,OEU001991.2,OEU002165.1,OEU003182.1,OEU003405.1,OEU004131.1,OEU004320.2,OEU004875.1,OEU004923.1,OEU005611.1,OEU006009.1,OEU006114.1,OEU006117.1,OEU006537.1,OEU006729.1,OEU007298.1,OEU007521.3,OEU007832.1,OEU007986.1,OEU008111.1,OEU008790.1,OEU009105.2,OEU009688.1,OEU009988.1,OEU010169.1,OEU010173.1,OEU010894.1,OEU011621.1,OEU012495.1,OEU012568.1,OEU…
GO:BP	cellular amide metabolic process	GO:0043603	5.34519e-12	11.272	813	1014	123	13579	OEU000333.1,OEU001353.1,OEU001943.1,OEU002165.1,OEU003038.1,OEU003041.1,OEU003182.1,OEU003405.1,OEU004131.1,OEU004875.1,OEU004923.1,OEU006009.1,OEU006114.1,OEU006537.1,OEU006729.1,OEU007298.1,OEU007521.3,OEU007832.1,OEU008111.1,OEU008790.1,OEU009105.2,OEU009576.1,OEU010169.1,OEU010173.1,OEU010273.1,OEU010868.1,OEU010894.1,OEU012517.1,OEU012568.1,OEU012718.1,OEU014115.1,OEU015867.1,OEU015951.1,OEU…
GO:BP	amide biosynthetic process	GO:0043604	3.97216e-11	10.401	703	1014	109	13579	OEU000333.1,OEU001353.1,OEU001943.1,OEU002165.1,OEU003182.1,OEU003405.1,OEU004131.1,OEU004875.1,OEU004923.1,OEU006009.1,OEU006114.1,OEU006537.1,OEU006729.1,OEU007298.1,OEU007521.3,OEU007832.1,OEU008111.1,OEU008790.1,OEU009105.2,OEU010169.1,OEU010173.1,OEU010894.1,OEU012568.1,OEU012718.1,OEU014115.1,OEU015867.1,OEU015951.1,OEU016077.1,OEU016416.2,OEU016867.2,OEU017362.1,OEU018167.1,OEU019276.1,OEU…
GO:BP	peptide metabolic process	GO:0006518	1.33943e-10	9.87308	763	1014	114	13579	OEU000333.1,OEU001353.1,OEU001943.1,OEU002165.1,OEU003038.1,OEU003041.1,OEU003182.1,OEU003405.1,OEU004131.1,OEU004875.1,OEU004923.1,OEU006009.1,OEU006114.1,OEU006537.1,OEU006729.1,OEU007298.1,OEU007521.3,OEU007832.1,OEU008111.1,OEU008790.1,OEU009105.2,OEU009576.1,OEU010169.1,OEU010173.1,OEU010273.1,OEU010868.1,OEU010894.1,OEU012517.1,OEU012568.1,OEU014115.1,OEU015951.1,OEU016077.1,OEU016416.2,OEU…
GO:BP	translation	GO:0006412	1.0251e-09	8.98923	672	1014	102	13579	OEU000333.1,OEU001353.1,OEU001943.1,OEU002165.1,OEU003182.1,OEU003405.1,OEU004131.1,OEU004875.1,OEU004923.1,OEU006009.1,OEU006114.1,OEU006537.1,OEU006729.1,OEU007298.1,OEU007521.3,OEU007832.1,OEU008111.1,OEU008790.1,OEU009105.2,OEU010169.1,OEU010173.1,OEU010894.1,OEU012568.1,OEU014115.1,OEU015951.1,OEU016077.1,OEU016416.2,OEU016867.2,OEU017362.1,OEU018167.1,OEU019276.1,OEU020263.1,OEU022212.1,OEU…
GO:BP	carboxylic acid metabolic process	GO:0019752	2.0904e-09	8.67977	605	1014	94	13579	OEU000012.1,OEU000333.1,OEU002897.2,OEU004131.1,OEU005392.1,OEU006114.1,OEU007521.3,OEU008266.1,OEU008339.1,OEU009281.1,OEU009661.1,OEU010266.2,OEU011500.1,OEU011621.1,OEU012495.1,OEU012530.1,OEU012531.1,OEU012718.1,OEU013123.1,OEU013756.1,OEU014115.1,OEU014411.1,OEU014685.1,OEU015867.1,OEU015994.1,OEU016077.1,OEU016867.2,OEU017471.1,OEU018241.1,OEU018720.1,OEU019239.1,OEU019276.1,OEU019309.1,OEU…
GO:BP	peptide biosynthetic process	GO:0043043	2.13038e-09	8.67154	680	1014	102	13579	OEU000333.1,OEU001353.1,OEU001943.1,OEU002165.1,OEU003182.1,OEU003405.1,OEU004131.1,OEU004875.1,OEU004923.1,OEU006009.1,OEU006114.1,OEU006537.1,OEU006729.1,OEU007298.1,OEU007521.3,OEU007832.1,OEU008111.1,OEU008790.1,OEU009105.2,OEU010169.1,OEU010173.1,OEU010894.1,OEU012568.1,OEU014115.1,OEU015951.1,OEU016077.1,OEU016416.2,OEU016867.2,OEU017362.1,OEU018167.1,OEU019276.1,OEU020263.1,OEU022212.1,OEU…
GO:BP	oxoacid metabolic process	GO:0043436	2.53405e-09	8.59618	607	1014	94	13579	OEU000012.1,OEU000333.1,OEU002897.2,OEU004131.1,OEU005392.1,OEU006114.1,OEU007521.3,OEU008266.1,OEU008339.1,OEU009281.1,OEU009661.1,OEU010266.2,OEU011500.1,OEU011621.1,OEU012495.1,OEU012530.1,OEU012531.1,OEU012718.1,OEU013123.1,OEU013756.1,OEU014115.1,OEU014411.1,OEU014685.1,OEU015867.1,OEU015994.1,OEU016077.1,OEU016867.2,OEU017471.1,OEU018241.1,OEU018720.1,OEU019239.1,OEU019276.1,OEU019309.1,OEU…
GO:BP	organic acid metabolic process	GO:0006082	4.07822e-09	8.38953	612	1014	94	13579	OEU000012.1,OEU000333.1,OEU002897.2,OEU004131.1,OEU005392.1,OEU006114.1,OEU007521.3,OEU008266.1,OEU008339.1,OEU009281.1,OEU009661.1,OEU010266.2,OEU011500.1,OEU011621.1,OEU012495.1,OEU012530.1,OEU012531.1,OEU012718.1,OEU013123.1,OEU013756.1,OEU014115.1,OEU014411.1,OEU014685.1,OEU015867.1,OEU015994.1,OEU016077.1,OEU016867.2,OEU017471.1,OEU018241.1,OEU018720.1,OEU019239.1,OEU019276.1,OEU019309.1,OEU…
GO:BP	protein catabolic process	GO:0030163	6.02321e-07	6.22017	220	1014	44	13579	OEU000132.1,OEU001471.1,OEU001574.1,OEU001984.1,OEU002520.1,OEU005532.1,OEU005696.1,OEU006645.2,OEU006691.1,OEU009271.1,OEU010048.1,OEU011395.1,OEU011427.2,OEU012120.2,OEU015231.1,OEU015451.1,OEU015472.1,OEU015750.1,OEU015913.1,OEU017416.1,OEU018215.1,OEU018515.1,OEU019155.3,OEU019514.1,OEU019917.1,OEU020448.1,OEU022883.1,OEU023021.1,OEU023293.3,OEU023907.2,OEU030933.1,OEU032410.1,OEU036418.1,OEU…
GO:BP	tRNA aminoacylation	GO:0043039	2.17603e-06	5.66233	77	1014	23	13579	OEU000333.1,OEU004131.1,OEU006114.1,OEU007521.3,OEU014115.1,OEU015994.1,OEU016077.1,OEU016867.2,OEU019276.1,OEU026467.1,OEU027898.1,OEU028987.2,OEU033106.1,OEU038081.1,OEU041647.1,OEU046641.1,OEU054157.1,OEU054996.3,OEU055765.1,OEU057294.1,OEU059403.2,OEU059655.1,OEU061694.1
GO:BP	amino acid activation	GO:0043038	2.17603e-06	5.66233	77	1014	23	13579	OEU000333.1,OEU004131.1,OEU006114.1,OEU007521.3,OEU014115.1,OEU015994.1,OEU016077.1,OEU016867.2,OEU019276.1,OEU026467.1,OEU027898.1,OEU028987.2,OEU033106.1,OEU038081.1,OEU041647.1,OEU046641.1,OEU054157.1,OEU054996.3,OEU055765.1,OEU057294.1,OEU059403.2,OEU059655.1,OEU061694.1
GO:BP	organonitrogen compound catabolic process	GO:1901565	5.10233e-06	5.29223	294	1014	51	13579	OEU000132.1,OEU001471.1,OEU001574.1,OEU001984.1,OEU002520.1,OEU005532.1,OEU005696.1,OEU006044.1,OEU006645.2,OEU006691.1,OEU006976.1,OEU009271.1,OEU010048.1,OEU011395.1,OEU011427.2,OEU012120.2,OEU015231.1,OEU015451.1,OEU015472.1,OEU015750.1,OEU015913.1,OEU017416.1,OEU017471.1,OEU018215.1,OEU018515.1,OEU019045.1,OEU019155.3,OEU019514.1,OEU019917.1,OEU020448.1,OEU022883.1,OEU023021.1,OEU023293.3,OEU…
GO:BP	tRNA aminoacylation for protein translation	GO:0006418	6.82024e-06	5.1662	75	1014	22	13579	OEU000333.1,OEU004131.1,OEU006114.1,OEU007521.3,OEU014115.1,OEU016077.1,OEU016867.2,OEU019276.1,OEU026467.1,OEU027898.1,OEU028987.2,OEU033106.1,OEU038081.1,OEU041647.1,OEU046641.1,OEU054157.1,OEU054996.3,OEU055765.1,OEU057294.1,OEU059403.2,OEU059655.1,OEU061694.1
GO:BP	cellular macromolecule biosynthetic process	GO:0034645	9.8954e-06	5.00457	1072	1014	129	13579	OEU000333.1,OEU001353.1,OEU001943.1,OEU001991.2,OEU002165.1,OEU003182.1,OEU003405.1,OEU004131.1,OEU004875.1,OEU004923.1,OEU006009.1,OEU006114.1,OEU006117.1,OEU006537.1,OEU006729.1,OEU007298.1,OEU007521.3,OEU007791.1,OEU007832.1,OEU008111.1,OEU008790.1,OEU009105.2,OEU009688.1,OEU009904.4,OEU010169.1,OEU010173.1,OEU010388.1,OEU010894.1,OEU011403.1,OEU012568.1,OEU014115.1,OEU015951.1,OEU016077.1,OEU…
GO:BP	organic substance catabolic process	GO:1901575	1.61118e-05	4.79286	536	1014	76	13579	OEU000132.1,OEU001471.1,OEU001574.1,OEU001984.1,OEU002520.1,OEU003104.3,OEU004238.1,OEU005532.1,OEU005696.1,OEU006044.1,OEU006645.2,OEU006691.1,OEU006976.1,OEU009271.1,OEU009281.1,OEU009661.1,OEU010048.1,OEU010350.1,OEU011395.1,OEU011427.2,OEU012120.2,OEU015231.1,OEU015451.1,OEU015472.1,OEU015750.1,OEU015913.1,OEU016816.1,OEU017416.1,OEU017471.1,OEU017928.1,OEU018215.1,OEU018241.1,OEU018515.1,OEU…
GO:BP	translational initiation	GO:0006413	2.41036e-05	4.61792	39	1014	15	13579	OEU004923.1,OEU006009.1,OEU007832.1,OEU016416.2,OEU018167.1,OEU030026.1,OEU036576.1,OEU037350.1,OEU037396.1,OEU039013.1,OEU040945.1,OEU041239.3,OEU041808.1,OEU046740.1,OEU063663.1
GO:BP	organonitrogen compound metabolic process	GO:1901564	2.65006e-05	4.57674	4857	1014	442	13579	OEU000012.1,OEU000115.1,OEU000132.1,OEU000333.1,OEU000777.1,OEU000782.1,OEU001319.1,OEU001353.1,OEU001471.1,OEU001574.1,OEU001632.2,OEU001742.1,OEU001803.1,OEU001943.1,OEU001984.1,OEU001991.2,OEU001997.1,OEU002165.1,OEU002199.1,OEU002250.1,OEU002251.1,OEU002296.1,OEU002492.3,OEU002520.1,OEU002930.1,OEU002957.1,OEU003038.1,OEU003041.1,OEU003182.1,OEU003405.1,OEU003650.1,OEU004131.1,OEU004164.1,OEU…
GO:BP	macromolecule catabolic process	GO:0009057	7.71255e-05	4.1128	301	1014	49	13579	OEU000132.1,OEU001471.1,OEU001574.1,OEU001984.1,OEU002520.1,OEU005532.1,OEU005696.1,OEU006044.1,OEU006645.2,OEU006691.1,OEU009271.1,OEU010048.1,OEU010350.1,OEU011395.1,OEU011427.2,OEU012120.2,OEU015231.1,OEU015451.1,OEU015472.1,OEU015750.1,OEU015913.1,OEU017416.1,OEU018215.1,OEU018515.1,OEU019155.3,OEU019514.1,OEU019917.1,OEU020448.1,OEU022883.1,OEU023021.1,OEU023149.1,OEU023293.3,OEU023907.2,OEU…
GO:BP	nucleobase-containing small molecule metabolic process	GO:0055086	9.51002e-05	4.02182	312	1014	50	13579	OEU002199.1,OEU002957.1,OEU004320.2,OEU005611.1,OEU006976.1,OEU009281.1,OEU009661.1,OEU009988.1,OEU012718.1,OEU013123.1,OEU014404.1,OEU014581.1,OEU015867.1,OEU017392.1,OEU018241.1,OEU018720.1,OEU019186.1,OEU019426.1,OEU022283.1,OEU024584.1,OEU026584.1,OEU029861.1,OEU030849.1,OEU031966.1,OEU032250.1,OEU034043.1,OEU035766.1,OEU036290.2,OEU036497.1,OEU037126.1,OEU040557.1,OEU040754.1,OEU042531.1,OEU…
GO:BP	NAD biosynthetic process	GO:0009435	0.000403309	3.39436	13	1014	8	13579	OEU009988.1,OEU019426.1,OEU024584.1,OEU031966.1,OEU032250.1,OEU036497.1,OEU059576.4,OEU062921.1
GO:BP	sulfur compound metabolic process	GO:0006790	0.000909319	3.04128	218	1014	37	13579	OEU000087.1,OEU003038.1,OEU003041.1,OEU004238.1,OEU005027.1,OEU010273.1,OEU010868.1,OEU011621.1,OEU012517.1,OEU012718.1,OEU013756.1,OEU015867.1,OEU017681.1,OEU019994.1,OEU020077.1,OEU022361.1,OEU024337.1,OEU026584.1,OEU026593.1,OEU026867.1,OEU029527.5,OEU032443.1,OEU033892.1,OEU038408.4,OEU040834.1,OEU044531.1,OEU044652.1,OEU048222.1,OEU050327.2,OEU051220.1,OEU053274.1,OEU057356.2,OEU058433.1,OEU…
GO:BP	tRNA metabolic process	GO:0006399	0.000936095	3.02868	151	1014	29	13579	OEU000333.1,OEU004131.1,OEU004424.1,OEU006114.1,OEU007521.3,OEU014115.1,OEU015994.1,OEU016021.3,OEU016077.1,OEU016867.2,OEU019276.1,OEU026467.1,OEU027201.4,OEU027898.1,OEU028987.2,OEU033106.1,OEU038081.1,OEU041647.1,OEU046641.1,OEU050256.1,OEU050907.1,OEU054157.1,OEU054996.3,OEU055765.1,OEU057294.1,OEU058515.3,OEU059403.2,OEU059655.1,OEU061694.1
GO:BP	nucleotide metabolic process	GO:0009117	0.00097862	3.00939	254	1014	41	13579	OEU002199.1,OEU004320.2,OEU005611.1,OEU009281.1,OEU009661.1,OEU009988.1,OEU012718.1,OEU014404.1,OEU014581.1,OEU015867.1,OEU017392.1,OEU018241.1,OEU018720.1,OEU019186.1,OEU019426.1,OEU024584.1,OEU026584.1,OEU029861.1,OEU031966.1,OEU032250.1,OEU035766.1,OEU036290.2,OEU036497.1,OEU037126.1,OEU040557.1,OEU040754.1,OEU042531.1,OEU044531.1,OEU047573.1,OEU051880.1,OEU051976.1,OEU052133.1,OEU053274.1,OEU…
GO:BP	cellular amino acid metabolic process	GO:0006520	0.00123795	2.9073	330	1014	49	13579	OEU000333.1,OEU004131.1,OEU006114.1,OEU007521.3,OEU011621.1,OEU012495.1,OEU012530.1,OEU012531.1,OEU013123.1,OEU013756.1,OEU014115.1,OEU014411.1,OEU015994.1,OEU016077.1,OEU016867.2,OEU017471.1,OEU019239.1,OEU019276.1,OEU020077.1,OEU023432.1,OEU023653.1,OEU026467.1,OEU027898.1,OEU028987.2,OEU029527.5,OEU033106.1,OEU033479.1,OEU036346.2,OEU038081.1,OEU038408.4,OEU041475.1,OEU041647.1,OEU044100.1,OEU…
GO:BP	purine-containing compound metabolic process	GO:0072521	0.00233466	2.63178	209	1014	35	13579	OEU002199.1,OEU004320.2,OEU009281.1,OEU009661.1,OEU012718.1,OEU014404.1,OEU014581.1,OEU015867.1,OEU017392.1,OEU018241.1,OEU018720.1,OEU019186.1,OEU022283.1,OEU026584.1,OEU029861.1,OEU030849.1,OEU035766.1,OEU036290.2,OEU037126.1,OEU040557.1,OEU040754.1,OEU042531.1,OEU044531.1,OEU045214.1,OEU047573.1,OEU050874.1,OEU051880.1,OEU052133.1,OEU053274.1,OEU058433.1,OEU059111.3,OEU059510.2,OEU060908.1,OEU…
GO:BP	nucleoside phosphate metabolic process	GO:0006753	0.00239735	2.62027	263	1014	41	13579	OEU002199.1,OEU004320.2,OEU005611.1,OEU009281.1,OEU009661.1,OEU009988.1,OEU012718.1,OEU014404.1,OEU014581.1,OEU015867.1,OEU017392.1,OEU018241.1,OEU018720.1,OEU019186.1,OEU019426.1,OEU024584.1,OEU026584.1,OEU029861.1,OEU031966.1,OEU032250.1,OEU035766.1,OEU036290.2,OEU036497.1,OEU037126.1,OEU040557.1,OEU040754.1,OEU042531.1,OEU044531.1,OEU047573.1,OEU051880.1,OEU051976.1,OEU052133.1,OEU053274.1,OEU…
GO:BP	pyridine nucleotide metabolic process	GO:0019362	0.00257418	2.58936	20	1014	9	13579	OEU009988.1,OEU019426.1,OEU024584.1,OEU031966.1,OEU032250.1,OEU036497.1,OEU051976.1,OEU059576.4,OEU062921.1
GO:BP	nicotinamide nucleotide biosynthetic process	GO:0019359	0.00257418	2.58936	20	1014	9	13579	OEU009988.1,OEU019426.1,OEU024584.1,OEU031966.1,OEU032250.1,OEU036497.1,OEU051976.1,OEU059576.4,OEU062921.1
GO:BP	pyridine nucleotide biosynthetic process	GO:0019363	0.00257418	2.58936	20	1014	9	13579	OEU009988.1,OEU019426.1,OEU024584.1,OEU031966.1,OEU032250.1,OEU036497.1,OEU051976.1,OEU059576.4,OEU062921.1
GO:BP	nicotinamide nucleotide metabolic process	GO:0046496	0.00257418	2.58936	20	1014	9	13579	OEU009988.1,OEU019426.1,OEU024584.1,OEU031966.1,OEU032250.1,OEU036497.1,OEU051976.1,OEU059576.4,OEU062921.1
GO:BP	ncRNA metabolic process	GO:0034660	0.00297321	2.52677	247	1014	39	13579	OEU000021.1,OEU000333.1,OEU004111.1,OEU004112.1,OEU004131.1,OEU004424.1,OEU005585.1,OEU006114.1,OEU007521.3,OEU014115.1,OEU015994.1,OEU016021.3,OEU016077.1,OEU016867.2,OEU019276.1,OEU022682.1,OEU026467.1,OEU027201.4,OEU027716.3,OEU027898.1,OEU028987.2,OEU029601.1,OEU033106.1,OEU038081.1,OEU039501.1,OEU041647.1,OEU046641.1,OEU048622.3,OEU050256.1,OEU050907.1,OEU054157.1,OEU054996.3,OEU055765.1,OEU…
GO:BP	nucleoside phosphate biosynthetic process	GO:1901293	0.00334376	2.47576	144	1014	27	13579	OEU004320.2,OEU005611.1,OEU009988.1,OEU012718.1,OEU014404.1,OEU014581.1,OEU015867.1,OEU017392.1,OEU019186.1,OEU019426.1,OEU024584.1,OEU031966.1,OEU032250.1,OEU036290.2,OEU036497.1,OEU044531.1,OEU047573.1,OEU051976.1,OEU052133.1,OEU053274.1,OEU055605.2,OEU058433.1,OEU059510.2,OEU059576.4,OEU061114.2,OEU062921.1,OEU064206.1
GO:BP	nucleotide biosynthetic process	GO:0009165	0.00334376	2.47576	144	1014	27	13579	OEU004320.2,OEU005611.1,OEU009988.1,OEU012718.1,OEU014404.1,OEU014581.1,OEU015867.1,OEU017392.1,OEU019186.1,OEU019426.1,OEU024584.1,OEU031966.1,OEU032250.1,OEU036290.2,OEU036497.1,OEU044531.1,OEU047573.1,OEU051976.1,OEU052133.1,OEU053274.1,OEU055605.2,OEU058433.1,OEU059510.2,OEU059576.4,OEU061114.2,OEU062921.1,OEU064206.1
GO:BP	purine-containing compound biosynthetic process	GO:0072522	0.00571923	2.24266	100	1014	21	13579	OEU004320.2,OEU012718.1,OEU014404.1,OEU014581.1,OEU015867.1,OEU017392.1,OEU019186.1,OEU022283.1,OEU030849.1,OEU036290.2,OEU044531.1,OEU045214.1,OEU047573.1,OEU050874.1,OEU052133.1,OEU053274.1,OEU058433.1,OEU059111.3,OEU059510.2,OEU061114.2,OEU064206.1
GO:BP	catabolic process	GO:0009056	0.005893	2.22966	644	1014	78	13579	OEU000132.1,OEU001471.1,OEU001574.1,OEU001984.1,OEU002520.1,OEU003104.3,OEU004238.1,OEU005532.1,OEU005696.1,OEU006044.1,OEU006645.2,OEU006691.1,OEU006976.1,OEU009271.1,OEU009281.1,OEU009661.1,OEU010048.1,OEU010350.1,OEU011395.1,OEU011427.2,OEU012120.2,OEU015231.1,OEU015451.1,OEU015472.1,OEU015750.1,OEU015913.1,OEU016816.1,OEU017416.1,OEU017471.1,OEU017928.1,OEU018215.1,OEU018241.1,OEU018515.1,OEU…
GO:BP	acetyl-CoA biosynthetic process from pyruvate	GO:0006086	0.0129079	1.88915	10	1014	6	13579	OEU012718.1,OEU015867.1,OEU044531.1,OEU053274.1,OEU058433.1,OEU061114.2
GO:BP	ATP metabolic process	GO:0046034	0.0176107	1.75422	166	1014	28	13579	OEU004320.2,OEU009281.1,OEU009661.1,OEU014404.1,OEU014581.1,OEU015554.3,OEU017392.1,OEU018241.1,OEU018720.1,OEU029861.1,OEU030075.1,OEU030292.1,OEU031576.1,OEU033466.1,OEU035766.1,OEU036290.2,OEU037126.1,OEU040557.1,OEU040754.1,OEU042531.1,OEU047573.1,OEU048560.2,OEU049636.1,OEU051880.1,OEU052133.1,OEU059510.2,OEU060908.1,OEU064206.1
GO:BP	purine ribonucleotide metabolic process	GO:0009150	0.0183425	1.73654	184	1014	30	13579	OEU002199.1,OEU004320.2,OEU009281.1,OEU009661.1,OEU012718.1,OEU014404.1,OEU014581.1,OEU015867.1,OEU017392.1,OEU018241.1,OEU018720.1,OEU019186.1,OEU026584.1,OEU029861.1,OEU035766.1,OEU036290.2,OEU037126.1,OEU040557.1,OEU040754.1,OEU042531.1,OEU044531.1,OEU047573.1,OEU051880.1,OEU052133.1,OEU053274.1,OEU058433.1,OEU059510.2,OEU060908.1,OEU061114.2,OEU064206.1
GO:BP	ribonucleotide metabolic process	GO:0009259	0.0184628	1.7337	193	1014	31	13579	OEU002199.1,OEU004320.2,OEU005611.1,OEU009281.1,OEU009661.1,OEU012718.1,OEU014404.1,OEU014581.1,OEU015867.1,OEU017392.1,OEU018241.1,OEU018720.1,OEU019186.1,OEU026584.1,OEU029861.1,OEU035766.1,OEU036290.2,OEU037126.1,OEU040557.1,OEU040754.1,OEU042531.1,OEU044531.1,OEU047573.1,OEU051880.1,OEU052133.1,OEU053274.1,OEU058433.1,OEU059510.2,OEU060908.1,OEU061114.2,OEU064206.1
GO:BP	ribose phosphate metabolic process	GO:0019693	0.0184628	1.7337	193	1014	31	13579	OEU002199.1,OEU004320.2,OEU005611.1,OEU009281.1,OEU009661.1,OEU012718.1,OEU014404.1,OEU014581.1,OEU015867.1,OEU017392.1,OEU018241.1,OEU018720.1,OEU019186.1,OEU026584.1,OEU029861.1,OEU035766.1,OEU036290.2,OEU037126.1,OEU040557.1,OEU040754.1,OEU042531.1,OEU044531.1,OEU047573.1,OEU051880.1,OEU052133.1,OEU053274.1,OEU058433.1,OEU059510.2,OEU060908.1,OEU061114.2,OEU064206.1
GO:BP	malate metabolic process	GO:0006108	0.0245795	1.60943	20	1014	8	13579	OEU002897.2,OEU005392.1,OEU011500.1,OEU014685.1,OEU022208.1,OEU031214.2,OEU047010.2,OEU059149.1
GO:BP	proteolysis involved in cellular protein catabolic process	GO:0051603	0.0250287	1.60156	187	1014	30	13579	OEU000132.1,OEU001574.1,OEU001984.1,OEU002520.1,OEU005532.1,OEU005696.1,OEU006645.2,OEU009271.1,OEU010048.1,OEU011427.2,OEU015472.1,OEU015750.1,OEU017416.1,OEU018215.1,OEU019155.3,OEU020448.1,OEU023021.1,OEU023293.3,OEU023907.2,OEU030933.1,OEU032410.1,OEU036418.1,OEU036738.2,OEU036948.2,OEU043725.1,OEU050370.2,OEU053065.1,OEU059102.1,OEU060533.1,OEU064467.1
GO:BP	cell redox homeostasis	GO:0045454	0.0265996	1.57512	11	1014	6	13579	OEU002280.2,OEU022361.1,OEU026867.1,OEU033618.1,OEU052153.1,OEU053703.2
GO:BP	acetyl-CoA biosynthetic process	GO:0006085	0.0265996	1.57512	11	1014	6	13579	OEU012718.1,OEU015867.1,OEU044531.1,OEU053274.1,OEU058433.1,OEU061114.2
GO:BP	cellular protein catabolic process	GO:0044257	0.0277045	1.55745	188	1014	30	13579	OEU000132.1,OEU001574.1,OEU001984.1,OEU002520.1,OEU005532.1,OEU005696.1,OEU006645.2,OEU009271.1,OEU010048.1,OEU011427.2,OEU015472.1,OEU015750.1,OEU017416.1,OEU018215.1,OEU019155.3,OEU020448.1,OEU023021.1,OEU023293.3,OEU023907.2,OEU030933.1,OEU032410.1,OEU036418.1,OEU036738.2,OEU036948.2,OEU043725.1,OEU050370.2,OEU053065.1,OEU059102.1,OEU060533.1,OEU064467.1
GO:BP	monocarboxylic acid metabolic process	GO:0032787	0.0278873	1.55459	234	1014	35	13579	OEU008266.1,OEU009281.1,OEU009661.1,OEU010266.2,OEU012718.1,OEU015867.1,OEU018241.1,OEU018720.1,OEU019309.1,OEU020848.1,OEU021471.1,OEU021891.1,OEU024037.1,OEU024472.1,OEU024555.1,OEU027146.1,OEU028727.1,OEU029861.1,OEU030756.1,OEU035766.1,OEU037126.1,OEU040557.1,OEU040754.1,OEU040801.1,OEU042531.1,OEU044531.1,OEU048150.1,OEU051880.1,OEU053274.1,OEU055816.1,OEU056565.1,OEU058433.1,OEU060908.1,OEU…
GO:BP	pyruvate metabolic process	GO:0006090	0.040106	1.39679	97	1014	19	13579	OEU009281.1,OEU009661.1,OEU012718.1,OEU015867.1,OEU018241.1,OEU018720.1,OEU021891.1,OEU029861.1,OEU035766.1,OEU037126.1,OEU040557.1,OEU040754.1,OEU042531.1,OEU044531.1,OEU051880.1,OEU053274.1,OEU058433.1,OEU060908.1,OEU061114.2
GO:BP	purine nucleotide metabolic process	GO:0006163	0.0453654	1.34328	193	1014	30	13579	OEU002199.1,OEU004320.2,OEU009281.1,OEU009661.1,OEU012718.1,OEU014404.1,OEU014581.1,OEU015867.1,OEU017392.1,OEU018241.1,OEU018720.1,OEU019186.1,OEU026584.1,OEU029861.1,OEU035766.1,OEU036290.2,OEU037126.1,OEU040557.1,OEU040754.1,OEU042531.1,OEU044531.1,OEU047573.1,OEU051880.1,OEU052133.1,OEU053274.1,OEU058433.1,OEU059510.2,OEU060908.1,OEU061114.2,OEU064206.1
GO:BP	carbohydrate derivative metabolic process	GO:1901135	0.0463702	1.33376	491	1014	60	13579	OEU001991.2,OEU002199.1,OEU002957.1,OEU004214.1,OEU004320.2,OEU005611.1,OEU006044.1,OEU006117.1,OEU006976.1,OEU009281.1,OEU009661.1,OEU012718.1,OEU013840.1,OEU014404.1,OEU014581.1,OEU014595.1,OEU015867.1,OEU017392.1,OEU017569.2,OEU018241.1,OEU018720.1,OEU018801.1,OEU019186.1,OEU021891.1,OEU022283.1,OEU026584.1,OEU027247.1,OEU027795.2,OEU029861.1,OEU030154.1,OEU030164.1,OEU032849.1,OEU033862.1,OEU…
GO:BP	thioester biosynthetic process	GO:0035384	0.0498363	1.30245	12	1014	6	13579	OEU012718.1,OEU015867.1,OEU044531.1,OEU053274.1,OEU058433.1,OEU061114.2
GO:BP	acyl-CoA biosynthetic process	GO:0071616	0.0498363	1.30245	12	1014	6	13579	OEU012718.1,OEU015867.1,OEU044531.1,OEU053274.1,OEU058433.1,OEU061114.2
GO:CC	cytoplasm	GO:0005737	1.07906e-05	4.96695	1420	492	174	5626	OEU000099.1,OEU000132.1,OEU001147.3,OEU001157.1,OEU001313.1,OEU001481.2,OEU001997.1,OEU003104.3,OEU004131.1,OEU004319.1,OEU004320.2,OEU004418.1,OEU004693.6,OEU005078.2,OEU005368.1,OEU006117.1,OEU006449.1,OEU007197.2,OEU007521.3,OEU007674.1,OEU007684.2,OEU007743.2,OEU007758.1,OEU008111.1,OEU008165.1,OEU008266.1,OEU008339.1,OEU009271.1,OEU009988.1,OEU010169.1,OEU010411.1,OEU010732.1,OEU010987.1,OEU…
GO:CC	mitochondrial inner membrane	GO:0005743	0.001167	2.93293	80	492	20	5626	OEU004320.2,OEU007684.2,OEU010998.1,OEU011630.1,OEU015668.1,OEU015669.1,OEU017392.1,OEU021782.1,OEU028370.1,OEU030075.1,OEU031576.1,OEU033466.1,OEU033746.1,OEU036290.2,OEU044957.1,OEU050310.1,OEU052133.1,OEU054512.1,OEU059510.2,OEU064206.1
GO:CC	mitochondrial membrane	GO:0031966	0.00271874	2.56563	105	492	23	5626	OEU004320.2,OEU007684.2,OEU010998.1,OEU011221.1,OEU011630.1,OEU014384.2,OEU015668.1,OEU015669.1,OEU017392.1,OEU021782.1,OEU028370.1,OEU030075.1,OEU031576.1,OEU033466.1,OEU033746.1,OEU036290.2,OEU042155.1,OEU044957.1,OEU050310.1,OEU052133.1,OEU054512.1,OEU059510.2,OEU064206.1
GO:CC	mitochondrial envelope	GO:0005740	0.00510367	2.29212	109	492	23	5626	OEU004320.2,OEU007684.2,OEU010998.1,OEU011221.1,OEU011630.1,OEU014384.2,OEU015668.1,OEU015669.1,OEU017392.1,OEU021782.1,OEU028370.1,OEU030075.1,OEU031576.1,OEU033466.1,OEU033746.1,OEU036290.2,OEU042155.1,OEU044957.1,OEU050310.1,OEU052133.1,OEU054512.1,OEU059510.2,OEU064206.1
GO:CC	proteasome complex	GO:0000502	0.0221764	1.65411	43	492	12	5626	OEU001471.1,OEU006645.2,OEU006691.1,OEU011575.1,OEU015472.1,OEU018215.1,OEU019917.1,OEU023021.1,OEU036948.2,OEU043725.1,OEU059102.1,OEU064467.1
GO:CC	organelle inner membrane	GO:0019866	0.0442298	1.35429	102	492	20	5626	OEU004320.2,OEU007684.2,OEU010998.1,OEU011630.1,OEU015668.1,OEU015669.1,OEU017392.1,OEU021782.1,OEU028370.1,OEU030075.1,OEU031576.1,OEU033466.1,OEU033746.1,OEU036290.2,OEU044957.1,OEU050310.1,OEU052133.1,OEU054512.1,OEU059510.2,OEU064206.1
GO:CC	endopeptidase complex	GO:1905369	0.0492849	1.30729	53	492	13	5626	OEU001471.1,OEU006645.2,OEU006691.1,OEU011575.1,OEU015472.1,OEU018215.1,OEU019917.1,OEU023021.1,OEU035785.1,OEU036948.2,OEU043725.1,OEU059102.1,OEU064467.1

## Sheet: endocarp_4clusters_GC3
Table S7D. Functional enrichment analysis for the endocarp GC3 genes of the CHO/KO 4-cluster analysis.The GO terms are classified according to Molecular Function (MF), Biological Process (BP), and Cellular Component (CC).
source	term_name	term_id	adjusted_p_value	negative_log10_of_adjusted_p_value	term_size	query_size	intersection_size	effective_domain_size	intersections
GO:MF	tubulin binding	GO:0015631	0.00111921	2.95109	163	2556	41	20843	OEU007996.1,OEU008576.1,OEU010292.1,OEU011239.1,OEU012138.2,OEU012439.2,OEU013113.1,OEU013858.2,OEU015870.1,OEU019263.1,OEU019617.1,OEU021727.1,OEU022506.1,OEU024999.2,OEU025548.1,OEU027911.3,OEU028165.1,OEU028395.1,OEU029628.1,OEU029629.1,OEU031612.1,OEU034148.1,OEU037226.1,OEU037621.1,OEU037908.1,OEU040443.1,OEU041311.1,OEU041593.1,OEU042327.1,OEU042585.1,OEU045781.2,OEU046757.2,OEU052723.1,OEU…
GO:MF	microtubule binding	GO:0008017	0.00370303	2.43144	148	2556	37	20843	OEU007996.1,OEU008576.1,OEU010292.1,OEU012138.2,OEU012439.2,OEU013113.1,OEU013858.2,OEU015870.1,OEU019617.1,OEU021727.1,OEU022506.1,OEU024999.2,OEU025548.1,OEU027911.3,OEU028165.1,OEU028395.1,OEU029628.1,OEU029629.1,OEU031612.1,OEU037226.1,OEU037621.1,OEU037908.1,OEU040443.1,OEU041311.1,OEU041593.1,OEU042327.1,OEU042585.1,OEU045781.2,OEU046757.2,OEU052723.1,OEU055622.1,OEU059331.1,OEU059363.3,OEU…
GO:MF	catalytic activity	GO:0003824	0.00619951	2.20764	10255	2556	1354	20843	OEU000077.1,OEU000078.1,OEU000114.1,OEU000142.1,OEU000144.2,OEU000176.1,OEU000194.1,OEU000253.3,OEU000277.1,OEU000288.1,OEU000294.1,OEU000343.3,OEU000373.1,OEU000374.1,OEU000377.2,OEU000457.2,OEU000461.2,OEU000541.2,OEU000722.1,OEU000846.1,OEU000847.1,OEU000866.1,OEU000947.1,OEU000971.1,OEU000973.1,OEU000985.1,OEU001009.1,OEU001051.1,OEU001091.1,OEU001122.2,OEU001127.1,OEU001189.1,OEU001225.1,OEU…
GO:MF	structural constituent of cytoskeleton	GO:0005200	0.00764631	2.11655	35	2556	14	20843	OEU002455.1,OEU009527.1,OEU014180.1,OEU015410.1,OEU021376.1,OEU021377.1,OEU021378.1,OEU022592.1,OEU025306.1,OEU027531.1,OEU042108.1,OEU043376.1,OEU046276.1,OEU061958.1
GO:MF	transferase activity	GO:0016740	0.010461	1.98043	3897	2556	552	20843	OEU000077.1,OEU000078.1,OEU000114.1,OEU000144.2,OEU000176.1,OEU000253.3,OEU000277.1,OEU000294.1,OEU000374.1,OEU000377.2,OEU000457.2,OEU000541.2,OEU000866.1,OEU000947.1,OEU001122.2,OEU001127.1,OEU001189.1,OEU001225.1,OEU001253.1,OEU001254.1,OEU001286.1,OEU001337.1,OEU001350.2,OEU001589.1,OEU001631.1,OEU001944.1,OEU002019.1,OEU002063.1,OEU002110.2,OEU002200.1,OEU002420.1,OEU002545.1,OEU002548.1,OEU…
GO:BP	base-excision repair	GO:0006284	0.00361694	2.44166	27	1714	13	13579	OEU016337.1,OEU024494.3,OEU026559.4,OEU027825.1,OEU027978.3,OEU028338.1,OEU032421.3,OEU040537.2,OEU040540.1,OEU050180.1,OEU056188.1,OEU059852.1,OEU060129.1
GO:BP	lipid metabolic process	GO:0006629	0.0037146	2.43009	642	1714	119	13579	OEU000294.1,OEU000461.2,OEU000947.1,OEU002545.1,OEU002892.1,OEU002911.1,OEU003643.1,OEU005977.1,OEU007386.1,OEU007698.1,OEU008024.1,OEU009716.1,OEU009735.1,OEU009943.1,OEU009967.1,OEU010132.1,OEU010481.1,OEU011324.1,OEU011757.3,OEU012261.1,OEU012402.1,OEU012466.1,OEU012747.1,OEU013576.1,OEU013924.1,OEU014059.1,OEU014316.1,OEU014317.1,OEU014414.1,OEU015149.1,OEU015281.1,OEU016630.2,OEU017861.1,OEU…
GO:BP	positive regulation of RNA metabolic process	GO:0051254	0.00413187	2.38385	130	1714	35	13579	OEU001890.1,OEU002508.1,OEU006602.1,OEU007403.1,OEU014896.2,OEU016906.1,OEU018818.1,OEU022534.1,OEU023243.1,OEU025944.1,OEU027724.1,OEU032042.1,OEU033861.1,OEU034904.1,OEU034905.1,OEU035574.3,OEU037621.1,OEU037911.2,OEU038316.1,OEU038428.2,OEU039193.1,OEU039967.1,OEU040891.2,OEU042401.1,OEU043454.1,OEU044216.1,OEU047615.1,OEU051270.1,OEU051414.2,OEU051415.1,OEU061838.1,OEU062531.2,OEU062942.1,OEU…
GO:BP	positive regulation of transcription, DNA-templated	GO:0045893	0.00552651	2.25755	121	1714	33	13579	OEU001890.1,OEU002508.1,OEU006602.1,OEU007403.1,OEU014896.2,OEU016906.1,OEU018818.1,OEU022534.1,OEU023243.1,OEU025944.1,OEU032042.1,OEU033861.1,OEU034904.1,OEU034905.1,OEU037621.1,OEU037911.2,OEU038316.1,OEU038428.2,OEU039193.1,OEU039967.1,OEU040891.2,OEU042401.1,OEU043454.1,OEU044216.1,OEU047615.1,OEU051270.1,OEU051414.2,OEU051415.1,OEU061838.1,OEU062531.2,OEU062942.1,OEU064521.1,OEU064524.1
GO:BP	positive regulation of RNA biosynthetic process	GO:1902680	0.00552651	2.25755	121	1714	33	13579	OEU001890.1,OEU002508.1,OEU006602.1,OEU007403.1,OEU014896.2,OEU016906.1,OEU018818.1,OEU022534.1,OEU023243.1,OEU025944.1,OEU032042.1,OEU033861.1,OEU034904.1,OEU034905.1,OEU037621.1,OEU037911.2,OEU038316.1,OEU038428.2,OEU039193.1,OEU039967.1,OEU040891.2,OEU042401.1,OEU043454.1,OEU044216.1,OEU047615.1,OEU051270.1,OEU051414.2,OEU051415.1,OEU061838.1,OEU062531.2,OEU062942.1,OEU064521.1,OEU064524.1
GO:BP	positive regulation of nucleic acid-templated transcription	GO:1903508	0.00552651	2.25755	121	1714	33	13579	OEU001890.1,OEU002508.1,OEU006602.1,OEU007403.1,OEU014896.2,OEU016906.1,OEU018818.1,OEU022534.1,OEU023243.1,OEU025944.1,OEU032042.1,OEU033861.1,OEU034904.1,OEU034905.1,OEU037621.1,OEU037911.2,OEU038316.1,OEU038428.2,OEU039193.1,OEU039967.1,OEU040891.2,OEU042401.1,OEU043454.1,OEU044216.1,OEU047615.1,OEU051270.1,OEU051414.2,OEU051415.1,OEU061838.1,OEU062531.2,OEU062942.1,OEU064521.1,OEU064524.1
GO:BP	positive regulation of nucleobase-containing compound metabolic process	GO:0045935	0.00710803	2.14825	133	1714	35	13579	OEU001890.1,OEU002508.1,OEU006602.1,OEU007403.1,OEU014896.2,OEU016906.1,OEU018818.1,OEU022534.1,OEU023243.1,OEU025944.1,OEU027724.1,OEU032042.1,OEU033861.1,OEU034904.1,OEU034905.1,OEU035574.3,OEU037621.1,OEU037911.2,OEU038316.1,OEU038428.2,OEU039193.1,OEU039967.1,OEU040891.2,OEU042401.1,OEU043454.1,OEU044216.1,OEU047615.1,OEU051270.1,OEU051414.2,OEU051415.1,OEU061838.1,OEU062531.2,OEU062942.1,OEU…
GO:BP	microtubule-based process	GO:0007017	0.00817383	2.08757	195	1714	46	13579	OEU002455.1,OEU007996.1,OEU008576.1,OEU009527.1,OEU012138.2,OEU012439.2,OEU012497.1,OEU013113.1,OEU013858.2,OEU014180.1,OEU015410.1,OEU019617.1,OEU021376.1,OEU021377.1,OEU021378.1,OEU021727.1,OEU022402.1,OEU022506.1,OEU022592.1,OEU024999.2,OEU025306.1,OEU025548.1,OEU027531.1,OEU027911.3,OEU028165.1,OEU029628.1,OEU029629.1,OEU037621.1,OEU037908.1,OEU040246.1,OEU040443.1,OEU042108.1,OEU042327.1,OEU…
GO:BP	cellulose biosynthetic process	GO:0030244	0.0251376	1.59968	53	1714	18	13579	OEU001189.1,OEU003576.1,OEU009630.1,OEU010796.4,OEU014603.1,OEU017613.1,OEU021324.1,OEU026043.2,OEU027348.1,OEU028395.1,OEU031701.1,OEU036565.1,OEU037226.1,OEU040508.1,OEU045781.2,OEU046051.1,OEU047075.1,OEU057146.1
GO:BP	positive regulation of macromolecule biosynthetic process	GO:0010557	0.0271504	1.56622	130	1714	33	13579	OEU001890.1,OEU002508.1,OEU006602.1,OEU007403.1,OEU014896.2,OEU016906.1,OEU018818.1,OEU022534.1,OEU023243.1,OEU025944.1,OEU032042.1,OEU033861.1,OEU034904.1,OEU034905.1,OEU037621.1,OEU037911.2,OEU038316.1,OEU038428.2,OEU039193.1,OEU039967.1,OEU040891.2,OEU042401.1,OEU043454.1,OEU044216.1,OEU047615.1,OEU051270.1,OEU051414.2,OEU051415.1,OEU061838.1,OEU062531.2,OEU062942.1,OEU064521.1,OEU064524.1
GO:BP	cellulose metabolic process	GO:0030243	0.0333012	1.47754	54	1714	18	13579	OEU001189.1,OEU003576.1,OEU009630.1,OEU010796.4,OEU014603.1,OEU017613.1,OEU021324.1,OEU026043.2,OEU027348.1,OEU028395.1,OEU031701.1,OEU036565.1,OEU037226.1,OEU040508.1,OEU045781.2,OEU046051.1,OEU047075.1,OEU057146.1
GO:BP	glucan biosynthetic process	GO:0009250	0.0380365	1.4198	84	1714	24	13579	OEU001189.1,OEU003576.1,OEU004247.1,OEU009630.1,OEU010796.4,OEU014603.1,OEU016933.1,OEU017613.1,OEU017921.2,OEU019134.1,OEU021324.1,OEU026043.2,OEU027348.1,OEU028395.1,OEU031701.1,OEU036565.1,OEU037226.1,OEU040508.1,OEU045781.2,OEU046051.1,OEU046513.3,OEU047075.1,OEU050986.2,OEU057146.1
GO:BP	beta-glucan biosynthetic process	GO:0051274	0.0387265	1.41199	69	1714	21	13579	OEU001189.1,OEU003576.1,OEU004247.1,OEU009630.1,OEU010796.4,OEU014603.1,OEU017613.1,OEU019134.1,OEU021324.1,OEU026043.2,OEU027348.1,OEU028395.1,OEU031701.1,OEU036565.1,OEU037226.1,OEU040508.1,OEU045781.2,OEU046051.1,OEU046513.3,OEU047075.1,OEU057146.1
GO:CC	monolayer-surrounded lipid storage body	GO:0012511	0.00581467	2.23548	10	735	7	5626	OEU006088.1,OEU016163.1,OEU021666.1,OEU024712.1,OEU027135.1,OEU038822.1,OEU063474.1
GO:CC	microtubule	GO:0005874	0.00832428	2.07965	72	735	22	5626	OEU002455.1,OEU009527.1,OEU010292.1,OEU014180.1,OEU015410.1,OEU015870.1,OEU021376.1,OEU021377.1,OEU021378.1,OEU022402.1,OEU022592.1,OEU025306.1,OEU027531.1,OEU040246.1,OEU041311.1,OEU041593.1,OEU042108.1,OEU043376.1,OEU046276.1,OEU046757.2,OEU061958.1,OEU062601.1
GO:CC	supramolecular fiber	GO:0099512	0.0104787	1.97969	73	735	22	5626	OEU002455.1,OEU009527.1,OEU010292.1,OEU014180.1,OEU015410.1,OEU015870.1,OEU021376.1,OEU021377.1,OEU021378.1,OEU022402.1,OEU022592.1,OEU025306.1,OEU027531.1,OEU040246.1,OEU041311.1,OEU041593.1,OEU042108.1,OEU043376.1,OEU046276.1,OEU046757.2,OEU061958.1,OEU062601.1
GO:CC	polymeric cytoskeletal fiber	GO:0099513	0.0104787	1.97969	73	735	22	5626	OEU002455.1,OEU009527.1,OEU010292.1,OEU014180.1,OEU015410.1,OEU015870.1,OEU021376.1,OEU021377.1,OEU021378.1,OEU022402.1,OEU022592.1,OEU025306.1,OEU027531.1,OEU040246.1,OEU041311.1,OEU041593.1,OEU042108.1,OEU043376.1,OEU046276.1,OEU046757.2,OEU061958.1,OEU062601.1
GO:CC	supramolecular polymer	GO:0099081	0.0104787	1.97969	73	735	22	5626	OEU002455.1,OEU009527.1,OEU010292.1,OEU014180.1,OEU015410.1,OEU015870.1,OEU021376.1,OEU021377.1,OEU021378.1,OEU022402.1,OEU022592.1,OEU025306.1,OEU027531.1,OEU040246.1,OEU041311.1,OEU041593.1,OEU042108.1,OEU043376.1,OEU046276.1,OEU046757.2,OEU061958.1,OEU062601.1

## Sheet: endocarp_4clusters_GC4
Table S7E. Functional enrichment analysis for the endocarp GC4 genes of the CHO/KO 4-cluster analysis.The GO terms are classified according to Molecular Function (MF), Biological Process (BP), and Cellular Component (CC).
source	term_name	term_id	adjusted_p_value	negative_log10_of_adjusted_p_value	term_size	query_size	intersection_size	effective_domain_size	intersections
GO:MF	protein binding	GO:0005515	0.00236057	2.62698	4661	871	248	20843	OEU000438.1,OEU000762.1,OEU000875.2,OEU001079.2,OEU001224.1,OEU001278.1,OEU001279.2,OEU001558.1,OEU001588.1,OEU001726.1,OEU001794.2,OEU002532.1,OEU003280.1,OEU003690.1,OEU003718.1,OEU003790.1,OEU004051.1,OEU004280.1,OEU004414.1,OEU004711.1,OEU004955.1,OEU004957.1,OEU005379.1,OEU005898.2,OEU005983.1,OEU006057.1,OEU006908.1,OEU007044.1,OEU007470.1,OEU007658.1,OEU007697.1,OEU007884.1,OEU008048.1,OEU…
GO:MF	ATP binding	GO:0005524	0.00642472	2.19215	2781	871	158	20843	OEU000438.1,OEU000485.1,OEU000825.1,OEU000909.1,OEU001079.2,OEU001186.1,OEU001384.2,OEU001588.1,OEU001726.1,OEU001956.4,OEU002044.1,OEU002886.1,OEU002944.1,OEU002974.1,OEU003690.1,OEU005174.1,OEU005771.1,OEU006057.1,OEU006481.1,OEU006965.1,OEU009486.1,OEU009803.1,OEU010091.1,OEU010585.1,OEU010606.1,OEU011255.1,OEU011632.3,OEU011903.2,OEU012115.1,OEU012260.1,OEU012388.2,OEU013254.2,OEU013437.1,OEU…
GO:MF	protein kinase activity	GO:0004672	0.0182535	1.73865	1638	871	100	20843	OEU000825.1,OEU000909.1,OEU001079.2,OEU001384.2,OEU001588.1,OEU001726.1,OEU001956.4,OEU002944.1,OEU002974.1,OEU005174.1,OEU006057.1,OEU006908.1,OEU008769.1,OEU010091.1,OEU011255.1,OEU011903.2,OEU013254.2,OEU013607.1,OEU015175.2,OEU015997.2,OEU016659.2,OEU017107.3,OEU018580.2,OEU018731.1,OEU018966.4,OEU019147.2,OEU019705.1,OEU020388.1,OEU021841.1,OEU022471.1,OEU023426.1,OEU023443.1,OEU023820.1,OEU…
GO:MF	purine ribonucleoside triphosphate binding	GO:0035639	0.0234646	1.62959	3108	871	170	20843	OEU000438.1,OEU000485.1,OEU000825.1,OEU000909.1,OEU001079.2,OEU001186.1,OEU001384.2,OEU001588.1,OEU001726.1,OEU001956.4,OEU002044.1,OEU002505.2,OEU002886.1,OEU002944.1,OEU002974.1,OEU003690.1,OEU004947.1,OEU005174.1,OEU005771.1,OEU005983.1,OEU006057.1,OEU006481.1,OEU006682.2,OEU006965.1,OEU009486.1,OEU009803.1,OEU010091.1,OEU010456.1,OEU010585.1,OEU010606.1,OEU011056.1,OEU011255.1,OEU011632.3,OEU…
GO:MF	kinase activity	GO:0016301	0.03465	1.4603	1870	871	110	20843	OEU000825.1,OEU000909.1,OEU001079.2,OEU001384.2,OEU001518.3,OEU001588.1,OEU001726.1,OEU001956.4,OEU002044.1,OEU002944.1,OEU002974.1,OEU005174.1,OEU006057.1,OEU006908.1,OEU008769.1,OEU010091.1,OEU011255.1,OEU011632.3,OEU011903.2,OEU013089.1,OEU013254.2,OEU013607.1,OEU013647.1,OEU015175.2,OEU015997.2,OEU016659.2,OEU017107.3,OEU017645.2,OEU018580.2,OEU018731.1,OEU018966.4,OEU019147.2,OEU019705.1,OEU…
GO:MF	microtubule binding	GO:0008017	0.0370239	1.43152	148	871	17	20843	OEU000438.1,OEU003690.1,OEU010585.1,OEU012260.1,OEU014855.1,OEU021935.1,OEU025038.1,OEU025547.1,OEU026315.1,OEU034297.2,OEU044007.1,OEU046726.1,OEU047046.3,OEU054310.3,OEU062312.1,OEU062943.1,OEU063357.1
GO:MF	microtubule motor activity	GO:0003777	0.0406924	1.39049	49	871	9	20843	OEU003690.1,OEU010585.1,OEU012260.1,OEU021935.1,OEU025038.1,OEU025547.1,OEU026315.1,OEU034297.2,OEU062312.1
GO:CC	photosystem II	GO:0009523	0.00232679	2.63324	44	257	10	5626	OEU002809.1,OEU010131.1,OEU011026.1,OEU015026.1,OEU030990.2,OEU031231.1,OEU032914.1,OEU035863.2,OEU043825.2,OEU056847.1
GO:CC	photosystem II oxygen evolving complex	GO:0009654	0.00558759	2.25278	23	257	7	5626	OEU002809.1,OEU011026.1,OEU030990.2,OEU032914.1,OEU035863.2,OEU043825.2,OEU056847.1
GO:CC	photosystem	GO:0009521	0.00821612	2.08533	71	257	12	5626	OEU002809.1,OEU008978.1,OEU010131.1,OEU011026.1,OEU015026.1,OEU017338.1,OEU030990.2,OEU031231.1,OEU032914.1,OEU035863.2,OEU043825.2,OEU056847.1
GO:CC	photosynthetic membrane	GO:0034357	0.0208392	1.68112	114	257	15	5626	OEU002809.1,OEU005983.1,OEU008978.1,OEU010131.1,OEU011026.1,OEU015026.1,OEU017338.1,OEU021144.1,OEU030990.2,OEU031231.1,OEU032914.1,OEU035863.2,OEU043825.2,OEU056817.1,OEU056847.1

## Sheet: fruit_6clusters_GC2
Table S7F. Functional enrichment analysis for the fruit GC2 genes of the CHO/KO 6-cluster analysis.The GO terms are classified according to Molecular Function (MF), Biological Process (BP), and Cellular Component (CC).
source	term_name	term_id	highlighted	adjusted_p_value	negative_log10_of_adjusted_p_value	term_size	query_size	intersection_size	effective_domain_size	intersections
GO:MF	adenyl nucleotide binding	GO:0030554	TRUE	4.49604e-22	21.3472	3213	2776	607	21232	OEU000180.1,OEU000247.4,OEU000288.1,OEU000323.1,OEU000377.2,OEU000539.1,OEU000777.1,OEU000845.1,OEU000893.2,OEU000909.1,OEU001001.2,OEU001009.1,OEU001077.2,OEU001110.1,OEU001157.1,OEU001181.2,OEU001240.1,OEU001267.3,OEU001345.1,OEU001393.1,OEU001399.1,OEU001631.1,OEU001637.1,OEU001803.1,OEU001844.1,OEU001979.1,OEU001997.1,OEU002203.3,OEU002296.1,OEU002458.1,OEU003291.4,OEU003345.3,OEU003384.3,OEU…
GO:MF	adenyl ribonucleotide binding	GO:0032559	FALSE	1.62214e-21	20.7899	3052	2776	580	21232	OEU000247.4,OEU000288.1,OEU000323.1,OEU000377.2,OEU000539.1,OEU000777.1,OEU000845.1,OEU000893.2,OEU000909.1,OEU001001.2,OEU001009.1,OEU001077.2,OEU001157.1,OEU001181.2,OEU001240.1,OEU001267.3,OEU001345.1,OEU001393.1,OEU001399.1,OEU001631.1,OEU001803.1,OEU001844.1,OEU001979.1,OEU001997.1,OEU002203.3,OEU002296.1,OEU002458.1,OEU003291.4,OEU003345.3,OEU003384.3,OEU003395.1,OEU003406.1,OEU003516.1,OEU…
GO:MF	purine nucleotide binding	GO:0017076	FALSE	2.58155e-20	19.5881	3556	2776	651	21232	OEU000180.1,OEU000247.4,OEU000288.1,OEU000323.1,OEU000377.2,OEU000539.1,OEU000777.1,OEU000845.1,OEU000893.2,OEU000909.1,OEU001001.2,OEU001009.1,OEU001077.2,OEU001110.1,OEU001141.1,OEU001157.1,OEU001181.2,OEU001240.1,OEU001267.3,OEU001345.1,OEU001393.1,OEU001399.1,OEU001631.1,OEU001637.1,OEU001803.1,OEU001844.1,OEU001948.1,OEU001979.1,OEU001997.1,OEU002203.3,OEU002296.1,OEU002452.1,OEU002458.1,OEU…
GO:MF	purine ribonucleotide binding	GO:0032555	FALSE	4.29205e-20	19.3673	3383	2776	624	21232	OEU000247.4,OEU000288.1,OEU000323.1,OEU000377.2,OEU000539.1,OEU000777.1,OEU000845.1,OEU000893.2,OEU000909.1,OEU001001.2,OEU001009.1,OEU001077.2,OEU001141.1,OEU001157.1,OEU001181.2,OEU001240.1,OEU001267.3,OEU001345.1,OEU001393.1,OEU001399.1,OEU001631.1,OEU001803.1,OEU001844.1,OEU001948.1,OEU001979.1,OEU001997.1,OEU002203.3,OEU002296.1,OEU002452.1,OEU002458.1,OEU002505.2,OEU003291.4,OEU003345.3,OEU…
GO:MF	carbohydrate derivative binding	GO:0097367	FALSE	2.19385e-19	18.6588	3438	2776	629	21232	OEU000247.4,OEU000288.1,OEU000323.1,OEU000377.2,OEU000539.1,OEU000777.1,OEU000845.1,OEU000893.2,OEU000909.1,OEU001001.2,OEU001009.1,OEU001077.2,OEU001141.1,OEU001157.1,OEU001181.2,OEU001240.1,OEU001267.3,OEU001345.1,OEU001393.1,OEU001399.1,OEU001631.1,OEU001803.1,OEU001844.1,OEU001948.1,OEU001979.1,OEU001997.1,OEU002203.3,OEU002296.1,OEU002452.1,OEU002458.1,OEU002505.2,OEU003291.4,OEU003345.3,OEU…
GO:MF	ribonucleotide binding	GO:0032553	FALSE	2.87739e-19	18.541	3415	2776	625	21232	OEU000247.4,OEU000288.1,OEU000323.1,OEU000377.2,OEU000539.1,OEU000777.1,OEU000845.1,OEU000893.2,OEU000909.1,OEU001001.2,OEU001009.1,OEU001077.2,OEU001141.1,OEU001157.1,OEU001181.2,OEU001240.1,OEU001267.3,OEU001345.1,OEU001393.1,OEU001399.1,OEU001631.1,OEU001803.1,OEU001844.1,OEU001948.1,OEU001979.1,OEU001997.1,OEU002203.3,OEU002296.1,OEU002452.1,OEU002458.1,OEU002505.2,OEU003291.4,OEU003345.3,OEU…
GO:MF	anion binding	GO:0043168	FALSE	3.80743e-19	18.4194	3808	2776	683	21232	OEU000247.4,OEU000288.1,OEU000323.1,OEU000377.2,OEU000539.1,OEU000777.1,OEU000845.1,OEU000893.2,OEU000909.1,OEU001001.2,OEU001009.1,OEU001077.2,OEU001110.1,OEU001141.1,OEU001157.1,OEU001181.2,OEU001240.1,OEU001267.3,OEU001345.1,OEU001393.1,OEU001399.1,OEU001631.1,OEU001803.1,OEU001844.1,OEU001948.1,OEU001979.1,OEU001997.1,OEU002119.1,OEU002203.3,OEU002296.1,OEU002452.1,OEU002458.1,OEU002505.2,OEU…
GO:MF	small molecule binding	GO:0036094	FALSE	5.76611e-19	18.2391	3929	2776	700	21232	OEU000180.1,OEU000247.4,OEU000288.1,OEU000323.1,OEU000377.2,OEU000539.1,OEU000777.1,OEU000845.1,OEU000893.2,OEU000909.1,OEU001001.2,OEU001009.1,OEU001077.2,OEU001110.1,OEU001141.1,OEU001157.1,OEU001181.2,OEU001240.1,OEU001267.3,OEU001345.1,OEU001393.1,OEU001399.1,OEU001631.1,OEU001637.1,OEU001803.1,OEU001844.1,OEU001948.1,OEU001979.1,OEU001997.1,OEU002119.1,OEU002203.3,OEU002296.1,OEU002452.1,OEU…
GO:MF	nucleotide binding	GO:0000166	FALSE	6.68096e-19	18.1752	3762	2776	675	21232	OEU000180.1,OEU000247.4,OEU000288.1,OEU000323.1,OEU000377.2,OEU000539.1,OEU000777.1,OEU000845.1,OEU000893.2,OEU000909.1,OEU001001.2,OEU001009.1,OEU001077.2,OEU001110.1,OEU001141.1,OEU001157.1,OEU001181.2,OEU001240.1,OEU001267.3,OEU001345.1,OEU001393.1,OEU001399.1,OEU001631.1,OEU001637.1,OEU001803.1,OEU001844.1,OEU001948.1,OEU001979.1,OEU001997.1,OEU002203.3,OEU002296.1,OEU002452.1,OEU002458.1,OEU…
GO:MF	nucleoside phosphate binding	GO:1901265	FALSE	6.68096e-19	18.1752	3762	2776	675	21232	OEU000180.1,OEU000247.4,OEU000288.1,OEU000323.1,OEU000377.2,OEU000539.1,OEU000777.1,OEU000845.1,OEU000893.2,OEU000909.1,OEU001001.2,OEU001009.1,OEU001077.2,OEU001110.1,OEU001141.1,OEU001157.1,OEU001181.2,OEU001240.1,OEU001267.3,OEU001345.1,OEU001393.1,OEU001399.1,OEU001631.1,OEU001637.1,OEU001803.1,OEU001844.1,OEU001948.1,OEU001979.1,OEU001997.1,OEU002203.3,OEU002296.1,OEU002452.1,OEU002458.1,OEU…
GO:MF	ATP binding	GO:0005524	FALSE	1.47593e-12	11.8309	2755	2776	493	21232	OEU000247.4,OEU000288.1,OEU000323.1,OEU000377.2,OEU000539.1,OEU000777.1,OEU000845.1,OEU000893.2,OEU000909.1,OEU001001.2,OEU001009.1,OEU001077.2,OEU001157.1,OEU001240.1,OEU001267.3,OEU001345.1,OEU001393.1,OEU001399.1,OEU001631.1,OEU001803.1,OEU001844.1,OEU001979.1,OEU001997.1,OEU002203.3,OEU002296.1,OEU002458.1,OEU003345.3,OEU003384.3,OEU003406.1,OEU003516.1,OEU003527.1,OEU003555.1,OEU003732.1,OEU…
GO:MF	purine ribonucleoside triphosphate binding	GO:0035639	FALSE	1.33779e-11	10.8736	3086	2776	537	21232	OEU000247.4,OEU000288.1,OEU000323.1,OEU000377.2,OEU000539.1,OEU000777.1,OEU000845.1,OEU000893.2,OEU000909.1,OEU001001.2,OEU001009.1,OEU001077.2,OEU001141.1,OEU001157.1,OEU001240.1,OEU001267.3,OEU001345.1,OEU001393.1,OEU001399.1,OEU001631.1,OEU001803.1,OEU001844.1,OEU001948.1,OEU001979.1,OEU001997.1,OEU002203.3,OEU002296.1,OEU002452.1,OEU002458.1,OEU002505.2,OEU003345.3,OEU003384.3,OEU003406.1,OEU…
GO:MF	ADP binding	GO:0043531	FALSE	1.39307e-11	10.856	289	2776	86	21232	OEU001181.2,OEU003291.4,OEU003395.1,OEU004286.1,OEU005047.1,OEU006546.1,OEU007624.1,OEU008525.1,OEU008532.1,OEU008538.1,OEU008539.1,OEU008808.2,OEU009540.1,OEU009548.1,OEU011530.2,OEU011566.1,OEU016038.1,OEU016047.1,OEU016243.2,OEU016424.1,OEU016426.1,OEU018285.1,OEU020069.1,OEU020879.1,OEU021299.1,OEU023324.1,OEU023776.4,OEU024329.1,OEU024977.1,OEU025713.1,OEU025843.1,OEU027648.2,OEU029147.1,OEU…
GO:MF	transferase activity, transferring phosphorus-containing groups	GO:0016772	TRUE	1.89033e-09	8.72346	2146	2776	385	21232	OEU000176.1,OEU000377.2,OEU000539.1,OEU000777.1,OEU000845.1,OEU000909.1,OEU000947.1,OEU001001.2,OEU001077.2,OEU001157.1,OEU001240.1,OEU001393.1,OEU001399.1,OEU001631.1,OEU001803.1,OEU001844.1,OEU001979.1,OEU001997.1,OEU002296.1,OEU002458.1,OEU002661.1,OEU003345.3,OEU003406.1,OEU003407.1,OEU003516.1,OEU003527.1,OEU003555.1,OEU003782.1,OEU004155.1,OEU004316.2,OEU004329.1,OEU004874.1,OEU004898.1,OEU…
GO:MF	ion binding	GO:0043167	FALSE	2.41035e-09	8.61792	6127	2776	953	21232	OEU000247.4,OEU000288.1,OEU000323.1,OEU000339.1,OEU000377.2,OEU000403.1,OEU000539.1,OEU000733.1,OEU000777.1,OEU000781.1,OEU000783.1,OEU000845.1,OEU000893.2,OEU000909.1,OEU001001.2,OEU001009.1,OEU001077.2,OEU001110.1,OEU001141.1,OEU001157.1,OEU001181.2,OEU001240.1,OEU001265.1,OEU001267.3,OEU001345.1,OEU001393.1,OEU001399.1,OEU001573.1,OEU001598.2,OEU001631.1,OEU001803.1,OEU001844.1,OEU001906.1,OEU…
GO:MF	kinase activity	GO:0016301	FALSE	8.62637e-09	8.06417	1905	2776	345	21232	OEU000176.1,OEU000377.2,OEU000539.1,OEU000777.1,OEU000845.1,OEU000909.1,OEU000947.1,OEU001001.2,OEU001077.2,OEU001157.1,OEU001240.1,OEU001393.1,OEU001399.1,OEU001631.1,OEU001803.1,OEU001844.1,OEU001979.1,OEU001997.1,OEU002296.1,OEU002458.1,OEU003345.3,OEU003406.1,OEU003516.1,OEU003527.1,OEU003555.1,OEU003782.1,OEU004155.1,OEU004316.2,OEU004329.1,OEU004874.1,OEU004898.1,OEU005205.1,OEU005318.1,OEU…
GO:MF	transferase activity	GO:0016740	FALSE	1.04294e-07	6.98174	4085	2776	656	21232	OEU000176.1,OEU000253.3,OEU000277.1,OEU000377.2,OEU000539.1,OEU000777.1,OEU000845.1,OEU000909.1,OEU000947.1,OEU001001.2,OEU001077.2,OEU001157.1,OEU001189.1,OEU001210.1,OEU001240.1,OEU001281.1,OEU001312.1,OEU001369.2,OEU001393.1,OEU001399.1,OEU001520.1,OEU001631.1,OEU001733.3,OEU001742.1,OEU001803.1,OEU001844.1,OEU001979.1,OEU001991.2,OEU001997.1,OEU002063.1,OEU002119.1,OEU002296.1,OEU002298.1,OEU…
GO:MF	phosphotransferase activity, alcohol group as acceptor	GO:0016773	FALSE	1.63521e-07	6.78643	1825	2776	326	21232	OEU000176.1,OEU000377.2,OEU000539.1,OEU000777.1,OEU000845.1,OEU000909.1,OEU000947.1,OEU001001.2,OEU001077.2,OEU001157.1,OEU001240.1,OEU001393.1,OEU001399.1,OEU001631.1,OEU001803.1,OEU001844.1,OEU001979.1,OEU002296.1,OEU002458.1,OEU003345.3,OEU003406.1,OEU003516.1,OEU003527.1,OEU003555.1,OEU003782.1,OEU004155.1,OEU004316.2,OEU004329.1,OEU004874.1,OEU004898.1,OEU005205.1,OEU005337.1,OEU006449.1,OEU…
GO:MF	protein kinase activity	GO:0004672	FALSE	1.05105e-05	4.97837	1661	2776	291	21232	OEU000176.1,OEU000539.1,OEU000777.1,OEU000845.1,OEU000909.1,OEU001001.2,OEU001077.2,OEU001240.1,OEU001393.1,OEU001399.1,OEU001631.1,OEU001803.1,OEU001844.1,OEU001979.1,OEU002296.1,OEU002458.1,OEU003345.3,OEU003406.1,OEU003516.1,OEU003527.1,OEU003555.1,OEU003782.1,OEU004155.1,OEU004316.2,OEU004329.1,OEU004874.1,OEU004898.1,OEU005205.1,OEU005337.1,OEU006449.1,OEU006614.1,OEU006908.1,OEU006964.1,OEU…
GO:MF	ligase activity	GO:0016874	FALSE	0.000163312	3.78698	195	2776	51	21232	OEU001345.1,OEU001502.2,OEU001785.1,OEU004131.1,OEU006114.1,OEU006734.3,OEU008266.1,OEU008738.1,OEU008767.2,OEU008950.2,OEU009735.1,OEU015074.1,OEU016867.2,OEU018018.1,OEU018076.1,OEU018200.1,OEU022552.3,OEU023744.1,OEU025242.1,OEU026467.1,OEU027898.1,OEU027914.1,OEU028097.1,OEU028727.1,OEU028987.2,OEU029163.1,OEU033807.1,OEU034223.3,OEU037756.2,OEU040091.1,OEU040437.1,OEU040438.1,OEU041919.3,OEU…
GO:MF	ligase activity, forming carbon-oxygen bonds	GO:0016875	FALSE	0.00023282	3.63298	78	2776	27	21232	OEU001345.1,OEU004131.1,OEU006114.1,OEU006734.3,OEU015074.1,OEU016867.2,OEU018076.1,OEU018200.1,OEU022552.3,OEU025242.1,OEU026467.1,OEU027898.1,OEU028097.1,OEU028987.2,OEU034223.3,OEU037756.2,OEU043187.1,OEU043188.1,OEU043455.1,OEU044972.2,OEU046079.2,OEU046641.1,OEU049043.1,OEU054996.3,OEU055765.1,OEU057846.1,OEU062773.1
GO:MF	aminoacyl-tRNA ligase activity	GO:0004812	TRUE	0.00023282	3.63298	78	2776	27	21232	OEU001345.1,OEU004131.1,OEU006114.1,OEU006734.3,OEU015074.1,OEU016867.2,OEU018076.1,OEU018200.1,OEU022552.3,OEU025242.1,OEU026467.1,OEU027898.1,OEU028097.1,OEU028987.2,OEU034223.3,OEU037756.2,OEU043187.1,OEU043188.1,OEU043455.1,OEU044972.2,OEU046079.2,OEU046641.1,OEU049043.1,OEU054996.3,OEU055765.1,OEU057846.1,OEU062773.1
GO:MF	catalytic activity, acting on a tRNA	GO:0140101	FALSE	0.00318779	2.49651	123	2776	34	21232	OEU001345.1,OEU004131.1,OEU006114.1,OEU006734.3,OEU006771.1,OEU008551.1,OEU010504.1,OEU015074.1,OEU016867.2,OEU018076.1,OEU018200.1,OEU021205.1,OEU022552.3,OEU025242.1,OEU026467.1,OEU027201.4,OEU027898.1,OEU028097.1,OEU028987.2,OEU030807.1,OEU034223.3,OEU037756.2,OEU043187.1,OEU043188.1,OEU043455.1,OEU043885.1,OEU044972.2,OEU046079.2,OEU046641.1,OEU049043.1,OEU054996.3,OEU055765.1,OEU057846.1,OEU…
GO:MF	catalytic activity	GO:0003824	FALSE	0.00748754	2.12566	10280	2776	1443	21232	OEU000145.1,OEU000176.1,OEU000247.4,OEU000253.3,OEU000277.1,OEU000323.1,OEU000339.1,OEU000343.3,OEU000377.2,OEU000403.1,OEU000529.1,OEU000539.1,OEU000613.1,OEU000763.1,OEU000777.1,OEU000783.1,OEU000789.2,OEU000845.1,OEU000847.1,OEU000909.1,OEU000947.1,OEU000963.2,OEU000964.1,OEU000971.1,OEU000985.1,OEU001001.2,OEU001009.1,OEU001051.1,OEU001077.2,OEU001110.1,OEU001141.1,OEU001157.1,OEU001189.1,OEU…
GO:MF	calmodulin binding	GO:0005516	TRUE	0.040013	1.3978	42	2776	15	21232	OEU000639.1,OEU003466.1,OEU005055.1,OEU012388.2,OEU013303.1,OEU013314.1,OEU014242.2,OEU017892.1,OEU017894.1,OEU027111.1,OEU029604.1,OEU035489.1,OEU040345.1,OEU041584.1,OEU053697.1
GO:MF	oxidoreductase activity, acting on the CH-CH group of donors	GO:0016627	TRUE	0.0402247	1.39551	80	2776	23	21232	OEU000529.1,OEU005837.1,OEU007099.1,OEU018716.1,OEU019346.1,OEU022320.1,OEU030443.1,OEU031983.1,OEU034981.1,OEU035091.1,OEU038268.1,OEU038371.1,OEU040705.1,OEU050828.1,OEU056400.1,OEU056403.1,OEU056589.1,OEU059100.1,OEU062462.1,OEU062951.1,OEU064292.1,OEU064390.1,OEU064840.1
GO:BP	tRNA aminoacylation for protein translation	GO:0006418	TRUE	0.000332282	3.47849	76	1952	27	14622	OEU001345.1,OEU004131.1,OEU006114.1,OEU006734.3,OEU015074.1,OEU016867.2,OEU018076.1,OEU018200.1,OEU022552.3,OEU025242.1,OEU026467.1,OEU027898.1,OEU028097.1,OEU028987.2,OEU034223.3,OEU037756.2,OEU043187.1,OEU043188.1,OEU043455.1,OEU044972.2,OEU046079.2,OEU046641.1,OEU049043.1,OEU054996.3,OEU055765.1,OEU057846.1,OEU062773.1
GO:BP	carboxylic acid metabolic process	GO:0019752	TRUE	0.000341108	3.46711	606	1952	123	14622	OEU000529.1,OEU001110.1,OEU001345.1,OEU001785.1,OEU004131.1,OEU004350.1,OEU005003.1,OEU006114.1,OEU006411.1,OEU006734.3,OEU007099.1,OEU007155.1,OEU008266.1,OEU009113.1,OEU009726.2,OEU009735.1,OEU010500.1,OEU011525.1,OEU011923.1,OEU012531.1,OEU012639.1,OEU012718.1,OEU013351.1,OEU013740.2,OEU014383.1,OEU015074.1,OEU015200.1,OEU016867.2,OEU017666.1,OEU018076.1,OEU018200.1,OEU018757.1,OEU019696.1,OEU…
GO:BP	organic acid metabolic process	GO:0006082	FALSE	0.000373033	3.42825	607	1952	123	14622	OEU000529.1,OEU001110.1,OEU001345.1,OEU001785.1,OEU004131.1,OEU004350.1,OEU005003.1,OEU006114.1,OEU006411.1,OEU006734.3,OEU007099.1,OEU007155.1,OEU008266.1,OEU009113.1,OEU009726.2,OEU009735.1,OEU010500.1,OEU011525.1,OEU011923.1,OEU012531.1,OEU012639.1,OEU012718.1,OEU013351.1,OEU013740.2,OEU014383.1,OEU015074.1,OEU015200.1,OEU016867.2,OEU017666.1,OEU018076.1,OEU018200.1,OEU018757.1,OEU019696.1,OEU…
GO:BP	oxoacid metabolic process	GO:0043436	FALSE	0.000373033	3.42825	607	1952	123	14622	OEU000529.1,OEU001110.1,OEU001345.1,OEU001785.1,OEU004131.1,OEU004350.1,OEU005003.1,OEU006114.1,OEU006411.1,OEU006734.3,OEU007099.1,OEU007155.1,OEU008266.1,OEU009113.1,OEU009726.2,OEU009735.1,OEU010500.1,OEU011525.1,OEU011923.1,OEU012531.1,OEU012639.1,OEU012718.1,OEU013351.1,OEU013740.2,OEU014383.1,OEU015074.1,OEU015200.1,OEU016867.2,OEU017666.1,OEU018076.1,OEU018200.1,OEU018757.1,OEU019696.1,OEU…
GO:BP	defense response	GO:0006952	TRUE	0.000525895	3.2791	514	1952	107	14622	OEU001181.2,OEU002911.1,OEU003291.4,OEU003395.1,OEU004286.1,OEU005047.1,OEU006546.1,OEU007624.1,OEU007632.1,OEU008525.1,OEU008532.1,OEU008538.1,OEU008539.1,OEU008808.2,OEU009052.1,OEU009540.1,OEU009548.1,OEU010905.1,OEU011530.2,OEU011566.1,OEU014689.1,OEU016201.1,OEU016243.2,OEU016424.1,OEU016426.1,OEU016788.1,OEU018285.1,OEU020069.1,OEU020630.2,OEU020879.1,OEU021299.1,OEU021352.1,OEU023324.1,OEU…
GO:BP	tRNA aminoacylation	GO:0043039	FALSE	0.000597714	3.22351	78	1952	27	14622	OEU001345.1,OEU004131.1,OEU006114.1,OEU006734.3,OEU015074.1,OEU016867.2,OEU018076.1,OEU018200.1,OEU022552.3,OEU025242.1,OEU026467.1,OEU027898.1,OEU028097.1,OEU028987.2,OEU034223.3,OEU037756.2,OEU043187.1,OEU043188.1,OEU043455.1,OEU044972.2,OEU046079.2,OEU046641.1,OEU049043.1,OEU054996.3,OEU055765.1,OEU057846.1,OEU062773.1
GO:BP	amino acid activation	GO:0043038	FALSE	0.000597714	3.22351	78	1952	27	14622	OEU001345.1,OEU004131.1,OEU006114.1,OEU006734.3,OEU015074.1,OEU016867.2,OEU018076.1,OEU018200.1,OEU022552.3,OEU025242.1,OEU026467.1,OEU027898.1,OEU028097.1,OEU028987.2,OEU034223.3,OEU037756.2,OEU043187.1,OEU043188.1,OEU043455.1,OEU044972.2,OEU046079.2,OEU046641.1,OEU049043.1,OEU054996.3,OEU055765.1,OEU057846.1,OEU062773.1
GO:BP	phosphorus metabolic process	GO:0006793	TRUE	0.000803094	3.09523	2208	1952	365	14622	OEU000331.1,OEU000377.2,OEU000539.1,OEU000777.1,OEU000789.2,OEU000845.1,OEU000909.1,OEU000947.1,OEU001001.2,OEU001077.2,OEU001157.1,OEU001240.1,OEU001369.2,OEU001393.1,OEU001399.1,OEU001502.2,OEU001631.1,OEU001803.1,OEU001844.1,OEU001948.1,OEU001979.1,OEU001997.1,OEU002296.1,OEU002458.1,OEU002655.1,OEU003345.3,OEU003406.1,OEU003516.1,OEU003527.1,OEU003555.1,OEU003782.1,OEU004155.1,OEU004316.2,OEU…
GO:BP	phosphate-containing compound metabolic process	GO:0006796	FALSE	0.000835002	3.07831	2202	1952	364	14622	OEU000331.1,OEU000377.2,OEU000539.1,OEU000777.1,OEU000789.2,OEU000845.1,OEU000909.1,OEU000947.1,OEU001001.2,OEU001077.2,OEU001157.1,OEU001240.1,OEU001393.1,OEU001399.1,OEU001502.2,OEU001631.1,OEU001803.1,OEU001844.1,OEU001948.1,OEU001979.1,OEU001997.1,OEU002296.1,OEU002458.1,OEU002655.1,OEU003345.3,OEU003406.1,OEU003516.1,OEU003527.1,OEU003555.1,OEU003782.1,OEU004155.1,OEU004316.2,OEU004329.1,OEU…
GO:BP	phosphorylation	GO:0016310	FALSE	0.000986215	3.00603	1669	1952	285	14622	OEU000539.1,OEU000777.1,OEU000845.1,OEU000909.1,OEU001001.2,OEU001077.2,OEU001157.1,OEU001240.1,OEU001393.1,OEU001399.1,OEU001631.1,OEU001803.1,OEU001844.1,OEU001979.1,OEU001997.1,OEU002296.1,OEU002458.1,OEU003345.3,OEU003406.1,OEU003516.1,OEU003527.1,OEU003555.1,OEU003782.1,OEU004155.1,OEU004316.2,OEU004329.1,OEU004874.1,OEU004898.1,OEU005205.1,OEU005337.1,OEU006449.1,OEU006614.1,OEU006964.1,OEU…
GO:BP	protein phosphorylation	GO:0006468	FALSE	0.00249069	2.60368	1647	1952	279	14622	OEU000539.1,OEU000777.1,OEU000845.1,OEU000909.1,OEU001001.2,OEU001077.2,OEU001240.1,OEU001393.1,OEU001399.1,OEU001631.1,OEU001803.1,OEU001844.1,OEU001979.1,OEU002296.1,OEU002458.1,OEU003345.3,OEU003406.1,OEU003516.1,OEU003527.1,OEU003555.1,OEU003782.1,OEU004155.1,OEU004316.2,OEU004329.1,OEU004874.1,OEU004898.1,OEU005205.1,OEU005337.1,OEU006614.1,OEU006964.1,OEU007016.1,OEU007087.1,OEU007294.1,OEU…
GO:BP	small molecule metabolic process	GO:0044281	FALSE	0.00329954	2.48155	1009	1952	182	14622	OEU000331.1,OEU000377.2,OEU000529.1,OEU001051.1,OEU001110.1,OEU001157.1,OEU001345.1,OEU001369.2,OEU001502.2,OEU001733.3,OEU001785.1,OEU002655.1,OEU004131.1,OEU004350.1,OEU005003.1,OEU005726.2,OEU006114.1,OEU006145.1,OEU006411.1,OEU006734.3,OEU007099.1,OEU007155.1,OEU008266.1,OEU008738.1,OEU008950.2,OEU009113.1,OEU009726.2,OEU009735.1,OEU009771.1,OEU010039.1,OEU010257.1,OEU010500.1,OEU010852.1,OEU…
GO:BP	protein modification process	GO:0036211	FALSE	0.00523916	2.28074	2362	1952	381	14622	OEU000176.1,OEU000539.1,OEU000777.1,OEU000845.1,OEU000909.1,OEU001001.2,OEU001077.2,OEU001240.1,OEU001393.1,OEU001399.1,OEU001520.1,OEU001631.1,OEU001742.1,OEU001803.1,OEU001844.1,OEU001948.1,OEU001979.1,OEU001991.2,OEU002296.1,OEU002458.1,OEU003345.3,OEU003406.1,OEU003516.1,OEU003527.1,OEU003555.1,OEU003782.1,OEU003851.1,OEU004155.1,OEU004316.2,OEU004329.1,OEU004688.1,OEU004773.1,OEU004874.1,OEU…
GO:BP	macromolecule modification	GO:0043412	FALSE	0.0072013	2.14259	2551	1952	407	14622	OEU000176.1,OEU000539.1,OEU000777.1,OEU000845.1,OEU000909.1,OEU001001.2,OEU001077.2,OEU001240.1,OEU001393.1,OEU001399.1,OEU001520.1,OEU001631.1,OEU001742.1,OEU001803.1,OEU001844.1,OEU001948.1,OEU001979.1,OEU001991.2,OEU002296.1,OEU002458.1,OEU003345.3,OEU003406.1,OEU003516.1,OEU003527.1,OEU003555.1,OEU003782.1,OEU003851.1,OEU004155.1,OEU004237.1,OEU004316.2,OEU004329.1,OEU004688.1,OEU004773.1,OEU…
GO:CC	cell cortex	GO:0005938	FALSE	0.0292486	1.53389	51	542	16	4354	OEU005712.4,OEU009593.2,OEU014495.2,OEU015606.1,OEU027630.1,OEU033277.1,OEU035650.1,OEU040433.1,OEU042182.1,OEU044549.2,OEU053622.1,OEU055802.1,OEU057876.1,OEU057900.1,OEU058520.1,OEU061165.1
GO:CC	exocyst	GO:0000145	TRUE	0.0292486	1.53389	51	542	16	4354	OEU005712.4,OEU009593.2,OEU014495.2,OEU015606.1,OEU027630.1,OEU033277.1,OEU035650.1,OEU040433.1,OEU042182.1,OEU044549.2,OEU053622.1,OEU055802.1,OEU057876.1,OEU057900.1,OEU058520.1,OEU061165.1

## Sheet: fruit_6clusters_GC4
Table S7G. Functional enrichment analysis for the fruit GC4 genes of the CHO/KO 6-cluster analysis.The GO terms are classified according to Molecular Function (MF), Biological Process (BP), and Cellular Component (CC).
source	term_name	term_id	highlighted	adjusted_p_value	negative_log10_of_adjusted_p_value	term_size	query_size	intersection_size	effective_domain_size	intersections
GO:MF	structural molecule activity	GO:0005198	TRUE	2.22862e-33	32.652	667	911	111	21232	OEU000864.1,OEU000974.1,OEU001353.1,OEU001771.1,OEU001801.1,OEU001943.1,OEU002030.1,OEU004101.1,OEU004746.1,OEU004904.1,OEU005446.1,OEU005500.1,OEU006729.1,OEU007058.1,OEU007298.1,OEU008301.1,OEU008341.1,OEU008430.1,OEU008790.1,OEU009880.1,OEU010161.1,OEU010173.1,OEU010245.1,OEU010351.1,OEU010382.1,OEU010761.1,OEU010867.1,OEU012024.2,OEU013624.1,OEU014413.1,OEU014436.1,OEU015180.1,OEU015429.1,OEU…
GO:MF	structural constituent of ribosome	GO:0003735	FALSE	3.33229e-29	28.4773	491	911	89	21232	OEU000864.1,OEU000974.1,OEU001353.1,OEU001771.1,OEU001801.1,OEU001943.1,OEU002030.1,OEU004101.1,OEU004904.1,OEU005500.1,OEU006729.1,OEU007058.1,OEU007298.1,OEU008301.1,OEU008341.1,OEU008430.1,OEU008790.1,OEU009880.1,OEU010173.1,OEU010245.1,OEU010351.1,OEU010382.1,OEU010761.1,OEU010867.1,OEU012024.2,OEU013624.1,OEU014413.1,OEU014436.1,OEU015180.1,OEU015429.1,OEU015707.1,OEU016731.1,OEU017746.1,OEU…
GO:MF	ribonucleoprotein complex binding	GO:0043021	TRUE	3.16896e-05	4.49908	28	911	10	21232	OEU007684.2,OEU012409.1,OEU012844.2,OEU017508.1,OEU028031.1,OEU031797.1,OEU031811.2,OEU041808.1,OEU046987.1,OEU061059.1
GO:MF	translation initiation factor binding	GO:0031369	TRUE	3.49277e-05	4.45683	5	911	5	21232	OEU002888.1,OEU016416.2,OEU028497.4,OEU037396.1,OEU039013.1
GO:MF	ribosome binding	GO:0043022	FALSE	0.000126296	3.89861	25	911	9	21232	OEU007684.2,OEU012409.1,OEU017508.1,OEU028031.1,OEU031797.1,OEU031811.2,OEU041808.1,OEU046987.1,OEU061059.1
GO:MF	proton transmembrane transporter activity	GO:0015078	TRUE	0.000264069	3.57828	122	911	19	21232	OEU004320.2,OEU006575.2,OEU008606.1,OEU010051.2,OEU010254.1,OEU014404.1,OEU017392.1,OEU018177.1,OEU020517.1,OEU032121.1,OEU035270.1,OEU040350.2,OEU042879.1,OEU046236.1,OEU047573.1,OEU048560.2,OEU050223.1,OEU064072.1,OEU064206.1
GO:MF	translation regulator activity, nucleic acid binding	GO:0090079	FALSE	0.00087471	3.05814	120	911	18	21232	OEU002888.1,OEU007668.3,OEU012190.1,OEU016416.2,OEU017739.1,OEU020813.1,OEU023923.1,OEU031811.2,OEU033903.1,OEU036576.1,OEU037396.1,OEU038230.1,OEU039013.1,OEU040945.1,OEU041808.1,OEU046987.1,OEU063624.1,OEU063663.1
GO:MF	translation factor activity, RNA binding	GO:0008135	TRUE	0.00087471	3.05814	120	911	18	21232	OEU002888.1,OEU007668.3,OEU012190.1,OEU016416.2,OEU017739.1,OEU020813.1,OEU023923.1,OEU031811.2,OEU033903.1,OEU036576.1,OEU037396.1,OEU038230.1,OEU039013.1,OEU040945.1,OEU041808.1,OEU046987.1,OEU063624.1,OEU063663.1
GO:MF	translation initiation factor activity	GO:0003743	FALSE	0.000906253	3.04275	76	911	14	21232	OEU002888.1,OEU007668.3,OEU012190.1,OEU016416.2,OEU020813.1,OEU023923.1,OEU033903.1,OEU036576.1,OEU037396.1,OEU038230.1,OEU039013.1,OEU040945.1,OEU041808.1,OEU063663.1
GO:MF	RNA binding	GO:0003723	TRUE	0.00532941	2.27332	946	911	68	21232	OEU001089.1,OEU001359.1,OEU001483.1,OEU002888.1,OEU003681.1,OEU003828.2,OEU004180.1,OEU004424.1,OEU006359.1,OEU006842.1,OEU007668.3,OEU008341.1,OEU008790.1,OEU009981.1,OEU010173.1,OEU010580.4,OEU011180.1,OEU012203.1,OEU012450.1,OEU012844.2,OEU012952.1,OEU013577.1,OEU013624.1,OEU014982.1,OEU015180.1,OEU015707.1,OEU015952.1,OEU016416.2,OEU019344.1,OEU021718.1,OEU022586.1,OEU023923.1,OEU025252.1,OEU…
GO:MF	translation regulator activity	GO:0045182	FALSE	0.00630184	2.20053	138	911	18	21232	OEU002888.1,OEU007668.3,OEU012190.1,OEU016416.2,OEU017739.1,OEU020813.1,OEU023923.1,OEU031811.2,OEU033903.1,OEU036576.1,OEU037396.1,OEU038230.1,OEU039013.1,OEU040945.1,OEU041808.1,OEU046987.1,OEU063624.1,OEU063663.1
GO:MF	iron-sulfur cluster binding	GO:0051536	TRUE	0.0200941	1.69693	99	911	14	21232	OEU006321.1,OEU010254.1,OEU019042.1,OEU019426.1,OEU024811.2,OEU035270.1,OEU035996.1,OEU036497.1,OEU049954.1,OEU051515.1,OEU052950.1,OEU055570.1,OEU057356.2,OEU062704.1
GO:MF	metal cluster binding	GO:0051540	FALSE	0.0200941	1.69693	99	911	14	21232	OEU006321.1,OEU010254.1,OEU019042.1,OEU019426.1,OEU024811.2,OEU035270.1,OEU035996.1,OEU036497.1,OEU049954.1,OEU051515.1,OEU052950.1,OEU055570.1,OEU057356.2,OEU062704.1
GO:MF	proton-transporting ATP synthase activity, rotational mechanism	GO:0046933	FALSE	0.0464225	1.33327	21	911	6	21232	OEU004320.2,OEU006575.2,OEU014404.1,OEU040350.2,OEU047573.1,OEU064206.1
GO:MF	proton channel activity	GO:0015252	FALSE	0.0464225	1.33327	21	911	6	21232	OEU004320.2,OEU006575.2,OEU014404.1,OEU040350.2,OEU047573.1,OEU064206.1
GO:BP	amide metabolic process	GO:0043603	TRUE	7.79823e-27	26.108	760	646	110	14622	OEU000333.1,OEU000864.1,OEU001353.1,OEU001771.1,OEU001801.1,OEU001943.1,OEU002030.1,OEU002888.1,OEU004101.1,OEU005500.1,OEU006729.1,OEU007058.1,OEU007243.1,OEU007298.1,OEU007557.1,OEU008301.1,OEU008341.1,OEU008430.1,OEU008790.1,OEU010173.1,OEU010245.1,OEU010351.1,OEU010382.1,OEU010761.1,OEU010867.1,OEU012024.2,OEU013624.1,OEU014413.1,OEU014436.1,OEU015180.1,OEU015429.1,OEU015707.1,OEU015867.1,OEU…
GO:BP	peptide metabolic process	GO:0006518	FALSE	1.24071e-26	25.9063	703	646	105	14622	OEU000333.1,OEU000864.1,OEU001353.1,OEU001771.1,OEU001801.1,OEU001943.1,OEU002030.1,OEU002888.1,OEU004101.1,OEU005500.1,OEU006729.1,OEU007058.1,OEU007243.1,OEU007298.1,OEU007557.1,OEU008301.1,OEU008341.1,OEU008430.1,OEU008790.1,OEU010173.1,OEU010245.1,OEU010351.1,OEU010382.1,OEU010761.1,OEU010867.1,OEU012024.2,OEU013624.1,OEU014413.1,OEU014436.1,OEU015180.1,OEU015429.1,OEU015707.1,OEU016077.1,OEU…
GO:BP	translation	GO:0006412	FALSE	2.58555e-26	25.5874	673	646	102	14622	OEU000333.1,OEU000864.1,OEU001353.1,OEU001771.1,OEU001801.1,OEU001943.1,OEU002030.1,OEU002888.1,OEU004101.1,OEU005500.1,OEU006729.1,OEU007058.1,OEU007243.1,OEU007298.1,OEU008301.1,OEU008341.1,OEU008430.1,OEU008790.1,OEU010173.1,OEU010245.1,OEU010351.1,OEU010382.1,OEU010761.1,OEU010867.1,OEU012024.2,OEU013624.1,OEU014413.1,OEU014436.1,OEU015180.1,OEU015429.1,OEU015707.1,OEU016077.1,OEU016416.2,OEU…
GO:BP	amide biosynthetic process	GO:0043604	FALSE	3.6994e-26	25.4319	712	646	105	14622	OEU000333.1,OEU000864.1,OEU001353.1,OEU001771.1,OEU001801.1,OEU001943.1,OEU002030.1,OEU002888.1,OEU004101.1,OEU005500.1,OEU006729.1,OEU007058.1,OEU007243.1,OEU007298.1,OEU008301.1,OEU008341.1,OEU008430.1,OEU008790.1,OEU010173.1,OEU010245.1,OEU010351.1,OEU010382.1,OEU010761.1,OEU010867.1,OEU012024.2,OEU013624.1,OEU014413.1,OEU014436.1,OEU015180.1,OEU015429.1,OEU015707.1,OEU015867.1,OEU016077.1,OEU…
GO:BP	peptide biosynthetic process	GO:0043043	FALSE	6.96717e-26	25.1569	681	646	102	14622	OEU000333.1,OEU000864.1,OEU001353.1,OEU001771.1,OEU001801.1,OEU001943.1,OEU002030.1,OEU002888.1,OEU004101.1,OEU005500.1,OEU006729.1,OEU007058.1,OEU007243.1,OEU007298.1,OEU008301.1,OEU008341.1,OEU008430.1,OEU008790.1,OEU010173.1,OEU010245.1,OEU010351.1,OEU010382.1,OEU010761.1,OEU010867.1,OEU012024.2,OEU013624.1,OEU014413.1,OEU014436.1,OEU015180.1,OEU015429.1,OEU015707.1,OEU016077.1,OEU016416.2,OEU…
GO:BP	organonitrogen compound biosynthetic process	GO:1901566	FALSE	4.56255e-21	20.3408	1315	646	140	14622	OEU000128.2,OEU000333.1,OEU000864.1,OEU001353.1,OEU001771.1,OEU001801.1,OEU001943.1,OEU002030.1,OEU002884.1,OEU002888.1,OEU004101.1,OEU004320.2,OEU005500.1,OEU006575.2,OEU006729.1,OEU006922.2,OEU007058.1,OEU007243.1,OEU007298.1,OEU007984.1,OEU007986.1,OEU008301.1,OEU008341.1,OEU008430.1,OEU008790.1,OEU010173.1,OEU010245.1,OEU010351.1,OEU010382.1,OEU010761.1,OEU010867.1,OEU011621.1,OEU012024.2,OEU…
GO:BP	cellular localization	GO:0051641	TRUE	1.17516e-09	8.9299	520	646	61	14622	OEU000037.2,OEU001481.2,OEU001719.2,OEU003261.1,OEU005106.1,OEU005558.1,OEU007743.2,OEU007915.2,OEU008465.1,OEU009623.1,OEU009981.1,OEU010161.1,OEU011033.1,OEU011108.1,OEU011221.1,OEU011630.1,OEU011789.2,OEU012844.2,OEU014599.1,OEU015832.1,OEU015952.1,OEU018052.1,OEU019918.2,OEU020765.1,OEU022486.1,OEU022626.1,OEU025388.1,OEU025770.1,OEU025852.1,OEU026176.1,OEU026273.1,OEU027860.1,OEU028863.2,OEU…
GO:BP	protein localization	GO:0008104	FALSE	2.27621e-09	8.64279	382	646	50	14622	OEU000037.2,OEU001481.2,OEU001719.2,OEU003261.1,OEU005106.1,OEU005558.1,OEU007743.2,OEU008465.1,OEU009623.1,OEU009981.1,OEU010161.1,OEU011033.1,OEU011108.1,OEU011221.1,OEU011630.1,OEU012844.2,OEU015952.1,OEU018052.1,OEU020765.1,OEU022486.1,OEU025388.1,OEU025770.1,OEU025852.1,OEU026176.1,OEU026273.1,OEU027860.1,OEU028863.2,OEU028872.2,OEU030640.3,OEU032138.1,OEU033482.1,OEU036197.1,OEU036618.1,OEU…
GO:BP	cellular macromolecule localization	GO:0070727	FALSE	2.27621e-09	8.64279	382	646	50	14622	OEU000037.2,OEU001481.2,OEU001719.2,OEU003261.1,OEU005106.1,OEU005558.1,OEU007743.2,OEU008465.1,OEU009623.1,OEU009981.1,OEU010161.1,OEU011033.1,OEU011108.1,OEU011221.1,OEU011630.1,OEU012844.2,OEU015952.1,OEU018052.1,OEU020765.1,OEU022486.1,OEU025388.1,OEU025770.1,OEU025852.1,OEU026176.1,OEU026273.1,OEU027860.1,OEU028863.2,OEU028872.2,OEU030640.3,OEU032138.1,OEU033482.1,OEU036197.1,OEU036618.1,OEU…
GO:BP	intracellular transport	GO:0046907	FALSE	2.82318e-09	8.54926	423	646	53	14622	OEU000037.2,OEU001719.2,OEU005106.1,OEU005558.1,OEU007743.2,OEU007915.2,OEU008465.1,OEU009623.1,OEU009981.1,OEU010161.1,OEU011033.1,OEU011108.1,OEU011221.1,OEU011630.1,OEU011789.2,OEU012844.2,OEU014599.1,OEU015832.1,OEU015952.1,OEU018052.1,OEU019918.2,OEU020765.1,OEU022486.1,OEU022626.1,OEU025388.1,OEU025770.1,OEU025852.1,OEU026176.1,OEU026273.1,OEU027860.1,OEU028863.2,OEU028872.2,OEU028968.1,OEU…
GO:BP	intracellular protein transport	GO:0006886	FALSE	4.17074e-09	8.37979	289	646	42	14622	OEU000037.2,OEU001719.2,OEU005106.1,OEU005558.1,OEU007743.2,OEU008465.1,OEU009623.1,OEU009981.1,OEU010161.1,OEU011033.1,OEU011108.1,OEU011221.1,OEU011630.1,OEU012844.2,OEU015952.1,OEU018052.1,OEU020765.1,OEU022486.1,OEU025388.1,OEU025770.1,OEU025852.1,OEU026176.1,OEU026273.1,OEU027860.1,OEU028863.2,OEU028872.2,OEU030640.3,OEU032138.1,OEU033482.1,OEU036618.1,OEU038215.1,OEU040981.1,OEU042710.1,OEU…
GO:BP	establishment of localization in cell	GO:0051649	FALSE	4.45767e-09	8.35089	428	646	53	14622	OEU000037.2,OEU001719.2,OEU005106.1,OEU005558.1,OEU007743.2,OEU007915.2,OEU008465.1,OEU009623.1,OEU009981.1,OEU010161.1,OEU011033.1,OEU011108.1,OEU011221.1,OEU011630.1,OEU011789.2,OEU012844.2,OEU014599.1,OEU015832.1,OEU015952.1,OEU018052.1,OEU019918.2,OEU020765.1,OEU022486.1,OEU022626.1,OEU025388.1,OEU025770.1,OEU025852.1,OEU026176.1,OEU026273.1,OEU027860.1,OEU028863.2,OEU028872.2,OEU028968.1,OEU…
GO:BP	establishment of protein localization	GO:0045184	FALSE	7.75766e-09	8.11027	369	646	48	14622	OEU000037.2,OEU001481.2,OEU001719.2,OEU005106.1,OEU005558.1,OEU007743.2,OEU008465.1,OEU009623.1,OEU009981.1,OEU010161.1,OEU011033.1,OEU011108.1,OEU011221.1,OEU011630.1,OEU012844.2,OEU015952.1,OEU018052.1,OEU020765.1,OEU022486.1,OEU025388.1,OEU025770.1,OEU025852.1,OEU026176.1,OEU026273.1,OEU027860.1,OEU028863.2,OEU028872.2,OEU030640.3,OEU032138.1,OEU033482.1,OEU036197.1,OEU036618.1,OEU036730.1,OEU…
GO:BP	protein transport	GO:0015031	FALSE	2.00257e-08	7.69841	366	646	47	14622	OEU000037.2,OEU001481.2,OEU001719.2,OEU005106.1,OEU005558.1,OEU007743.2,OEU008465.1,OEU009623.1,OEU009981.1,OEU010161.1,OEU011033.1,OEU011108.1,OEU011221.1,OEU011630.1,OEU012844.2,OEU015952.1,OEU018052.1,OEU020765.1,OEU022486.1,OEU025388.1,OEU025770.1,OEU025852.1,OEU026176.1,OEU026273.1,OEU027860.1,OEU028863.2,OEU028872.2,OEU030640.3,OEU032138.1,OEU033482.1,OEU036197.1,OEU036618.1,OEU036730.1,OEU…
GO:BP	vesicle-mediated transport	GO:0016192	FALSE	8.1538e-07	6.08864	381	646	45	14622	OEU001719.2,OEU007633.1,OEU007743.2,OEU007915.2,OEU008985.1,OEU010161.1,OEU011033.1,OEU011108.1,OEU012619.1,OEU014044.1,OEU014599.1,OEU018052.1,OEU019327.1,OEU019918.2,OEU020765.1,OEU022626.1,OEU025388.1,OEU025770.1,OEU025852.1,OEU027860.1,OEU028872.2,OEU029616.1,OEU029692.2,OEU030640.3,OEU033482.1,OEU037917.2,OEU038215.1,OEU039254.1,OEU039672.2,OEU040324.1,OEU040349.1,OEU042041.1,OEU042710.1,OEU…
GO:BP	nitrogen compound transport	GO:0071705	FALSE	1.17861e-06	5.92863	512	646	54	14622	OEU000037.2,OEU001481.2,OEU001719.2,OEU002173.1,OEU002539.1,OEU005106.1,OEU005558.1,OEU007471.1,OEU007743.2,OEU008465.1,OEU009623.1,OEU009981.1,OEU010161.1,OEU011033.1,OEU011108.1,OEU011221.1,OEU011630.1,OEU012219.1,OEU012844.2,OEU015668.1,OEU015952.1,OEU018052.1,OEU020765.1,OEU022486.1,OEU025388.1,OEU025770.1,OEU025852.1,OEU026176.1,OEU026273.1,OEU027860.1,OEU028863.2,OEU028872.2,OEU030640.3,OEU…
GO:BP	macromolecule localization	GO:0033036	FALSE	1.6599e-06	5.77992	488	646	52	14622	OEU000037.2,OEU001481.2,OEU001719.2,OEU003261.1,OEU005106.1,OEU005558.1,OEU007743.2,OEU008465.1,OEU009623.1,OEU009981.1,OEU010161.1,OEU011033.1,OEU011108.1,OEU011221.1,OEU011630.1,OEU011715.3,OEU012844.2,OEU015952.1,OEU018052.1,OEU020765.1,OEU022486.1,OEU025388.1,OEU025770.1,OEU025852.1,OEU026176.1,OEU026273.1,OEU027860.1,OEU028863.2,OEU028872.2,OEU030640.3,OEU032138.1,OEU033482.1,OEU036197.1,OEU…
GO:BP	organic substance transport	GO:0071702	FALSE	5.17988e-05	4.28568	634	646	58	14622	OEU000037.2,OEU001481.2,OEU001719.2,OEU002173.1,OEU002539.1,OEU005106.1,OEU005558.1,OEU007471.1,OEU007743.2,OEU008465.1,OEU009623.1,OEU009981.1,OEU010161.1,OEU011033.1,OEU011108.1,OEU011221.1,OEU011630.1,OEU011715.3,OEU012219.1,OEU012844.2,OEU015668.1,OEU015952.1,OEU016125.1,OEU018052.1,OEU020765.1,OEU022486.1,OEU025388.1,OEU025770.1,OEU025852.1,OEU026176.1,OEU026273.1,OEU027860.1,OEU028863.2,OEU…
GO:BP	localization	GO:0051179	FALSE	7.9275e-05	4.10086	1943	646	132	14622	OEU000037.2,OEU001481.2,OEU001719.2,OEU002173.1,OEU002249.2,OEU002539.1,OEU003261.1,OEU003385.2,OEU004320.2,OEU005038.1,OEU005106.1,OEU005558.1,OEU005673.1,OEU007471.1,OEU007528.1,OEU007633.1,OEU007743.2,OEU007915.2,OEU008465.1,OEU008606.1,OEU008985.1,OEU009098.1,OEU009623.1,OEU009981.1,OEU010051.2,OEU010161.1,OEU011033.1,OEU011108.1,OEU011221.1,OEU011630.1,OEU011715.3,OEU011789.2,OEU012219.1,OEU…
GO:BP	establishment of localization	GO:0051234	FALSE	0.000133763	3.87367	1923	646	130	14622	OEU000037.2,OEU001481.2,OEU001719.2,OEU002173.1,OEU002249.2,OEU002539.1,OEU003385.2,OEU004320.2,OEU005038.1,OEU005106.1,OEU005558.1,OEU005673.1,OEU007471.1,OEU007528.1,OEU007633.1,OEU007743.2,OEU007915.2,OEU008465.1,OEU008606.1,OEU008985.1,OEU009098.1,OEU009623.1,OEU009981.1,OEU010051.2,OEU010161.1,OEU011033.1,OEU011108.1,OEU011221.1,OEU011630.1,OEU011715.3,OEU011789.2,OEU012219.1,OEU012619.1,OEU…
GO:BP	transport	GO:0006810	FALSE	0.000194718	3.71059	1917	646	129	14622	OEU000037.2,OEU001481.2,OEU001719.2,OEU002173.1,OEU002249.2,OEU002539.1,OEU003385.2,OEU004320.2,OEU005038.1,OEU005106.1,OEU005558.1,OEU005673.1,OEU007471.1,OEU007528.1,OEU007633.1,OEU007743.2,OEU007915.2,OEU008465.1,OEU008606.1,OEU008985.1,OEU009098.1,OEU009623.1,OEU009981.1,OEU010051.2,OEU010161.1,OEU011033.1,OEU011108.1,OEU011221.1,OEU011630.1,OEU011715.3,OEU011789.2,OEU012219.1,OEU012619.1,OEU…
GO:BP	organonitrogen compound metabolic process	GO:1901564	FALSE	0.00277227	2.55717	4808	646	265	14622	OEU000098.1,OEU000115.1,OEU000128.2,OEU000283.1,OEU000333.1,OEU000825.1,OEU000864.1,OEU000865.2,OEU001010.1,OEU001319.1,OEU001353.1,OEU001771.1,OEU001801.1,OEU001862.1,OEU001943.1,OEU002030.1,OEU002237.1,OEU002250.1,OEU002492.3,OEU002884.1,OEU002888.1,OEU003650.1,OEU003976.2,OEU004101.1,OEU004164.1,OEU004320.2,OEU004831.1,OEU004949.3,OEU005500.1,OEU006575.2,OEU006691.1,OEU006728.1,OEU006729.1,OEU…
GO:BP	cellular nitrogen compound biosynthetic process	GO:0044271	FALSE	0.00409797	2.38743	3088	646	182	14622	OEU000333.1,OEU000864.1,OEU000925.1,OEU001010.1,OEU001049.1,OEU001353.1,OEU001638.1,OEU001771.1,OEU001801.1,OEU001862.1,OEU001943.1,OEU002030.1,OEU002884.1,OEU002888.1,OEU004101.1,OEU004174.1,OEU004265.3,OEU004320.2,OEU004744.1,OEU005500.1,OEU006575.2,OEU006729.1,OEU007058.1,OEU007243.1,OEU007251.1,OEU007298.1,OEU007655.1,OEU007986.1,OEU007991.1,OEU007999.1,OEU008169.1,OEU008301.1,OEU008341.1,OEU…
GO:BP	organic substance biosynthetic process	GO:1901576	FALSE	0.00520432	2.28364	3950	646	223	14622	OEU000128.2,OEU000333.1,OEU000864.1,OEU000925.1,OEU001010.1,OEU001049.1,OEU001353.1,OEU001638.1,OEU001771.1,OEU001801.1,OEU001862.1,OEU001943.1,OEU002030.1,OEU002884.1,OEU002888.1,OEU004101.1,OEU004174.1,OEU004265.3,OEU004320.2,OEU004744.1,OEU004823.4,OEU005027.1,OEU005500.1,OEU005648.1,OEU005651.1,OEU006321.1,OEU006575.2,OEU006729.1,OEU006922.2,OEU007058.1,OEU007243.1,OEU007251.1,OEU007298.1,OEU…
GO:BP	protein catabolic process	GO:0030163	FALSE	0.00555675	2.25518	273	646	29	14622	OEU000283.1,OEU004949.3,OEU006691.1,OEU006728.1,OEU009271.1,OEU011050.1,OEU012120.2,OEU012222.1,OEU013883.1,OEU016909.1,OEU018973.1,OEU021128.1,OEU023021.1,OEU023293.3,OEU025852.1,OEU026128.1,OEU028043.1,OEU036418.1,OEU036948.2,OEU041054.1,OEU041623.1,OEU042854.1,OEU044224.1,OEU046143.1,OEU047132.1,OEU049096.1,OEU054317.1,OEU059454.1,OEU060533.1
GO:BP	cellular biosynthetic process	GO:0044249	FALSE	0.0114169	1.94245	3595	646	204	14622	OEU000128.2,OEU000333.1,OEU000864.1,OEU000925.1,OEU001010.1,OEU001049.1,OEU001353.1,OEU001638.1,OEU001771.1,OEU001801.1,OEU001862.1,OEU001943.1,OEU002030.1,OEU002884.1,OEU002888.1,OEU004101.1,OEU004174.1,OEU004265.3,OEU004320.2,OEU004744.1,OEU005027.1,OEU005500.1,OEU005648.1,OEU005651.1,OEU006321.1,OEU006575.2,OEU006729.1,OEU007058.1,OEU007243.1,OEU007251.1,OEU007298.1,OEU007655.1,OEU007984.1,OEU…
GO:BP	biosynthetic process	GO:0009058	FALSE	0.0140656	1.85184	4069	646	226	14622	OEU000128.2,OEU000333.1,OEU000864.1,OEU000925.1,OEU001010.1,OEU001049.1,OEU001353.1,OEU001638.1,OEU001771.1,OEU001801.1,OEU001862.1,OEU001943.1,OEU002030.1,OEU002884.1,OEU002888.1,OEU004101.1,OEU004174.1,OEU004265.3,OEU004320.2,OEU004744.1,OEU004823.4,OEU005027.1,OEU005500.1,OEU005648.1,OEU005651.1,OEU006321.1,OEU006575.2,OEU006720.1,OEU006729.1,OEU006922.2,OEU007058.1,OEU007243.1,OEU007251.1,OEU…
GO:BP	ribosome biogenesis	GO:0042254	TRUE	0.0180223	1.74419	138	646	18	14622	OEU009880.1,OEU011084.1,OEU013577.1,OEU016404.1,OEU018673.1,OEU019344.1,OEU027731.1,OEU028968.1,OEU032612.1,OEU034147.1,OEU035014.1,OEU035244.1,OEU039501.1,OEU040282.1,OEU040342.1,OEU048622.3,OEU049664.1,OEU059335.1
GO:BP	gene expression	GO:0010467	FALSE	0.0197124	1.70526	3396	646	193	14622	OEU000333.1,OEU000864.1,OEU000925.1,OEU001010.1,OEU001049.1,OEU001353.1,OEU001483.1,OEU001638.1,OEU001771.1,OEU001801.1,OEU001862.1,OEU001943.1,OEU002030.1,OEU002888.1,OEU003976.2,OEU004101.1,OEU004174.1,OEU004265.3,OEU004424.1,OEU004744.1,OEU005500.1,OEU005686.3,OEU006729.1,OEU007058.1,OEU007243.1,OEU007251.1,OEU007298.1,OEU007557.1,OEU007655.1,OEU007991.1,OEU007999.1,OEU008169.1,OEU008301.1,OEU…
GO:BP	translational initiation	GO:0006413	FALSE	0.0237303	1.6247	40	646	9	14622	OEU002888.1,OEU016416.2,OEU020813.1,OEU036576.1,OEU037396.1,OEU039013.1,OEU040945.1,OEU041808.1,OEU063663.1
GO:BP	protein metabolic process	GO:0019538	FALSE	0.026353	1.57917	4106	646	226	14622	OEU000098.1,OEU000115.1,OEU000283.1,OEU000333.1,OEU000825.1,OEU000864.1,OEU000865.2,OEU001010.1,OEU001319.1,OEU001353.1,OEU001771.1,OEU001801.1,OEU001862.1,OEU001943.1,OEU002030.1,OEU002237.1,OEU002250.1,OEU002492.3,OEU002888.1,OEU003650.1,OEU003976.2,OEU004101.1,OEU004164.1,OEU004831.1,OEU004949.3,OEU005500.1,OEU006691.1,OEU006728.1,OEU006729.1,OEU006922.2,OEU007058.1,OEU007243.1,OEU007298.1,OEU…
GO:BP	purine-containing compound biosynthetic process	GO:0072522	FALSE	0.0408214	1.38911	121	646	16	14622	OEU004320.2,OEU006575.2,OEU014404.1,OEU015867.1,OEU017392.1,OEU019186.1,OEU019426.1,OEU030849.1,OEU033076.1,OEU036497.1,OEU039599.3,OEU040350.2,OEU047573.1,OEU053274.1,OEU060413.1,OEU064206.1
GO:BP	nucleotide biosynthetic process	GO:0009165	TRUE	0.0456692	1.34038	148	646	18	14622	OEU004320.2,OEU006575.2,OEU014404.1,OEU015867.1,OEU017392.1,OEU019186.1,OEU019426.1,OEU020928.1,OEU028184.1,OEU033076.1,OEU034865.1,OEU036497.1,OEU039599.3,OEU040350.2,OEU046911.2,OEU047573.1,OEU053274.1,OEU064206.1
GO:BP	nucleoside phosphate biosynthetic process	GO:1901293	FALSE	0.0456692	1.34038	148	646	18	14622	OEU004320.2,OEU006575.2,OEU014404.1,OEU015867.1,OEU017392.1,OEU019186.1,OEU019426.1,OEU020928.1,OEU028184.1,OEU033076.1,OEU034865.1,OEU036497.1,OEU039599.3,OEU040350.2,OEU046911.2,OEU047573.1,OEU053274.1,OEU064206.1
GO:CC	ribosome	GO:0005840	TRUE	5.14942e-17	16.2882	486	315	90	4354	OEU000864.1,OEU000974.1,OEU001353.1,OEU001771.1,OEU001801.1,OEU001943.1,OEU002030.1,OEU004101.1,OEU005500.1,OEU006729.1,OEU007058.1,OEU007298.1,OEU008301.1,OEU008341.1,OEU008430.1,OEU008790.1,OEU009880.1,OEU010173.1,OEU010245.1,OEU010351.1,OEU010382.1,OEU010761.1,OEU010867.1,OEU012024.2,OEU012409.1,OEU013624.1,OEU014413.1,OEU014436.1,OEU015180.1,OEU015429.1,OEU015707.1,OEU016731.1,OEU017508.1,OEU…
GO:CC	intracellular anatomical structure	GO:0005622	FALSE	6.15801e-08	7.21056	2709	315	245	4354	OEU000016.1,OEU000037.2,OEU000128.2,OEU000283.1,OEU000864.1,OEU000974.1,OEU001010.1,OEU001353.1,OEU001483.1,OEU001719.2,OEU001771.1,OEU001801.1,OEU001943.1,OEU002030.1,OEU002173.1,OEU002888.1,OEU003502.2,OEU004101.1,OEU004265.3,OEU004320.2,OEU004455.1,OEU004746.1,OEU004831.1,OEU004949.3,OEU005446.1,OEU005500.1,OEU005558.1,OEU006729.1,OEU007058.1,OEU007298.1,OEU007471.1,OEU007557.1,OEU007668.3,OEU…
GO:CC	ribosomal subunit	GO:0044391	FALSE	7.74385e-08	7.11104	107	315	28	4354	OEU006729.1,OEU008341.1,OEU008790.1,OEU009880.1,OEU012409.1,OEU013624.1,OEU016731.1,OEU017508.1,OEU021718.1,OEU022368.1,OEU029542.1,OEU031797.1,OEU034902.1,OEU035546.1,OEU036514.1,OEU040282.1,OEU040342.1,OEU041676.1,OEU044215.1,OEU048318.2,OEU048963.1,OEU049525.1,OEU058274.1,OEU058919.3,OEU059908.1,OEU060721.2,OEU062267.1,OEU064399.1
GO:CC	cytoplasm	GO:0005737	FALSE	4.50373e-07	6.34643	940	315	111	4354	OEU000016.1,OEU000037.2,OEU000128.2,OEU001483.1,OEU001719.2,OEU002173.1,OEU002888.1,OEU003502.2,OEU004320.2,OEU004455.1,OEU004949.3,OEU005558.1,OEU007471.1,OEU007557.1,OEU007668.3,OEU007684.2,OEU007743.2,OEU007915.2,OEU008339.1,OEU008341.1,OEU009271.1,OEU009623.1,OEU009880.1,OEU009981.1,OEU010161.1,OEU010607.1,OEU011033.1,OEU011221.1,OEU011630.1,OEU012120.2,OEU012190.1,OEU012219.1,OEU012389.1,OEU…
GO:CC	ribonucleoprotein complex	GO:1990904	FALSE	1.78869e-05	4.74746	219	315	38	4354	OEU004920.1,OEU006729.1,OEU008341.1,OEU008790.1,OEU009880.1,OEU009981.1,OEU012409.1,OEU012844.2,OEU013624.1,OEU014982.1,OEU015952.1,OEU016404.1,OEU016731.1,OEU017508.1,OEU020806.2,OEU021718.1,OEU022368.1,OEU029542.1,OEU031797.1,OEU032138.1,OEU034902.1,OEU035244.1,OEU035546.1,OEU036514.1,OEU040282.1,OEU040342.1,OEU041676.1,OEU044215.1,OEU048318.2,OEU048963.1,OEU049525.1,OEU058274.1,OEU058919.3,OEU…
GO:CC	protein-containing complex	GO:0032991	FALSE	8.20001e-05	4.08619	1467	315	146	4354	OEU000037.2,OEU000283.1,OEU001010.1,OEU001719.2,OEU002888.1,OEU004320.2,OEU004920.1,OEU005446.1,OEU005558.1,OEU006691.1,OEU006728.1,OEU006729.1,OEU007557.1,OEU007633.1,OEU007668.3,OEU007743.2,OEU007915.2,OEU007991.1,OEU008339.1,OEU008341.1,OEU008606.1,OEU008790.1,OEU009271.1,OEU009623.1,OEU009880.1,OEU009981.1,OEU010051.2,OEU010161.1,OEU011033.1,OEU011630.1,OEU011981.1,OEU012190.1,OEU012389.1,OEU…
GO:CC	non-membrane-bounded organelle	GO:0043228	FALSE	0.000109139	3.96202	998	315	108	4354	OEU000864.1,OEU000974.1,OEU001353.1,OEU001771.1,OEU001801.1,OEU001943.1,OEU002030.1,OEU004101.1,OEU004746.1,OEU005446.1,OEU005500.1,OEU006729.1,OEU007058.1,OEU007298.1,OEU007991.1,OEU008301.1,OEU008341.1,OEU008430.1,OEU008790.1,OEU009880.1,OEU010173.1,OEU010245.1,OEU010351.1,OEU010382.1,OEU010761.1,OEU010867.1,OEU011981.1,OEU012024.2,OEU012409.1,OEU013624.1,OEU014413.1,OEU014436.1,OEU015180.1,OEU…
GO:CC	intracellular non-membrane-bounded organelle	GO:0043232	FALSE	0.000109139	3.96202	998	315	108	4354	OEU000864.1,OEU000974.1,OEU001353.1,OEU001771.1,OEU001801.1,OEU001943.1,OEU002030.1,OEU004101.1,OEU004746.1,OEU005446.1,OEU005500.1,OEU006729.1,OEU007058.1,OEU007298.1,OEU007991.1,OEU008301.1,OEU008341.1,OEU008430.1,OEU008790.1,OEU009880.1,OEU010173.1,OEU010245.1,OEU010351.1,OEU010382.1,OEU010761.1,OEU010867.1,OEU011981.1,OEU012024.2,OEU012409.1,OEU013624.1,OEU014413.1,OEU014436.1,OEU015180.1,OEU…
GO:CC	small ribosomal subunit	GO:0015935	FALSE	0.000155413	3.80851	45	315	14	4354	OEU008790.1,OEU012409.1,OEU013624.1,OEU017508.1,OEU021718.1,OEU029542.1,OEU031797.1,OEU034902.1,OEU041676.1,OEU044215.1,OEU049525.1,OEU060721.2,OEU062267.1,OEU064399.1
GO:CC	eukaryotic translation initiation factor 3 complex	GO:0005852	FALSE	0.000935767	3.02883	22	315	9	4354	OEU002888.1,OEU007668.3,OEU012190.1,OEU016416.2,OEU033903.1,OEU037396.1,OEU038230.1,OEU039013.1,OEU041808.1
GO:CC	membrane protein complex	GO:0098796	FALSE	0.00121466	2.91555	349	315	47	4354	OEU000037.2,OEU001719.2,OEU004320.2,OEU005558.1,OEU007557.1,OEU007743.2,OEU008606.1,OEU009271.1,OEU009623.1,OEU010051.2,OEU010161.1,OEU011033.1,OEU011630.1,OEU012389.1,OEU014251.1,OEU014396.2,OEU014404.1,OEU017392.1,OEU018177.1,OEU020517.1,OEU020765.1,OEU021391.2,OEU022626.1,OEU025388.1,OEU025770.1,OEU027860.1,OEU030640.3,OEU033482.1,OEU035551.2,OEU038215.1,OEU039001.1,OEU040350.2,OEU042710.1,OEU…
GO:CC	organelle membrane	GO:0031090	FALSE	0.00257456	2.5893	287	315	40	4354	OEU000037.2,OEU002173.1,OEU003502.2,OEU004320.2,OEU005558.1,OEU007471.1,OEU007557.1,OEU007684.2,OEU009271.1,OEU009623.1,OEU010161.1,OEU011221.1,OEU011630.1,OEU012219.1,OEU012389.1,OEU013617.1,OEU014251.1,OEU015668.1,OEU017392.1,OEU020765.1,OEU025770.1,OEU027860.1,OEU030640.3,OEU035551.2,OEU038215.1,OEU039001.1,OEU040350.2,OEU042155.1,OEU046236.1,OEU046891.1,OEU047739.1,OEU049096.1,OEU052292.1,OEU…
GO:CC	mitochondrion	GO:0005739	FALSE	0.00348375	2.45795	138	315	24	4354	OEU004320.2,OEU005558.1,OEU007471.1,OEU007684.2,OEU010607.1,OEU011221.1,OEU011630.1,OEU013617.1,OEU014251.1,OEU015668.1,OEU017392.1,OEU021391.2,OEU029803.1,OEU035551.2,OEU040350.2,OEU042155.1,OEU048963.1,OEU052292.1,OEU054320.1,OEU057262.1,OEU059732.1,OEU062815.1,OEU063819.1,OEU064206.1
GO:CC	intracellular organelle	GO:0043229	FALSE	0.00630852	2.20007	2255	315	196	4354	OEU000016.1,OEU000037.2,OEU000864.1,OEU000974.1,OEU001010.1,OEU001353.1,OEU001483.1,OEU001771.1,OEU001801.1,OEU001943.1,OEU002030.1,OEU002173.1,OEU003502.2,OEU004101.1,OEU004265.3,OEU004320.2,OEU004455.1,OEU004746.1,OEU004831.1,OEU005446.1,OEU005500.1,OEU005558.1,OEU006729.1,OEU007058.1,OEU007298.1,OEU007471.1,OEU007557.1,OEU007684.2,OEU007915.2,OEU007991.1,OEU008301.1,OEU008341.1,OEU008430.1,OEU…
GO:CC	organelle	GO:0043226	FALSE	0.00630852	2.20007	2255	315	196	4354	OEU000016.1,OEU000037.2,OEU000864.1,OEU000974.1,OEU001010.1,OEU001353.1,OEU001483.1,OEU001771.1,OEU001801.1,OEU001943.1,OEU002030.1,OEU002173.1,OEU003502.2,OEU004101.1,OEU004265.3,OEU004320.2,OEU004455.1,OEU004746.1,OEU004831.1,OEU005446.1,OEU005500.1,OEU005558.1,OEU006729.1,OEU007058.1,OEU007298.1,OEU007471.1,OEU007557.1,OEU007684.2,OEU007915.2,OEU007991.1,OEU008301.1,OEU008341.1,OEU008430.1,OEU…
GO:CC	large ribosomal subunit	GO:0015934	FALSE	0.00874263	2.05836	62	315	14	4354	OEU006729.1,OEU008341.1,OEU009880.1,OEU016731.1,OEU022368.1,OEU035546.1,OEU036514.1,OEU040282.1,OEU040342.1,OEU048318.2,OEU048963.1,OEU058274.1,OEU058919.3,OEU059908.1
GO:CC	mitochondrial envelope	GO:0005740	FALSE	0.0272483	1.56466	102	315	18	4354	OEU004320.2,OEU005558.1,OEU007471.1,OEU007684.2,OEU011221.1,OEU011630.1,OEU013617.1,OEU014251.1,OEU015668.1,OEU017392.1,OEU029803.1,OEU035551.2,OEU040350.2,OEU042155.1,OEU052292.1,OEU054320.1,OEU063819.1,OEU064206.1
GO:CC	coated membrane	GO:0048475	FALSE	0.0275675	1.5596	85	315	16	4354	OEU001719.2,OEU007743.2,OEU010161.1,OEU011033.1,OEU020765.1,OEU025388.1,OEU025770.1,OEU027860.1,OEU030640.3,OEU033482.1,OEU038215.1,OEU042710.1,OEU046891.1,OEU047739.1,OEU055744.1,OEU059710.2
GO:CC	membrane coat	GO:0030117	FALSE	0.0275675	1.5596	85	315	16	4354	OEU001719.2,OEU007743.2,OEU010161.1,OEU011033.1,OEU020765.1,OEU025388.1,OEU025770.1,OEU027860.1,OEU030640.3,OEU033482.1,OEU038215.1,OEU042710.1,OEU046891.1,OEU047739.1,OEU055744.1,OEU059710.2
GO:CC	mitochondrial membrane	GO:0031966	FALSE	0.049219	1.30787	98	315	17	4354	OEU004320.2,OEU005558.1,OEU007471.1,OEU007684.2,OEU011221.1,OEU011630.1,OEU013617.1,OEU014251.1,OEU015668.1,OEU017392.1,OEU035551.2,OEU040350.2,OEU042155.1,OEU052292.1,OEU054320.1,OEU063819.1,OEU064206.1

## Sheet: endocarp_6clusters_GC1
Table S7H. Functional enrichment analysis for the fruit GC1 genes of the CHO/KO 6-cluster analysis.The GO terms are classified according to Molecular Function (MF), Biological Process (BP), and Cellular Component (CC).
source	term_name	term_id	highlighted	adjusted_p_value	negative_log10_of_adjusted_p_value	term_size	query_size	intersection_size	effective_domain_size	intersections
GO:MF	catalytic activity	GO:0003824	TRUE	1.32869e-11	10.8766	10280	1371	797	21232	OEU000012.1,OEU000087.1,OEU000099.1,OEU000115.1,OEU000405.1,OEU000521.1,OEU000777.1,OEU000778.2,OEU000782.1,OEU000903.1,OEU000911.1,OEU001157.1,OEU001172.3,OEU001313.1,OEU001319.1,OEU001528.1,OEU001632.2,OEU001803.1,OEU001823.1,OEU001902.1,OEU001984.1,OEU001991.2,OEU002239.1,OEU002250.1,OEU002251.1,OEU002296.1,OEU002323.1,OEU002412.1,OEU002414.1,OEU002492.3,OEU002520.1,OEU002523.1,OEU002688.1,OEU…
GO:MF	ligase activity	GO:0016874	FALSE	4.23984e-11	10.3727	195	1371	44	21232	OEU004131.1,OEU004320.2,OEU005611.1,OEU006114.1,OEU007521.3,OEU008266.1,OEU009988.1,OEU012495.1,OEU014115.1,OEU014404.1,OEU014581.1,OEU015994.1,OEU016867.2,OEU017147.1,OEU022593.1,OEU023653.1,OEU024555.1,OEU026467.1,OEU026900.3,OEU027146.1,OEU028727.1,OEU028987.2,OEU029027.3,OEU030849.1,OEU031966.1,OEU032250.1,OEU033106.1,OEU033807.1,OEU038081.1,OEU039925.1,OEU040801.1,OEU041475.1,OEU041647.1,OEU…
GO:MF	proteasome-activating activity	GO:0036402	TRUE	3.80822e-08	7.41928	19	1371	12	21232	OEU011395.1,OEU012120.2,OEU015231.1,OEU015451.1,OEU015913.1,OEU017261.1,OEU018515.1,OEU019514.1,OEU022883.1,OEU046143.1,OEU052303.1,OEU053413.1
GO:MF	malate dehydrogenase activity	GO:0016615	TRUE	2.05586e-05	4.68701	24	1371	11	21232	OEU002897.2,OEU005392.1,OEU011500.1,OEU014685.1,OEU015265.1,OEU022208.1,OEU031214.2,OEU047010.2,OEU053167.1,OEU054042.1,OEU059149.1
GO:MF	translation initiation factor activity	GO:0003743	TRUE	0.000271048	3.56695	76	1371	18	21232	OEU004418.1,OEU004923.1,OEU007578.1,OEU007832.1,OEU012709.1,OEU015579.1,OEU016416.2,OEU018167.1,OEU030026.1,OEU036576.1,OEU037350.1,OEU037396.1,OEU039013.1,OEU040945.1,OEU041239.3,OEU041808.1,OEU056655.2,OEU063663.1
GO:MF	translation factor activity, RNA binding	GO:0008135	FALSE	0.000515451	3.28781	120	1371	23	21232	OEU004418.1,OEU004923.1,OEU007578.1,OEU007832.1,OEU010169.1,OEU012709.1,OEU015579.1,OEU016416.2,OEU018167.1,OEU030026.1,OEU036576.1,OEU037350.1,OEU037396.1,OEU039013.1,OEU039589.1,OEU040945.1,OEU041239.3,OEU041808.1,OEU048222.1,OEU050460.1,OEU056655.2,OEU057652.1,OEU063663.1
GO:MF	translation regulator activity, nucleic acid binding	GO:0090079	FALSE	0.000515451	3.28781	120	1371	23	21232	OEU004418.1,OEU004923.1,OEU007578.1,OEU007832.1,OEU010169.1,OEU012709.1,OEU015579.1,OEU016416.2,OEU018167.1,OEU030026.1,OEU036576.1,OEU037350.1,OEU037396.1,OEU039013.1,OEU039589.1,OEU040945.1,OEU041239.3,OEU041808.1,OEU048222.1,OEU050460.1,OEU056655.2,OEU057652.1,OEU063663.1
GO:MF	translation regulator activity	GO:0045182	FALSE	0.00183352	2.73671	138	1371	24	21232	OEU000099.1,OEU004418.1,OEU004923.1,OEU007578.1,OEU007832.1,OEU010169.1,OEU012709.1,OEU015579.1,OEU016416.2,OEU018167.1,OEU030026.1,OEU036576.1,OEU037350.1,OEU037396.1,OEU039013.1,OEU039589.1,OEU040945.1,OEU041239.3,OEU041808.1,OEU048222.1,OEU050460.1,OEU056655.2,OEU057652.1,OEU063663.1
GO:MF	pyruvate dehydrogenase activity	GO:0004738	FALSE	0.00276849	2.55776	10	1371	6	21232	OEU012718.1,OEU015867.1,OEU044531.1,OEU053274.1,OEU058433.1,OEU061114.2
GO:MF	pyruvate dehydrogenase (acetyl-transferring) activity	GO:0004739	TRUE	0.00276849	2.55776	10	1371	6	21232	OEU012718.1,OEU015867.1,OEU044531.1,OEU053274.1,OEU058433.1,OEU061114.2
GO:MF	malic enzyme activity	GO:0004470	FALSE	0.00483236	2.31584	7	1371	5	21232	OEU002897.2,OEU014685.1,OEU015265.1,OEU053167.1,OEU054042.1
GO:MF	malate dehydrogenase (decarboxylating) (NAD+) activity	GO:0004471	FALSE	0.00483236	2.31584	7	1371	5	21232	OEU002897.2,OEU014685.1,OEU015265.1,OEU053167.1,OEU054042.1
GO:MF	oxidoreductase activity, acting on the aldehyde or oxo group of donors, disulfide as acceptor	GO:0016624	FALSE	0.0072391	2.14032	16	1371	7	21232	OEU012718.1,OEU013070.1,OEU015867.1,OEU044531.1,OEU053274.1,OEU058433.1,OEU061114.2
GO:MF	aminoacyl-tRNA ligase activity	GO:0004812	FALSE	0.00732638	2.13511	78	1371	16	21232	OEU004131.1,OEU006114.1,OEU007521.3,OEU014115.1,OEU015994.1,OEU016867.2,OEU026467.1,OEU028987.2,OEU033106.1,OEU038081.1,OEU041647.1,OEU046641.1,OEU054157.1,OEU054996.3,OEU055765.1,OEU057294.1
GO:MF	ligase activity, forming carbon-oxygen bonds	GO:0016875	FALSE	0.00732638	2.13511	78	1371	16	21232	OEU004131.1,OEU006114.1,OEU007521.3,OEU014115.1,OEU015994.1,OEU016867.2,OEU026467.1,OEU028987.2,OEU033106.1,OEU038081.1,OEU041647.1,OEU046641.1,OEU054157.1,OEU054996.3,OEU055765.1,OEU057294.1
GO:MF	oxidoreductase activity	GO:0016491	FALSE	0.00911041	2.04046	1669	1371	148	21232	OEU000778.2,OEU001313.1,OEU001528.1,OEU001823.1,OEU002752.3,OEU002897.2,OEU003252.1,OEU003800.1,OEU004166.1,OEU004319.1,OEU004763.1,OEU005235.1,OEU005392.1,OEU006082.1,OEU007162.2,OEU009071.1,OEU009581.1,OEU009850.1,OEU009901.1,OEU011186.1,OEU011500.1,OEU011600.1,OEU012371.1,OEU012718.1,OEU012719.1,OEU013002.1,OEU013055.2,OEU013070.1,OEU013492.1,OEU013840.1,OEU013873.1,OEU013996.1,OEU014476.1,OEU…
GO:MF	phosphoric ester hydrolase activity	GO:0042578	TRUE	0.0106174	1.97398	276	1371	36	21232	OEU000521.1,OEU001632.2,OEU004773.1,OEU005204.2,OEU007122.1,OEU007938.1,OEU011883.1,OEU012448.1,OEU014411.1,OEU016816.1,OEU017057.2,OEU021156.1,OEU022387.1,OEU023396.1,OEU028344.1,OEU031965.1,OEU032113.1,OEU035544.1,OEU036073.1,OEU036721.1,OEU037049.1,OEU040942.1,OEU044709.1,OEU047357.1,OEU047735.1,OEU048141.1,OEU051286.2,OEU053061.1,OEU055952.1,OEU056916.1,OEU057300.1,OEU057549.1,OEU058127.3,OEU…
GO:MF	L-malate dehydrogenase activity	GO:0030060	FALSE	0.0108823	1.96328	12	1371	6	21232	OEU005392.1,OEU011500.1,OEU022208.1,OEU031214.2,OEU047010.2,OEU059149.1
GO:MF	ATP hydrolysis activity	GO:0016887	TRUE	0.0109761	1.95955	309	1371	39	21232	OEU004164.1,OEU004320.2,OEU006914.1,OEU006924.1,OEU009918.2,OEU011395.1,OEU011752.1,OEU012120.2,OEU013314.1,OEU013536.1,OEU014011.1,OEU015231.1,OEU015451.1,OEU015913.1,OEU016981.1,OEU017261.1,OEU017632.1,OEU018515.1,OEU019329.2,OEU019514.1,OEU022883.1,OEU026708.1,OEU030779.1,OEU031486.1,OEU033474.1,OEU035548.1,OEU037066.1,OEU040991.1,OEU043314.1,OEU045108.2,OEU046143.1,OEU052303.1,OEU053065.1,OEU…
GO:MF	translation initiation factor binding	GO:0031369	TRUE	0.0189198	1.72308	5	1371	4	21232	OEU016416.2,OEU028497.4,OEU037396.1,OEU039013.1
GO:MF	NAD binding	GO:0051287	TRUE	0.0196177	1.70735	93	1371	17	21232	OEU002897.2,OEU014685.1,OEU015265.1,OEU019042.1,OEU019309.1,OEU020305.1,OEU020315.1,OEU020445.1,OEU032638.1,OEU043813.1,OEU044616.2,OEU053167.1,OEU054042.1,OEU062153.1,OEU062918.1,OEU063360.1,OEU064187.1
GO:MF	hydrolase activity	GO:0016787	FALSE	0.0249989	1.60208	3360	1371	267	21232	OEU000099.1,OEU000405.1,OEU000521.1,OEU000782.1,OEU000903.1,OEU001632.2,OEU001902.1,OEU001984.1,OEU002239.1,OEU002520.1,OEU002523.1,OEU002821.2,OEU002946.2,OEU002957.1,OEU003681.1,OEU003699.1,OEU003995.1,OEU004034.1,OEU004164.1,OEU004320.2,OEU004773.1,OEU005204.2,OEU005266.1,OEU005268.1,OEU005269.1,OEU005270.1,OEU005272.1,OEU005452.1,OEU005532.1,OEU005612.5,OEU006044.1,OEU006406.2,OEU006750.1,OEU…
GO:MF	CoA carboxylase activity	GO:0016421	FALSE	0.0259796	1.58537	9	1371	5	21232	OEU008266.1,OEU024555.1,OEU027146.1,OEU028727.1,OEU040801.1
GO:MF	ligase activity, forming carbon-carbon bonds	GO:0016885	FALSE	0.0259796	1.58537	9	1371	5	21232	OEU008266.1,OEU024555.1,OEU027146.1,OEU028727.1,OEU040801.1
GO:MF	acetyl-CoA carboxylase activity	GO:0003989	FALSE	0.0259796	1.58537	9	1371	5	21232	OEU008266.1,OEU024555.1,OEU027146.1,OEU028727.1,OEU040801.1
GO:MF	phosphatase activity	GO:0016791	FALSE	0.0376756	1.42394	228	1371	30	21232	OEU000521.1,OEU001632.2,OEU004773.1,OEU005204.2,OEU007122.1,OEU007938.1,OEU011883.1,OEU012448.1,OEU014411.1,OEU016816.1,OEU022387.1,OEU023396.1,OEU028344.1,OEU032113.1,OEU035544.1,OEU036073.1,OEU036721.1,OEU037049.1,OEU044709.1,OEU047357.1,OEU047735.1,OEU048141.1,OEU051286.2,OEU053061.1,OEU055952.1,OEU056916.1,OEU057549.1,OEU058127.3,OEU061445.1,OEU064384.1
GO:MF	oxidoreductase activity, acting on the CH-OH group of donors, NAD or NADP as acceptor	GO:0016616	FALSE	0.0469946	1.32795	128	1371	20	21232	OEU002897.2,OEU005392.1,OEU009071.1,OEU011500.1,OEU014685.1,OEU015265.1,OEU019309.1,OEU022208.1,OEU023634.1,OEU031214.2,OEU032849.1,OEU042381.1,OEU047010.2,OEU053167.1,OEU054042.1,OEU058625.2,OEU059149.1,OEU062153.1,OEU062918.1,OEU063360.1
GO:BP	small molecule metabolic process	GO:0044281	TRUE	7.86978e-14	13.104	1009	981	138	14622	OEU000012.1,OEU000414.1,OEU001157.1,OEU002199.1,OEU002957.1,OEU003104.3,OEU004131.1,OEU004320.2,OEU005392.1,OEU005611.1,OEU006114.1,OEU006976.1,OEU007444.1,OEU007521.3,OEU007986.1,OEU008266.1,OEU009281.1,OEU009661.1,OEU009988.1,OEU011087.1,OEU011500.1,OEU011621.1,OEU012495.1,OEU012530.1,OEU012531.1,OEU012718.1,OEU012845.1,OEU013123.1,OEU013756.1,OEU014115.1,OEU014197.1,OEU014404.1,OEU014411.1,OEU…
GO:BP	organonitrogen compound biosynthetic process	GO:1901566	FALSE	1.69178e-09	8.77166	1315	981	153	14622	OEU000012.1,OEU001353.1,OEU001943.1,OEU001991.2,OEU002957.1,OEU003405.1,OEU003833.1,OEU004131.1,OEU004320.2,OEU004875.1,OEU004923.1,OEU005611.1,OEU006114.1,OEU006537.1,OEU007298.1,OEU007521.3,OEU007578.1,OEU007832.1,OEU007986.1,OEU008111.1,OEU008790.1,OEU009105.2,OEU009688.1,OEU009988.1,OEU010169.1,OEU010173.1,OEU010894.1,OEU011621.1,OEU012495.1,OEU012709.1,OEU012718.1,OEU013123.1,OEU013756.1,OEU…
GO:BP	organonitrogen compound catabolic process	GO:1901565	FALSE	2.42299e-08	7.61565	334	981	57	14622	OEU001471.1,OEU001574.1,OEU001834.1,OEU001984.1,OEU002520.1,OEU005532.1,OEU005696.1,OEU006044.1,OEU006645.2,OEU006691.1,OEU006976.1,OEU008292.1,OEU009271.1,OEU010048.1,OEU011395.1,OEU011427.2,OEU012120.2,OEU015231.1,OEU015451.1,OEU015472.1,OEU015750.1,OEU015913.1,OEU017261.1,OEU017471.1,OEU017624.2,OEU017968.1,OEU018215.1,OEU018515.1,OEU019045.1,OEU019155.3,OEU019514.1,OEU020448.1,OEU021104.2,OEU…
GO:BP	protein catabolic process	GO:0030163	FALSE	9.38269e-08	7.02767	273	981	49	14622	OEU001471.1,OEU001574.1,OEU001834.1,OEU001984.1,OEU002520.1,OEU005532.1,OEU005696.1,OEU006645.2,OEU006691.1,OEU008292.1,OEU009271.1,OEU010048.1,OEU011395.1,OEU011427.2,OEU012120.2,OEU015231.1,OEU015451.1,OEU015472.1,OEU015750.1,OEU015913.1,OEU017261.1,OEU017624.2,OEU017968.1,OEU018215.1,OEU018515.1,OEU019155.3,OEU019514.1,OEU020448.1,OEU021104.2,OEU022883.1,OEU023021.1,OEU023293.3,OEU023907.2,OEU…
GO:BP	amide metabolic process	GO:0043603	FALSE	1.98969e-07	6.70122	760	981	97	14622	OEU001353.1,OEU001943.1,OEU003405.1,OEU003833.1,OEU004131.1,OEU004875.1,OEU004923.1,OEU006114.1,OEU006537.1,OEU007298.1,OEU007521.3,OEU007578.1,OEU007832.1,OEU008111.1,OEU008790.1,OEU009105.2,OEU009576.1,OEU010169.1,OEU010173.1,OEU010894.1,OEU012530.1,OEU012531.1,OEU012709.1,OEU012718.1,OEU014115.1,OEU015579.1,OEU015867.1,OEU016416.2,OEU016867.2,OEU018167.1,OEU019045.1,OEU020263.1,OEU022368.1,OEU…
GO:BP	carboxylic acid metabolic process	GO:0019752	FALSE	3.10012e-07	6.50862	606	981	82	14622	OEU000012.1,OEU002957.1,OEU004131.1,OEU005392.1,OEU006114.1,OEU007444.1,OEU007521.3,OEU008266.1,OEU009281.1,OEU009661.1,OEU011087.1,OEU011500.1,OEU011621.1,OEU012495.1,OEU012530.1,OEU012531.1,OEU012718.1,OEU013123.1,OEU013756.1,OEU014115.1,OEU014411.1,OEU015867.1,OEU015994.1,OEU016867.2,OEU017471.1,OEU018241.1,OEU018714.2,OEU019309.1,OEU020077.1,OEU021891.1,OEU022208.1,OEU023653.1,OEU024037.1,OEU…
GO:BP	organic acid metabolic process	GO:0006082	FALSE	3.35933e-07	6.47375	607	981	82	14622	OEU000012.1,OEU002957.1,OEU004131.1,OEU005392.1,OEU006114.1,OEU007444.1,OEU007521.3,OEU008266.1,OEU009281.1,OEU009661.1,OEU011087.1,OEU011500.1,OEU011621.1,OEU012495.1,OEU012530.1,OEU012531.1,OEU012718.1,OEU013123.1,OEU013756.1,OEU014115.1,OEU014411.1,OEU015867.1,OEU015994.1,OEU016867.2,OEU017471.1,OEU018241.1,OEU018714.2,OEU019309.1,OEU020077.1,OEU021891.1,OEU022208.1,OEU023653.1,OEU024037.1,OEU…
GO:BP	oxoacid metabolic process	GO:0043436	FALSE	3.35933e-07	6.47375	607	981	82	14622	OEU000012.1,OEU002957.1,OEU004131.1,OEU005392.1,OEU006114.1,OEU007444.1,OEU007521.3,OEU008266.1,OEU009281.1,OEU009661.1,OEU011087.1,OEU011500.1,OEU011621.1,OEU012495.1,OEU012530.1,OEU012531.1,OEU012718.1,OEU013123.1,OEU013756.1,OEU014115.1,OEU014411.1,OEU015867.1,OEU015994.1,OEU016867.2,OEU017471.1,OEU018241.1,OEU018714.2,OEU019309.1,OEU020077.1,OEU021891.1,OEU022208.1,OEU023653.1,OEU024037.1,OEU…
GO:BP	translational initiation	GO:0006413	TRUE	9.85061e-07	6.00654	40	981	16	14622	OEU004923.1,OEU007578.1,OEU007832.1,OEU012709.1,OEU015579.1,OEU016416.2,OEU018167.1,OEU030026.1,OEU036576.1,OEU037350.1,OEU037396.1,OEU039013.1,OEU040945.1,OEU041239.3,OEU041808.1,OEU063663.1
GO:BP	organic substance catabolic process	GO:1901575	FALSE	1.19616e-06	5.92221	666	981	86	14622	OEU001471.1,OEU001574.1,OEU001834.1,OEU001984.1,OEU002520.1,OEU003104.3,OEU003833.1,OEU005532.1,OEU005696.1,OEU006044.1,OEU006645.2,OEU006691.1,OEU006976.1,OEU008292.1,OEU009271.1,OEU009281.1,OEU009661.1,OEU010048.1,OEU010350.1,OEU011395.1,OEU011427.2,OEU012120.2,OEU015231.1,OEU015451.1,OEU015472.1,OEU015750.1,OEU015913.1,OEU017261.1,OEU017471.1,OEU017624.2,OEU017928.1,OEU017968.1,OEU018215.1,OEU…
GO:BP	macromolecule catabolic process	GO:0009057	FALSE	1.33915e-06	5.87317	370	981	57	14622	OEU001471.1,OEU001574.1,OEU001834.1,OEU001984.1,OEU002520.1,OEU003833.1,OEU005532.1,OEU005696.1,OEU006044.1,OEU006645.2,OEU006691.1,OEU008292.1,OEU009271.1,OEU010048.1,OEU010350.1,OEU011395.1,OEU011427.2,OEU012120.2,OEU015231.1,OEU015451.1,OEU015472.1,OEU015750.1,OEU015913.1,OEU017261.1,OEU017624.2,OEU017968.1,OEU018215.1,OEU018515.1,OEU019155.3,OEU019514.1,OEU020448.1,OEU021104.2,OEU022883.1,OEU…
GO:BP	catabolic process	GO:0009056	FALSE	2.52778e-06	5.59726	709	981	89	14622	OEU001471.1,OEU001574.1,OEU001834.1,OEU001984.1,OEU002520.1,OEU003104.3,OEU003833.1,OEU005532.1,OEU005696.1,OEU006044.1,OEU006645.2,OEU006691.1,OEU006976.1,OEU008292.1,OEU009271.1,OEU009281.1,OEU009661.1,OEU010048.1,OEU010350.1,OEU011395.1,OEU011427.2,OEU012120.2,OEU015231.1,OEU015451.1,OEU015472.1,OEU015750.1,OEU015913.1,OEU017261.1,OEU017471.1,OEU017624.2,OEU017928.1,OEU017968.1,OEU018215.1,OEU…
GO:BP	purine-containing compound metabolic process	GO:0072521	FALSE	2.69541e-06	5.56937	185	981	36	14622	OEU000414.1,OEU002199.1,OEU004320.2,OEU009988.1,OEU012718.1,OEU014404.1,OEU014581.1,OEU015554.3,OEU015867.1,OEU017392.1,OEU019426.1,OEU022283.1,OEU024584.1,OEU026584.1,OEU030840.1,OEU030849.1,OEU031966.1,OEU032250.1,OEU032849.1,OEU036290.2,OEU036497.1,OEU042381.1,OEU044531.1,OEU045214.1,OEU047573.1,OEU048560.2,OEU049636.1,OEU050874.1,OEU051976.1,OEU052133.1,OEU053274.1,OEU058433.1,OEU059510.2,OEU…
GO:BP	amide biosynthetic process	GO:0043604	FALSE	3.10837e-06	5.50747	712	981	89	14622	OEU001353.1,OEU001943.1,OEU003405.1,OEU003833.1,OEU004131.1,OEU004875.1,OEU004923.1,OEU006114.1,OEU006537.1,OEU007298.1,OEU007521.3,OEU007578.1,OEU007832.1,OEU008111.1,OEU008790.1,OEU009105.2,OEU010169.1,OEU010173.1,OEU010894.1,OEU012709.1,OEU012718.1,OEU014115.1,OEU015579.1,OEU015867.1,OEU016416.2,OEU016867.2,OEU018167.1,OEU020263.1,OEU022368.1,OEU022684.1,OEU023228.1,OEU023559.1,OEU025213.1,OEU…
GO:BP	nucleobase-containing small molecule metabolic process	GO:0055086	FALSE	5.08642e-06	5.29359	269	981	45	14622	OEU000414.1,OEU002199.1,OEU002957.1,OEU004320.2,OEU005611.1,OEU006976.1,OEU009988.1,OEU012718.1,OEU013123.1,OEU014197.1,OEU014404.1,OEU014581.1,OEU015554.3,OEU015867.1,OEU017392.1,OEU019426.1,OEU022283.1,OEU023513.1,OEU024584.1,OEU026584.1,OEU030840.1,OEU030849.1,OEU031966.1,OEU032250.1,OEU032849.1,OEU034043.1,OEU036290.2,OEU036497.1,OEU042381.1,OEU044531.1,OEU045214.1,OEU047573.1,OEU048560.2,OEU…
GO:BP	purine-containing compound biosynthetic process	GO:0072522	FALSE	1.09902e-05	4.95899	121	981	27	14622	OEU004320.2,OEU009988.1,OEU012718.1,OEU014404.1,OEU014581.1,OEU015867.1,OEU017392.1,OEU019426.1,OEU022283.1,OEU024584.1,OEU030849.1,OEU031966.1,OEU032250.1,OEU036290.2,OEU036497.1,OEU044531.1,OEU045214.1,OEU047573.1,OEU050874.1,OEU051976.1,OEU052133.1,OEU053274.1,OEU058433.1,OEU059510.2,OEU059576.4,OEU061114.2,OEU064206.1
GO:BP	organonitrogen compound metabolic process	GO:1901564	FALSE	1.63743e-05	4.78584	4808	981	401	14622	OEU000012.1,OEU000115.1,OEU000414.1,OEU000777.1,OEU000782.1,OEU000903.1,OEU001319.1,OEU001353.1,OEU001471.1,OEU001574.1,OEU001632.2,OEU001803.1,OEU001834.1,OEU001943.1,OEU001984.1,OEU001991.2,OEU002199.1,OEU002250.1,OEU002251.1,OEU002296.1,OEU002492.3,OEU002520.1,OEU002688.1,OEU002930.1,OEU002957.1,OEU003405.1,OEU003425.1,OEU003650.1,OEU003833.1,OEU004131.1,OEU004164.1,OEU004320.2,OEU004773.1,OEU…
GO:BP	peptide metabolic process	GO:0006518	FALSE	3.1871e-05	4.4966	703	981	85	14622	OEU001353.1,OEU001943.1,OEU003405.1,OEU003833.1,OEU004131.1,OEU004875.1,OEU004923.1,OEU006114.1,OEU006537.1,OEU007298.1,OEU007521.3,OEU007578.1,OEU007832.1,OEU008111.1,OEU008790.1,OEU009105.2,OEU009576.1,OEU010169.1,OEU010173.1,OEU010894.1,OEU012709.1,OEU014115.1,OEU015579.1,OEU016416.2,OEU016867.2,OEU018167.1,OEU020263.1,OEU022368.1,OEU022684.1,OEU023228.1,OEU023559.1,OEU025213.1,OEU025734.3,OEU…
GO:BP	translation	GO:0006412	FALSE	3.94721e-05	4.40371	673	981	82	14622	OEU001353.1,OEU001943.1,OEU003405.1,OEU003833.1,OEU004131.1,OEU004875.1,OEU004923.1,OEU006114.1,OEU006537.1,OEU007298.1,OEU007521.3,OEU007578.1,OEU007832.1,OEU008111.1,OEU008790.1,OEU009105.2,OEU010169.1,OEU010173.1,OEU010894.1,OEU012709.1,OEU014115.1,OEU015579.1,OEU016416.2,OEU016867.2,OEU018167.1,OEU020263.1,OEU022368.1,OEU022684.1,OEU023228.1,OEU023559.1,OEU025213.1,OEU025734.3,OEU026186.1,OEU…
GO:BP	purine nucleotide metabolic process	GO:0006163	FALSE	5.67016e-05	4.2464	172	981	32	14622	OEU000414.1,OEU002199.1,OEU004320.2,OEU009988.1,OEU012718.1,OEU014404.1,OEU014581.1,OEU015554.3,OEU015867.1,OEU017392.1,OEU019426.1,OEU024584.1,OEU026584.1,OEU030840.1,OEU031966.1,OEU032250.1,OEU032849.1,OEU036290.2,OEU036497.1,OEU042381.1,OEU044531.1,OEU047573.1,OEU048560.2,OEU049636.1,OEU051976.1,OEU052133.1,OEU053274.1,OEU058433.1,OEU059510.2,OEU059576.4,OEU061114.2,OEU064206.1
GO:BP	peptide biosynthetic process	GO:0043043	FALSE	6.58667e-05	4.18133	681	981	82	14622	OEU001353.1,OEU001943.1,OEU003405.1,OEU003833.1,OEU004131.1,OEU004875.1,OEU004923.1,OEU006114.1,OEU006537.1,OEU007298.1,OEU007521.3,OEU007578.1,OEU007832.1,OEU008111.1,OEU008790.1,OEU009105.2,OEU010169.1,OEU010173.1,OEU010894.1,OEU012709.1,OEU014115.1,OEU015579.1,OEU016416.2,OEU016867.2,OEU018167.1,OEU020263.1,OEU022368.1,OEU022684.1,OEU023228.1,OEU023559.1,OEU025213.1,OEU025734.3,OEU026186.1,OEU…
GO:BP	purine nucleotide biosynthetic process	GO:0006164	FALSE	0.000290747	3.53648	108	981	23	14622	OEU004320.2,OEU009988.1,OEU012718.1,OEU014404.1,OEU014581.1,OEU015867.1,OEU017392.1,OEU019426.1,OEU024584.1,OEU031966.1,OEU032250.1,OEU036290.2,OEU036497.1,OEU044531.1,OEU047573.1,OEU051976.1,OEU052133.1,OEU053274.1,OEU058433.1,OEU059510.2,OEU059576.4,OEU061114.2,OEU064206.1
GO:BP	nucleoside phosphate metabolic process	GO:0006753	FALSE	0.000327531	3.48475	222	981	36	14622	OEU000414.1,OEU002199.1,OEU004320.2,OEU005611.1,OEU009988.1,OEU012718.1,OEU014197.1,OEU014404.1,OEU014581.1,OEU015554.3,OEU015867.1,OEU017392.1,OEU019426.1,OEU024584.1,OEU026584.1,OEU030840.1,OEU031966.1,OEU032250.1,OEU032849.1,OEU036290.2,OEU036497.1,OEU042381.1,OEU044531.1,OEU047573.1,OEU048560.2,OEU049636.1,OEU051976.1,OEU052133.1,OEU053274.1,OEU055238.1,OEU055605.2,OEU058433.1,OEU059510.2,OEU…
GO:BP	nucleotide metabolic process	GO:0009117	FALSE	0.000379913	3.42032	214	981	35	14622	OEU000414.1,OEU002199.1,OEU004320.2,OEU005611.1,OEU009988.1,OEU012718.1,OEU014197.1,OEU014404.1,OEU014581.1,OEU015554.3,OEU015867.1,OEU017392.1,OEU019426.1,OEU024584.1,OEU026584.1,OEU030840.1,OEU031966.1,OEU032250.1,OEU032849.1,OEU036290.2,OEU036497.1,OEU042381.1,OEU044531.1,OEU047573.1,OEU048560.2,OEU049636.1,OEU051976.1,OEU052133.1,OEU053274.1,OEU055605.2,OEU058433.1,OEU059510.2,OEU059576.4,OEU…
GO:BP	pyridine nucleotide biosynthetic process	GO:0019363	FALSE	0.00181471	2.74119	21	981	9	14622	OEU009988.1,OEU014197.1,OEU019426.1,OEU024584.1,OEU031966.1,OEU032250.1,OEU036497.1,OEU051976.1,OEU059576.4
GO:BP	organophosphate metabolic process	GO:0019637	FALSE	0.00216878	2.66379	437	981	55	14622	OEU000414.1,OEU002199.1,OEU004214.1,OEU004320.2,OEU005611.1,OEU005708.1,OEU009988.1,OEU011823.1,OEU012718.1,OEU013840.1,OEU014197.1,OEU014404.1,OEU014581.1,OEU015554.3,OEU015867.1,OEU016816.1,OEU017392.1,OEU018241.1,OEU018801.1,OEU019426.1,OEU021156.1,OEU021891.1,OEU022146.1,OEU024584.1,OEU026584.1,OEU030840.1,OEU031966.1,OEU032250.1,OEU032849.1,OEU036290.2,OEU036497.1,OEU042381.1,OEU042531.1,OEU…
GO:BP	nucleoside phosphate biosynthetic process	GO:1901293	FALSE	0.00259191	2.58638	148	981	26	14622	OEU004320.2,OEU005611.1,OEU009988.1,OEU012718.1,OEU014197.1,OEU014404.1,OEU014581.1,OEU015867.1,OEU017392.1,OEU019426.1,OEU024584.1,OEU031966.1,OEU032250.1,OEU036290.2,OEU036497.1,OEU044531.1,OEU047573.1,OEU051976.1,OEU052133.1,OEU053274.1,OEU055605.2,OEU058433.1,OEU059510.2,OEU059576.4,OEU061114.2,OEU064206.1
GO:BP	nucleotide biosynthetic process	GO:0009165	FALSE	0.00259191	2.58638	148	981	26	14622	OEU004320.2,OEU005611.1,OEU009988.1,OEU012718.1,OEU014197.1,OEU014404.1,OEU014581.1,OEU015867.1,OEU017392.1,OEU019426.1,OEU024584.1,OEU031966.1,OEU032250.1,OEU036290.2,OEU036497.1,OEU044531.1,OEU047573.1,OEU051976.1,OEU052133.1,OEU053274.1,OEU055605.2,OEU058433.1,OEU059510.2,OEU059576.4,OEU061114.2,OEU064206.1
GO:BP	monocarboxylic acid metabolic process	GO:0032787	FALSE	0.00308023	2.51142	234	981	35	14622	OEU007444.1,OEU008266.1,OEU009281.1,OEU009661.1,OEU012718.1,OEU015867.1,OEU018241.1,OEU018714.2,OEU019309.1,OEU021891.1,OEU024037.1,OEU024472.1,OEU024555.1,OEU027146.1,OEU028727.1,OEU029027.3,OEU029861.1,OEU030756.1,OEU034980.1,OEU035766.1,OEU037126.1,OEU038764.2,OEU040557.1,OEU040754.1,OEU040801.1,OEU042531.1,OEU044531.1,OEU048150.1,OEU051880.1,OEU053274.1,OEU056565.1,OEU058433.1,OEU060908.1,OEU…
GO:BP	NAD biosynthetic process	GO:0009435	FALSE	0.00348665	2.45759	13	981	7	14622	OEU009988.1,OEU019426.1,OEU024584.1,OEU031966.1,OEU032250.1,OEU036497.1,OEU059576.4
GO:BP	pyruvate metabolic process	GO:0006090	FALSE	0.00427576	2.36899	100	981	20	14622	OEU009281.1,OEU009661.1,OEU012718.1,OEU015867.1,OEU018241.1,OEU018714.2,OEU021891.1,OEU029861.1,OEU034980.1,OEU035766.1,OEU037126.1,OEU040557.1,OEU040754.1,OEU042531.1,OEU044531.1,OEU051880.1,OEU053274.1,OEU058433.1,OEU060908.1,OEU061114.2
GO:BP	nicotinamide nucleotide biosynthetic process	GO:0019359	FALSE	0.00462238	2.33513	18	981	8	14622	OEU009988.1,OEU019426.1,OEU024584.1,OEU031966.1,OEU032250.1,OEU036497.1,OEU051976.1,OEU059576.4
GO:BP	proteolysis involved in protein catabolic process	GO:0051603	FALSE	0.00652302	2.18555	242	981	35	14622	OEU001574.1,OEU001834.1,OEU001984.1,OEU002520.1,OEU005532.1,OEU005696.1,OEU006645.2,OEU008292.1,OEU009271.1,OEU010048.1,OEU011427.2,OEU015472.1,OEU015750.1,OEU017624.2,OEU017968.1,OEU018215.1,OEU019155.3,OEU020448.1,OEU021104.2,OEU023021.1,OEU023293.3,OEU023907.2,OEU030933.1,OEU034166.3,OEU036418.1,OEU036948.2,OEU040415.1,OEU043725.1,OEU046630.1,OEU050370.2,OEU053065.1,OEU059102.1,OEU060083.1,OEU…
GO:BP	NAD metabolic process	GO:0019674	FALSE	0.0075152	2.12406	19	981	8	14622	OEU009988.1,OEU019426.1,OEU024584.1,OEU031966.1,OEU032250.1,OEU036497.1,OEU051976.1,OEU059576.4
GO:BP	purine ribonucleotide metabolic process	GO:0009150	FALSE	0.0130575	1.88414	125	981	22	14622	OEU000414.1,OEU002199.1,OEU004320.2,OEU012718.1,OEU014404.1,OEU014581.1,OEU015554.3,OEU015867.1,OEU017392.1,OEU026584.1,OEU030840.1,OEU036290.2,OEU044531.1,OEU047573.1,OEU048560.2,OEU049636.1,OEU052133.1,OEU053274.1,OEU058433.1,OEU059510.2,OEU061114.2,OEU064206.1
GO:BP	ribose phosphate metabolic process	GO:0019693	FALSE	0.0131117	1.88234	134	981	23	14622	OEU000414.1,OEU002199.1,OEU004320.2,OEU005611.1,OEU012718.1,OEU014404.1,OEU014581.1,OEU015554.3,OEU015867.1,OEU017392.1,OEU026584.1,OEU030840.1,OEU036290.2,OEU044531.1,OEU047573.1,OEU048560.2,OEU049636.1,OEU052133.1,OEU053274.1,OEU058433.1,OEU059510.2,OEU061114.2,OEU064206.1
GO:BP	ribonucleotide metabolic process	GO:0009259	FALSE	0.0131117	1.88234	134	981	23	14622	OEU000414.1,OEU002199.1,OEU004320.2,OEU005611.1,OEU012718.1,OEU014404.1,OEU014581.1,OEU015554.3,OEU015867.1,OEU017392.1,OEU026584.1,OEU030840.1,OEU036290.2,OEU044531.1,OEU047573.1,OEU048560.2,OEU049636.1,OEU052133.1,OEU053274.1,OEU058433.1,OEU059510.2,OEU061114.2,OEU064206.1
GO:BP	sulfur compound biosynthetic process	GO:0044272	TRUE	0.016925	1.77147	84	981	17	14622	OEU000087.1,OEU002957.1,OEU011621.1,OEU012718.1,OEU013756.1,OEU015867.1,OEU020077.1,OEU029527.5,OEU032443.1,OEU044531.1,OEU044652.1,OEU049350.2,OEU050327.2,OEU051220.1,OEU053274.1,OEU058433.1,OEU061114.2
GO:BP	ubiquitin-dependent protein catabolic process	GO:0006511	FALSE	0.0193513	1.71329	214	981	31	14622	OEU001574.1,OEU001834.1,OEU001984.1,OEU002520.1,OEU005532.1,OEU005696.1,OEU006645.2,OEU008292.1,OEU009271.1,OEU010048.1,OEU011427.2,OEU015472.1,OEU015750.1,OEU017624.2,OEU017968.1,OEU018215.1,OEU019155.3,OEU020448.1,OEU021104.2,OEU023021.1,OEU023293.3,OEU023907.2,OEU030933.1,OEU034166.3,OEU036418.1,OEU040415.1,OEU043725.1,OEU046630.1,OEU050370.2,OEU060083.1,OEU060533.1
GO:BP	modification-dependent macromolecule catabolic process	GO:0043632	FALSE	0.0193513	1.71329	214	981	31	14622	OEU001574.1,OEU001834.1,OEU001984.1,OEU002520.1,OEU005532.1,OEU005696.1,OEU006645.2,OEU008292.1,OEU009271.1,OEU010048.1,OEU011427.2,OEU015472.1,OEU015750.1,OEU017624.2,OEU017968.1,OEU018215.1,OEU019155.3,OEU020448.1,OEU021104.2,OEU023021.1,OEU023293.3,OEU023907.2,OEU030933.1,OEU034166.3,OEU036418.1,OEU040415.1,OEU043725.1,OEU046630.1,OEU050370.2,OEU060083.1,OEU060533.1
GO:BP	modification-dependent protein catabolic process	GO:0019941	FALSE	0.0193513	1.71329	214	981	31	14622	OEU001574.1,OEU001834.1,OEU001984.1,OEU002520.1,OEU005532.1,OEU005696.1,OEU006645.2,OEU008292.1,OEU009271.1,OEU010048.1,OEU011427.2,OEU015472.1,OEU015750.1,OEU017624.2,OEU017968.1,OEU018215.1,OEU019155.3,OEU020448.1,OEU021104.2,OEU023021.1,OEU023293.3,OEU023907.2,OEU030933.1,OEU034166.3,OEU036418.1,OEU040415.1,OEU043725.1,OEU046630.1,OEU050370.2,OEU060083.1,OEU060533.1
GO:BP	amino acid activation	GO:0043038	FALSE	0.0240282	1.61928	78	981	16	14622	OEU004131.1,OEU006114.1,OEU007521.3,OEU014115.1,OEU015994.1,OEU016867.2,OEU026467.1,OEU028987.2,OEU033106.1,OEU038081.1,OEU041647.1,OEU046641.1,OEU054157.1,OEU054996.3,OEU055765.1,OEU057294.1
GO:BP	tRNA aminoacylation	GO:0043039	TRUE	0.0240282	1.61928	78	981	16	14622	OEU004131.1,OEU006114.1,OEU007521.3,OEU014115.1,OEU015994.1,OEU016867.2,OEU026467.1,OEU028987.2,OEU033106.1,OEU038081.1,OEU041647.1,OEU046641.1,OEU054157.1,OEU054996.3,OEU055765.1,OEU057294.1
GO:BP	pyridine nucleotide metabolic process	GO:0019362	FALSE	0.0277623	1.55654	41	981	11	14622	OEU009988.1,OEU014197.1,OEU019426.1,OEU024584.1,OEU031966.1,OEU032250.1,OEU032849.1,OEU036497.1,OEU042381.1,OEU051976.1,OEU059576.4
GO:BP	ATP metabolic process	GO:0046034	FALSE	0.0315488	1.50102	56	981	13	14622	OEU004320.2,OEU014404.1,OEU014581.1,OEU015554.3,OEU017392.1,OEU030840.1,OEU036290.2,OEU047573.1,OEU048560.2,OEU049636.1,OEU052133.1,OEU059510.2,OEU064206.1
GO:CC	cytoplasm	GO:0005737	TRUE	9.561e-13	12.0195	940	315	126	4354	OEU000099.1,OEU000132.1,OEU001157.1,OEU003104.3,OEU004131.1,OEU004320.2,OEU004418.1,OEU005876.1,OEU007301.5,OEU007521.3,OEU007674.1,OEU007684.2,OEU007743.2,OEU008111.1,OEU008266.1,OEU009271.1,OEU009510.1,OEU009988.1,OEU010169.1,OEU010987.1,OEU010998.1,OEU011221.1,OEU011395.1,OEU011630.1,OEU011909.1,OEU012120.2,OEU012295.1,OEU013137.1,OEU013200.1,OEU013460.1,OEU013504.1,OEU013840.1,OEU014115.1,OEU…
GO:CC	mitochondrial membrane	GO:0031966	FALSE	1.1473e-06	5.94032	98	315	25	4354	OEU004320.2,OEU007684.2,OEU009510.1,OEU010998.1,OEU011221.1,OEU011630.1,OEU014384.2,OEU015668.1,OEU015669.1,OEU017358.1,OEU017392.1,OEU018737.2,OEU028370.1,OEU030075.1,OEU031576.1,OEU033466.1,OEU033746.1,OEU036290.2,OEU042155.1,OEU044957.1,OEU050310.1,OEU052133.1,OEU054512.1,OEU059510.2,OEU064206.1
GO:CC	organelle inner membrane	GO:0019866	FALSE	1.20332e-06	5.91962	78	315	22	4354	OEU004320.2,OEU007684.2,OEU009510.1,OEU010998.1,OEU011630.1,OEU015668.1,OEU015669.1,OEU017358.1,OEU017392.1,OEU018737.2,OEU028370.1,OEU030075.1,OEU031576.1,OEU033466.1,OEU033746.1,OEU036290.2,OEU044957.1,OEU050310.1,OEU052133.1,OEU054512.1,OEU059510.2,OEU064206.1
GO:CC	mitochondrial inner membrane	GO:0005743	FALSE	1.20332e-06	5.91962	78	315	22	4354	OEU004320.2,OEU007684.2,OEU009510.1,OEU010998.1,OEU011630.1,OEU015668.1,OEU015669.1,OEU017358.1,OEU017392.1,OEU018737.2,OEU028370.1,OEU030075.1,OEU031576.1,OEU033466.1,OEU033746.1,OEU036290.2,OEU044957.1,OEU050310.1,OEU052133.1,OEU054512.1,OEU059510.2,OEU064206.1
GO:CC	mitochondrial envelope	GO:0005740	FALSE	2.75496e-06	5.55988	102	315	25	4354	OEU004320.2,OEU007684.2,OEU009510.1,OEU010998.1,OEU011221.1,OEU011630.1,OEU014384.2,OEU015668.1,OEU015669.1,OEU017358.1,OEU017392.1,OEU018737.2,OEU028370.1,OEU030075.1,OEU031576.1,OEU033466.1,OEU033746.1,OEU036290.2,OEU042155.1,OEU044957.1,OEU050310.1,OEU052133.1,OEU054512.1,OEU059510.2,OEU064206.1
GO:CC	mitochondrion	GO:0005739	FALSE	0.000108124	3.96608	138	315	27	4354	OEU004320.2,OEU007684.2,OEU009510.1,OEU010998.1,OEU011221.1,OEU011630.1,OEU014384.2,OEU015668.1,OEU015669.1,OEU017358.1,OEU017392.1,OEU017419.1,OEU018737.2,OEU021391.2,OEU028370.1,OEU030075.1,OEU031576.1,OEU033466.1,OEU033746.1,OEU036290.2,OEU042155.1,OEU044957.1,OEU050310.1,OEU052133.1,OEU054512.1,OEU059510.2,OEU064206.1
GO:CC	organelle envelope	GO:0031967	FALSE	0.00120206	2.92007	147	315	26	4354	OEU004320.2,OEU007684.2,OEU009510.1,OEU010998.1,OEU011221.1,OEU011630.1,OEU014384.2,OEU015668.1,OEU015669.1,OEU017358.1,OEU017392.1,OEU018737.2,OEU028370.1,OEU030075.1,OEU031576.1,OEU033466.1,OEU033746.1,OEU036290.2,OEU041666.1,OEU042155.1,OEU044957.1,OEU050310.1,OEU052133.1,OEU054512.1,OEU059510.2,OEU064206.1
GO:CC	envelope	GO:0031975	FALSE	0.00120206	2.92007	147	315	26	4354	OEU004320.2,OEU007684.2,OEU009510.1,OEU010998.1,OEU011221.1,OEU011630.1,OEU014384.2,OEU015668.1,OEU015669.1,OEU017358.1,OEU017392.1,OEU018737.2,OEU028370.1,OEU030075.1,OEU031576.1,OEU033466.1,OEU033746.1,OEU036290.2,OEU041666.1,OEU042155.1,OEU044957.1,OEU050310.1,OEU052133.1,OEU054512.1,OEU059510.2,OEU064206.1
GO:CC	inner mitochondrial membrane protein complex	GO:0098800	FALSE	0.00166023	2.77983	54	315	14	4354	OEU004320.2,OEU011630.1,OEU017358.1,OEU017392.1,OEU018737.2,OEU030075.1,OEU031576.1,OEU033466.1,OEU033746.1,OEU036290.2,OEU044957.1,OEU052133.1,OEU059510.2,OEU064206.1
GO:CC	mitochondrial protein-containing complex	GO:0098798	FALSE	0.0105188	1.97804	63	315	14	4354	OEU004320.2,OEU011630.1,OEU017358.1,OEU017392.1,OEU018737.2,OEU030075.1,OEU031576.1,OEU033466.1,OEU033746.1,OEU036290.2,OEU044957.1,OEU052133.1,OEU059510.2,OEU064206.1
GO:CC	proteasome core complex, alpha-subunit complex	GO:0019773	TRUE	0.0321962	1.4922	10	315	5	4354	OEU006645.2,OEU015472.1,OEU018215.1,OEU023021.1,OEU043725.1

## Sheet: endocarp_6clusters_GC3
Table S7I. Functional enrichment analysis for the fruit GC3 genes of the CHO/KO 6-cluster analysis.The GO terms are classified according to Molecular Function (MF), Biological Process (BP), and Cellular Component (CC).
source	term_name	term_id	highlighted	adjusted_p_value	negative_log10_of_adjusted_p_value	term_size	query_size	intersection_size	effective_domain_size	intersections
GO:MF	acyltransferase activity	GO:0016746	TRUE	0.0154805	1.81021	703	1659	84	21232	OEU000114.1,OEU000294.1,OEU002063.1,OEU002282.1,OEU003654.1,OEU005729.1,OEU006208.1,OEU006900.3,OEU007133.1,OEU007428.1,OEU007698.1,OEU007818.1,OEU007861.1,OEU010097.3,OEU013090.1,OEU014324.1,OEU015268.1,OEU016822.1,OEU017157.1,OEU017441.1,OEU018250.1,OEU018900.1,OEU019896.1,OEU021090.2,OEU022348.1,OEU022554.3,OEU022741.1,OEU024688.1,OEU024927.1,OEU024996.1,OEU025037.1,OEU025348.1,OEU025685.1,OEU…
GO:MF	intramolecular oxidoreductase activity, transposing S-S bonds	GO:0016864	FALSE	0.0187542	1.7269	11	1659	6	21232	OEU002869.1,OEU010999.1,OEU028237.2,OEU037851.1,OEU054513.2,OEU059445.1
GO:MF	protein disulfide isomerase activity	GO:0003756	TRUE	0.0187542	1.7269	11	1659	6	21232	OEU002869.1,OEU010999.1,OEU028237.2,OEU037851.1,OEU054513.2,OEU059445.1
GO:MF	DNA demethylase activity	GO:0035514	TRUE	0.0336712	1.47274	8	1659	5	21232	OEU027978.3,OEU037536.1,OEU040537.2,OEU040540.1,OEU059852.1
GO:MF	demethylase activity	GO:0032451	FALSE	0.0409728	1.3875	22	1659	8	21232	OEU027978.3,OEU037060.1,OEU037536.1,OEU037886.1,OEU040537.2,OEU040540.1,OEU044077.1,OEU059852.1
GO:BP	organic hydroxy compound biosynthetic process	GO:1901617	TRUE	0.00253628	2.5958	46	1136	14	14622	OEU000377.2,OEU001051.1,OEU009379.1,OEU010481.1,OEU013433.3,OEU014316.1,OEU014317.1,OEU042973.1,OEU048562.1,OEU049272.2,OEU053658.1,OEU056586.1,OEU059095.1,OEU063950.2
GO:BP	chromatin organization	GO:0006325	TRUE	0.00595462	2.22515	120	1136	24	14622	OEU000758.1,OEU002964.1,OEU005486.1,OEU009789.1,OEU009821.1,OEU010085.1,OEU011114.2,OEU013260.3,OEU013469.1,OEU014355.1,OEU014356.1,OEU018701.1,OEU020726.1,OEU021605.1,OEU026198.1,OEU031139.1,OEU038024.1,OEU041438.3,OEU046177.1,OEU047434.1,OEU048234.1,OEU053572.1,OEU062633.1,OEU064142.1
GO:BP	branched-chain amino acid metabolic process	GO:0009081	TRUE	0.0116552	1.93348	18	1136	8	14622	OEU005003.1,OEU013350.1,OEU022336.1,OEU034725.1,OEU053854.1,OEU055805.1,OEU061536.1,OEU061810.1
GO:BP	RNA-mediated gene silencing	GO:0031047	TRUE	0.0163437	1.78665	29	1136	10	14622	OEU009789.1,OEU010085.1,OEU011114.2,OEU018701.1,OEU021605.1,OEU032230.1,OEU032236.1,OEU034401.1,OEU048234.1,OEU064142.1
GO:CC	intracellular membrane-bounded organelle	GO:0043231	TRUE	0.00296746	2.52762	1375	344	143	4354	OEU000598.1,OEU000641.1,OEU001254.1,OEU001258.1,OEU001279.2,OEU001489.1,OEU001821.1,OEU001890.1,OEU001995.1,OEU002508.1,OEU002964.1,OEU004097.1,OEU004544.1,OEU004786.1,OEU004824.1,OEU005006.1,OEU005644.2,OEU006113.1,OEU007403.1,OEU007472.1,OEU007522.3,OEU008022.1,OEU008104.2,OEU008379.1,OEU008405.4,OEU009754.3,OEU009821.1,OEU010161.1,OEU010762.1,OEU011001.1,OEU012325.1,OEU012389.1,OEU013159.1,OEU…
GO:CC	membrane-bounded organelle	GO:0043227	FALSE	0.00296746	2.52762	1375	344	143	4354	OEU000598.1,OEU000641.1,OEU001254.1,OEU001258.1,OEU001279.2,OEU001489.1,OEU001821.1,OEU001890.1,OEU001995.1,OEU002508.1,OEU002964.1,OEU004097.1,OEU004544.1,OEU004786.1,OEU004824.1,OEU005006.1,OEU005644.2,OEU006113.1,OEU007403.1,OEU007472.1,OEU007522.3,OEU008022.1,OEU008104.2,OEU008379.1,OEU008405.4,OEU009754.3,OEU009821.1,OEU010161.1,OEU010762.1,OEU011001.1,OEU012325.1,OEU012389.1,OEU013159.1,OEU…
GO:CC	monolayer-surrounded lipid storage body	GO:0012511	TRUE	0.00368105	2.43403	10	344	6	4354	OEU006088.1,OEU016163.1,OEU021666.1,OEU024712.1,OEU038822.1,OEU063474.1
GO:CC	microtubule	GO:0005874	TRUE	0.00524593	2.28018	68	344	16	4354	OEU002455.1,OEU009527.1,OEU010292.1,OEU014180.1,OEU015870.1,OEU021377.1,OEU021378.1,OEU025306.1,OEU040246.1,OEU041311.1,OEU042108.1,OEU042921.1,OEU046276.1,OEU046757.2,OEU061958.1,OEU062601.1
GO:CC	supramolecular polymer	GO:0099081	FALSE	0.00524593	2.28018	68	344	16	4354	OEU002455.1,OEU009527.1,OEU010292.1,OEU014180.1,OEU015870.1,OEU021377.1,OEU021378.1,OEU025306.1,OEU040246.1,OEU041311.1,OEU042108.1,OEU042921.1,OEU046276.1,OEU046757.2,OEU061958.1,OEU062601.1
GO:CC	supramolecular fiber	GO:0099512	FALSE	0.00524593	2.28018	68	344	16	4354	OEU002455.1,OEU009527.1,OEU010292.1,OEU014180.1,OEU015870.1,OEU021377.1,OEU021378.1,OEU025306.1,OEU040246.1,OEU041311.1,OEU042108.1,OEU042921.1,OEU046276.1,OEU046757.2,OEU061958.1,OEU062601.1
GO:CC	polymeric cytoskeletal fiber	GO:0099513	FALSE	0.00524593	2.28018	68	344	16	4354	OEU002455.1,OEU009527.1,OEU010292.1,OEU014180.1,OEU015870.1,OEU021377.1,OEU021378.1,OEU025306.1,OEU040246.1,OEU041311.1,OEU042108.1,OEU042921.1,OEU046276.1,OEU046757.2,OEU061958.1,OEU062601.1
GO:CC	supramolecular complex	GO:0099080	FALSE	0.0295059	1.53009	78	344	16	4354	OEU002455.1,OEU009527.1,OEU010292.1,OEU014180.1,OEU015870.1,OEU021377.1,OEU021378.1,OEU025306.1,OEU040246.1,OEU041311.1,OEU042108.1,OEU042921.1,OEU046276.1,OEU046757.2,OEU061958.1,OEU062601.1
GO:CC	endoplasmic reticulum	GO:0005783	FALSE	0.0366704	1.43568	137	344	23	4354	OEU001258.1,OEU005006.1,OEU011001.1,OEU012325.1,OEU012389.1,OEU013214.1,OEU013834.1,OEU024471.1,OEU024927.1,OEU030978.1,OEU031301.1,OEU032561.1,OEU032888.1,OEU035471.1,OEU038208.1,OEU039509.1,OEU051888.1,OEU051922.1,OEU052208.1,OEU055687.2,OEU060106.1,OEU063565.1,OEU064816.3

## Sheet: endocarp_6clusters_GC4
Table S7J. Functional enrichment analysis for the fruit GC4 genes of the CHO/KO 6-cluster analysis.The GO terms are classified according to Molecular Function (MF), Biological Process (BP), and Cellular Component (CC).
source	term_name	term_id	highlighted	adjusted_p_value	negative_log10_of_adjusted_p_value	term_size	query_size	intersection_size	effective_domain_size	intersections
GO:MF	protein kinase activity	GO:0004672	TRUE	0.000227052	3.64387	1661	707	92	21232	OEU000825.1,OEU001225.1,OEU001588.1,OEU001726.1,OEU001956.4,OEU002944.1,OEU002974.1,OEU004874.1,OEU005843.1,OEU006057.1,OEU006908.1,OEU008137.1,OEU008769.1,OEU010091.1,OEU011903.2,OEU013254.2,OEU013607.1,OEU013719.2,OEU015175.2,OEU015997.2,OEU016659.2,OEU017107.3,OEU018731.1,OEU019016.1,OEU021841.1,OEU023426.1,OEU024069.1,OEU025304.1,OEU025367.1,OEU026740.1,OEU026918.1,OEU028542.1,OEU028786.1,OEU…
GO:MF	kinase activity	GO:0016301	FALSE	0.00236467	2.62623	1905	707	98	21232	OEU000825.1,OEU001225.1,OEU001518.3,OEU001588.1,OEU001726.1,OEU001956.4,OEU002944.1,OEU002974.1,OEU004874.1,OEU005843.1,OEU006057.1,OEU006908.1,OEU008137.1,OEU008769.1,OEU010091.1,OEU011903.2,OEU013254.2,OEU013607.1,OEU013647.1,OEU013719.2,OEU015175.2,OEU015997.2,OEU016659.2,OEU017107.3,OEU018731.1,OEU019016.1,OEU021841.1,OEU023426.1,OEU024069.1,OEU025304.1,OEU025367.1,OEU026740.1,OEU026918.1,OEU…
GO:MF	ATP binding	GO:0005524	TRUE	0.00522042	2.28229	2755	707	130	21232	OEU000825.1,OEU001518.3,OEU001588.1,OEU001726.1,OEU001956.4,OEU002944.1,OEU002974.1,OEU003690.1,OEU004874.1,OEU005771.1,OEU005843.1,OEU006057.1,OEU006965.1,OEU008137.1,OEU008821.2,OEU010091.1,OEU010265.1,OEU010585.1,OEU010606.1,OEU011903.2,OEU012115.1,OEU012388.2,OEU013254.2,OEU013437.1,OEU013607.1,OEU013647.1,OEU013719.2,OEU014321.1,OEU014855.1,OEU015175.2,OEU015997.2,OEU016659.2,OEU017107.3,OEU…
GO:MF	transferase activity, transferring phosphorus-containing groups	GO:0016772	FALSE	0.00558543	2.25294	2146	707	106	21232	OEU000825.1,OEU001225.1,OEU001518.3,OEU001588.1,OEU001726.1,OEU001956.4,OEU002058.2,OEU002944.1,OEU002974.1,OEU004874.1,OEU005843.1,OEU006057.1,OEU006908.1,OEU008137.1,OEU008769.1,OEU010091.1,OEU010606.1,OEU011903.2,OEU013254.2,OEU013607.1,OEU013647.1,OEU013719.2,OEU015175.2,OEU015997.2,OEU016355.1,OEU016659.2,OEU017107.3,OEU018731.1,OEU019016.1,OEU019307.1,OEU021841.1,OEU023426.1,OEU024069.1,OEU…
GO:MF	phosphotransferase activity, alcohol group as acceptor	GO:0016773	FALSE	0.00594046	2.22618	1825	707	93	21232	OEU000825.1,OEU001225.1,OEU001588.1,OEU001726.1,OEU001956.4,OEU002944.1,OEU002974.1,OEU004874.1,OEU005843.1,OEU006057.1,OEU006908.1,OEU008137.1,OEU008769.1,OEU010091.1,OEU011903.2,OEU013254.2,OEU013607.1,OEU013719.2,OEU015175.2,OEU015997.2,OEU016659.2,OEU017107.3,OEU018731.1,OEU019016.1,OEU021841.1,OEU023426.1,OEU024069.1,OEU025304.1,OEU025367.1,OEU026740.1,OEU026918.1,OEU028542.1,OEU028786.1,OEU…
GO:MF	adenyl ribonucleotide binding	GO:0032559	FALSE	0.00623548	2.20513	3052	707	141	21232	OEU000825.1,OEU001181.2,OEU001518.3,OEU001588.1,OEU001726.1,OEU001956.4,OEU002944.1,OEU002974.1,OEU003690.1,OEU004874.1,OEU005771.1,OEU005843.1,OEU006057.1,OEU006965.1,OEU008137.1,OEU008821.2,OEU010091.1,OEU010265.1,OEU010585.1,OEU010606.1,OEU011903.2,OEU012115.1,OEU012388.2,OEU013254.2,OEU013437.1,OEU013607.1,OEU013647.1,OEU013719.2,OEU014321.1,OEU014855.1,OEU015175.2,OEU015997.2,OEU016659.2,OEU…
GO:MF	adenyl nucleotide binding	GO:0030554	FALSE	0.00657797	2.18191	3213	707	147	21232	OEU000825.1,OEU001181.2,OEU001518.3,OEU001588.1,OEU001726.1,OEU001956.4,OEU002944.1,OEU002974.1,OEU003690.1,OEU004874.1,OEU005702.1,OEU005771.1,OEU005843.1,OEU006057.1,OEU006965.1,OEU008137.1,OEU008623.1,OEU008821.2,OEU009739.1,OEU010091.1,OEU010265.1,OEU010585.1,OEU010606.1,OEU011903.2,OEU012115.1,OEU012388.2,OEU013254.2,OEU013437.1,OEU013607.1,OEU013647.1,OEU013719.2,OEU014321.1,OEU014855.1,OEU…
GO:MF	guanyl-nucleotide exchange factor activity	GO:0005085	TRUE	0.0112006	1.95076	40	707	8	21232	OEU001833.1,OEU005778.2,OEU007685.1,OEU018983.1,OEU032437.1,OEU037910.1,OEU038381.1,OEU062026.1
GO:MF	purine ribonucleoside triphosphate binding	GO:0035639	FALSE	0.0360831	1.4427	3086	707	138	21232	OEU000825.1,OEU001518.3,OEU001588.1,OEU001726.1,OEU001956.4,OEU002505.2,OEU002944.1,OEU002974.1,OEU003690.1,OEU004874.1,OEU004947.1,OEU005771.1,OEU005843.1,OEU005983.1,OEU006057.1,OEU006682.2,OEU006965.1,OEU008137.1,OEU008821.2,OEU010091.1,OEU010265.1,OEU010456.1,OEU010585.1,OEU010606.1,OEU011903.2,OEU012115.1,OEU012388.2,OEU013254.2,OEU013437.1,OEU013607.1,OEU013647.1,OEU013719.2,OEU014321.1,OEU…
GO:MF	microtubule binding	GO:0008017	TRUE	0.0363305	1.43973	166	707	16	21232	OEU003690.1,OEU010585.1,OEU014855.1,OEU025038.1,OEU025547.1,OEU025548.1,OEU026315.1,OEU034297.2,OEU038461.1,OEU043030.1,OEU046726.1,OEU054310.3,OEU059363.3,OEU060155.1,OEU060156.1,OEU062943.1
GO:MF	purine ribonucleotide binding	GO:0032555	FALSE	0.0378238	1.42224	3383	707	149	21232	OEU000825.1,OEU001181.2,OEU001518.3,OEU001588.1,OEU001726.1,OEU001956.4,OEU002505.2,OEU002944.1,OEU002974.1,OEU003690.1,OEU004874.1,OEU004947.1,OEU005771.1,OEU005843.1,OEU005983.1,OEU006057.1,OEU006682.2,OEU006965.1,OEU008137.1,OEU008821.2,OEU010091.1,OEU010265.1,OEU010456.1,OEU010585.1,OEU010606.1,OEU011903.2,OEU012115.1,OEU012388.2,OEU013254.2,OEU013437.1,OEU013607.1,OEU013647.1,OEU013719.2,OEU…
GO:MF	carbohydrate derivative binding	GO:0097367	FALSE	0.0385196	1.41432	3438	707	151	21232	OEU000825.1,OEU001181.2,OEU001518.3,OEU001588.1,OEU001726.1,OEU001956.4,OEU002505.2,OEU002944.1,OEU002974.1,OEU003690.1,OEU004874.1,OEU004947.1,OEU005771.1,OEU005843.1,OEU005983.1,OEU006057.1,OEU006682.2,OEU006965.1,OEU008137.1,OEU008821.2,OEU010091.1,OEU010265.1,OEU010456.1,OEU010585.1,OEU010606.1,OEU011903.2,OEU012115.1,OEU012388.2,OEU013254.2,OEU013437.1,OEU013607.1,OEU013647.1,OEU013719.2,OEU…
GO:MF	ribonucleotide binding	GO:0032553	FALSE	0.0406482	1.39096	3415	707	150	21232	OEU000825.1,OEU001181.2,OEU001518.3,OEU001588.1,OEU001726.1,OEU001956.4,OEU002505.2,OEU002944.1,OEU002974.1,OEU003690.1,OEU004874.1,OEU004947.1,OEU005771.1,OEU005843.1,OEU005983.1,OEU006057.1,OEU006682.2,OEU006965.1,OEU008137.1,OEU008821.2,OEU010091.1,OEU010265.1,OEU010456.1,OEU010585.1,OEU010606.1,OEU011903.2,OEU012115.1,OEU012388.2,OEU013254.2,OEU013437.1,OEU013607.1,OEU013647.1,OEU013719.2,OEU…
GO:MF	purine nucleotide binding	GO:0017076	FALSE	0.0443707	1.3529	3556	707	155	21232	OEU000825.1,OEU001181.2,OEU001518.3,OEU001588.1,OEU001726.1,OEU001956.4,OEU002505.2,OEU002944.1,OEU002974.1,OEU003690.1,OEU004874.1,OEU004947.1,OEU005702.1,OEU005771.1,OEU005843.1,OEU005983.1,OEU006057.1,OEU006682.2,OEU006965.1,OEU008137.1,OEU008623.1,OEU008821.2,OEU009739.1,OEU010091.1,OEU010265.1,OEU010456.1,OEU010585.1,OEU010606.1,OEU011903.2,OEU012115.1,OEU012388.2,OEU013254.2,OEU013437.1,OEU…
GO:BP	phosphorylation	GO:0016310	TRUE	0.0174608	1.75794	1669	516	89	14622	OEU000825.1,OEU001225.1,OEU001588.1,OEU001726.1,OEU001956.4,OEU002944.1,OEU002974.1,OEU004874.1,OEU005843.1,OEU006057.1,OEU008137.1,OEU008769.1,OEU010091.1,OEU011903.2,OEU013254.2,OEU013607.1,OEU013719.2,OEU015175.2,OEU015997.2,OEU016659.2,OEU017107.3,OEU018731.1,OEU019016.1,OEU021841.1,OEU023426.1,OEU024069.1,OEU025367.1,OEU026740.1,OEU026918.1,OEU028542.1,OEU028786.1,OEU029475.1,OEU029547.1,OEU…
GO:BP	protein phosphorylation	GO:0006468	FALSE	0.0304564	1.51632	1647	516	87	14622	OEU000825.1,OEU001225.1,OEU001588.1,OEU001726.1,OEU001956.4,OEU002944.1,OEU002974.1,OEU004874.1,OEU005843.1,OEU006057.1,OEU008137.1,OEU010091.1,OEU011903.2,OEU013254.2,OEU013607.1,OEU013719.2,OEU015175.2,OEU015997.2,OEU016659.2,OEU017107.3,OEU018731.1,OEU019016.1,OEU021841.1,OEU023426.1,OEU024069.1,OEU025367.1,OEU026740.1,OEU026918.1,OEU028542.1,OEU028786.1,OEU029475.1,OEU029547.1,OEU030637.1,OEU…
GO:CC	DNA polymerase III complex	GO:0009360	TRUE	0.0325906	1.48691	5	149	3	4354	OEU010606.1,OEU040926.1,OEU043597.1
