# Supplementary material for: High‐resolution gene expression atlases of two contrasting major Greek olive (Olea europaea L.) tree cultivars for oil and table olive production
Source: Physiol Plant. 2024 Nov 5;176(6):e14600. doi: 10.1111/ppl.14600 (PMC11659808; doi:10.1111/ppl.14600)
Supplement: Supplementary file 8 — Supplementary Data S8. Enrichment of CHO/KO co‐expression gene clusters in fruit shape/size and oil production‐related genes. The analysis was performed on gene clusters that exhibited differential gene expression trends between cultivars. [file PPL-176-e14600-s010.xlsx]

## Sheet: Sheet1
Table S8. Enrichment of CHO/KO co-expression gene clusters in fruit shape/size and oil production-related genes. The analysis was performed on gene clusters that exhibited differential gene expression trends between cultivars.
OIL PRODUCTION GENES							FRUIT SHAPE-SIZE GENES
4-cluster analysis							4-cluster analysis
Fruit GC1							Endocarp GC1
Parameters: 32, 5244, 197, 50684							Parameters: 12, 2304, 288, 50684
expected number of successes = 20.3825270302265							expected number of successes = 13.0919422302896
the results are over enriched 1.57 fold compared to expectations							the results are under enriched 1.09 fold compared to expectations
hypergeometric p-value = 0.00688452276632235							hypergeometric p-value = 0.4499175446387409
Fruit GC3							Endocarp GC3
Parameters: 15, 1482, 197, 50684							Parameters: 54, 4930, 288, 50684
expected number of successes = 5.76027937810749							expected number of successes = 28.0135743035277
the results are over enriched 2.6 fold compared to expectations							the results are over enriched 1.93 fold compared to expectations
hypergeometric p-value = 0.0007422570565971407							hypergeometric p-value = 2.073809919252298e-06
Endocarp GC1							6-cluster analysis
Parameters: 29, 2304, 197, 50684							Fruit GC1
expected number of successes = 8.95525215058007							Parameters: 20, 3082, 288, 50684
the results are over enriched 3.24 fold compared to expectations							expected number of successes = 17.5127456396496
hypergeometric p-value = 2.639993346580633e-08							the results are over enriched 1.14 fold compared to expectations
							hypergeometric p-value = 0.3020841330599689
Endocarp GC2
Parameters: 14, 3373, 197, 50684							Fruit GC2
expected number of successes = 13.1102714860706							Parameters: 37, 4660, 288, 50684
the results are over enriched 1.07 fold compared to expectations							expected number of successes = 26.4793623234157
hypergeometric p-value = 0.4394677913033613							the results are over enriched 1.4 fold compared to expectations
							hypergeometric p-value = 0.0241206512304859
Endocarp GC4
Parameters: 9, 1509, 197, 50684							Fruit GC4
expected number of successes = 5.8652237392471							Parameters: 7, 1464, 288, 50684
the results are over enriched 1.53 fold compared to expectations							expected number of successes = 8.31883829216321
hypergeometric p-value = 0.1355517666296604							the results are under enriched 1.19 fold compared to expectations
							hypergeometric p-value = 0.4063270097620762
6-cluster analysis
Fruit GC2
Parameters: 38, 4660, 197, 50684
expected number of successes = 18.1126193670586
the results are over enriched 2.1 fold compared to expectations
hypergeometric p-value = 9.357486304852663e-06
Fruit GC3
Parameters: 11, 1642, 197, 50684
expected number of successes = 6.38217188856444
the results are over enriched 1.72 fold compared to expectations
hypergeometric p-value = 0.0570152621420988
Fruit GC4
Parameters: 6, 1464, 197, 50684
expected number of successes = 5.69031647068108
the results are over enriched 1.05 fold compared to expectations
hypergeometric p-value = 0.5053088954199328
Endocarp GC1
Parameters: 32, 2419, 197, 50684
expected number of successes = 9.402237392471
the results are over enriched 3.4 fold compared to expectations
hypergeometric p-value = 1.375735372929324e-09
Endocarp GC2
Parameters: 13, 3483, 197, 50684
expected number of successes = 13.5378225870097
the results are under enriched 1.04 fold compared to expectations
hypergeometric p-value = 0.5119533238858454
Endocarp GC3
Parameters: 21, 3456, 197, 50684
expected number of successes = 13.4328782258701
the results are over enriched 1.56 fold compared to expectations
hypergeometric p-value = 0.02839202494181878
Endocarp GC4
Parameters: 2, 1403, 197, 50684
expected number of successes = 5.45321995106937
the results are under enriched 2.73 fold compared to expectations
hypergeometric p-value = 0.08783625130895871
