# Supplementary material for: High‐resolution gene expression atlases of two contrasting major Greek olive (Olea europaea L.) tree cultivars for oil and table olive production
Source: Physiol Plant. 2024 Nov 5;176(6):e14600. doi: 10.1111/ppl.14600 (PMC11659808; doi:10.1111/ppl.14600)
Supplement: Supplementary file 9 — Supplementary Data S9 A. “Known” olive oil production genes retrieved from annotation databases and related bibliography. This gene list was intersected with the CHO and KO highly‐specific gene dataset (Supplementary Data S3), as well as the CHOvsKO endocarp, fruit, and flower datasets (Supplementary Data S4) to identify oil production‐related genes. [file PPL-176-e14600-s009.xlsx]

## Sheet: Known oil production genes
Supplementary Data S9A. "Known" olive oil production genes retrieved from annotation databases and related bibliography. This gene list was intersected with the CHO and KO highly-specific gene dataset (Supplementary Data S3), as well as the CHOvsKO endocarp, fruit, and flower datasets (Supplementary Data S4) to identify oil production-related genes.
Genes	Blast_Description	The role	The pathway	Source	Reference
Oeu009735.1	acetyl-CoA carboxylase biotin carboxyl carrier protein	BIOTIN	Biotin carboxylation	phytozome	10.1007/978-1-4614-7777-8, https://www.researchgate.net/publication/ 257958131_Lipid_Metabolism_in_Olive_Biosynthesis_of_Triacylglycerols_and_Aroma _Components#pf16)
Oeu010163.1	acetyl-CoA carboxylase biotin carboxyl carrier protein	BIOTIN	Biotin carboxylation	phytozome
Oeu027146.1	acetyl-CoA carboxylase biotin carboxyl carrier protein	BIOTIN	Biotin carboxylation	phytozome
Oeu043158.1	acetyl-CoA carboxylase biotin carboxyl carrier protein	BIOTIN	Biotin carboxylation	phytozome
Oeu051647.1	acetyl-CoA carboxylase biotin carboxyl carrier protein	BIOTIN	Biotin carboxylation	phytozome	https://bioinformatics.psb.ugent.be/plaza/versions/plaza_v5_dicots/genes/view/Oeu051647.1
Oeu052282.1	acetyl-CoA carboxylase biotin carboxyl carrier protein	BIOTIN	Biotin carboxylation	phytozome
Oeu063805.1	acetyl-CoA carboxylase biotin carboxyl carrier protein	BIOTIN	Biotin carboxylation	phytozome
Oeu025685.1	fatty acid elongase 3	FATTY ACID ELONGATION	Fatty acid elongation	phytozome
Oeu027315.1	fatty acid elongase 3	FATTY ACID ELONGATION	Fatty acid elongation	phytozome
Oeu032885.1	fatty acid elongase 3	FATTY ACID ELONGATION	Fatty acid elongation	phytozome
Oeu011196.1	fatty acyl-CoA reductase	Catalyzes the reduction of fatty acyl-CoA to fatty alcohols. The preferred substrates are C24:0 and C26:0. May be unable to use saturated and monounsaturated C16 and C18 acyl-CoA as substrates. Involved in cuticular wax formation	Fatty acid reduction	phytozome
Oeu011199.1	fatty acyl-CoA reductase	Catalyzes the reduction of fatty acyl-CoA to fatty alcohols. The preferred substrates are C24:0 and C26:0. May be unable to use saturated and monounsaturated C16 and C18 acyl-CoA as substrates. Involved in cuticular wax formation	Fatty acid reduction	phytozome
Oeu011202.1	fatty acyl-CoA reductase	Catalyzes the reduction of fatty acyl-CoA to fatty alcohols. The preferred substrates are C24:0 and C26:0. May be unable to use saturated and monounsaturated C16 and C18 acyl-CoA as substrates. Involved in cuticular wax formation	Fatty acid reduction	phytozome
Oeu011735.2	fatty acyl-CoA reductase	Catalyzes the reduction of fatty acyl-CoA to fatty alcohols. The preferred substrates are C24:0 and C26:0. May be unable to use saturated and monounsaturated C16 and C18 acyl-CoA as substrates. Involved in cuticular wax formation	Fatty acid reduction	phytozome
Oeu011738.1	fatty acyl-CoA reductase	Catalyzes the reduction of fatty acyl-CoA to fatty alcohols. The preferred substrates are C24:0 and C26:0. May be unable to use saturated and monounsaturated C16 and C18 acyl-CoA as substrates. Involved in cuticular wax formation	Fatty acid reduction	phytozome
Oeu038980.1	fatty acyl-CoA reductase	Catalyzes the reduction of fatty acyl-CoA to fatty alcohols. The preferred substrates are C24:0 and C26:0. May be unable to use saturated and monounsaturated C16 and C18 acyl-CoA as substrates. Involved in cuticular wax formation	Fatty acid reduction	phytozome
Oeu057592.1	fatty acyl-CoA reductase	Catalyzes the reduction of fatty acyl-CoA to fatty alcohols. The preferred substrates are C24:0 and C26:0. May be unable to use saturated and monounsaturated C16 and C18 acyl-CoA as substrates. Involved in cuticular wax formation	Fatty acid reduction	phytozome
Oeu058255.1	fatty acyl-CoA reductase	Catalyzes the reduction of fatty acyl-CoA to fatty alcohols. The preferred substrates are C24:0 and C26:0. May be unable to use saturated and monounsaturated C16 and C18 acyl-CoA as substrates. Involved in cuticular wax formation	Fatty acid reduction	phytozome
Oeu058256.1	fatty acyl-CoA reductase	Catalyzes the reduction of fatty acyl-CoA to fatty alcohols. The preferred substrates are C24:0 and C26:0. May be unable to use saturated and monounsaturated C16 and C18 acyl-CoA as substrates. Involved in cuticular wax formation	Fatty acid reduction	phytozome
Oeu063854.1	fatty acyl-CoA reductase	Catalyzes the reduction of fatty acyl-CoA to fatty alcohols. The preferred substrates are C24:0 and C26:0. May be unable to use saturated and monounsaturated C16 and C18 acyl-CoA as substrates. Involved in cuticular wax formation	Fatty acid reduction	phytozome
Oeu005355.3	[acyl-carrier-protein] S-malonyltransferase	FATTY ACID SYNTHESIS	Fatty acid syntehsis	phytozome	https://doi.org/10.1073/pnas.1708621114
Oeu025052.1	[acyl-carrier-protein] S-malonyltransferase	FATTY ACID SYNTHESIS	Fatty acid syntehsis	phytozome
Oeu003728.1	3-hydroxy acyl-CoA dehydratase	long-chain fatty acids are produced through a four-step cycle	Fatty acid syntehsis	phytozome
Oeu040291.1	3-hydroxy acyl-CoA dehydratase	long-chain fatty acids are produced through a four-step cycle	Fatty acid syntehsis	phytozome
Oeu055598.1	3-hydroxy acyl-CoA dehydratase	long-chain fatty acids are produced through a four-step cycle	Fatty acid syntehsis	phytozome
Oeu020313.1	3-oxoacyl-[acyl-carrier protein] reductase	B-keto-ACP FabG	Fatty acid syntehsis	phytozome	http://dx.doi.org/10.1016/j.plaphy.2004.12.002
Oeu027948.1	3-oxoacyl-[acyl-carrier protein] reductase	B-keto-ACP FabG	Fatty acid syntehsis	phytozome	https://www.uniprot.org/uniprot/P33207)
Oeu035806.1	3-oxoacyl-[acyl-carrier protein] reductase	B-keto-ACP FabG	Fatty acid syntehsis	phytozome
Oeu038668.1	3-oxoacyl-[acyl-carrier protein] reductase	B-keto-ACP FabG	Fatty acid syntehsis	phytozome
Oeu041688.5	3-oxoacyl-[acyl-carrier protein] reductase	B-keto-ACP FabG	Fatty acid syntehsis	phytozome
Oeu048915.2	3-oxoacyl-[acyl-carrier protein] reductase	B-keto-ACP FabG	Fatty acid syntehsis	phytozome
Oeu000294.1	3-oxoacyl-[acyl-carrier-protein] synthase II	B-keto-ACP synthese II	Fatty acid syntehsis	phytozome
Oeu007428.1	3-oxoacyl-[acyl-carrier-protein] synthase II	B-keto-ACP synthese II	Fatty acid syntehsis	phytozome
Oeu008522.1	3-oxoacyl-[acyl-carrier-protein] synthase II	B-keto-ACP synthese II	Fatty acid syntehsis	phytozome
Oeu010830.1	3-oxoacyl-[acyl-carrier-protein] synthase II	B-keto-ACP synthese II	Fatty acid syntehsis	phytozome
Oeu030911.1	3-oxoacyl-[acyl-carrier-protein] synthase II	B-keto-ACP synthese II	Fatty acid syntehsis	phytozome
Oeu040110.1	3-oxoacyl-[acyl-carrier-protein] synthase II	B-keto-ACP synthese II	Fatty acid syntehsis	phytozome
Oeu042061.1	3-oxoacyl-[acyl-carrier-protein] synthase II	B-keto-ACP synthese II	Fatty acid syntehsis	phytozome
Oeu042441.1	3-oxoacyl-[acyl-carrier-protein] synthase II	B-keto-ACP synthese II	Fatty acid syntehsis	phytozome
Oeu043936.2	3-oxoacyl-[acyl-carrier-protein] synthase II	B-keto-ACP synthese II	Fatty acid syntehsis	phytozome
Oeu052382.1	3-oxoacyl-[acyl-carrier-protein] synthase II	B-keto-ACP synthese II	Fatty acid syntehsis	phytozome
Oeu055336.2	3-oxoacyl-[acyl-carrier-protein] synthase II	B-keto-ACP synthese II	Fatty acid syntehsis	phytozome
Oeu058007.1	3-oxoacyl-[acyl-carrier-protein] synthase II	B-keto-ACP synthese II	Fatty acid syntehsis	phytozome
Oeu063505.1	3-oxoacyl-[acyl-carrier-protein] synthase II	B-keto-ACP synthese II	Fatty acid syntehsis	phytozome
Oeu002545.1	3-oxoacyl-[acyl-carrier-protein] synthase III	B-keto-ACP synthese III	Fatty acid syntehsis	phytozome
Oeu007444.1	3-oxoacyl-[acyl-carrier-protein] synthase III	B-keto-ACP synthese III	Fatty acid syntehsis	phytozome
Oeu008440.1	3-oxoacyl-[acyl-carrier-protein] synthase III	B-keto-ACP synthese III	Fatty acid syntehsis	phytozome
Oeu009849.2	3-oxoacyl-[acyl-carrier-protein] synthase III	B-keto-ACP synthese III	Fatty acid syntehsis	phytozome
Oeu014302.1	3-oxoacyl-[acyl-carrier-protein] synthase III	B-keto-ACP synthese III	Fatty acid syntehsis	phytozome
Oeu015833.1	3-oxoacyl-[acyl-carrier-protein] synthase III	B-keto-ACP synthese III	Fatty acid syntehsis	phytozome
Oeu030074.1	3-oxoacyl-[acyl-carrier-protein] synthase III	B-keto-ACP synthese III	Fatty acid syntehsis	phytozome
Oeu030771.1	3-oxoacyl-[acyl-carrier-protein] synthase III	B-keto-ACP synthese III	Fatty acid syntehsis	phytozome
Oeu032620.1	3-oxoacyl-[acyl-carrier-protein] synthase III	B-keto-ACP synthese III	Fatty acid syntehsis	phytozome
Oeu032622.1	3-oxoacyl-[acyl-carrier-protein] synthase III	B-keto-ACP synthese III	Fatty acid syntehsis	phytozome
Oeu050371.1	3-oxoacyl-[acyl-carrier-protein] synthase III	B-keto-ACP synthese III	Fatty acid syntehsis	phytozome
Oeu056512.1	3-oxoacyl-[acyl-carrier-protein] synthase III	B-keto-ACP synthese III	Fatty acid syntehsis	phytozome
Oeu056513.1	3-oxoacyl-[acyl-carrier-protein] synthase III	B-keto-ACP synthese III	Fatty acid syntehsis	phytozome
Oeu014666.1	acetyl-CoA carboxylase carboxyl transferase subunit alpha		Fatty acid syntehsis	phytozome
Oeu028727.1	acetyl-CoA carboxylase carboxyl transferase subunit alpha		Fatty acid syntehsis	phytozome
Oeu040801.1	acetyl-CoA carboxylase carboxyl transferase subunit alpha		Fatty acid syntehsis	phytozome
Oeu024284.1	acetyl-CoA synthetase	Acetyl-CoA	Fatty acid syntehsis	phytozome
Oeu024286.2	acetyl-CoA synthetase	Acetyl-CoA	Fatty acid syntehsis	phytozome
Oeu024288.1	acetyl-CoA synthetase	Acetyl-CoA	Fatty acid syntehsis	phytozome
Oeu031927.2	acetyl-CoA synthetase	Acetyl-CoA	Fatty acid syntehsis	phytozome
Oeu035283.1	acetyl-CoA synthetase	Acetyl-CoA	Fatty acid syntehsis	phytozome
Oeu063761.1	acetyl-CoA synthetase	Acetyl-CoA	Fatty acid syntehsis	phytozome
Oeu009943.1	acyl-[acyl-carrier-protein] desaturase	Stearoyl-[acyl-carrier-protein] 9-desaturase	Fatty acid syntehsis	phytozome	10.1007/978-1-4614-7777-8, https://www.researchgate.net/publication/25795813_Lipid_Metabolism_in_Olive_Biosynthesis_of_Triacylglycerols_and_Aroma_Components#pf16
Oeu015714.1	acyl-[acyl-carrier-protein] desaturase	Stearoyl-[acyl-carrier-protein] 9-desaturase	Fatty acid syntehsis	phytozome	https://doi.org/10.1007/s11033-020-05554-9
Oeu024466.1	acyl-[acyl-carrier-protein] desaturase	Stearoyl-[acyl-carrier-protein] 9-desaturase	Fatty acid syntehsis	phytozome	https://doi.org/10.3390/ijms22041621
Oeu025716.1	acyl-[acyl-carrier-protein] desaturase	Stearoyl-[acyl-carrier-protein] 9-desaturase	Fatty acid syntehsis	phytozome
Oeu040504.1	acyl-[acyl-carrier-protein] desaturase	Stearoyl-[acyl-carrier-protein] 9-desaturase	Fatty acid syntehsis	phytozome
Oeu048444.1	acyl-[acyl-carrier-protein] desaturase	Stearoyl-[acyl-carrier-protein] 9-desaturase	Fatty acid syntehsis	phytozome
Oeu050331.1	acyl-[acyl-carrier-protein] desaturase	Stearoyl-[acyl-carrier-protein] 9-desaturase	Fatty acid syntehsis	phytozome
Oeu016255.1	acyl-CoA dehydrogenase	Long-chain fatty acids are an important source of energy where the acyl-CoA dehydrogenases (ACADs) participate in consecutive cycles of ?-oxidation to generate acetyl-CoA	Fatty acid syntehsis	phytozome
Oeu020623.1	acyl-CoA dehydrogenase	Long-chain fatty acids are an important source of energy where the acyl-CoA dehydrogenases (ACADs) participate in consecutive cycles of ?-oxidation to generate acetyl-CoA	Fatty acid syntehsis	phytozome
Oeu028625.1	acyl-CoA dehydrogenase	Long-chain fatty acids are an important source of energy where the acyl-CoA dehydrogenases (ACADs) participate in consecutive cycles of ?-oxidation to generate acetyl-CoA	Fatty acid syntehsis	phytozome
Oeu031983.1	acyl-CoA dehydrogenase	Long-chain fatty acids are an important source of energy where the acyl-CoA dehydrogenases (ACADs) participate in consecutive cycles of ?-oxidation to generate acetyl-CoA	Fatty acid syntehsis	phytozome
Oeu055031.1	acyl-CoA dehydrogenase	Long-chain fatty acids are an important source of energy where the acyl-CoA dehydrogenases (ACADs) participate in consecutive cycles of ?-oxidation to generate acetyl-CoA	Fatty acid syntehsis	phytozome
Oeu000573.1	acyl-CoA oxidase	Essential role in lipid metabolism by catalyzing the conversion of acyl-CoA into trans-2-enoyl-CoA during fatty acid beta-oxidation	Fatty acid syntehsis	phytozome
Oeu000574.1	acyl-CoA oxidase	Essential role in lipid metabolism by catalyzing the conversion of acyl-CoA into trans-2-enoyl-CoA during fatty acid beta-oxidation	Fatty acid syntehsis	phytozome
Oeu003975.1	acyl-CoA oxidase	Essential role in lipid metabolism by catalyzing the conversion of acyl-CoA into trans-2-enoyl-CoA during fatty acid beta-oxidation	Fatty acid syntehsis	CYTOCHROME P450 FAMILY MEMBE
Oeu006231.1	acyl-CoA oxidase	Essential role in lipid metabolism by catalyzing the conversion of acyl-CoA into trans-2-enoyl-CoA during fatty acid beta-oxidation	Fatty acid syntehsis	CYTOCHROME P450 FAMILY
Oeu015633.1	acyl-CoA oxidase	Essential role in lipid metabolism by catalyzing the conversion of acyl-CoA into trans-2-enoyl-CoA during fatty acid beta-oxidation	Fatty acid syntehsis	Cytochrome P450 superfamily
Oeu015635.1	acyl-CoA oxidase	Essential role in lipid metabolism by catalyzing the conversion of acyl-CoA into trans-2-enoyl-CoA during fatty acid beta-oxidation	Fatty acid syntehsis	cytochrome P450
Oeu015636.1	acyl-CoA oxidase	Essential role in lipid metabolism by catalyzing the conversion of acyl-CoA into trans-2-enoyl-CoA during fatty acid beta-oxidation	Fatty acid syntehsis	Cytochrome P450
Oeu015637.1	acyl-CoA oxidase	Essential role in lipid metabolism by catalyzing the conversion of acyl-CoA into trans-2-enoyl-CoA during fatty acid beta-oxidation	Fatty acid syntehsis	Cytochrome P450
Oeu027090.3	acyl-CoA oxidase	Essential role in lipid metabolism by catalyzing the conversion of acyl-CoA into trans-2-enoyl-CoA during fatty acid beta-oxidation	Fatty acid syntehsis	Cytochrome P450
Oeu028658.4	acyl-CoA oxidase	Essential role in lipid metabolism by catalyzing the conversion of acyl-CoA into trans-2-enoyl-CoA during fatty acid beta-oxidation	Fatty acid syntehsis	Cytochrome P450
Oeu028660.1	acyl-CoA oxidase	Essential role in lipid metabolism by catalyzing the conversion of acyl-CoA into trans-2-enoyl-CoA during fatty acid beta-oxidation	Fatty acid syntehsis	Cytochrome P450
Oeu032131.1	acyl-CoA oxidase	Essential role in lipid metabolism by catalyzing the conversion of acyl-CoA into trans-2-enoyl-CoA during fatty acid beta-oxidation	Fatty acid syntehsis	Cytochrome P450
Oeu032132.1	acyl-CoA oxidase	Essential role in lipid metabolism by catalyzing the conversion of acyl-CoA into trans-2-enoyl-CoA during fatty acid beta-oxidation	Fatty acid syntehsis	Cytochrome P450
Oeu032133.1	acyl-CoA oxidase	Essential role in lipid metabolism by catalyzing the conversion of acyl-CoA into trans-2-enoyl-CoA during fatty acid beta-oxidation	Fatty acid syntehsis	Cytochrome P450
Oeu032134.1	acyl-CoA oxidase	Essential role in lipid metabolism by catalyzing the conversion of acyl-CoA into trans-2-enoyl-CoA during fatty acid beta-oxidation	Fatty acid syntehsis	Cytochrome P450
Oeu034105.1	acyl-CoA oxidase	Essential role in lipid metabolism by catalyzing the conversion of acyl-CoA into trans-2-enoyl-CoA during fatty acid beta-oxidation	Fatty acid syntehsis	Cytochrome P450
Oeu038268.1	acyl-CoA oxidase	Essential role in lipid metabolism by catalyzing the conversion of acyl-CoA into trans-2-enoyl-CoA during fatty acid beta-oxidation	Fatty acid syntehsis	Cytochrome P450
Oeu038764.2	acyl-CoA oxidase	Essential role in lipid metabolism by catalyzing the conversion of acyl-CoA into trans-2-enoyl-CoA during fatty acid beta-oxidation	Fatty acid syntehsis	Cytochrome P450
Oeu039764.2	acyl-CoA oxidase	Essential role in lipid metabolism by catalyzing the conversion of acyl-CoA into trans-2-enoyl-CoA during fatty acid beta-oxidation	Fatty acid syntehsis	Cytochrome P450
Oeu040034.1	acyl-CoA oxidase	Essential role in lipid metabolism by catalyzing the conversion of acyl-CoA into trans-2-enoyl-CoA during fatty acid beta-oxidation	Fatty acid syntehsis	Cytochrome P450
Oeu040705.1	acyl-CoA oxidase	Essential role in lipid metabolism by catalyzing the conversion of acyl-CoA into trans-2-enoyl-CoA during fatty acid beta-oxidation	Fatty acid syntehsis	Cytochrome P450
Oeu042873.1	acyl-CoA oxidase	Essential role in lipid metabolism by catalyzing the conversion of acyl-CoA into trans-2-enoyl-CoA during fatty acid beta-oxidation	Fatty acid syntehsis	Cytochrome P450
Oeu056589.1	acyl-CoA oxidase	Essential role in lipid metabolism by catalyzing the conversion of acyl-CoA into trans-2-enoyl-CoA during fatty acid beta-oxidation	Fatty acid syntehsis	Cytochrome P450
Oeu058052.1	acyl-CoA oxidase	Essential role in lipid metabolism by catalyzing the conversion of acyl-CoA into trans-2-enoyl-CoA during fatty acid beta-oxidation	Fatty acid syntehsis	Cytochrome P450
Oeu058441.1	acyl-CoA oxidase	Essential role in lipid metabolism by catalyzing the conversion of acyl-CoA into trans-2-enoyl-CoA during fatty acid beta-oxidation	Fatty acid syntehsis	Cytochrome P450
Oeu058442.2	acyl-CoA oxidase	Essential role in lipid metabolism by catalyzing the conversion of acyl-CoA into trans-2-enoyl-CoA during fatty acid beta-oxidation	Fatty acid syntehsis	Cytochrome P450
Oeu058443.1	acyl-CoA oxidase	Essential role in lipid metabolism by catalyzing the conversion of acyl-CoA into trans-2-enoyl-CoA during fatty acid beta-oxidation	Fatty acid syntehsis	Cytochrome P450
Oeu062652.1	acyl-CoA oxidase	Essential role in lipid metabolism by catalyzing the conversion of acyl-CoA into trans-2-enoyl-CoA during fatty acid beta-oxidation	Fatty acid syntehsis	Cytochrome P450
Oeu062951.1	acyl-CoA oxidase	Essential role in lipid metabolism by catalyzing the conversion of acyl-CoA into trans-2-enoyl-CoA during fatty acid beta-oxidation	Fatty acid syntehsis	Cytochrome P450
Oeu063826.1	acyl-CoA oxidase	Essential role in lipid metabolism by catalyzing the conversion of acyl-CoA into trans-2-enoyl-CoA during fatty acid beta-oxidation	Fatty acid syntehsis	Cytochrome P450
Oeu064626.2	acyl-CoA oxidase	Essential role in lipid metabolism by catalyzing the conversion of acyl-CoA into trans-2-enoyl-CoA during fatty acid beta-oxidation	Fatty acid syntehsis	Cytochrome P450
Oeu064840.1	acyl-CoA oxidase	Essential role in lipid metabolism by catalyzing the conversion of acyl-CoA into trans-2-enoyl-CoA during fatty acid beta-oxidation	Fatty acid syntehsis	Cytochrome P450
Oeu002950.1	enoyl reductase	Enoyl ACP reductase	Fatty acid syntehsis	phytozome	(http://dx.doi.org/10.1016/j.plaphy.2004.12.002
Oeu015278.1	enoyl reductase	Enoyl ACP reductase	Fatty acid syntehsis	phytozome
Oeu015281.1	enoyl reductase	Enoyl ACP reductase	Fatty acid syntehsis	phytozome
Oeu015282.1	enoyl reductase	Enoyl ACP reductase	Fatty acid syntehsis	phytozome
Oeu016034.1	enoyl reductase	Enoyl ACP reductase	Fatty acid syntehsis	phytozome
Oeu016035.1	enoyl reductase	Enoyl ACP reductase	Fatty acid syntehsis	phytozome
Oeu033259.1	enoyl reductase	Enoyl ACP reductase	Fatty acid syntehsis	phytozome
Oeu048254.1	enoyl reductase	Enoyl ACP reductase	Fatty acid syntehsis	phytozome
Oeu064390.1	enoyl reductase	Enoyl ACP reductase	Fatty acid syntehsis	phytozome
Oeu007768.1	enoyl-[acyl-carrier protein] reductase I	EAR related	Fatty acid syntehsis	phytozome
Oeu024460.1	enoyl-[acyl-carrier protein] reductase I	EAR related	Fatty acid syntehsis	phytozome
Oeu064292.1	enoyl-[acyl-carrier protein] reductase I	EAR related	Fatty acid syntehsis	phytozome
Oeu025197.1	enoyl-CoA hydratase	EAR related	Fatty acid syntehsis	phytozome
Oeu055871.1	enoyl-CoA hydratase	EAR related	Fatty acid syntehsis	phytozome
Oeu058085.3	enoyl-CoA hydratase	EAR related	Fatty acid syntehsis	phytozome
Oeu002681.1	fatty-acyl-CoA synthase	Catalyzes the reduction of fatty acyl-CoA to fatty alcohols. The preferred substrates are C24:0 and C26:0. May be unable to use saturated and monounsaturated C16 and C18 acyl-CoA as substrates. Involved in cuticular wax formation	Fatty acid syntehsis	phytozome	https://dx.doi.org/10.3390%2Fijms17081287
Oeu006442.1	fatty-acyl-CoA synthase	Catalyzes the reduction of fatty acyl-CoA to fatty alcohols. The preferred substrates are C24:0 and C26:0. May be unable to use saturated and monounsaturated C16 and C18 acyl-CoA as substrates. Involved in cuticular wax formation	Fatty acid syntehsis	phytozome
Oeu007481.1	fatty-acyl-CoA synthase	Catalyzes the reduction of fatty acyl-CoA to fatty alcohols. The preferred substrates are C24:0 and C26:0. May be unable to use saturated and monounsaturated C16 and C18 acyl-CoA as substrates. Involved in cuticular wax formation	Fatty acid syntehsis	phytozome
Oeu012324.1	fatty-acyl-CoA synthase	Catalyzes the reduction of fatty acyl-CoA to fatty alcohols. The preferred substrates are C24:0 and C26:0. May be unable to use saturated and monounsaturated C16 and C18 acyl-CoA as substrates. Involved in cuticular wax formation	Fatty acid syntehsis	phytozome
Oeu018194.1	fatty-acyl-CoA synthase	Catalyzes the reduction of fatty acyl-CoA to fatty alcohols. The preferred substrates are C24:0 and C26:0. May be unable to use saturated and monounsaturated C16 and C18 acyl-CoA as substrates. Involved in cuticular wax formation	Fatty acid syntehsis	phytozome
Oeu020644.1	fatty-acyl-CoA synthase	Catalyzes the reduction of fatty acyl-CoA to fatty alcohols. The preferred substrates are C24:0 and C26:0. May be unable to use saturated and monounsaturated C16 and C18 acyl-CoA as substrates. Involved in cuticular wax formation	Fatty acid syntehsis	phytozome
Oeu024770.1	fatty-acyl-CoA synthase	Catalyzes the reduction of fatty acyl-CoA to fatty alcohols. The preferred substrates are C24:0 and C26:0. May be unable to use saturated and monounsaturated C16 and C18 acyl-CoA as substrates. Involved in cuticular wax formation	Fatty acid syntehsis	phytozome
Oeu025034.1	fatty-acyl-CoA synthase	Catalyzes the reduction of fatty acyl-CoA to fatty alcohols. The preferred substrates are C24:0 and C26:0. May be unable to use saturated and monounsaturated C16 and C18 acyl-CoA as substrates. Involved in cuticular wax formation	Fatty acid syntehsis	phytozome
Oeu028609.1	fatty-acyl-CoA synthase	Catalyzes the reduction of fatty acyl-CoA to fatty alcohols. The preferred substrates are C24:0 and C26:0. May be unable to use saturated and monounsaturated C16 and C18 acyl-CoA as substrates. Involved in cuticular wax formation	Fatty acid syntehsis	phytozome
Oeu028906.1	fatty-acyl-CoA synthase	Catalyzes the reduction of fatty acyl-CoA to fatty alcohols. The preferred substrates are C24:0 and C26:0. May be unable to use saturated and monounsaturated C16 and C18 acyl-CoA as substrates. Involved in cuticular wax formation	Fatty acid syntehsis	phytozome
Oeu041415.1	fatty-acyl-CoA synthase	Catalyzes the reduction of fatty acyl-CoA to fatty alcohols. The preferred substrates are C24:0 and C26:0. May be unable to use saturated and monounsaturated C16 and C18 acyl-CoA as substrates. Involved in cuticular wax formation	Fatty acid syntehsis	phytozome
Oeu053130.1	fatty-acyl-CoA synthase	Catalyzes the reduction of fatty acyl-CoA to fatty alcohols. The preferred substrates are C24:0 and C26:0. May be unable to use saturated and monounsaturated C16 and C18 acyl-CoA as substrates. Involved in cuticular wax formation	Fatty acid syntehsis	phytozome
Oeu058866.1	fatty-acyl-CoA synthase	Catalyzes the reduction of fatty acyl-CoA to fatty alcohols. The preferred substrates are C24:0 and C26:0. May be unable to use saturated and monounsaturated C16 and C18 acyl-CoA as substrates. Involved in cuticular wax formation	Fatty acid syntehsis	phytozome
Oeu005392.1	malate dehydrogenase	FATTTY ACID SYNTHESIS	Fatty acid syntehsis	phytozome
Oeu005735.1	malate dehydrogenase	FATTTY ACID SYNTHESIS	Fatty acid syntehsis	phytozome
Oeu007169.1	malate dehydrogenase	FATTTY ACID SYNTHESIS	Fatty acid syntehsis	phytozome
Oeu008557.1	malate dehydrogenase	FATTTY ACID SYNTHESIS	Fatty acid syntehsis	phytozome
Oeu008558.1	malate dehydrogenase	FATTTY ACID SYNTHESIS	Fatty acid syntehsis	phytozome
Oeu011500.1	malate dehydrogenase	FATTTY ACID SYNTHESIS	Fatty acid syntehsis	phytozome
Oeu012606.2	malate dehydrogenase	FATTTY ACID SYNTHESIS	Fatty acid syntehsis	phytozome
Oeu022208.1	malate dehydrogenase	FATTTY ACID SYNTHESIS	Fatty acid syntehsis	phytozome
Oeu023187.1	malate dehydrogenase	FATTTY ACID SYNTHESIS	Fatty acid syntehsis	phytozome
Oeu031214.2	malate dehydrogenase	FATTTY ACID SYNTHESIS	Fatty acid syntehsis	phytozome
Oeu035817.4	malate dehydrogenase	FATTTY ACID SYNTHESIS	Fatty acid syntehsis	phytozome
Oeu047010.2	malate dehydrogenase	FATTTY ACID SYNTHESIS	Fatty acid syntehsis	phytozome
Oeu059149.1	malate dehydrogenase	FATTTY ACID SYNTHESIS	Fatty acid syntehsis	phytozome
Oeu059274.1	malate dehydrogenase	FATTTY ACID SYNTHESIS	Fatty acid syntehsis	phytozome
Oeu059803.1	malate dehydrogenase	FATTTY ACID SYNTHESIS	Fatty acid syntehsis	phytozome
Oeu060294.1	malate dehydrogenase	FATTTY ACID SYNTHESIS	Fatty acid syntehsis	phytozome
Oeu061191.1	malate dehydrogenase	FATTTY ACID SYNTHESIS	Fatty acid syntehsis	phytozome
Oeu061514.1	malate dehydrogenase	FATTTY ACID SYNTHESIS	Fatty acid syntehsis	phytozome
Oeu063213.1	malate dehydrogenase	FATTTY ACID SYNTHESIS	Fatty acid syntehsis	phytozome
Oeu002897.2	malate dehydrogenase (decarboxylating)	FATTTY ACID SYNTHESIS	Fatty acid syntehsis	phytozome
Oeu014685.1	malate dehydrogenase (decarboxylating)	FATTTY ACID SYNTHESIS	Fatty acid syntehsis	phytozome
Oeu015265.1	malate dehydrogenase (oxaloacetate-decarboxylating)(NADP+)	FATTTY ACID SYNTHESIS	Fatty acid syntehsis	phytozome
Oeu023609.1	malate dehydrogenase (oxaloacetate-decarboxylating)(NADP+)	FATTTY ACID SYNTHESIS	Fatty acid syntehsis	phytozome
Oeu053167.1	malate dehydrogenase (oxaloacetate-decarboxylating)(NADP+)	FATTTY ACID SYNTHESIS	Fatty acid syntehsis	phytozome
Oeu053173.1	malate dehydrogenase (oxaloacetate-decarboxylating)(NADP+)	FATTTY ACID SYNTHESIS	Fatty acid syntehsis	phytozome
Oeu054042.1	malate dehydrogenase (oxaloacetate-decarboxylating)(NADP+)	FATTTY ACID SYNTHESIS	Fatty acid syntehsis	phytozome
Oeu064187.1	malate dehydrogenase (oxaloacetate-decarboxylating)(NADP+)	FATTTY ACID SYNTHESIS	Fatty acid syntehsis	phytozome
Oeu044618.1	malate synthase	FATTTY ACID SYNTHESIS	Fatty acid syntehsis	phytozome
Oeu049693.4	malonyl-CoA decarboxylase	FATTTY ACID SYNTHESIS	Fatty acid syntehsis		h t t p s : / / w w w . r e s e a r c h g a t e . n e t / p u b l i c a t i o n /257958131_Lipid_Metabolism_in_Olive_Biosynthesis_of_Triacylglycerols_and_Aroma_Compone nts#pf16
Oeu027810.1	stearoyl-CoA desaturase (delta-9 desaturase)	SADS	Fatty acid syntehsis	https://bioinformatics.psb.ugent.be/plaza/versions/plaza_v5_dicots/genes/view/Oeu027810.1
Oeu027812.1	stearoyl-CoA desaturase (delta-9 desaturase)	SADS	Fatty acid syntehsis	(https://doi.org/10.1007/s11033-020-05554-9
Oeu001313.1	hydroxyacylglutathione hydrolase	B-hydroxyacyl-ACP reductase	Fatty acid synthesis	phytozome
Oeu020495.1	hydroxyacylglutathione hydrolase	B-hydroxyacyl-ACP reductase	Fatty acid synthesis	phytozome
Oeu024472.1	hydroxyacylglutathione hydrolase	B-hydroxyacyl-ACP reductase	Fatty acid synthesis	phytozome
Oeu024475.1	hydroxyacylglutathione hydrolase	B-hydroxyacyl-ACP reductase	Fatty acid synthesis	phytozome
Oeu031396.1	hydroxyacylglutathione hydrolase	B-hydroxyacyl-ACP reductase	Fatty acid synthesis	phytozome
Oeu034444.1	hydroxyacylglutathione hydrolase	B-hydroxyacyl-ACP reductase	Fatty acid synthesis	phytozome
Oeu046802.1	hydroxyacylglutathione hydrolase	B-hydroxyacyl-ACP reductase	Fatty acid synthesis	phytozome
Oeu064772.1	hydroxyacylglutathione hydrolase	B-hydroxyacyl-ACP reductase	Fatty acid synthesis	phytozome
Oeu064774.1	hydroxyacylglutathione hydrolase	B-hydroxyacyl-ACP reductase	Fatty acid synthesis	phytozome
Oeu001313.1	hydroxyacylglutathione hydrolase	B-hydroxyacyl-ACP reductase	Fatty acid synthesis	phytozome
Oeu020495.1	hydroxyacylglutathione hydrolase	B-hydroxyacyl-ACP reductase	Fatty acid synthesis	phytozome
Oeu024472.1	hydroxyacylglutathione hydrolase	B-hydroxyacyl-ACP reductase	Fatty acid synthesis	phytozome	https://bioinformatics.psb.ugent.be/plaza/versions/plaza_v5_dicots/genes/view/Oeu024472.1
Oeu024475.1	hydroxyacylglutathione hydrolase	B-hydroxyacyl-ACP reductase	Fatty acid synthesis	phytozome
Oeu031396.1	hydroxyacylglutathione hydrolase	B-hydroxyacyl-ACP reductase	Fatty acid synthesis	phytozome
Oeu034444.1	hydroxyacylglutathione hydrolase	B-hydroxyacyl-ACP reductase	Fatty acid synthesis	phytozome
Oeu046802.1	hydroxyacylglutathione hydrolase	B-hydroxyacyl-ACP reductase	Fatty acid synthesis	phytozome
Oeu064772.1	hydroxyacylglutathione hydrolase	B-hydroxyacyl-ACP reductase	Fatty acid synthesis	https://bioinformatics.psb.ugent.be/plaza/versions/plaza_v5_dicots/genes/view/Oeu064774.1
Oeu064774.1	hydroxyacylglutathione hydrolase	B-hydroxyacyl-ACP reductase	Fatty acid synthesis	https://bioinformatics.psb.ugent.be/plaza/versions/plaza_v5_dicots/genes/view/Oeu064774.1
Oeu007233.1	long-chain acyl-CoA synthetase	catalyze the conversion of long-chain fatty acids to fatty acyl-CoAs	Fatty acids converison	https://bioinformatics.psb.ugent.be/plaza/versions/plaza_v5_dicots/genes/view/Oeu007233.1
Oeu008486.1	long-chain acyl-CoA synthetase	catalyze the conversion of long-chain fatty acids to fatty acyl-CoAs	Fatty acids converison	https://bioinformatics.psb.ugent.be/plaza/versions/plaza_v5_dicots/genes/view/Oeu008486.1
Oeu008957.2	long-chain acyl-CoA synthetase	catalyze the conversion of long-chain fatty acids to fatty acyl-CoAs	Fatty acids converison	https://bioinformatics.psb.ugent.be/plaza/versions/plaza_v5_dicots/genes/view/Oeu008957.2
Oeu009957.1	long-chain acyl-CoA synthetase	catalyze the conversion of long-chain fatty acids to fatty acyl-CoAs	Fatty acids converison	https://bioinformatics.psb.ugent.be/plaza/versions/plaza_v5_dicots/genes/view/Oeu009957.1
Oeu014059.1	long-chain acyl-CoA synthetase	catalyze the conversion of long-chain fatty acids to fatty acyl-CoAs	Fatty acids converison	https://bioinformatics.psb.ugent.be/plaza/versions/plaza_v5_dicots/genes/view/Oeu014059.1
Oeu015371.1	long-chain acyl-CoA synthetase	catalyze the conversion of long-chain fatty acids to fatty acyl-CoAs	Fatty acids converison	https://bioinformatics.psb.ugent.be/plaza/versions/plaza_v5_dicots/genes/view/Oeu015371.1
Oeu020849.1	long-chain acyl-CoA synthetase	catalyze the conversion of long-chain fatty acids to fatty acyl-CoAs	Fatty acids converison	https://bioinformatics.psb.ugent.be/plaza/versions/plaza_v5_dicots/genes/view/Oeu020849.1	phytozome
Oeu026151.1	long-chain acyl-CoA synthetase	catalyze the conversion of long-chain fatty acids to fatty acyl-CoAs	Fatty acids converison	https://bioinformatics.psb.ugent.be/plaza/versions/plaza_v5_dicots/genes/view/Oeu026151.1
Oeu027595.1	long-chain acyl-CoA synthetase	catalyze the conversion of long-chain fatty acids to fatty acyl-CoAs	Fatty acids converison	https://bioinformatics.psb.ugent.be/plaza/versions/plaza_v5_dicots/genes/view/Oeu027595.1
Oeu029027.3	long-chain acyl-CoA synthetase	catalyze the conversion of long-chain fatty acids to fatty acyl-CoAs	Fatty acids converison	https://bioinformatics.psb.ugent.be/plaza/versions/plaza_v5_dicots/genes/view/Oeu029027.3
Oeu034336.1	long-chain acyl-CoA synthetase	catalyze the conversion of long-chain fatty acids to fatty acyl-CoAs	Fatty acids converison	https://bioinformatics.psb.ugent.be/plaza/versions/plaza_v5_dicots/genes/view/Oeu034336.1
Oeu037215.1	long-chain acyl-CoA synthetase	catalyze the conversion of long-chain fatty acids to fatty acyl-CoAs	Fatty acids converison	https://bioinformatics.psb.ugent.be/plaza/versions/plaza_v5_dicots/genes/view/Oeu037215.1
Oeu038045.1	long-chain acyl-CoA synthetase	catalyze the conversion of long-chain fatty acids to fatty acyl-CoAs	Fatty acids converison	https://bioinformatics.psb.ugent.be/plaza/versions/plaza_v5_dicots/genes/view/Oeu038045.1
Oeu040418.1	long-chain acyl-CoA synthetase	catalyze the conversion of long-chain fatty acids to fatty acyl-CoAs	Fatty acids converison	https://bioinformatics.psb.ugent.be/plaza/versions/plaza_v5_dicots/genes/view/Oeu040418.1
Oeu040453.2	long-chain acyl-CoA synthetase	catalyze the conversion of long-chain fatty acids to fatty acyl-CoAs	Fatty acids converison	https://bioinformatics.psb.ugent.be/plaza/versions/plaza_v5_dicots/genes/view/Oeu040453.2
Oeu049053.1	long-chain acyl-CoA synthetase	catalyze the conversion of long-chain fatty acids to fatty acyl-CoAs	Fatty acids converison	https://bioinformatics.psb.ugent.be/plaza/versions/plaza_v5_dicots/genes/view/Oeu049053.1
Oeu050714.1	long-chain acyl-CoA synthetase	catalyze the conversion of long-chain fatty acids to fatty acyl-CoAs	Fatty acids converison	https://bioinformatics.psb.ugent.be/plaza/versions/plaza_v5_dicots/genes/view/Oeu050714.1
Oeu054375.2	long-chain acyl-CoA synthetase	catalyze the conversion of long-chain fatty acids to fatty acyl-CoAs	Fatty acids converison	https://bioinformatics.psb.ugent.be/plaza/versions/plaza_v5_dicots/genes/view/Oeu054375.2
Oeu054375.2	long-chain acyl-CoA synthetase	catalyze the conversion of long-chain fatty acids to fatty acyl-CoAs	Fatty acids converison	https://bioinformatics.psb.ugent.be/plaza/versions/plaza_v5_dicots/genes/view/Oeu054375.2
Oeu051389.1	4-hydroxyphenylpyruvate dioxygenase	HPPD	Vitamin E Biosynthesis	https://dx.doi.org/10.3389%2Ffpls.2015.00871
Oeu017800.1	chlorophyll synthase	Tocopherol pathway (shikimic acid and MEP pathway)	Vitamin E Biosynthesis
Oeu030732.1	chlorophyll synthase	Tocopherol pathway (shikimic acid and MEP pathway)	Vitamin E Biosynthesis	https://bioinformatics.psb.ugent.be/plaza/versions/plaza_v5_dicots/genes/view/Oeu030732.1
Oeu038754.1	chlorophyll synthase	Tocopherol pathway (shikimic acid and MEP pathway)	Vitamin E Biosynthesis
Oeu032719.1	geranyl diphosphate synthase	Tocopherol pathway (shikimic acid and MEP pathway)	Vitamin E Biosynthesis	(https://dx.doi.org/10.3389%2Ffpls.2015.00871 https://dx.doi.org/10.3389%2Ffpls.2015.00871)
Oeu035786.1	geranyl diphosphate synthase	Tocopherol pathway (shikimic acid and MEP pathway)	Vitamin E Biosynthesis
Oeu014601.1	geranylgeranyl reductase	Tocopherol pathway (shikimic acid and MEP pathway)	Vitamin E Biosynthesis
Oeu014602.1	geranylgeranyl reductase	Tocopherol pathway (shikimic acid and MEP pathway)	Vitamin E Biosynthesis	https://bioinformatics.psb.ugent.be/plaza/versions/plaza_v5_dicots/genes/view/Oeu014602.1
Oeu047009.1	geranylgeranyl reductase	Tocopherol pathway (shikimic acid and MEP pathway)	Vitamin E Biosynthesis	https://bioinformatics.psb.ugent.be/plaza/versions/plaza_v5_dicots/genes/view/Oeu047009.1
Oeu008304.1	histidine-containing phosphotransfer peotein	HPT	Vitamin E Biosynthesis
Oeu023603.1	histidine-containing phosphotransfer peotein	HPT	Vitamin E Biosynthesis
Oeu026782.1	histidine-containing phosphotransfer peotein	HPT	Vitamin E Biosynthesis	https://bioinformatics.psb.ugent.be/plaza/versions/plaza_v5_dicots/genes/view/Oeu026782.1
Oeu026783.1	histidine-containing phosphotransfer peotein	HPT	Vitamin E Biosynthesis
Oeu026784.1	histidine-containing phosphotransfer peotein	HPT	Vitamin E Biosynthesis	https://bioinformatics.psb.ugent.be/plaza/versions/plaza_v5_dicots/genes/view/Oeu026784.1
Oeu042086.1	histidine-containing phosphotransfer peotein	HPT	Vitamin E Biosynthesis
Oeu044805.1	histidine-containing phosphotransfer peotein	HPT	Vitamin E Biosynthesis
Oeu061788.1	histidine-containing phosphotransfer peotein	HPT	Vitamin E Biosynthesis	https://bioinformatics.psb.ugent.be/plaza/versions/plaza_v5_dicots/genes/view/Oeu061788.1
Oeu002548.1	homogenitisate phytyltransferase	HPT	Vitamin E Biosynthesis	https://bioinformatics.psb.ugent.be/plaza/versions/plaza_v5_dicots/genes/view/Oeu002548.1
Oeu056505.2	homogenitisate phytyltransferase	HPT	Vitamin E Biosynthesis	https://bioinformatics.psb.ugent.be/plaza/versions/plaza_v5_dicots/genes/view/Oeu056505.2
Oeu036363.2	tocopherol cyclase	VTE1	Vitamin E Biosynthesis	flowering.(https://dx.doi.org/10.3389%2Ffpls.2015.00871)
Oeu001351.2	tocopherol O-methyltransferase	VTE4	Vitamin E Biosynthesis	(https://dx.doi.org/10.3389%2Ffpls.2015.00871 https://dx.doi.org/10.3389%2Ffpls.2015.00871)
Oeu027984.2	tocopherol O-methyltransferase	VTE4	Vitamin E Biosynthesis	(https://dx.doi.org/10.3389%2Ffpls.2015.00871
Oeu018792.1	acetylornithine aminotransferase	arginine metabolism		https://bioinformatics.psb.ugent.be/plaza/versions/plaza_v5_dicots/genes/view/Oeu018792.1

## Sheet: CHO_Highly specific genes
Supplementary Data S9B. Oil production genes in the Chondolia Chalkidikis (CHO) high-specificity gene list. The table shows the tau value of genes with documented function in oil production per tissue type. The tau value indicates gene specificity per tissue type (tau=1: Absolute specificity, tau≥ 0.8: High specificity).
	Gene	tau	CH_closed_flower	CH_mature_leaf	CH_mature_shoot	CH_open_flower	CH_root	CH_stage2_endocarp	CH_stage2_fruit	CH_stage3_endocarp	CH_stage3_fruit	CH_stage4_endocarp	CH_stage4_fruit	CH_stage4_stalk	CH_young_leaf	CH_young_shoot	Gene_id_from_others_genes	Kegg_Number	Blast_Description	The_role	The_pathway	Reference
69	Oeu000574.1	0.862	0.851	0.062	0.231	0.862	0	0	0	0	0	0	0	0	0.11	0.106	vvi:100257524	K00232	acyl-CoA oxidase	Essential role in lipid metabolism by catalyzing the conversion of acyl-CoA into trans-2-enoyl-CoA during fatty acid beta-oxidation	Fatty acid syntehsis
462	Oeu003975.1	0.846	0	0	0	0.846	0	0	0	0	0	0	0	0.367	0	0.779	vvi:100249305	K00232	acyl-CoA oxidase	Essential role in lipid metabolism by catalyzing the conversion of acyl-CoA into trans-2-enoyl-CoA during fatty acid beta-oxidation	Fatty acid syntehsis
1333	Oeu011202.1	0.846	0.386	0.408	0.19	0	0	0	0.489	0	0	0	0	0	0.707	0.846	sbi:SORBI_08g006870	K13356	fatty acyl-CoA reductase	Catalyzes the reduction of fatty acyl-CoA to fatty alcohols. The preferred substrates are C24:0 and C26:0. May be unable to use saturated and monounsaturated C16 and C18 acyl-CoA as substrates. Involved in cuticular wax formation	Fatty acid reduction
1654	Oeu014059.1	0.974	0	0	0	0	0	0.974	0	0	0	0.105	0	0	0	0	afm:AFUA_1G17190	K01897	long-chain acyl-CoA synthetase	catalyze the conversion of long-chain fatty acids to fatty acyl-CoAs	Fatty acids converison
1853	Oeu015633.1	0.971	0.121	0	0	0.971	0	0	0	0	0	0	0.2	0	0	0.053	vvi:100249305	K00232	acyl-CoA oxidase	Essential role in lipid metabolism by catalyzing the conversion of acyl-CoA into trans-2-enoyl-CoA during fatty acid beta-oxidation	Fatty acid syntehsis
1854	Oeu015635.1	1	0	0	0	1	0	0	0	0	0	0	0	0	0	0	vvi:100249305	K00232	acyl-CoA oxidase	Essential role in lipid metabolism by catalyzing the conversion of acyl-CoA into trans-2-enoyl-CoA during fatty acid beta-oxidation	Fatty acid syntehsis
1855	Oeu015636.1	1	0	0	0	1	0	0	0	0	0	0	0	0	0	0	vvi:100249305	K00232	acyl-CoA oxidase	Essential role in lipid metabolism by catalyzing the conversion of acyl-CoA into trans-2-enoyl-CoA during fatty acid beta-oxidation	Fatty acid syntehsis
1856	Oeu015637.1	0.962	0	0	0	0.962	0	0	0	0	0	0	0.531	0	0	0	vvi:100249305	K00232	acyl-CoA oxidase	Essential role in lipid metabolism by catalyzing the conversion of acyl-CoA into trans-2-enoyl-CoA during fatty acid beta-oxidation	Fatty acid syntehsis
1893	Oeu016034.1	0.897	0.656	0.897	0	0	0	0	0	0	0	0	0	0	0.543	0	pop:POPTR_765095	K10258	enoyl reductase	Enoyl ACP reductase	Fatty acid syntehsis
1894	Oeu016035.1	0.821	0.395	0.682	0	0.821	0	0	0	0	0	0	0	0	0.383	0	pop:POPTR_765095	K10258	enoyl reductase	Enoyl ACP reductase	Fatty acid syntehsis
2480	Oeu020644.1	0.985	0.336	0	0	0	0.985	0	0	0	0	0	0	0	0	0	sbi:SORBI_10g012080	K00666	fatty-acyl-CoA synthase	Catalyzes the reduction of fatty acyl-CoA to fatty alcohols. The preferred substrates are C24:0 and C26:0. May be unable to use saturated and monounsaturated C16 and C18 acyl-CoA as substrates. Involved in cuticular wax formation	Fatty acid syntehsis
3011	Oeu025034.1	0.912	0.148	0.053	0	0.912	0	0.22	0	0	0	0.177	0	0	0.371	0.268	sbi:SORBI_10g012080	K00666	fatty-acyl-CoA synthase	Catalyzes the reduction of fatty acyl-CoA to fatty alcohols. The preferred substrates are C24:0 and C26:0. May be unable to use saturated and monounsaturated C16 and C18 acyl-CoA as substrates. Involved in cuticular wax formation	Fatty acid syntehsis
3335	Oeu027812.1	0.823	0.584	0.058	0.034	0.823	0.034	0.034	0.441	0.141	0.164	0	0	0.323	0	0.274	ath:AT3G15850	K00507	stearoyl-CoA desaturase (delta-9 desaturase)	SADS	Fatty acid syntehsis	(https://doi.org/10.1007/s11033-020-05554-9
4109	Oeu034105.1	0.872	0.872	0	0	0.287	0	0	0	0.563	0	0	0	0	0.444	0	vvi:100249305	K00232	acyl-CoA oxidase	Essential role in lipid metabolism by catalyzing the conversion of acyl-CoA into trans-2-enoyl-CoA during fatty acid beta-oxidation	Fatty acid syntehsis
5009	Oeu041415.1	0.802	0.047	0.194	0.613	0.355	0.295	0	0	0	0	0	0	0.499	0.638	0.802	sbi:SORBI_10g012080	K00666	fatty-acyl-CoA synthase	Catalyzes the reduction of fatty acyl-CoA to fatty alcohols. The preferred substrates are C24:0 and C26:0. May be unable to use saturated and monounsaturated C16 and C18 acyl-CoA as substrates. Involved in cuticular wax formation	Fatty acid syntehsis
5094	Oeu042061.1	0.923	0	0.923	0	0	0	0	0.601	0	0	0	0	0.311	0	0	rcu:RCOM_0710230	K09458	3-oxoacyl-[acyl-carrier-protein] synthase II	B-keto-ACP synthese II	Fatty acid syntehsis
5214	Oeu042873.1	1	0	0	0	0	1	0	0	0	0	0	0	0	0	0	vvi:100249305	K00232	acyl-CoA oxidase	Essential role in lipid metabolism by catalyzing the conversion of acyl-CoA into trans-2-enoyl-CoA during fatty acid beta-oxidation	Fatty acid syntehsis
6411	Oeu053173.1	1	0	1	0	0	0	0	0	0	0	0	0	0	0	0	osa:4324717	K00029	malate dehydrogenase (oxaloacetate-decarboxylating)(NADP+)	FATTTY ACID SYNTHESIS	Fatty acid syntehsis
6941	Oeu057592.1	0.954	0.954	0	0.22	0	0	0	0	0	0	0.112	0	0	0.258	0	pop:POPTR_836660	K13356	fatty acyl-CoA reductase	Catalyzes the reduction of fatty acyl-CoA to fatty alcohols. The preferred substrates are C24:0 and C26:0. May be unable to use saturated and monounsaturated C16 and C18 acyl-CoA as substrates. Involved in cuticular wax formation	Fatty acid reduction
7440	Oeu061514.1	0.831	0.831	0.383	0.358	0.255	0.332	0.033	0	0	0	0	0	0.314	0.203	0.364	rcu:RCOM_1609380	K00025	malate dehydrogenase	FATTTY ACID SYNTHESIS	Fatty acid syntehsis
7624	Oeu063213.1	1	1	0	0	0	0	0	0	0	0	0	0	0	0	0	rcu:RCOM_1609380	K00025	malate dehydrogenase	FATTTY ACID SYNTHESIS	Fatty acid syntehsis
7701	Oeu063854.1	0.831	0.831	0.168	0.244	0.075	0.142	0.195	0.102	0.153	0	0.197	0.043	0.195	0.221	0.042	pop:POPTR_836660	K13356	fatty acyl-CoA reductase	Catalyzes the reduction of fatty acyl-CoA to fatty alcohols. The preferred substrates are C24:0 and C26:0. May be unable to use saturated and monounsaturated C16 and C18 acyl-CoA as substrates. Involved in cuticular wax formation	Fatty acid reduction

## Sheet: KO_Highly specific genes
Supplementary Data S9C. Oil production genes in the Chondolia Koroneiki (KO) high-specificity gene list. The table shows the tau value of genes with documented function in oil production per tissue type. The tau value indicates gene specificity per tissue type (tau=1: Absolute specificity, tau≥ 0.8: High specificity).
	Gene	tau	KO_closed_flower	KO_mature_leaf	KO_mature_shoot	KO_open_flower	KO_root	KO_stage2_endocarp	KO_stage2_fruit	KO_stage3_endocarp	KO_stage3_fruit	KO_stage4_endocarp	KO_stage4_fruit	KO_stage4_stalk	KO_young_leaf	KO_young_shoot	Gene_id_from_others_genes	Kegg_Number	Blast_Description	The_role	The_pathway	Reference
364	Oeu003975.1	0.885	0	0	0	0	0	0	0	0.305	0	0.603	0.885	0	0	0.152	vvi:100249305	K00232	acyl-CoA oxidase	Essential role in lipid metabolism by catalyzing the conversion of acyl-CoA into trans-2-enoyl-CoA during fatty acid beta-oxidation	Fatty acid syntehsis
1001	Oeu011196.1	1	0	1	0	0	0	0	0	0	0	0	0	0	0	0	pop:POPTR_836660	K13356	fatty acyl-CoA reductase	Catalyzes the reduction of fatty acyl-CoA to fatty alcohols. The preferred substrates are C24:0 and C26:0. May be unable to use saturated and monounsaturated C16 and C18 acyl-CoA as substrates. Involved in cuticular wax formation	Fatty acid reduction
1223	Oeu014059.1	0.808	0.122	0.122	0	0	0.808	0	0.43	0.485	0	0.423	0	0	0	0	afm:AFUA_1G17190	K01897	long-chain acyl-CoA synthetase	catalyze the conversion of long-chain fatty acids to fatty acyl-CoAs	Fatty acids converison
1368	Oeu015633.1	1	0	0	0	0	0	0	1	0	0	0	0	0	0	0	vvi:100249305	K00232	acyl-CoA oxidase	Essential role in lipid metabolism by catalyzing the conversion of acyl-CoA into trans-2-enoyl-CoA during fatty acid beta-oxidation	Fatty acid syntehsis
1369	Oeu015636.1	1	0	0	0	0	1	0	0	0	0	0	0	0	0	0	vvi:100249305	K00232	acyl-CoA oxidase	Essential role in lipid metabolism by catalyzing the conversion of acyl-CoA into trans-2-enoyl-CoA during fatty acid beta-oxidation	Fatty acid syntehsis
1370	Oeu015637.1	0.974	0	0	0	0	0.974	0	0	0	0.093	0	0.25	0	0	0	vvi:100249305	K00232	acyl-CoA oxidase	Essential role in lipid metabolism by catalyzing the conversion of acyl-CoA into trans-2-enoyl-CoA during fatty acid beta-oxidation	Fatty acid syntehsis
1597	Oeu018194.1	0.835	0.604	0	0.308	0.54	0	0	0	0	0	0	0	0	0.835	0.814	sbi:SORBI_10g012080	K00666	fatty-acyl-CoA synthase	Catalyzes the reduction of fatty acyl-CoA to fatty alcohols. The preferred substrates are C24:0 and C26:0. May be unable to use saturated and monounsaturated C16 and C18 acyl-CoA as substrates. Involved in cuticular wax formation	Fatty acid syntehsis
1847	Oeu020644.1	0.962	0	0	0	0	0.962	0	0	0	0	0	0	0	0	0.113	sbi:SORBI_10g012080	K00666	fatty-acyl-CoA synthase	Catalyzes the reduction of fatty acyl-CoA to fatty alcohols. The preferred substrates are C24:0 and C26:0. May be unable to use saturated and monounsaturated C16 and C18 acyl-CoA as substrates. Involved in cuticular wax formation	Fatty acid syntehsis
2205	Oeu024466.1	1	0	0	0	1	0	0	0	0	0	0	0	0	0	0	rcu:RCOM_1238330	K03921	acyl-[acyl-carrier-protein] desaturase	Stearoyl-[acyl-carrier-protein] 9-desaturase	Fatty acid syntehsis
2257	Oeu025034.1	0.846	0.671	0	0.171	0.401	0	0.073	0	0	0	0.342	0	0.037	0.846	0.541	sbi:SORBI_10g012080	K00666	fatty-acyl-CoA synthase	Catalyzes the reduction of fatty acyl-CoA to fatty alcohols. The preferred substrates are C24:0 and C26:0. May be unable to use saturated and monounsaturated C16 and C18 acyl-CoA as substrates. Involved in cuticular wax formation	Fatty acid syntehsis
2316	Oeu025716.1	0.808	0.201	0.141	0.152	0.497	0.081	0.808	0	0.563	0	0.519	0	0	0.099	0.046	vvi:100255873	K03921	acyl-[acyl-carrier-protein] desaturase	Stearoyl-[acyl-carrier-protein] 9-desaturase	Fatty acid syntehsis
2866	Oeu032133.1	1	0	0	0	1	0	0	0	0	0	0	0	0	0	0	vvi:100249305	K00232	acyl-CoA oxidase	Essential role in lipid metabolism by catalyzing the conversion of acyl-CoA into trans-2-enoyl-CoA during fatty acid beta-oxidation	Fatty acid syntehsis
2908	Oeu032622.1	0.8	0.638	0.052	0.304	0.471	0.093	0	0	0	0	0	0	0	0.8	0.64	tps:THAPSDRAFT_270141	K00648	3-oxoacyl-[acyl-carrier-protein] synthase III	B-keto-ACP synthese III	Fatty acid syntehsis
3874	Oeu042873.1	0.923	0	0	0	0.074	0.923	0.148	0.291	0	0	0	0	0	0	0	vvi:100249305	K00232	acyl-CoA oxidase	Essential role in lipid metabolism by catalyzing the conversion of acyl-CoA into trans-2-enoyl-CoA during fatty acid beta-oxidation	Fatty acid syntehsis
4765	Oeu053173.1	0.821	0	0.821	0.152	0	0	0	0.129	0.241	0	0.072	0	0.129	0.072	0.225	osa:4324717	K00029	malate dehydrogenase (oxaloacetate-decarboxylating)(NADP+)	FATTTY ACID SYNTHESIS	Fatty acid syntehsis
5378	Oeu059803.1	0.846	0	0	0.846	0	0	0.405	0	0	0	0	0	0	0	0.718	vvi:100253198	K00026	malate dehydrogenase	FATTTY ACID SYNTHESIS	Fatty acid syntehsis

## Sheet: CHOvsKO_Stage 2 endocarp DEGs
Supplementary Data S9D. Oil production-related genes in the Chondrolia Chalkidikis (CHO) vs Koroneiki (KO) stage 2 endocarp DEGs dataset.
	Genes	Gene_id_from.others.genes	Kegg_Number	Blast_Description	CHO.KO_stage2Endocarp.pvalue	CHO.KO_stage2Endocarp.padj	CHO.KO_stage2Endocarp.log2FoldChange
2064	Oeu057592.1	pop:POPTR_836660	K13356	fatty acyl-CoA reductase	6.40809e-10	1.18988e-08	14.2139
29545	Oeu032622.1	tps:THAPSDRAFT_270141	K00648	3-oxoacyl-[acyl-carrier-protein] synthase III	5.60236e-06	4.31727e-05	6.59536
23957	Oeu014059.1	afm:AFUA_1G17190	K01897	long-chain acyl-CoA synthetase	0.0177699	0.0467295	6.27433
21653	Oeu025716.1	vvi:100255873	K03921	acyl-[acyl-carrier-protein] desaturase	4.89902e-22	6.9224e-20	5.66382
30248	Oeu015278.1	vvi:100252124	K10258	enoyl reductase	0.000564167	0.00247319	5.59986
29487	Oeu062951.1	vvi:100249305	K00232	acyl-CoA oxidase	3.09414e-06	2.54502e-05	4.32725
1054	Oeu011735.2	pop:POPTR_836660	K13356	fatty acyl-CoA reductase	0.000655049	0.00280924	4.26301
30878	Oeu050371.1	tps:THAPSDRAFT_270141	K00648	3-oxoacyl-[acyl-carrier-protein] synthase III	3.22244e-05	0.000202527	3.20794
5103	Oeu058052.1	vvi:100249305	K00232	acyl-CoA oxidase	0.000977809	0.00398639	3.01162
11525	Oeu058441.1	vvi:100249305	K00232	acyl-CoA oxidase	0.0163287	0.0435334	2.65574
28243	Oeu015714.1	pop:POPTR_582749	K03921	acyl-[acyl-carrier-protein] desaturase	0.167304	0.28927	2.46282
16828	Oeu032133.1	vvi:100249305	K00232	acyl-CoA oxidase	0.179033	0.30419	2.46282
7844	Oeu054375.2	vvi:100265062	K01897	long-chain acyl-CoA synthetase	9.97947e-06	7.15544e-05	2.0974
47173	Oeu053173.1	osa:4324717	K00029	malate dehydrogenase (oxaloacetate-decarboxylating)(NADP+)	0.225235	0.36378	2.04754
3906	Oeu009943.1	vvi:100262293	K03921	acyl-[acyl-carrier-protein] desaturase	6.10224e-15	2.79001e-13	1.9628
24614	Oeu025034.1	sbi:SORBI_10g012080	K00666	fatty-acyl-CoA synthase	0.163145	0.283756	1.91949
11274	Oeu031983.1	rcu:RCOM_0682070	K00249	acyl-CoA dehydrogenase	4.07706e-08	5.19651e-07	1.90779
5001	Oeu030771.1	tps:THAPSDRAFT_270141	K00648	3-oxoacyl-[acyl-carrier-protein] synthase III	0.0144489	0.0392822	1.77276
8448	Oeu015281.1	vvi:100252124	K10258	enoyl reductase	0.00705214	0.021618	1.69194
14182	Oeu038045.1	vvi:100248587	K01897	long-chain acyl-CoA synthetase	3.7799e-09	6.05929e-08	1.67395
1192	Oeu024288.1	ddi:DDB_G0277815	K01895	acetyl-CoA synthetase	4.2399e-08	5.38313e-07	1.673
16786	Oeu040110.1	rcu:RCOM_0633300	K09458	3-oxoacyl-[acyl-carrier-protein] synthase II	4.02574e-10	7.79055e-09	1.6682
11692	Oeu055871.1	rcu:RCOM_0926260	K01692	enoyl-CoA hydratase	0.154505	0.272378	1.66176
21908	Oeu007428.1	rcu:RCOM_0710230	K09458	3-oxoacyl-[acyl-carrier-protein] synthase II	4.20944e-06	3.34937e-05	1.63361
7740	Oeu008522.1	vvi:100253210	K09458	3-oxoacyl-[acyl-carrier-protein] synthase II	0.134733	0.244956	1.52883
1217	Oeu011199.1	pop:POPTR_836660	K13356	fatty acyl-CoA reductase	0.389267	0.550326	1.50102
40288	Oeu028906.1	sbi:SORBI_10g012080	K00666	fatty-acyl-CoA synthase	0.412491	NA	1.50102
50338	Oeu063761.1	pif:PITG_00720	K01895	acetyl-CoA synthetase	0.890709	NA	1.50094
16077	Oeu007233.1	vvi:100257137	K01897	long-chain acyl-CoA synthetase	0.000133608	0.000707352	1.36931
13770	Oeu027948.1	ath:AT1G63380	K00059	3-oxoacyl-[acyl-carrier protein] reductase	0.000161007	0.000834356	1.35141
17381	Oeu000294.1	vvi:100262737	K09458	3-oxoacyl-[acyl-carrier-protein] synthase II	3.30737e-17	2.15981e-15	1.31346
9183	Oeu053130.1	sbi:SORBI_10g012080	K00666	fatty-acyl-CoA synthase	0.0571482	0.122191	1.28483
6596	Oeu028625.1	ani:AN2264.2	K00249	acyl-CoA dehydrogenase	0.000175271	0.000897489	1.24657
10535	Oeu026151.1	vvi:100265978	K01897	long-chain acyl-CoA synthetase	0.00443404	0.0145342	1.22952
49182	Oeu059803.1	vvi:100253198	K00026	malate dehydrogenase	0.915787	NA	1.14742
6472	Oeu025197.1	pop:POPTR_820558	K01692	enoyl-CoA hydratase	1.24004e-06	1.12203e-05	1.07203
5718	Oeu055336.2	vvi:100262737	K09458	3-oxoacyl-[acyl-carrier-protein] synthase II	0.115119	0.215833	0.967956
5528	Oeu023609.1	vvi:100233075	K00029	malate dehydrogenase (oxaloacetate-decarboxylating)(NADP+)	4.04672e-07	4.13785e-06	0.960349
6120	Oeu052382.1	rcu:RCOM_0633300	K09458	3-oxoacyl-[acyl-carrier-protein] synthase II	2.14381e-07	2.32787e-06	0.931843
19029	Oeu032885.1	ngr:NAEGRDRAFT_60888	K10246	fatty acid elongase 3	0.0528598	0.114819	0.912911
20910	Oeu009735.1	pop:POPTR_665593	K02160	acetyl-CoA carboxylase biotin carboxyl carrier protein	0.00570048	0.0180345	0.910362
16609	Oeu064626.2	vvi:100249305	K00232	acyl-CoA oxidase	0.0204705	0.0526448	0.901661
21157	Oeu030911.1	rcu:RCOM_0633300	K09458	3-oxoacyl-[acyl-carrier-protein] synthase II	0.00536753	0.0171349	0.898156
11452	Oeu012606.2	vvi:100253198	K00026	malate dehydrogenase	3.15647e-07	3.30698e-06	0.85502
17555	Oeu052282.1	vvi:100254365	K02160	acetyl-CoA carboxylase biotin carboxyl carrier protein	9.48636e-05	0.000524598	0.804698
15810	Oeu030074.1	tps:THAPSDRAFT_270141	K00648	3-oxoacyl-[acyl-carrier-protein] synthase III	2.338e-05	0.000152132	0.775704
24341	Oeu040705.1	pop:POPTR_836303	K00232	acyl-CoA oxidase	0.00466037	0.015188	0.727709
14508	Oeu002545.1	rcu:RCOM_0251360	K00648	3-oxoacyl-[acyl-carrier-protein] synthase III	0.00299308	0.0104298	0.667785
10333	Oeu016255.1	vvi:100258517	K00249	acyl-CoA dehydrogenase	0.000135032	0.000713512	0.666863
12817	Oeu064840.1	vvi:100257524	K00232	acyl-CoA oxidase	0.000113209	0.000612817	0.635302
10611	Oeu042061.1	rcu:RCOM_0710230	K09458	3-oxoacyl-[acyl-carrier-protein] synthase II	0.637614	0.787873	0.621844
11084	Oeu038268.1	rcu:RCOM_0554440	K00232	acyl-CoA oxidase	0.00442055	0.0145001	0.619858
1126	Oeu006442.1	sbi:SORBI_10g012080	K00666	fatty-acyl-CoA synthase	2.71503e-06	2.25784e-05	0.591883
20677	Oeu025685.1	ngr:NAEGRDRAFT_60888	K10246	fatty acid elongase 3	0.0791825	0.159298	0.585568
14411	Oeu041688.5	vvi:100257887	K00059	3-oxoacyl-[acyl-carrier protein] reductase	0.0500079	0.109671	0.571896
15693	Oeu040504.1	vvi:100262293	K03921	acyl-[acyl-carrier-protein] desaturase	0.0081524	0.0244021	0.558163
5627	Oeu035283.1	rcu:RCOM_1443610	K01895	acetyl-CoA synthetase	0.00132968	0.00517752	0.541746
2225	Oeu011202.1	sbi:SORBI_08g006870	K13356	fatty acyl-CoA reductase	0.755447	0.88513	0.53923
18984	Oeu016035.1	pop:POPTR_765095	K10258	enoyl reductase	0.761155	0.88763	0.53923
30225	Oeu041415.1	sbi:SORBI_10g012080	K00666	fatty-acyl-CoA synthase	0.772207	0.893242	0.53923
28436	Oeu018194.1	sbi:SORBI_10g012080	K00666	fatty-acyl-CoA synthase	0.812095	0.919274	0.539229
39847	Oeu015633.1	vvi:100249305	K00232	acyl-CoA oxidase	0.874138	0.957146	0.539227
36427	Oeu015635.1	vvi:100249305	K00232	acyl-CoA oxidase	0.96063	NA	0.539198
25173	Oeu007768.1	pop:POPTR_576267	K00208	enoyl-[acyl-carrier protein] reductase I	0.168795	0.291066	0.457863
14668	Oeu024460.1	vvi:100241680	K00208	enoyl-[acyl-carrier protein] reductase I	0.0896782	0.176281	0.430965
14892	Oeu043158.1	vvi:100254365	K02160	acetyl-CoA carboxylase biotin carboxyl carrier protein	0.0977972	0.189345	0.416236
21187	Oeu027810.1	rcu:RCOM_0900580	K00507	stearoyl-CoA desaturase (delta-9 desaturase)	0.308316	0.462488	0.408521
17781	Oeu003728.1	pop:POPTR_719769	K10703	3-hydroxy acyl-CoA dehydratase	0.169552	0.29188	0.405495
11347	Oeu009849.2	rcu:RCOM_0251360	K00648	3-oxoacyl-[acyl-carrier-protein] synthase III	0.39574	0.557133	0.38212
6158	Oeu009957.1	pop:POPTR_817412	K01897	long-chain acyl-CoA synthetase	0.0497741	0.109268	0.364453
14407	Oeu058085.3	rcu:RCOM_0926260	K01692	enoyl-CoA hydratase	0.0031289	0.0108278	0.326322
20945	Oeu063854.1	pop:POPTR_836660	K13356	fatty acyl-CoA reductase	0.783262	0.899965	0.285378
10811	Oeu001313.1	mbr:MONBRDRAFT_26400	K01069	hydroxyacylglutathione hydrolase	0.303664	0.457225	0.239083
374	Oeu048915.2	ath:AT1G63380	K00059	3-oxoacyl-[acyl-carrier protein] reductase	0.324005	0.479722	0.213099
30013	Oeu038668.1	pop:POPTR_726104	K00059	3-oxoacyl-[acyl-carrier protein] reductase	0.32554	0.481604	0.189235
229	Oeu015282.1	vvi:100252124	K10258	enoyl reductase	0.359677	0.519538	0.189179
4946	Oeu063805.1	vvi:100254365	K02160	acetyl-CoA carboxylase biotin carboxyl carrier protein	0.518054	0.679313	0.188227
10016	Oeu020849.1	vvi:100244213	K01897	long-chain acyl-CoA synthetase	0.267403	0.4149	0.187415
24896	Oeu020623.1	ani:AN2264.2	K00249	acyl-CoA dehydrogenase	0.470566	0.632839	0.175639
14385	Oeu028660.1	vvi:100249305	K00232	acyl-CoA oxidase	0.687539	0.830805	0.166414
4377	Oeu029027.3	vvi:100244213	K01897	long-chain acyl-CoA synthetase	0.663872	0.810421	0.136089
15315	Oeu032132.1	vvi:100249305	K00232	acyl-CoA oxidase	0.431738	0.593801	0.133228
4613	Oeu058866.1	sbi:SORBI_10g012080	K00666	fatty-acyl-CoA synthase	0.801947	0.912465	0.0974557
7603	Oeu007481.1	sbi:SORBI_10g012080	K00666	fatty-acyl-CoA synthase	0.716946	0.855274	0.085506
22112	Oeu042873.1	vvi:100249305	K00232	acyl-CoA oxidase	0.959234	1	0.0839267
12154	Oeu010163.1	pop:POPTR_665593	K02160	acetyl-CoA carboxylase biotin carboxyl carrier protein	0.728398	0.863843	0.0684039
4295	Oeu059274.1	vvi:100232859	K00026	malate dehydrogenase	0.957111	1	0.0153527
18581	Oeu010830.1	vvi:100262737	K09458	3-oxoacyl-[acyl-carrier-protein] synthase II	0.980165	1	0.00544489
17567	Oeu006231.1	vvi:100249305	K00232	acyl-CoA oxidase	1	1	0
21566	Oeu015637.1	vvi:100249305	K00232	acyl-CoA oxidase	1	1	0
28120	Oeu014302.1	tps:THAPSDRAFT_270141	K00648	3-oxoacyl-[acyl-carrier-protein] synthase III	1	1	0
28238	Oeu015636.1	vvi:100249305	K00232	acyl-CoA oxidase	1	1	0
28267	Oeu016034.1	pop:POPTR_765095	K10258	enoyl reductase	1	1	0
28614	Oeu020644.1	sbi:SORBI_10g012080	K00666	fatty-acyl-CoA synthase	1	1	0
31802	Oeu063213.1	rcu:RCOM_1609380	K00025	malate dehydrogenase	1	1	0
33038	Oeu003975.1	vvi:100249305	K00232	acyl-CoA oxidase	1	NA	0
34332	Oeu008486.1	vvi:100248587	K01897	long-chain acyl-CoA synthetase	1	NA	0
35160	Oeu011196.1	pop:POPTR_836660	K13356	fatty acyl-CoA reductase	1	NA	0
38698	Oeu023187.1	pop:POPTR_747123	K00025	malate dehydrogenase	1	NA	0
39042	Oeu024466.1	rcu:RCOM_1238330	K03921	acyl-[acyl-carrier-protein] desaturase	1	NA	0
50362	Oeu063826.1	vvi:100249305	K00232	acyl-CoA oxidase	1	NA	0
50646	Oeu064772.1	pti:PHATRDRAFT_16683	K01069	hydroxyacylglutathione hydrolase	1	NA	0
50648	Oeu064774.1	tps:THAPSDRAFT_32096	K01069	hydroxyacylglutathione hydrolase	1	NA	0
8075	Oeu056513.1	rcu:RCOM_0251360	K00648	3-oxoacyl-[acyl-carrier-protein] synthase III	0.900569	0.97586	-0.0275617
9223	Oeu048444.1	pop:POPTR_582749	K03921	acyl-[acyl-carrier-protein] desaturase	0.880176	0.961509	-0.0391587
7320	Oeu032131.1	vvi:100249305	K00232	acyl-CoA oxidase	0.570075	0.727195	-0.116754
17347	Oeu064390.1	rcu:RCOM_1206840	K10258	enoyl reductase	0.397498	0.558901	-0.133265
16853	Oeu024286.2	bfo:BRAFLDRAFT_85926	K01895	acetyl-CoA synthetase	0.72449	0.860859	-0.13991
18458	Oeu008440.1	tps:THAPSDRAFT_270141	K00648	3-oxoacyl-[acyl-carrier-protein] synthase III	0.702327	0.843605	-0.200267
7965	Oeu024475.1	cre:CHLREDRAFT_133171	K01069	hydroxyacylglutathione hydrolase	0.457481	0.61987	-0.202939
7499	Oeu024472.1	cre:CHLREDRAFT_133171	K01069	hydroxyacylglutathione hydrolase	0.15852	0.277528	-0.223776
21248	Oeu058443.1	vvi:100249305	K00232	acyl-CoA oxidase	0.796628	0.908888	-0.224141
5325	Oeu056512.1	rcu:RCOM_0251360	K00648	3-oxoacyl-[acyl-carrier-protein] synthase III	0.336054	0.49353	-0.227244
1163	Oeu060294.1	hmg:100208342	K00025	malate dehydrogenase	0.500556	0.662451	-0.234289
10430	Oeu015833.1	tps:THAPSDRAFT_270141	K00648	3-oxoacyl-[acyl-carrier-protein] synthase III	0.484546	0.646758	-0.254776
22829	Oeu058007.1	pop:POPTR_1066621	K09458	3-oxoacyl-[acyl-carrier-protein] synthase II	0.700676	0.842086	-0.274904
6442	Oeu032134.1	vvi:100249305	K00232	acyl-CoA oxidase	0.357211	0.516682	-0.280313
20141	Oeu028727.1	vvi:100266499	K01962	acetyl-CoA carboxylase carboxyl transferase subunit alpha	0.111287	0.210272	-0.294644
401	Oeu031214.2	rcu:RCOM_1014110	K00026	malate dehydrogenase	0.0207262	0.0531772	-0.299526
18993	Oeu012324.1	sbi:SORBI_10g012080	K00666	fatty-acyl-CoA synthase	0.843205	0.936348	-0.340583
7891	Oeu043936.2	vvi:100244832	K09458	3-oxoacyl-[acyl-carrier-protein] synthase II	0.0697618	0.143796	-0.343117
15201	Oeu054021.2	pop:POPTR_817412	K01897	long-chain acyl-CoA synthetase	0.0673093	0.139619	-0.348057
1131	Oeu024284.1	xla:443879	K01895	acetyl-CoA synthetase	0.582249	0.737958	-0.357262
19171	Oeu049053.1	vvi:100247941	K01897	long-chain acyl-CoA synthetase	0.149225	0.26513	-0.361833
26137	Oeu064292.1	vvi:100250344	K00208	enoyl-[acyl-carrier protein] reductase I	0.489133	0.650915	-0.367267
12054	Oeu048254.1	rcu:RCOM_1206840	K10258	enoyl reductase	0.120389	0.223932	-0.373297
40978	Oeu031396.1	pti:PHATRDRAFT_16683	K01069	hydroxyacylglutathione hydrolase	0.971528	NA	-0.389274
21614	Oeu046802.1	fgr:FG07147.1	K01069	hydroxyacylglutathione hydrolase	0.00801561	0.0240674	-0.399868
12083	Oeu039764.2	vvi:100249305	K00232	acyl-CoA oxidase	0.616788	0.769347	-0.401537
14903	Oeu040453.2	rcu:RCOM_0691170	K01897	long-chain acyl-CoA synthetase	0.00422931	0.0139806	-0.410713
5092	Oeu049693.4	vvi:100246958	K01578	malonyl-CoA decarboxylase	0.00393746	0.0131578	-0.415191
10920	Oeu034444.1	vcn:VOLCADRAFT_74188	K01069	hydroxyacylglutathione hydrolase	0.273757	0.422334	-0.430702
11260	Oeu033259.1	vvi:100252124	K10258	enoyl reductase	0.225804	0.364502	-0.43125
25634	Oeu038764.2	rcu:RCOM_0186930	K00232	acyl-CoA oxidase	0.00243212	0.00870221	-0.436563
1385	Oeu002681.1	sbi:SORBI_10g012080	K00666	fatty-acyl-CoA synthase	0.522562	0.683694	-0.465624
25205	Oeu053167.1	vvi:100233075	K00029	malate dehydrogenase (oxaloacetate-decarboxylating)(NADP+)	0.0572411	0.122374	-0.468853
18924	Oeu040418.1	vvi:100265978	K01897	long-chain acyl-CoA synthetase	0.0172001	0.0454869	-0.469497
5803	Oeu031927.2	tca:657374	K01895	acetyl-CoA synthetase	0.00834287	0.0248497	-0.482171
4763	Oeu011500.1	pop:POPTR_747123	K00025	malate dehydrogenase	0.00112234	0.00448036	-0.492319
6063	Oeu059149.1	pop:POPTR_747123	K00025	malate dehydrogenase	0.0113504	0.0321403	-0.501537
15455	Oeu027090.3	vvi:100249305	K00232	acyl-CoA oxidase	0.152218	0.269134	-0.516376
11935	Oeu008957.2	tet:TTHERM_00790570	K01897	long-chain acyl-CoA synthetase	0.0356773	0.0833743	-0.569228
1548	Oeu020495.1	cre:CHLREDRAFT_133171	K01069	hydroxyacylglutathione hydrolase	0.000266905	0.00129512	-0.596641
25365	Oeu027315.1	mbr:MONBRDRAFT_33213	K10246	fatty acid elongase 3	0.391775	0.552784	-0.606804
22533	Oeu020313.1	pop:POPTR_726104	K00059	3-oxoacyl-[acyl-carrier protein] reductase	0.253612	0.398692	-0.621475
16483	Oeu042441.1	vvi:100258842	K09458	3-oxoacyl-[acyl-carrier-protein] synthase II	0.0144707	0.0393349	-0.624735
31200	Oeu055031.1	ani:AN2264.2	K00249	acyl-CoA dehydrogenase	0.0201106	0.0518901	-0.626876
20714	Oeu040801.1	vvi:100266499	K01962	acetyl-CoA carboxylase carboxyl transferase subunit alpha	0.00830928	0.0247803	-0.629046
21495	Oeu005355.3	vvi:100245074	K00645	[acyl-carrier-protein] S-malonyltransferase	0.0022872	0.00826671	-0.635535
4693	Oeu002950.1	vvi:100260916	K10258	enoyl reductase	0.0909714	0.178341	-0.655438
14473	Oeu032620.1	tps:THAPSDRAFT_270141	K00648	3-oxoacyl-[acyl-carrier-protein] synthase III	0.0246805	0.0615548	-0.730312
7358	Oeu050714.1	vvi:100247941	K01897	long-chain acyl-CoA synthetase	0.000756924	0.00319021	-0.735375
3261	Oeu002897.2	ath:AT2G13560	K00028	malate dehydrogenase (decarboxylating)	6.63485e-08	8.08564e-07	-0.764383
16217	Oeu027146.1	vvi:100254365	K02160	acetyl-CoA carboxylase biotin carboxyl carrier protein	0.0476841	0.10557	-0.787743
3692	Oeu050331.1	rcu:RCOM_1238330	K03921	acyl-[acyl-carrier-protein] desaturase	0.0203768	0.052445	-0.799388
6664	Oeu022208.1	vvi:100265585	K00026	malate dehydrogenase	0.000124494	0.000666311	-0.800469
2488	Oeu058442.2	vvi:100249305	K00232	acyl-CoA oxidase	1.61056e-06	1.41396e-05	-0.827856
15098	Oeu040291.1	sbi:SORBI_09g022630	K10703	3-hydroxy acyl-CoA dehydratase	0.00172357	0.00647961	-0.834182
33975	Oeu007169.1	pop:POPTR_747123	K00025	malate dehydrogenase	0.766615	NA	-0.873211
26337	Oeu025052.1	vvi:100245074	K00645	[acyl-carrier-protein] S-malonyltransferase	0.00762749	0.0230728	-0.873266
18691	Oeu015371.1	vvi:100265062	K01897	long-chain acyl-CoA synthetase	0.104784	0.200106	-0.929469
29657	Oeu034105.1	vvi:100249305	K00232	acyl-CoA oxidase	0.459113	0.621363	-0.937806
10709	Oeu034336.1	vvi:100265062	K01897	long-chain acyl-CoA synthetase	0.00640622	0.019906	-0.947425
7624	Oeu064187.1	vvi:100233140	K00029	malate dehydrogenase (oxaloacetate-decarboxylating)(NADP+)	1.21882e-06	1.10557e-05	-1.01815
11026	Oeu056589.1	pop:POPTR_832274	K00232	acyl-CoA oxidase	5.894e-09	8.95629e-08	-1.0455
22009	Oeu027595.1	vvi:100257137	K01897	long-chain acyl-CoA synthetase	0.00738707	0.0224693	-1.06067
2756	Oeu035817.4	dre:335715	K00025	malate dehydrogenase	0.000112129	0.000607574	-1.10586
22461	Oeu035806.1	vvi:100241750	K00059	3-oxoacyl-[acyl-carrier protein] reductase	5.72544e-06	4.40176e-05	-1.1239
4033	Oeu005392.1	rcu:RCOM_1520380	K00026	malate dehydrogenase	0.00012419	0.000664851	-1.17102
25262	Oeu028609.1	sbi:SORBI_10g012080	K00666	fatty-acyl-CoA synthase	0.00259858	0.00922173	-1.22713
18874	Oeu061514.1	rcu:RCOM_1609380	K00025	malate dehydrogenase	0.179344	0.304657	-1.28938
5385	Oeu055598.1	vvi:100261741	K10703	3-hydroxy acyl-CoA dehydratase	0.0204602	0.0526262	-1.3253
20850	Oeu037215.1	rcu:RCOM_0691170	K01897	long-chain acyl-CoA synthetase	0.000176342	0.000902362	-1.40729
2491	Oeu047010.2	rcu:RCOM_1471880	K00026	malate dehydrogenase	1.7799e-08	2.47114e-07	-1.44313
19942	Oeu014685.1	rcu:RCOM_1614520	K00028	malate dehydrogenase (decarboxylating)	6.96588e-10	1.28724e-08	-1.44333
22439	Oeu051647.1	vvi:100254365	K02160	acetyl-CoA carboxylase biotin carboxyl carrier protein	3.21507e-08	4.18738e-07	-1.49352
11087	Oeu044618.1	vvi:100261216	K01638	malate synthase	0.000626914	0.00270521	-1.50804
26336	Oeu054042.1	nvi:100121413	K00029	malate dehydrogenase (oxaloacetate-decarboxylating)(NADP+)	0.000115161	0.000621947	-1.76512
3087	Oeu011738.1	pop:POPTR_836660	K13356	fatty acyl-CoA reductase	0.00675486	0.020849	-1.77265
14287	Oeu014666.1	vvi:100256854	K01962	acetyl-CoA carboxylase carboxyl transferase subunit alpha	1.44703e-09	2.50193e-08	-1.86313
19004	Oeu038980.1	pop:POPTR_836660	K13356	fatty acyl-CoA reductase	0.00543955	0.0173361	-2.12211
940	Oeu008558.1	rcu:RCOM_1381350	K00026	malate dehydrogenase	0.0462173	0.102998	-2.20927
14528	Oeu000573.1	vvi:100257524	K00232	acyl-CoA oxidase	7.76062e-08	9.29177e-07	-2.26486
2724	Oeu027812.1	ath:AT3G15850	K00507	stearoyl-CoA desaturase (delta-9 desaturase)	0.017089	0.0452476	-2.33446
27113	Oeu000574.1	vvi:100257524	K00232	acyl-CoA oxidase	0.0989082	0.191168	-2.38578
711	Oeu008557.1	rcu:RCOM_1381350	K00026	malate dehydrogenase	0.00028086	0.00135499	-2.96875
10620	Oeu015265.1	vvi:100233140	K00029	malate dehydrogenase (oxaloacetate-decarboxylating)(NADP+)	4.42371e-08	5.59052e-07	-2.98022
690	Oeu005735.1	rcu:RCOM_1381350	K00026	malate dehydrogenase	2.49064e-09	4.13408e-08	-3.45635
28840	Oeu028658.4	vvi:100249305	K00232	acyl-CoA oxidase	1.63584e-05	0.000110667	-3.47801
13058	Oeu040034.1	vvi:100249305	K00232	acyl-CoA oxidase	1.46301e-33	7.61275e-31	-3.50552
23946	Oeu024770.1	sbi:SORBI_10g012080	K00666	fatty-acyl-CoA synthase	6.95545e-13	2.30084e-11	-3.66104
16819	Oeu058256.1	pop:POPTR_836660	K13356	fatty acyl-CoA reductase	0.00140101	0.00542114	-4.09097
31656	Oeu061191.1	pop:POPTR_747123	K00025	malate dehydrogenase	5.91954e-06	4.52975e-05	-4.71638
15127	Oeu007444.1	tps:THAPSDRAFT_270141	K00648	3-oxoacyl-[acyl-carrier-protein] synthase III	0.000142236	0.000747602	-4.97352
107	Oeu058255.1	pop:POPTR_836660	K13356	fatty acyl-CoA reductase	6.77507e-35	4.35491e-32	-6.69879

## Sheet: CHOvsKO_Stage 3 endocarp DEGs
Supplementary Data S9E. Oil production-related genes in the Chondrolia Chalkidikis (CHO) vs Koroneiki (KO) stage 3 endocarp DEGs dataset.
	Genes	Gene_id_from.others.genes	Kegg_Number	Blast_Description	CHO.KO.stage3Endocarpio.pvalue	CHO.KO.stage3Endocarpio.padj	CHO.KO.stage3Endocarpio.log2FoldChange
5001	Oeu030771.1	tps:THAPSDRAFT_270141	K00648	3-oxoacyl-[acyl-carrier-protein] synthase III	1.20065e-06	1.36264e-05	6.66983
30248	Oeu015278.1	vvi:100252124	K10258	enoyl reductase	1.04862e-05	9.49345e-05	5.83563
21653	Oeu025716.1	vvi:100255873	K03921	acyl-[acyl-carrier-protein] desaturase	9.93724e-21	1.57612e-18	5.63718
15127	Oeu007444.1	tps:THAPSDRAFT_270141	K00648	3-oxoacyl-[acyl-carrier-protein] synthase III	4.0819e-19	5.06134e-17	5.62458
9183	Oeu053130.1	sbi:SORBI_10g012080	K00666	fatty-acyl-CoA synthase	5.45732e-05	0.000411278	5.56131
7844	Oeu054375.2	vvi:100265062	K01897	long-chain acyl-CoA synthetase	1.42521e-19	1.85426e-17	4.42882
30878	Oeu050371.1	tps:THAPSDRAFT_270141	K00648	3-oxoacyl-[acyl-carrier-protein] synthase III	0.0169439	0.0591034	3.6522
5385	Oeu055598.1	vvi:100261741	K10703	3-hydroxy acyl-CoA dehydratase	1.81822e-10	4.62919e-09	3.3901
19004	Oeu038980.1	pop:POPTR_836660	K13356	fatty acyl-CoA reductase	1.05146e-08	1.86619e-07	3.38041
16217	Oeu027146.1	vvi:100254365	K02160	acetyl-CoA carboxylase biotin carboxyl carrier protein	7.82557e-16	5.60221e-14	3.18185
14892	Oeu043158.1	vvi:100254365	K02160	acetyl-CoA carboxylase biotin carboxyl carrier protein	2.64193e-36	3.04066e-33	3.13295
16828	Oeu032133.1	vvi:100249305	K00232	acyl-CoA oxidase	0.0497246	0.144499	3.10114
13770	Oeu027948.1	ath:AT1G63380	K00059	3-oxoacyl-[acyl-carrier protein] reductase	3.5503e-18	3.85857e-16	3.08661
3906	Oeu009943.1	vvi:100262293	K03921	acyl-[acyl-carrier-protein] desaturase	4.84087e-34	4.43443e-31	3.05859
14473	Oeu032620.1	tps:THAPSDRAFT_270141	K00648	3-oxoacyl-[acyl-carrier-protein] synthase III	1.14337e-18	1.33649e-16	2.86942
22829	Oeu058007.1	pop:POPTR_1066621	K09458	3-oxoacyl-[acyl-carrier-protein] synthase II	4.42009e-06	4.39521e-05	2.84957
2064	Oeu057592.1	pop:POPTR_836660	K13356	fatty acyl-CoA reductase	0.194353	0.433062	2.79013
15693	Oeu040504.1	vvi:100262293	K03921	acyl-[acyl-carrier-protein] desaturase	4.56755e-39	6.83397e-36	2.75565
22533	Oeu020313.1	pop:POPTR_726104	K00059	3-oxoacyl-[acyl-carrier protein] reductase	8.6577e-07	1.01227e-05	2.67553
25173	Oeu007768.1	pop:POPTR_576267	K00208	enoyl-[acyl-carrier protein] reductase I	2.11656e-14	1.16569e-12	2.53947
21157	Oeu030911.1	rcu:RCOM_0633300	K09458	3-oxoacyl-[acyl-carrier-protein] synthase II	1.39371e-14	7.91875e-13	2.49437
26137	Oeu064292.1	vvi:100250344	K00208	enoyl-[acyl-carrier protein] reductase I	5.48614e-06	5.32319e-05	2.40447
29487	Oeu062951.1	vvi:100249305	K00232	acyl-CoA oxidase	0.000210849	0.0013501	2.39907
14411	Oeu041688.5	vvi:100257887	K00059	3-oxoacyl-[acyl-carrier protein] reductase	4.12425e-17	3.78571e-15	2.37558
25205	Oeu053167.1	vvi:100233075	K00029	malate dehydrogenase (oxaloacetate-decarboxylating)(NADP+)	2.14572e-20	3.24286e-18	2.23128
20714	Oeu040801.1	vvi:100266499	K01962	acetyl-CoA carboxylase carboxyl transferase subunit alpha	4.38808e-20	6.29275e-18	2.17211
16077	Oeu007233.1	vvi:100257137	K01897	long-chain acyl-CoA synthetase	2.79669e-09	5.57921e-08	2.14724
22439	Oeu051647.1	vvi:100254365	K02160	acetyl-CoA carboxylase biotin carboxyl carrier protein	1.20779e-15	8.40512e-14	2.10533
26337	Oeu025052.1	vvi:100245074	K00645	[acyl-carrier-protein] S-malonyltransferase	4.59746e-14	2.39955e-12	2.05148
6442	Oeu032134.1	vvi:100249305	K00232	acyl-CoA oxidase	1.7565e-12	6.71571e-11	2.01984
1126	Oeu006442.1	sbi:SORBI_10g012080	K00666	fatty-acyl-CoA synthase	9.88819e-59	2.21921e-54	2.00994
2491	Oeu047010.2	rcu:RCOM_1471880	K00026	malate dehydrogenase	3.63408e-16	2.76473e-14	2.00271
16786	Oeu040110.1	rcu:RCOM_0633300	K09458	3-oxoacyl-[acyl-carrier-protein] synthase II	4.37391e-12	1.55339e-10	1.87117
11347	Oeu009849.2	rcu:RCOM_0251360	K00648	3-oxoacyl-[acyl-carrier-protein] synthase III	2.8492e-05	0.000230555	1.84595
15810	Oeu030074.1	tps:THAPSDRAFT_270141	K00648	3-oxoacyl-[acyl-carrier-protein] synthase III	7.55514e-23	1.67054e-20	1.81572
4377	Oeu029027.3	vvi:100244213	K01897	long-chain acyl-CoA synthetase	1.43745e-08	2.47969e-07	1.73579
20910	Oeu009735.1	pop:POPTR_665593	K02160	acetyl-CoA carboxylase biotin carboxyl carrier protein	2.08463e-07	2.81924e-06	1.71835
21495	Oeu005355.3	vvi:100245074	K00645	[acyl-carrier-protein] S-malonyltransferase	8.00467e-17	7.04505e-15	1.70431
4033	Oeu005392.1	rcu:RCOM_1520380	K00026	malate dehydrogenase	2.57182e-08	4.21309e-07	1.67791
107	Oeu058255.1	pop:POPTR_836660	K13356	fatty acyl-CoA reductase	9.47863e-05	0.000670752	1.61937
1131	Oeu024284.1	xla:443879	K01895	acetyl-CoA synthetase	0.0218225	0.0731535	1.60419
8448	Oeu015281.1	vvi:100252124	K10258	enoyl reductase	0.0104729	0.0391968	1.60309
10333	Oeu016255.1	vvi:100258517	K00249	acyl-CoA dehydrogenase	7.29865e-20	1.01741e-17	1.58295
17781	Oeu003728.1	pop:POPTR_719769	K10703	3-hydroxy acyl-CoA dehydratase	5.26391e-07	6.50003e-06	1.55101
6120	Oeu052382.1	rcu:RCOM_0633300	K09458	3-oxoacyl-[acyl-carrier-protein] synthase II	1.24596e-17	1.22914e-15	1.53366
15315	Oeu032132.1	vvi:100249305	K00232	acyl-CoA oxidase	5.57082e-17	5.01106e-15	1.39035
10811	Oeu001313.1	mbr:MONBRDRAFT_26400	K01069	hydroxyacylglutathione hydrolase	6.82288e-10	1.55143e-08	1.37452
6063	Oeu059149.1	pop:POPTR_747123	K00025	malate dehydrogenase	2.46669e-12	9.16556e-11	1.3505
20141	Oeu028727.1	vvi:100266499	K01962	acetyl-CoA carboxylase carboxyl transferase subunit alpha	2.3448e-13	1.06631e-11	1.34737
6664	Oeu022208.1	vvi:100265585	K00026	malate dehydrogenase	7.85301e-11	2.14671e-09	1.3353
29657	Oeu034105.1	vvi:100249305	K00232	acyl-CoA oxidase	0.104092	0.263778	1.30446
16609	Oeu064626.2	vvi:100249305	K00232	acyl-CoA oxidase	0.0012196	0.00624494	1.25906
21187	Oeu027810.1	rcu:RCOM_0900580	K00507	stearoyl-CoA desaturase (delta-9 desaturase)	0.00184154	0.00892614	1.24222
1054	Oeu011735.2	pop:POPTR_836660	K13356	fatty acyl-CoA reductase	0.438661	0.800525	1.22082
28243	Oeu015714.1	pop:POPTR_582749	K03921	acyl-[acyl-carrier-protein] desaturase	0.445632	0.809225	1.20378
17555	Oeu052282.1	vvi:100254365	K02160	acetyl-CoA carboxylase biotin carboxyl carrier protein	4.18442e-09	8.05411e-08	1.17426
30013	Oeu038668.1	pop:POPTR_726104	K00059	3-oxoacyl-[acyl-carrier protein] reductase	1.05704e-08	1.87461e-07	1.08607
11525	Oeu058441.1	vvi:100249305	K00232	acyl-CoA oxidase	0.343729	0.666896	1.03274
8075	Oeu056513.1	rcu:RCOM_0251360	K00648	3-oxoacyl-[acyl-carrier-protein] synthase III	6.6478e-07	7.97629e-06	1.00733
17347	Oeu064390.1	rcu:RCOM_1206840	K10258	enoyl reductase	5.09811e-12	1.77528e-10	0.999312
4763	Oeu011500.1	pop:POPTR_747123	K00025	malate dehydrogenase	2.79452e-11	8.39591e-10	0.995678
5803	Oeu031927.2	tca:657374	K01895	acetyl-CoA synthetase	1.85798e-08	3.12583e-07	0.968472
18924	Oeu040418.1	vvi:100265978	K01897	long-chain acyl-CoA synthetase	8.17628e-07	9.62751e-06	0.96579
10430	Oeu015833.1	tps:THAPSDRAFT_270141	K00648	3-oxoacyl-[acyl-carrier-protein] synthase III	0.0119889	0.044037	0.938903
5718	Oeu055336.2	vvi:100262737	K09458	3-oxoacyl-[acyl-carrier-protein] synthase II	0.141573	0.337078	0.901115
10535	Oeu026151.1	vvi:100265978	K01897	long-chain acyl-CoA synthetase	0.0374412	0.114163	0.894347
24341	Oeu040705.1	pop:POPTR_836303	K00232	acyl-CoA oxidase	0.000678981	0.00376489	0.86927
14508	Oeu002545.1	rcu:RCOM_0251360	K00648	3-oxoacyl-[acyl-carrier-protein] synthase III	0.00029221	0.00179881	0.836256
7320	Oeu032131.1	vvi:100249305	K00232	acyl-CoA oxidase	1.29872e-05	0.000115138	0.836195
7603	Oeu007481.1	sbi:SORBI_10g012080	K00666	fatty-acyl-CoA synthase	0.000545132	0.00310952	0.788505
5325	Oeu056512.1	rcu:RCOM_0251360	K00648	3-oxoacyl-[acyl-carrier-protein] synthase III	0.000321404	0.00195112	0.77292
6472	Oeu025197.1	pop:POPTR_820558	K01692	enoyl-CoA hydratase	0.000669919	0.00372107	0.739601
12054	Oeu048254.1	rcu:RCOM_1206840	K10258	enoyl reductase	0.0051645	0.0215601	0.670731
6596	Oeu028625.1	ani:AN2264.2	K00249	acyl-CoA dehydrogenase	0.0436108	0.129491	0.654532
11084	Oeu038268.1	rcu:RCOM_0554440	K00232	acyl-CoA oxidase	0.00176611	0.0086111	0.654525
23946	Oeu024770.1	sbi:SORBI_10g012080	K00666	fatty-acyl-CoA synthase	0.0724622	0.196548	0.629404
3087	Oeu011738.1	pop:POPTR_836660	K13356	fatty acyl-CoA reductase	0.335078	0.654752	0.598059
12817	Oeu064840.1	vvi:100257524	K00232	acyl-CoA oxidase	0.00120768	0.00618812	0.526771
4295	Oeu059274.1	vvi:100232859	K00026	malate dehydrogenase	0.0833605	0.220555	0.490215
10620	Oeu015265.1	vvi:100233140	K00029	malate dehydrogenase (oxaloacetate-decarboxylating)(NADP+)	0.332457	0.65099	0.447123
4946	Oeu063805.1	vvi:100254365	K02160	acetyl-CoA carboxylase biotin carboxyl carrier protein	0.12181	0.299494	0.440897
19029	Oeu032885.1	ngr:NAEGRDRAFT_60888	K10246	fatty acid elongase 3	0.382285	0.723186	0.377554
11452	Oeu012606.2	vvi:100253198	K00026	malate dehydrogenase	0.0250945	0.0821224	0.364365
25634	Oeu038764.2	rcu:RCOM_0186930	K00232	acyl-CoA oxidase	0.0226153	0.0753497	0.318416
24896	Oeu020623.1	ani:AN2264.2	K00249	acyl-CoA dehydrogenase	0.19504	0.434298	0.312038
15455	Oeu027090.3	vvi:100249305	K00232	acyl-CoA oxidase	0.445002	0.808678	0.271516
39042	Oeu024466.1	rcu:RCOM_1238330	K03921	acyl-[acyl-carrier-protein] desaturase	0.940146	1	0.25884
49182	Oeu059803.1	vvi:100253198	K00026	malate dehydrogenase	0.981096	1	0.258826
374	Oeu048915.2	ath:AT1G63380	K00059	3-oxoacyl-[acyl-carrier protein] reductase	0.305192	0.610493	0.222857
12154	Oeu010163.1	pop:POPTR_665593	K02160	acetyl-CoA carboxylase biotin carboxyl carrier protein	0.276323	0.565522	0.219311
7499	Oeu024472.1	cre:CHLREDRAFT_133171	K01069	hydroxyacylglutathione hydrolase	0.150802	0.354913	0.218036
12083	Oeu039764.2	vvi:100249305	K00232	acyl-CoA oxidase	0.808369	1	0.217618
7624	Oeu064187.1	vvi:100233140	K00029	malate dehydrogenase (oxaloacetate-decarboxylating)(NADP+)	0.332375	0.650859	0.201875
7965	Oeu024475.1	cre:CHLREDRAFT_133171	K01069	hydroxyacylglutathione hydrolase	0.44066	0.803071	0.198253
6158	Oeu009957.1	pop:POPTR_817412	K01897	long-chain acyl-CoA synthetase	0.393114	0.738793	0.155838
11274	Oeu031983.1	rcu:RCOM_0682070	K00249	acyl-CoA dehydrogenase	0.642924	1	0.154604
3692	Oeu050331.1	rcu:RCOM_1238330	K03921	acyl-[acyl-carrier-protein] desaturase	0.694371	1	0.135157
1548	Oeu020495.1	cre:CHLREDRAFT_133171	K01069	hydroxyacylglutathione hydrolase	0.712528	1	0.0575557
19171	Oeu049053.1	vvi:100247941	K01897	long-chain acyl-CoA synthetase	0.830255	1	0.051865
401	Oeu031214.2	rcu:RCOM_1014110	K00026	malate dehydrogenase	0.694744	1	0.0495941
14182	Oeu038045.1	vvi:100248587	K01897	long-chain acyl-CoA synthetase	0.921124	1	0.0287048
21908	Oeu007428.1	rcu:RCOM_0710230	K09458	3-oxoacyl-[acyl-carrier-protein] synthase II	0.983693	1	0.00744507
2225	Oeu011202.1	sbi:SORBI_08g006870	K13356	fatty acyl-CoA reductase	1	1	0
17567	Oeu006231.1	vvi:100249305	K00232	acyl-CoA oxidase	1	1	0
18984	Oeu016035.1	pop:POPTR_765095	K10258	enoyl reductase	1	1	0
21566	Oeu015637.1	vvi:100249305	K00232	acyl-CoA oxidase	1	1	0
22112	Oeu042873.1	vvi:100249305	K00232	acyl-CoA oxidase	1	1	0
28120	Oeu014302.1	tps:THAPSDRAFT_270141	K00648	3-oxoacyl-[acyl-carrier-protein] synthase III	1	1	0
28238	Oeu015636.1	vvi:100249305	K00232	acyl-CoA oxidase	1	1	0
28267	Oeu016034.1	pop:POPTR_765095	K10258	enoyl reductase	1	1	0
28436	Oeu018194.1	sbi:SORBI_10g012080	K00666	fatty-acyl-CoA synthase	1	1	0
28614	Oeu020644.1	sbi:SORBI_10g012080	K00666	fatty-acyl-CoA synthase	1	1	0
29545	Oeu032622.1	tps:THAPSDRAFT_270141	K00648	3-oxoacyl-[acyl-carrier-protein] synthase III	1	1	0
31802	Oeu063213.1	rcu:RCOM_1609380	K00025	malate dehydrogenase	1	1	0
35160	Oeu011196.1	pop:POPTR_836660	K13356	fatty acyl-CoA reductase	1	1	0
36427	Oeu015635.1	vvi:100249305	K00232	acyl-CoA oxidase	1	1	0
39847	Oeu015633.1	vvi:100249305	K00232	acyl-CoA oxidase	1	1	0
50338	Oeu063761.1	pif:PITG_00720	K01895	acetyl-CoA synthetase	1	1	0
50362	Oeu063826.1	vvi:100249305	K00232	acyl-CoA oxidase	1	1	0
50646	Oeu064772.1	pti:PHATRDRAFT_16683	K01069	hydroxyacylglutathione hydrolase	1	1	0
50648	Oeu064774.1	tps:THAPSDRAFT_32096	K01069	hydroxyacylglutathione hydrolase	1	1	0
10709	Oeu034336.1	vvi:100265062	K01897	long-chain acyl-CoA synthetase	0.938341	1	-0.0253413
20677	Oeu025685.1	ngr:NAEGRDRAFT_60888	K10246	fatty acid elongase 3	0.939021	1	-0.0268194
14407	Oeu058085.3	rcu:RCOM_0926260	K01692	enoyl-CoA hydratase	0.785739	1	-0.0287058
3261	Oeu002897.2	ath:AT2G13560	K00028	malate dehydrogenase (decarboxylating)	0.503024	0.882223	-0.0866741
26336	Oeu054042.1	nvi:100121413	K00029	malate dehydrogenase (oxaloacetate-decarboxylating)(NADP+)	0.826304	1	-0.0945931
11935	Oeu008957.2	tet:TTHERM_00790570	K01897	long-chain acyl-CoA synthetase	0.62896	1	-0.110025
14903	Oeu040453.2	rcu:RCOM_0691170	K01897	long-chain acyl-CoA synthetase	0.276127	0.565275	-0.153845
5627	Oeu035283.1	rcu:RCOM_1443610	K01895	acetyl-CoA synthetase	0.238864	0.505191	-0.197548
1385	Oeu002681.1	sbi:SORBI_10g012080	K00666	fatty-acyl-CoA synthase	0.769811	1	-0.212209
14385	Oeu028660.1	vvi:100249305	K00232	acyl-CoA oxidase	0.582071	0.978153	-0.223011
5092	Oeu049693.4	vvi:100246958	K01578	malonyl-CoA decarboxylase	0.0560071	0.159251	-0.259546
21248	Oeu058443.1	vvi:100249305	K00232	acyl-CoA oxidase	0.709545	1	-0.296438
7358	Oeu050714.1	vvi:100247941	K01897	long-chain acyl-CoA synthetase	0.0967259	0.24899	-0.349142
229	Oeu015282.1	vvi:100252124	K10258	enoyl reductase	0.103895	0.263351	-0.3597
11087	Oeu044618.1	vvi:100261216	K01638	malate synthase	0.413708	0.768042	-0.360097
14668	Oeu024460.1	vvi:100241680	K00208	enoyl-[acyl-carrier protein] reductase I	0.141049	0.336137	-0.361353
16853	Oeu024286.2	bfo:BRAFLDRAFT_85926	K01895	acetyl-CoA synthetase	0.409145	0.761397	-0.373597
7740	Oeu008522.1	vvi:100253210	K09458	3-oxoacyl-[acyl-carrier-protein] synthase II	0.708175	1	-0.381916
10920	Oeu034444.1	vcn:VOLCADRAFT_74188	K01069	hydroxyacylglutathione hydrolase	0.279594	0.570578	-0.391985
7891	Oeu043936.2	vvi:100244832	K09458	3-oxoacyl-[acyl-carrier-protein] synthase II	0.0157722	0.0556258	-0.429722
21614	Oeu046802.1	fgr:FG07147.1	K01069	hydroxyacylglutathione hydrolase	0.00195305	0.00939498	-0.445432
19942	Oeu014685.1	rcu:RCOM_1614520	K00028	malate dehydrogenase (decarboxylating)	0.052175	0.15022	-0.447557
5528	Oeu023609.1	vvi:100233075	K00029	malate dehydrogenase (oxaloacetate-decarboxylating)(NADP+)	0.0120509	0.0442431	-0.482068
17381	Oeu000294.1	vvi:100262737	K09458	3-oxoacyl-[acyl-carrier-protein] synthase II	0.00265719	0.0122297	-0.496767
2756	Oeu035817.4	dre:335715	K00025	malate dehydrogenase	0.0706931	0.192708	-0.500563
47173	Oeu053173.1	osa:4324717	K00029	malate dehydrogenase (oxaloacetate-decarboxylating)(NADP+)	0.703023	1	-0.597583
31200	Oeu055031.1	ani:AN2264.2	K00249	acyl-CoA dehydrogenase	0.0138494	0.0498511	-0.599273
40978	Oeu031396.1	pti:PHATRDRAFT_16683	K01069	hydroxyacylglutathione hydrolase	0.954799	1	-0.618285
20850	Oeu037215.1	rcu:RCOM_0691170	K01897	long-chain acyl-CoA synthetase	0.0826739	0.219126	-0.625616
30225	Oeu041415.1	sbi:SORBI_10g012080	K00666	fatty-acyl-CoA synthase	0.714668	1	-0.645403
14528	Oeu000573.1	vvi:100257524	K00232	acyl-CoA oxidase	0.0691104	0.189209	-0.67277
18581	Oeu010830.1	vvi:100262737	K09458	3-oxoacyl-[acyl-carrier-protein] synthase II	0.00122964	0.00628702	-0.680062
40288	Oeu028906.1	sbi:SORBI_10g012080	K00666	fatty-acyl-CoA synthase	0.662168	1	-0.688441
4613	Oeu058866.1	sbi:SORBI_10g012080	K00666	fatty-acyl-CoA synthase	0.0646647	0.179002	-0.732556
9223	Oeu048444.1	pop:POPTR_582749	K03921	acyl-[acyl-carrier-protein] desaturase	0.0016	0.00792429	-0.815664
11692	Oeu055871.1	rcu:RCOM_0926260	K01692	enoyl-CoA hydratase	0.423547	0.781073	-0.895266
11026	Oeu056589.1	pop:POPTR_832274	K00232	acyl-CoA oxidase	1.74305e-09	3.6272e-08	-0.96876
18691	Oeu015371.1	vvi:100265062	K01897	long-chain acyl-CoA synthetase	0.0920982	0.23901	-1.04465
22009	Oeu027595.1	vvi:100257137	K01897	long-chain acyl-CoA synthetase	0.0047545	0.0200725	-1.08745
10016	Oeu020849.1	vvi:100244213	K01897	long-chain acyl-CoA synthetase	5.4053e-11	1.52497e-09	-1.10968
16483	Oeu042441.1	vvi:100258842	K09458	3-oxoacyl-[acyl-carrier-protein] synthase II	7.07666e-06	6.69286e-05	-1.10969
18993	Oeu012324.1	sbi:SORBI_10g012080	K00666	fatty-acyl-CoA synthase	0.402478	0.75239	-1.11851
34332	Oeu008486.1	vvi:100248587	K01897	long-chain acyl-CoA synthetase	0.910867	1	-1.21925
24614	Oeu025034.1	sbi:SORBI_10g012080	K00666	fatty-acyl-CoA synthase	0.496355	0.874285	-1.22357
940	Oeu008558.1	rcu:RCOM_1381350	K00026	malate dehydrogenase	0.367215	0.701247	-1.25188
1192	Oeu024288.1	ddi:DDB_G0277815	K01895	acetyl-CoA synthetase	6.15241e-05	0.000457365	-1.25305
2724	Oeu027812.1	ath:AT3G15850	K00507	stearoyl-CoA desaturase (delta-9 desaturase)	0.114765	0.28536	-1.25881
10611	Oeu042061.1	rcu:RCOM_0710230	K09458	3-oxoacyl-[acyl-carrier-protein] synthase II	0.425017	0.782852	-1.25938
1163	Oeu060294.1	hmg:100208342	K00025	malate dehydrogenase	0.00036612	0.00219116	-1.28512
2488	Oeu058442.2	vvi:100249305	K00232	acyl-CoA oxidase	1.11265e-14	6.47761e-13	-1.31508
18458	Oeu008440.1	tps:THAPSDRAFT_270141	K00648	3-oxoacyl-[acyl-carrier-protein] synthase III	0.0183741	0.0632857	-1.36998
15098	Oeu040291.1	sbi:SORBI_09g022630	K10703	3-hydroxy acyl-CoA dehydratase	1.77421e-08	3.00064e-07	-1.40166
20945	Oeu063854.1	pop:POPTR_836660	K13356	fatty acyl-CoA reductase	0.175001	0.398918	-1.40905
13058	Oeu040034.1	vvi:100249305	K00232	acyl-CoA oxidase	8.75441e-08	1.2871e-06	-1.41671
1217	Oeu011199.1	pop:POPTR_836660	K13356	fatty acyl-CoA reductase	0.28624	0.580866	-1.48845
14287	Oeu014666.1	vvi:100256854	K01962	acetyl-CoA carboxylase carboxyl transferase subunit alpha	5.61758e-08	8.6037e-07	-1.50438
22461	Oeu035806.1	vvi:100241750	K00059	3-oxoacyl-[acyl-carrier protein] reductase	5.2865e-10	1.23203e-08	-1.52484
15201	Oeu054021.2	pop:POPTR_817412	K01897	long-chain acyl-CoA synthetase	2.04482e-19	2.6075e-17	-1.7822
25365	Oeu027315.1	mbr:MONBRDRAFT_33213	K10246	fatty acid elongase 3	0.0241081	0.0794481	-1.80785
33038	Oeu003975.1	vvi:100249305	K00232	acyl-CoA oxidase	0.529467	0.915255	-1.93672
28840	Oeu028658.4	vvi:100249305	K00232	acyl-CoA oxidase	8.69319e-05	0.000620847	-2.14932
4693	Oeu002950.1	vvi:100260916	K10258	enoyl reductase	6.80411e-08	1.02212e-06	-2.26066
33975	Oeu007169.1	pop:POPTR_747123	K00025	malate dehydrogenase	0.357218	0.686659	-2.63444
23957	Oeu014059.1	afm:AFUA_1G17190	K01897	long-chain acyl-CoA synthetase	0.335005	0.654723	-2.64441
25262	Oeu028609.1	sbi:SORBI_10g012080	K00666	fatty-acyl-CoA synthase	3.31417e-09	6.53027e-08	-2.6482
38698	Oeu023187.1	pop:POPTR_747123	K00025	malate dehydrogenase	0.617057	1	-2.80661
11260	Oeu033259.1	vvi:100252124	K10258	enoyl reductase	6.99844e-10	1.58653e-08	-2.90285
27113	Oeu000574.1	vvi:100257524	K00232	acyl-CoA oxidase	0.0139742	0.0502119	-3.46068
5103	Oeu058052.1	vvi:100249305	K00232	acyl-CoA oxidase	0.00470305	0.0198983	-3.63119
711	Oeu008557.1	rcu:RCOM_1381350	K00026	malate dehydrogenase	0.000402239	0.0023794	-4.49495
690	Oeu005735.1	rcu:RCOM_1381350	K00026	malate dehydrogenase	4.96511e-08	7.67139e-07	-4.64742
16819	Oeu058256.1	pop:POPTR_836660	K13356	fatty acyl-CoA reductase	1.44882e-05	0.00012699	-5.48179
31656	Oeu061191.1	pop:POPTR_747123	K00025	malate dehydrogenase	1.3044e-09	2.79739e-08	-7.3926
18874	Oeu061514.1	rcu:RCOM_1609380	K00025	malate dehydrogenase	3.79055e-12	1.36881e-10	-8.09429

## Sheet: CHOvsKO_Stage 4 endocarp DEGs
Supplementary Data S9F. Oil production-related genes in the Chondrolia Chalkidikis (CHO) vs Koroneiki (KO) stage 4 endocarp DEGs dataset.
	Genes	Gene_id_from.others.genes	Kegg_Number	Blast_Description	CHO.KO_stage4Endocarp.pvalue	CHO.KO_stage4Endocarp.padj	CHO.KO_stage4Endocarp.log2FoldChange
30248	Oeu015278.1	vvi:100252124	K10258	enoyl reductase	1.8151e-05	8.65996e-05	6.76153
22829	Oeu058007.1	pop:POPTR_1066621	K09458	3-oxoacyl-[acyl-carrier-protein] synthase II	3.37392e-18	1.2303e-16	5.69258
5001	Oeu030771.1	tps:THAPSDRAFT_270141	K00648	3-oxoacyl-[acyl-carrier-protein] synthase III	3.03426e-05	0.000138152	5.16932
30878	Oeu050371.1	tps:THAPSDRAFT_270141	K00648	3-oxoacyl-[acyl-carrier-protein] synthase III	0.000181901	0.000691373	5.1225
16217	Oeu027146.1	vvi:100254365	K02160	acetyl-CoA carboxylase biotin carboxyl carrier protein	1.20505e-37	2.8835e-35	5.07426
14892	Oeu043158.1	vvi:100254365	K02160	acetyl-CoA carboxylase biotin carboxyl carrier protein	6.37237e-75	4.17798e-71	4.57221
11525	Oeu058441.1	vvi:100249305	K00232	acyl-CoA oxidase	1.17682e-05	5.85854e-05	4.44072
26137	Oeu064292.1	vvi:100250344	K00208	enoyl-[acyl-carrier protein] reductase I	3.30406e-16	9.0715e-15	4.32376
22533	Oeu020313.1	pop:POPTR_726104	K00059	3-oxoacyl-[acyl-carrier protein] reductase	2.58414e-15	6.35985e-14	4.30194
3906	Oeu009943.1	vvi:100262293	K03921	acyl-[acyl-carrier-protein] desaturase	1.85473e-60	4.05346e-57	4.1246
21653	Oeu025716.1	vvi:100255873	K03921	acyl-[acyl-carrier-protein] desaturase	2.63772e-11	3.64543e-10	4.09373
21157	Oeu030911.1	rcu:RCOM_0633300	K09458	3-oxoacyl-[acyl-carrier-protein] synthase II	3.8647e-33	6.66803e-31	3.89109
15693	Oeu040504.1	vvi:100262293	K03921	acyl-[acyl-carrier-protein] desaturase	8.23789e-75	4.50091e-71	3.85728
4377	Oeu029027.3	vvi:100244213	K01897	long-chain acyl-CoA synthetase	2.29136e-36	4.84615e-34	3.84913
25173	Oeu007768.1	pop:POPTR_576267	K00208	enoyl-[acyl-carrier protein] reductase I	5.52726e-30	7.05038e-28	3.78194
20714	Oeu040801.1	vvi:100266499	K01962	acetyl-CoA carboxylase carboxyl transferase subunit alpha	1.49563e-56	2.0429e-53	3.75172
15127	Oeu007444.1	tps:THAPSDRAFT_270141	K00648	3-oxoacyl-[acyl-carrier-protein] synthase III	4.40752e-08	3.55093e-07	3.61514
16786	Oeu040110.1	rcu:RCOM_0633300	K09458	3-oxoacyl-[acyl-carrier-protein] synthase II	4.44556e-39	1.22466e-36	3.54759
13770	Oeu027948.1	ath:AT1G63380	K00059	3-oxoacyl-[acyl-carrier protein] reductase	1.22523e-22	7.63604e-21	3.46648
22439	Oeu051647.1	vvi:100254365	K02160	acetyl-CoA carboxylase biotin carboxyl carrier protein	7.90922e-37	1.74014e-34	3.34533
11347	Oeu009849.2	rcu:RCOM_0251360	K00648	3-oxoacyl-[acyl-carrier-protein] synthase III	9.90941e-14	1.94871e-12	3.27615
26337	Oeu025052.1	vvi:100245074	K00645	[acyl-carrier-protein] S-malonyltransferase	5.52194e-33	9.3793e-31	3.26654
14411	Oeu041688.5	vvi:100257887	K00059	3-oxoacyl-[acyl-carrier protein] reductase	9.8842e-31	1.37882e-28	3.23558
10535	Oeu026151.1	vvi:100265978	K01897	long-chain acyl-CoA synthetase	2.33086e-13	4.36381e-12	3.14701
21495	Oeu005355.3	vvi:100245074	K00645	[acyl-carrier-protein] S-malonyltransferase	1.78144e-51	1.71763e-48	3.08764
5385	Oeu055598.1	vvi:100261741	K10703	3-hydroxy acyl-CoA dehydratase	4.06631e-09	3.93337e-08	3.08402
29487	Oeu062951.1	vvi:100249305	K00232	acyl-CoA oxidase	4.04889e-05	0.000179779	2.91726
4033	Oeu005392.1	rcu:RCOM_1520380	K00026	malate dehydrogenase	1.83453e-21	9.924e-20	2.86403
20910	Oeu009735.1	pop:POPTR_665593	K02160	acetyl-CoA carboxylase biotin carboxyl carrier protein	2.96254e-17	9.47492e-16	2.79888
20141	Oeu028727.1	vvi:100266499	K01962	acetyl-CoA carboxylase carboxyl transferase subunit alpha	5.28917e-50	3.94067e-47	2.73254
19004	Oeu038980.1	pop:POPTR_836660	K13356	fatty acyl-CoA reductase	1.04205e-06	6.4944e-06	2.68329
2064	Oeu057592.1	pop:POPTR_836660	K13356	fatty acyl-CoA reductase	0.16449	0.258861	2.57318
2491	Oeu047010.2	rcu:RCOM_1471880	K00026	malate dehydrogenase	9.38872e-26	8.27368e-24	2.56928
16828	Oeu032133.1	vvi:100249305	K00232	acyl-CoA oxidase	0.042214	0.0825839	2.56909
5718	Oeu055336.2	vvi:100262737	K09458	3-oxoacyl-[acyl-carrier-protein] synthase II	3.84993e-05	0.000171642	2.52221
6063	Oeu059149.1	pop:POPTR_747123	K00025	malate dehydrogenase	1.41357e-38	3.64879e-36	2.4949
21187	Oeu027810.1	rcu:RCOM_0900580	K00507	stearoyl-CoA desaturase (delta-9 desaturase)	7.43854e-10	8.17193e-09	2.45826
18924	Oeu040418.1	vvi:100265978	K01897	long-chain acyl-CoA synthetase	1.19933e-35	2.39734e-33	2.43562
10333	Oeu016255.1	vvi:100258517	K00249	acyl-CoA dehydrogenase	3.62148e-44	1.58292e-41	2.41755
6664	Oeu022208.1	vvi:100265585	K00026	malate dehydrogenase	2.7769e-31	4.13783e-29	2.38519
6120	Oeu052382.1	rcu:RCOM_0633300	K09458	3-oxoacyl-[acyl-carrier-protein] synthase II	4.034e-40	1.21324e-37	2.36753
4295	Oeu059274.1	vvi:100232859	K00026	malate dehydrogenase	1.82825e-16	5.22525e-15	2.3203
23946	Oeu024770.1	sbi:SORBI_10g012080	K00666	fatty-acyl-CoA synthase	2.51345e-11	3.49136e-10	2.28971
10811	Oeu001313.1	mbr:MONBRDRAFT_26400	K01069	hydroxyacylglutathione hydrolase	1.07013e-23	7.36998e-22	2.22308
25205	Oeu053167.1	vvi:100233075	K00029	malate dehydrogenase (oxaloacetate-decarboxylating)(NADP+)	1.3209e-18	5.05272e-17	2.10673
1126	Oeu006442.1	sbi:SORBI_10g012080	K00666	fatty-acyl-CoA synthase	6.33126e-64	1.59655e-60	2.09265
31802	Oeu063213.1	rcu:RCOM_1609380	K00025	malate dehydrogenase	0.849423	0.938454	2.07383
9183	Oeu053130.1	sbi:SORBI_10g012080	K00666	fatty-acyl-CoA synthase	0.228615	0.340503	2.0221
30013	Oeu038668.1	pop:POPTR_726104	K00059	3-oxoacyl-[acyl-carrier protein] reductase	1.19415e-26	1.14464e-24	2.0161
5803	Oeu031927.2	tca:657374	K01895	acetyl-CoA synthetase	6.54594e-31	9.24952e-29	1.98093
10611	Oeu042061.1	rcu:RCOM_0710230	K09458	3-oxoacyl-[acyl-carrier-protein] synthase II	0.194252	0.297568	1.9747
7603	Oeu007481.1	sbi:SORBI_10g012080	K00666	fatty-acyl-CoA synthase	7.25695e-18	2.5201e-16	1.96222
15315	Oeu032132.1	vvi:100249305	K00232	acyl-CoA oxidase	4.04142e-30	5.29944e-28	1.89148
7844	Oeu054375.2	vvi:100265062	K01897	long-chain acyl-CoA synthetase	0.000130884	0.000516075	1.88607
14508	Oeu002545.1	rcu:RCOM_0251360	K00648	3-oxoacyl-[acyl-carrier-protein] synthase III	5.53142e-17	1.70264e-15	1.88593
16609	Oeu064626.2	vvi:100249305	K00232	acyl-CoA oxidase	2.28759e-06	1.32847e-05	1.84111
8075	Oeu056513.1	rcu:RCOM_0251360	K00648	3-oxoacyl-[acyl-carrier-protein] synthase III	6.75501e-20	3.02518e-18	1.81099
17555	Oeu052282.1	vvi:100254365	K02160	acetyl-CoA carboxylase biotin carboxyl carrier protein	1.78556e-17	5.90064e-16	1.68357
4763	Oeu011500.1	pop:POPTR_747123	K00025	malate dehydrogenase	1.55169e-26	1.47442e-24	1.59243
15810	Oeu030074.1	tps:THAPSDRAFT_270141	K00648	3-oxoacyl-[acyl-carrier-protein] synthase III	7.30757e-16	1.92415e-14	1.47641
5325	Oeu056512.1	rcu:RCOM_0251360	K00648	3-oxoacyl-[acyl-carrier-protein] synthase III	3.37864e-12	5.30708e-11	1.4734
12154	Oeu010163.1	pop:POPTR_665593	K02160	acetyl-CoA carboxylase biotin carboxyl carrier protein	1.73971e-13	3.34298e-12	1.44649
7624	Oeu064187.1	vvi:100233140	K00029	malate dehydrogenase (oxaloacetate-decarboxylating)(NADP+)	5.67365e-12	8.60684e-11	1.43275
8448	Oeu015281.1	vvi:100252124	K10258	enoyl reductase	0.0306833	0.0626509	1.35471
4946	Oeu063805.1	vvi:100254365	K02160	acetyl-CoA carboxylase biotin carboxyl carrier protein	2.38254e-06	1.37726e-05	1.3269
6442	Oeu032134.1	vvi:100249305	K00232	acyl-CoA oxidase	1.0971e-05	5.48836e-05	1.24096
20677	Oeu025685.1	ngr:NAEGRDRAFT_60888	K10246	fatty acid elongase 3	0.000904069	0.00290561	1.11868
17347	Oeu064390.1	rcu:RCOM_1206840	K10258	enoyl reductase	1.0373e-14	2.34517e-13	1.11779
17567	Oeu006231.1	vvi:100249305	K00232	acyl-CoA oxidase	0.569962	0.700737	1.11215
50338	Oeu063761.1	pif:PITG_00720	K01895	acetyl-CoA synthetase	0.918908	NA	1.11209
940	Oeu008558.1	rcu:RCOM_1381350	K00026	malate dehydrogenase	0.467201	0.599525	1.09969
11084	Oeu038268.1	rcu:RCOM_0554440	K00232	acyl-CoA oxidase	1.43726e-07	1.05547e-06	1.09284
10920	Oeu034444.1	vcn:VOLCADRAFT_74188	K01069	hydroxyacylglutathione hydrolase	0.00076905	0.00251456	1.0718
17781	Oeu003728.1	pop:POPTR_719769	K10703	3-hydroxy acyl-CoA dehydratase	0.00173318	0.00513484	0.968224
6596	Oeu028625.1	ani:AN2264.2	K00249	acyl-CoA dehydrogenase	0.00327925	0.00898308	0.96306
12817	Oeu064840.1	vvi:100257524	K00232	acyl-CoA oxidase	4.68995e-08	3.75856e-07	0.885679
6472	Oeu025197.1	pop:POPTR_820558	K01692	enoyl-CoA hydratase	0.000123113	0.000488135	0.826029
14473	Oeu032620.1	tps:THAPSDRAFT_270141	K00648	3-oxoacyl-[acyl-carrier-protein] synthase III	0.0159511	0.0355648	0.789274
7965	Oeu024475.1	cre:CHLREDRAFT_133171	K01069	hydroxyacylglutathione hydrolase	0.00992594	0.0236541	0.663622
12054	Oeu048254.1	rcu:RCOM_1206840	K10258	enoyl reductase	0.00734523	0.0181839	0.648501
19171	Oeu049053.1	vvi:100247941	K01897	long-chain acyl-CoA synthetase	0.0074755	0.0184632	0.633422
7320	Oeu032131.1	vvi:100249305	K00232	acyl-CoA oxidase	0.00268366	0.00753604	0.58873
1548	Oeu020495.1	cre:CHLREDRAFT_133171	K01069	hydroxyacylglutathione hydrolase	0.000143815	0.000560522	0.587506
21908	Oeu007428.1	rcu:RCOM_0710230	K09458	3-oxoacyl-[acyl-carrier-protein] synthase II	0.102681	0.175253	0.572779
26336	Oeu054042.1	nvi:100121413	K00029	malate dehydrogenase (oxaloacetate-decarboxylating)(NADP+)	0.17796	0.27654	0.567022
16077	Oeu007233.1	vvi:100257137	K01897	long-chain acyl-CoA synthetase	0.130202	0.2139	0.554031
24341	Oeu040705.1	pop:POPTR_836303	K00232	acyl-CoA oxidase	0.0362263	0.0723422	0.538788
11452	Oeu012606.2	vvi:100253198	K00026	malate dehydrogenase	0.0030702	0.00847556	0.483489
401	Oeu031214.2	rcu:RCOM_1014110	K00026	malate dehydrogenase	0.000200872	0.000754293	0.463362
1054	Oeu011735.2	pop:POPTR_836660	K13356	fatty acyl-CoA reductase	0.753111	0.860281	0.45829
19942	Oeu014685.1	rcu:RCOM_1614520	K00028	malate dehydrogenase (decarboxylating)	0.0475586	0.0913391	0.453696
3261	Oeu002897.2	ath:AT2G13560	K00028	malate dehydrogenase (decarboxylating)	0.000396491	0.00138451	0.448263
25634	Oeu038764.2	rcu:RCOM_0186930	K00232	acyl-CoA oxidase	0.00739908	0.0182992	0.374879
14407	Oeu058085.3	rcu:RCOM_0926260	K01692	enoyl-CoA hydratase	0.000523976	0.00178055	0.356961
7358	Oeu050714.1	vvi:100247941	K01897	long-chain acyl-CoA synthetase	0.13607	0.221824	0.300766
14903	Oeu040453.2	rcu:RCOM_0691170	K01897	long-chain acyl-CoA synthetase	0.0860555	0.151288	0.240745
4613	Oeu058866.1	sbi:SORBI_10g012080	K00666	fatty-acyl-CoA synthase	0.545286	0.677376	0.237967
5528	Oeu023609.1	vvi:100233075	K00029	malate dehydrogenase (oxaloacetate-decarboxylating)(NADP+)	0.247395	0.362771	0.217514
5092	Oeu049693.4	vvi:100246958	K01578	malonyl-CoA decarboxylase	0.103688	0.176678	0.214144
107	Oeu058255.1	pop:POPTR_836660	K13356	fatty acyl-CoA reductase	0.617238	0.744428	0.20758
17381	Oeu000294.1	vvi:100262737	K09458	3-oxoacyl-[acyl-carrier-protein] synthase II	0.210942	0.318757	0.200216
22112	Oeu042873.1	vvi:100249305	K00232	acyl-CoA oxidase	0.94032	1	0.150356
40978	Oeu031396.1	pti:PHATRDRAFT_16683	K01069	hydroxyacylglutathione hydrolase	0.989018	NA	0.150347
10430	Oeu015833.1	tps:THAPSDRAFT_270141	K00648	3-oxoacyl-[acyl-carrier-protein] synthase III	0.720185	0.831834	0.12924
19029	Oeu032885.1	ngr:NAEGRDRAFT_60888	K10246	fatty acid elongase 3	0.854847	0.942486	0.0768365
7499	Oeu024472.1	cre:CHLREDRAFT_133171	K01069	hydroxyacylglutathione hydrolase	0.645773	0.770312	0.0696106
6158	Oeu009957.1	pop:POPTR_817412	K01897	long-chain acyl-CoA synthetase	0.943236	1	0.0128417
23957	Oeu014059.1	afm:AFUA_1G17190	K01897	long-chain acyl-CoA synthetase	0.998247	1	0.00574674
2225	Oeu011202.1	sbi:SORBI_08g006870	K13356	fatty acyl-CoA reductase	1	1	0
18984	Oeu016035.1	pop:POPTR_765095	K10258	enoyl reductase	1	1	0
28120	Oeu014302.1	tps:THAPSDRAFT_270141	K00648	3-oxoacyl-[acyl-carrier-protein] synthase III	1	1	0
28238	Oeu015636.1	vvi:100249305	K00232	acyl-CoA oxidase	1	1	0
28267	Oeu016034.1	pop:POPTR_765095	K10258	enoyl reductase	1	1	0
28614	Oeu020644.1	sbi:SORBI_10g012080	K00666	fatty-acyl-CoA synthase	1	1	0
34332	Oeu008486.1	vvi:100248587	K01897	long-chain acyl-CoA synthetase	1	NA	0
36427	Oeu015635.1	vvi:100249305	K00232	acyl-CoA oxidase	1	NA	0
39847	Oeu015633.1	vvi:100249305	K00232	acyl-CoA oxidase	1	1	0
49182	Oeu059803.1	vvi:100253198	K00026	malate dehydrogenase	1	NA	0
50362	Oeu063826.1	vvi:100249305	K00232	acyl-CoA oxidase	1	NA	0
50646	Oeu064772.1	pti:PHATRDRAFT_16683	K01069	hydroxyacylglutathione hydrolase	1	NA	0
50648	Oeu064774.1	tps:THAPSDRAFT_32096	K01069	hydroxyacylglutathione hydrolase	1	NA	0
24896	Oeu020623.1	ani:AN2264.2	K00249	acyl-CoA dehydrogenase	0.666757	0.786897	-0.103974
10620	Oeu015265.1	vvi:100233140	K00029	malate dehydrogenase (oxaloacetate-decarboxylating)(NADP+)	0.813197	0.909838	-0.106809
22009	Oeu027595.1	vvi:100257137	K01897	long-chain acyl-CoA synthetase	0.727633	0.838457	-0.123488
3692	Oeu050331.1	rcu:RCOM_1238330	K03921	acyl-[acyl-carrier-protein] desaturase	0.62115	0.747908	-0.169431
40288	Oeu028906.1	sbi:SORBI_10g012080	K00666	fatty-acyl-CoA synthase	0.882505	NA	-0.211561
1131	Oeu024284.1	xla:443879	K01895	acetyl-CoA synthetase	0.815877	0.912275	-0.215191
11026	Oeu056589.1	pop:POPTR_832274	K00232	acyl-CoA oxidase	0.0936049	0.162279	-0.261866
11935	Oeu008957.2	tet:TTHERM_00790570	K01897	long-chain acyl-CoA synthetase	0.231655	0.344045	-0.273265
229	Oeu015282.1	vvi:100252124	K10258	enoyl reductase	0.159852	0.252507	-0.320755
25365	Oeu027315.1	mbr:MONBRDRAFT_33213	K10246	fatty acid elongase 3	0.54685	0.678738	-0.370562
20850	Oeu037215.1	rcu:RCOM_0691170	K01897	long-chain acyl-CoA synthetase	0.298897	0.421801	-0.370866
10016	Oeu020849.1	vvi:100244213	K01897	long-chain acyl-CoA synthetase	0.0149886	0.03371	-0.405952
21248	Oeu058443.1	vvi:100249305	K00232	acyl-CoA oxidase	0.63351	0.759348	-0.420643
7891	Oeu043936.2	vvi:100244832	K09458	3-oxoacyl-[acyl-carrier-protein] synthase II	0.0099155	0.0236314	-0.456507
11274	Oeu031983.1	rcu:RCOM_0682070	K00249	acyl-CoA dehydrogenase	0.166848	0.261867	-0.470546
16853	Oeu024286.2	bfo:BRAFLDRAFT_85926	K01895	acetyl-CoA synthetase	0.29659	0.419268	-0.503797
11087	Oeu044618.1	vvi:100261216	K01638	malate synthase	0.238313	0.351718	-0.519543
29657	Oeu034105.1	vvi:100249305	K00232	acyl-CoA oxidase	0.658026	0.779764	-0.520729
18581	Oeu010830.1	vvi:100262737	K09458	3-oxoacyl-[acyl-carrier-protein] synthase II	0.00280316	0.00782602	-0.623555
15455	Oeu027090.3	vvi:100249305	K00232	acyl-CoA oxidase	0.0754606	0.135429	-0.645312
374	Oeu048915.2	ath:AT1G63380	K00059	3-oxoacyl-[acyl-carrier protein] reductase	0.00207568	0.00601263	-0.670026
28436	Oeu018194.1	sbi:SORBI_10g012080	K00666	fatty-acyl-CoA synthase	0.751794	0.85917	-0.695515
21566	Oeu015637.1	vvi:100249305	K00232	acyl-CoA oxidase	0.911404	0.988574	-0.701334
21614	Oeu046802.1	fgr:FG07147.1	K01069	hydroxyacylglutathione hydrolase	1.05585e-06	6.57043e-06	-0.706297
29545	Oeu032622.1	tps:THAPSDRAFT_270141	K00648	3-oxoacyl-[acyl-carrier-protein] synthase III	0.658155	0.779861	-0.768069
16483	Oeu042441.1	vvi:100258842	K09458	3-oxoacyl-[acyl-carrier-protein] synthase II	0.00172361	0.00510928	-0.769325
14528	Oeu000573.1	vvi:100257524	K00232	acyl-CoA oxidase	0.0296453	0.0608194	-0.814148
2488	Oeu058442.2	vvi:100249305	K00232	acyl-CoA oxidase	7.50358e-07	4.82224e-06	-0.816536
7740	Oeu008522.1	vvi:100253210	K09458	3-oxoacyl-[acyl-carrier-protein] synthase II	0.490541	0.62293	-0.819815
14385	Oeu028660.1	vvi:100249305	K00232	acyl-CoA oxidase	0.0411485	0.0807953	-0.844577
14182	Oeu038045.1	vvi:100248587	K01897	long-chain acyl-CoA synthetase	0.00257655	0.00727451	-0.902527
711	Oeu008557.1	rcu:RCOM_1381350	K00026	malate dehydrogenase	0.443556	0.575928	-0.925927
38698	Oeu023187.1	pop:POPTR_747123	K00025	malate dehydrogenase	0.870079	NA	-0.928126
35160	Oeu011196.1	pop:POPTR_836660	K13356	fatty acyl-CoA reductase	0.93157	NA	-0.936144
5627	Oeu035283.1	rcu:RCOM_1443610	K01895	acetyl-CoA synthetase	1.66454e-08	1.44663e-07	-0.951858
20945	Oeu063854.1	pop:POPTR_836660	K13356	fatty acyl-CoA reductase	0.34981	0.478071	-0.957766
31200	Oeu055031.1	ani:AN2264.2	K00249	acyl-CoA dehydrogenase	0.000165078	0.000634715	-0.962845
14287	Oeu014666.1	vvi:100256854	K01962	acetyl-CoA carboxylase carboxyl transferase subunit alpha	0.000197014	0.000742015	-0.992996
1192	Oeu024288.1	ddi:DDB_G0277815	K01895	acetyl-CoA synthetase	0.00177835	0.00525159	-0.999117
22461	Oeu035806.1	vvi:100241750	K00059	3-oxoacyl-[acyl-carrier protein] reductase	1.23899e-05	6.13264e-05	-1.01825
14668	Oeu024460.1	vvi:100241680	K00208	enoyl-[acyl-carrier protein] reductase I	9.74293e-06	4.92966e-05	-1.10439
9223	Oeu048444.1	pop:POPTR_582749	K03921	acyl-[acyl-carrier-protein] desaturase	2.03443e-05	9.61126e-05	-1.11305
10709	Oeu034336.1	vvi:100265062	K01897	long-chain acyl-CoA synthetase	0.00119892	0.00371659	-1.15655
13058	Oeu040034.1	vvi:100249305	K00232	acyl-CoA oxidase	1.06853e-05	5.36178e-05	-1.158
2756	Oeu035817.4	dre:335715	K00025	malate dehydrogenase	3.70234e-05	0.000165602	-1.16909
15098	Oeu040291.1	sbi:SORBI_09g022630	K10703	3-hydroxy acyl-CoA dehydratase	6.6563e-07	4.3338e-06	-1.21039
28243	Oeu015714.1	pop:POPTR_582749	K03921	acyl-[acyl-carrier-protein] desaturase	0.417333	0.549356	-1.28358
24614	Oeu025034.1	sbi:SORBI_10g012080	K00666	fatty-acyl-CoA synthase	0.29258	0.414806	-1.28563
39042	Oeu024466.1	rcu:RCOM_1238330	K03921	acyl-[acyl-carrier-protein] desaturase	0.691706	NA	-1.32695
1385	Oeu002681.1	sbi:SORBI_10g012080	K00666	fatty-acyl-CoA synthase	0.0277969	0.057553	-1.54999
25262	Oeu028609.1	sbi:SORBI_10g012080	K00666	fatty-acyl-CoA synthase	2.23664e-05	0.00010479	-1.57377
27113	Oeu000574.1	vvi:100257524	K00232	acyl-CoA oxidase	0.251656	0.367736	-1.75692
47173	Oeu053173.1	osa:4324717	K00029	malate dehydrogenase (oxaloacetate-decarboxylating)(NADP+)	0.293868	0.416227	-1.81773
1217	Oeu011199.1	pop:POPTR_836660	K13356	fatty acyl-CoA reductase	0.165617	0.260222	-2.00178
1163	Oeu060294.1	hmg:100208342	K00025	malate dehydrogenase	4.16448e-08	3.37003e-07	-2.01751
5103	Oeu058052.1	vvi:100249305	K00232	acyl-CoA oxidase	0.14758	0.236968	-2.01993
3087	Oeu011738.1	pop:POPTR_836660	K13356	fatty acyl-CoA reductase	0.0115946	0.027005	-2.08507
18993	Oeu012324.1	sbi:SORBI_10g012080	K00666	fatty-acyl-CoA synthase	0.0224886	0.0479213	-2.11005
15201	Oeu054021.2	pop:POPTR_817412	K01897	long-chain acyl-CoA synthetase	3.57452e-29	4.32398e-27	-2.16969
11260	Oeu033259.1	vvi:100252124	K10258	enoyl reductase	5.17659e-09	4.92024e-08	-2.41815
33038	Oeu003975.1	vvi:100249305	K00232	acyl-CoA oxidase	0.414245	NA	-2.49983
16819	Oeu058256.1	pop:POPTR_836660	K13356	fatty acyl-CoA reductase	0.000767735	0.00251076	-2.6595
11692	Oeu055871.1	rcu:RCOM_0926260	K01692	enoyl-CoA hydratase	0.0437389	0.0850464	-2.86596
690	Oeu005735.1	rcu:RCOM_1381350	K00026	malate dehydrogenase	0.000295993	0.0010684	-2.89793
33975	Oeu007169.1	pop:POPTR_747123	K00025	malate dehydrogenase	0.287904	NA	-3.03252
4693	Oeu002950.1	vvi:100260916	K10258	enoyl reductase	1.18163e-11	1.72161e-10	-3.14659
12083	Oeu039764.2	vvi:100249305	K00232	acyl-CoA oxidase	0.00167928	0.00499548	-3.15642
18691	Oeu015371.1	vvi:100265062	K01897	long-chain acyl-CoA synthetase	5.30559e-05	0.000228913	-3.57098
28840	Oeu028658.4	vvi:100249305	K00232	acyl-CoA oxidase	1.56024e-11	2.2394e-10	-3.63341
30225	Oeu041415.1	sbi:SORBI_10g012080	K00666	fatty-acyl-CoA synthase	0.0126054	0.0290599	-3.7136
2724	Oeu027812.1	ath:AT3G15850	K00507	stearoyl-CoA desaturase (delta-9 desaturase)	0.00557252	0.0142874	-3.74079
18458	Oeu008440.1	tps:THAPSDRAFT_270141	K00648	3-oxoacyl-[acyl-carrier-protein] synthase III	3.32958e-06	1.86598e-05	-4.07984
31656	Oeu061191.1	pop:POPTR_747123	K00025	malate dehydrogenase	1.50433e-08	1.31752e-07	-6.90969
18874	Oeu061514.1	rcu:RCOM_1609380	K00025	malate dehydrogenase	1.62598e-12	2.68122e-11	-9.22283

## Sheet: CHOvsKO_Stage 2 fruit DEGs
Supplementary Data S9G. Oil production-related genes in the Chondrolia Chalkidikis (CHO) vs Koroneiki (KO) stage 2 fruit DEGs dataset.
	Genes	Gene_id_from.others.genes	Kegg_Number	Blast_Description	CHO.KO.stage2_fruit.pvalue	CHO.KO.stage2_fruit.padj	CHO.KO.stage2_fruit.log2FoldChange
13770	Oeu027948.1	ath:AT1G63380	K00059	3-oxoacyl-[acyl-carrier protein] reductase	5.59564e-86	3.76542e-82	8.08877
29487	Oeu062951.1	vvi:100249305	K00232	acyl-CoA oxidase	2.46123e-09	2.88368e-08	7.72358
30248	Oeu015278.1	vvi:100252124	K10258	enoyl reductase	2.31143e-05	0.000123826	6.65705
16828	Oeu032133.1	vvi:100249305	K00232	acyl-CoA oxidase	0.000427212	0.00170368	5.16071
21653	Oeu025716.1	vvi:100255873	K03921	acyl-[acyl-carrier-protein] desaturase	0.0111954	0.0300623	3.17753
10811	Oeu001313.1	mbr:MONBRDRAFT_26400	K01069	hydroxyacylglutathione hydrolase	6.12294e-36	1.85597e-33	2.83868
6596	Oeu028625.1	ani:AN2264.2	K00249	acyl-CoA dehydrogenase	2.72435e-13	5.9483e-12	2.69674
18874	Oeu061514.1	rcu:RCOM_1609380	K00025	malate dehydrogenase	0.11871	0.221736	2.58374
7844	Oeu054375.2	vvi:100265062	K01897	long-chain acyl-CoA synthetase	0.112583	0.212521	2.5835
19029	Oeu032885.1	ngr:NAEGRDRAFT_60888	K10246	fatty acid elongase 3	1.2545e-09	1.5416e-08	2.57054
11274	Oeu031983.1	rcu:RCOM_0682070	K00249	acyl-CoA dehydrogenase	1.32079e-08	1.3661e-07	2.41311
1385	Oeu002681.1	sbi:SORBI_10g012080	K00666	fatty-acyl-CoA synthase	0.00054406	0.00210747	2.38333
10920	Oeu034444.1	vcn:VOLCADRAFT_74188	K01069	hydroxyacylglutathione hydrolase	5.70695e-10	7.40231e-09	2.33821
2225	Oeu011202.1	sbi:SORBI_08g006870	K13356	fatty acyl-CoA reductase	1.92151e-05	0.000104953	2.33278
25205	Oeu053167.1	vvi:100233075	K00029	malate dehydrogenase (oxaloacetate-decarboxylating)(NADP+)	6.83186e-21	4.15669e-19	2.2466
11026	Oeu056589.1	pop:POPTR_832274	K00232	acyl-CoA oxidase	5.53928e-35	1.47916e-32	2.13534
11087	Oeu044618.1	vvi:100261216	K01638	malate synthase	1.10093e-05	6.37334e-05	2.03982
7603	Oeu007481.1	sbi:SORBI_10g012080	K00666	fatty-acyl-CoA synthase	3.27507e-14	8.15641e-13	1.75592
17567	Oeu006231.1	vvi:100249305	K00232	acyl-CoA oxidase	0.208275	0.349141	1.70643
18993	Oeu012324.1	sbi:SORBI_10g012080	K00666	fatty-acyl-CoA synthase	0.35266	0.526401	1.68883
30225	Oeu041415.1	sbi:SORBI_10g012080	K00666	fatty-acyl-CoA synthase	0.364586	0.53886	1.68883
39042	Oeu024466.1	rcu:RCOM_1238330	K03921	acyl-[acyl-carrier-protein] desaturase	0.624197	NA	1.68883
940	Oeu008558.1	rcu:RCOM_1381350	K00026	malate dehydrogenase	0.000261606	0.00110149	1.66958
20850	Oeu037215.1	rcu:RCOM_0691170	K01897	long-chain acyl-CoA synthetase	9.1241e-06	5.37258e-05	1.66021
7624	Oeu064187.1	vvi:100233140	K00029	malate dehydrogenase (oxaloacetate-decarboxylating)(NADP+)	1.10791e-14	2.94911e-13	1.60418
6442	Oeu032134.1	vvi:100249305	K00232	acyl-CoA oxidase	4.13375e-08	3.88286e-07	1.58583
12817	Oeu064840.1	vvi:100257524	K00232	acyl-CoA oxidase	3.97607e-22	2.79288e-20	1.57564
11525	Oeu058441.1	vvi:100249305	K00232	acyl-CoA oxidase	0.26814	0.428693	1.46465
11084	Oeu038268.1	rcu:RCOM_0554440	K00232	acyl-CoA oxidase	6.02962e-12	1.08314e-10	1.4529
25365	Oeu027315.1	mbr:MONBRDRAFT_33213	K10246	fatty acid elongase 3	0.00954244	0.0261326	1.38888
28840	Oeu028658.4	vvi:100249305	K00232	acyl-CoA oxidase	0.0837744	0.166716	1.25786
15315	Oeu032132.1	vvi:100249305	K00232	acyl-CoA oxidase	4.13555e-14	1.01566e-12	1.24542
5385	Oeu055598.1	vvi:100261741	K10703	3-hydroxy acyl-CoA dehydratase	0.0115682	0.030908	1.24403
22829	Oeu058007.1	pop:POPTR_1066621	K09458	3-oxoacyl-[acyl-carrier-protein] synthase II	0.036545	0.0827452	1.18466
1126	Oeu006442.1	sbi:SORBI_10g012080	K00666	fatty-acyl-CoA synthase	8.78995e-21	5.28119e-19	1.16133
3906	Oeu009943.1	vvi:100262293	K03921	acyl-[acyl-carrier-protein] desaturase	1.11481e-05	6.44816e-05	1.1027
11935	Oeu008957.2	tet:TTHERM_00790570	K01897	long-chain acyl-CoA synthetase	1.73669e-06	1.18309e-05	1.09302
14892	Oeu043158.1	vvi:100254365	K02160	acetyl-CoA carboxylase biotin carboxyl carrier protein	1.81855e-05	9.99296e-05	1.05572
14411	Oeu041688.5	vvi:100257887	K00059	3-oxoacyl-[acyl-carrier protein] reductase	0.000151068	0.000674564	1.0404
374	Oeu048915.2	ath:AT1G63380	K00059	3-oxoacyl-[acyl-carrier protein] reductase	2.02906e-07	1.66837e-06	0.978941
5803	Oeu031927.2	tca:657374	K01895	acetyl-CoA synthetase	1.15568e-07	9.96771e-07	0.881909
3261	Oeu002897.2	ath:AT2G13560	K00028	malate dehydrogenase (decarboxylating)	6.99833e-10	8.96671e-09	0.7925
4377	Oeu029027.3	vvi:100244213	K01897	long-chain acyl-CoA synthetase	0.0103875	0.0281671	0.775464
11452	Oeu012606.2	vvi:100253198	K00026	malate dehydrogenase	3.85637e-06	2.45462e-05	0.76851
17347	Oeu064390.1	rcu:RCOM_1206840	K10258	enoyl reductase	1.39463e-07	1.18435e-06	0.765952
7499	Oeu024472.1	cre:CHLREDRAFT_133171	K01069	hydroxyacylglutathione hydrolase	7.00744e-07	5.18367e-06	0.762743
17555	Oeu052282.1	vvi:100254365	K02160	acetyl-CoA carboxylase biotin carboxyl carrier protein	8.93416e-05	0.000421361	0.74675
15810	Oeu030074.1	tps:THAPSDRAFT_270141	K00648	3-oxoacyl-[acyl-carrier-protein] synthase III	3.47019e-05	0.000179517	0.737812
28238	Oeu015636.1	vvi:100249305	K00232	acyl-CoA oxidase	0.946936	1	0.726996
20141	Oeu028727.1	vvi:100266499	K01962	acetyl-CoA carboxylase carboxyl transferase subunit alpha	0.00015626	0.000694428	0.692399
10333	Oeu016255.1	vvi:100258517	K00249	acyl-CoA dehydrogenase	0.000156834	0.000696704	0.650841
11692	Oeu055871.1	rcu:RCOM_0926260	K01692	enoyl-CoA hydratase	0.429538	0.612149	0.614478
7320	Oeu032131.1	vvi:100249305	K00232	acyl-CoA oxidase	0.0026243	0.00846431	0.601764
4763	Oeu011500.1	pop:POPTR_747123	K00025	malate dehydrogenase	0.000218567	0.00093716	0.551177
24341	Oeu040705.1	pop:POPTR_836303	K00232	acyl-CoA oxidase	0.0404584	0.0900048	0.526217
1217	Oeu011199.1	pop:POPTR_836660	K13356	fatty acyl-CoA reductase	0.325759	0.49902	0.515221
11347	Oeu009849.2	rcu:RCOM_0251360	K00648	3-oxoacyl-[acyl-carrier-protein] synthase III	0.244873	0.398501	0.507992
21187	Oeu027810.1	rcu:RCOM_0900580	K00507	stearoyl-CoA desaturase (delta-9 desaturase)	0.206824	0.347315	0.496371
14287	Oeu014666.1	vvi:100256854	K01962	acetyl-CoA carboxylase carboxyl transferase subunit alpha	0.0732484	0.148868	0.461448
7965	Oeu024475.1	cre:CHLREDRAFT_133171	K01069	hydroxyacylglutathione hydrolase	0.0897132	0.176592	0.446215
711	Oeu008557.1	rcu:RCOM_1381350	K00026	malate dehydrogenase	0.290567	0.457205	0.427094
15693	Oeu040504.1	vvi:100262293	K03921	acyl-[acyl-carrier-protein] desaturase	0.0501791	0.107915	0.411112
26337	Oeu025052.1	vvi:100245074	K00645	[acyl-carrier-protein] S-malonyltransferase	0.0933023	0.182487	0.408218
20677	Oeu025685.1	ngr:NAEGRDRAFT_60888	K10246	fatty acid elongase 3	0.165329	0.289357	0.396928
16217	Oeu027146.1	vvi:100254365	K02160	acetyl-CoA carboxylase biotin carboxyl carrier protein	0.316513	0.488886	0.394288
5718	Oeu055336.2	vvi:100262737	K09458	3-oxoacyl-[acyl-carrier-protein] synthase II	0.540966	0.728375	0.374751
20945	Oeu063854.1	pop:POPTR_836660	K13356	fatty acyl-CoA reductase	0.758206	0.933463	0.350597
14407	Oeu058085.3	rcu:RCOM_0926260	K01692	enoyl-CoA hydratase	0.000658715	0.00249838	0.339638
25634	Oeu038764.2	rcu:RCOM_0186930	K00232	acyl-CoA oxidase	0.0300957	0.0701587	0.311485
1192	Oeu024288.1	ddi:DDB_G0277815	K01895	acetyl-CoA synthetase	0.292602	0.459784	0.305972
5092	Oeu049693.4	vvi:100246958	K01578	malonyl-CoA decarboxylase	0.0187629	0.0467004	0.292749
6063	Oeu059149.1	pop:POPTR_747123	K00025	malate dehydrogenase	0.139195	0.251739	0.282558
26137	Oeu064292.1	vvi:100250344	K00208	enoyl-[acyl-carrier protein] reductase I	0.621616	0.809964	0.260024
8075	Oeu056513.1	rcu:RCOM_0251360	K00648	3-oxoacyl-[acyl-carrier-protein] synthase III	0.185087	0.317225	0.25565
20714	Oeu040801.1	vvi:100266499	K01962	acetyl-CoA carboxylase carboxyl transferase subunit alpha	0.3577	0.531448	0.216324
6472	Oeu025197.1	pop:POPTR_820558	K01692	enoyl-CoA hydratase	0.343117	0.516556	0.203131
21157	Oeu030911.1	rcu:RCOM_0633300	K09458	3-oxoacyl-[acyl-carrier-protein] synthase II	0.523569	0.71124	0.198875
5325	Oeu056512.1	rcu:RCOM_0251360	K00648	3-oxoacyl-[acyl-carrier-protein] synthase III	0.363923	0.538246	0.18946
16483	Oeu042441.1	vvi:100258842	K09458	3-oxoacyl-[acyl-carrier-protein] synthase II	0.443987	0.627663	0.183375
6158	Oeu009957.1	pop:POPTR_817412	K01897	long-chain acyl-CoA synthetase	0.420869	0.602526	0.152327
21908	Oeu007428.1	rcu:RCOM_0710230	K09458	3-oxoacyl-[acyl-carrier-protein] synthase II	0.64641	0.832885	0.15009
5528	Oeu023609.1	vvi:100233075	K00029	malate dehydrogenase (oxaloacetate-decarboxylating)(NADP+)	0.427502	0.609971	0.149358
7358	Oeu050714.1	vvi:100247941	K01897	long-chain acyl-CoA synthetase	0.478724	0.665189	0.138472
229	Oeu015282.1	vvi:100252124	K10258	enoyl reductase	0.506606	0.694072	0.132477
4613	Oeu058866.1	sbi:SORBI_10g012080	K00666	fatty-acyl-CoA synthase	0.766215	0.940878	0.112944
9223	Oeu048444.1	pop:POPTR_582749	K03921	acyl-[acyl-carrier-protein] desaturase	0.709565	0.888081	0.0944058
22439	Oeu051647.1	vvi:100254365	K02160	acetyl-CoA carboxylase biotin carboxyl carrier protein	0.784201	0.95727	0.0712218
30013	Oeu038668.1	pop:POPTR_726104	K00059	3-oxoacyl-[acyl-carrier protein] reductase	0.731719	0.908667	0.0639911
21495	Oeu005355.3	vvi:100245074	K00645	[acyl-carrier-protein] S-malonyltransferase	0.754471	0.929783	0.0634872
10620	Oeu015265.1	vvi:100233140	K00029	malate dehydrogenase (oxaloacetate-decarboxylating)(NADP+)	0.928681	1	0.0405668
16786	Oeu040110.1	rcu:RCOM_0633300	K09458	3-oxoacyl-[acyl-carrier-protein] synthase II	0.936959	1	0.0205336
25173	Oeu007768.1	pop:POPTR_576267	K00208	enoyl-[acyl-carrier protein] reductase I	0.967554	1	0.013471
2064	Oeu057592.1	pop:POPTR_836660	K13356	fatty acyl-CoA reductase	1	1	0
9183	Oeu053130.1	sbi:SORBI_10g012080	K00666	fatty-acyl-CoA synthase	1	1	0
24614	Oeu025034.1	sbi:SORBI_10g012080	K00666	fatty-acyl-CoA synthase	1	1	0
27113	Oeu000574.1	vvi:100257524	K00232	acyl-CoA oxidase	1	1	0
28120	Oeu014302.1	tps:THAPSDRAFT_270141	K00648	3-oxoacyl-[acyl-carrier-protein] synthase III	1	1	0
28267	Oeu016034.1	pop:POPTR_765095	K10258	enoyl reductase	1	1	0
28436	Oeu018194.1	sbi:SORBI_10g012080	K00666	fatty-acyl-CoA synthase	1	1	0
28614	Oeu020644.1	sbi:SORBI_10g012080	K00666	fatty-acyl-CoA synthase	1	1	0
29545	Oeu032622.1	tps:THAPSDRAFT_270141	K00648	3-oxoacyl-[acyl-carrier-protein] synthase III	1	1	0
31802	Oeu063213.1	rcu:RCOM_1609380	K00025	malate dehydrogenase	1	1	0
33038	Oeu003975.1	vvi:100249305	K00232	acyl-CoA oxidase	1	1	0
34332	Oeu008486.1	vvi:100248587	K01897	long-chain acyl-CoA synthetase	1	NA	0
36427	Oeu015635.1	vvi:100249305	K00232	acyl-CoA oxidase	1	NA	0
40978	Oeu031396.1	pti:PHATRDRAFT_16683	K01069	hydroxyacylglutathione hydrolase	1	NA	0
49182	Oeu059803.1	vvi:100253198	K00026	malate dehydrogenase	1	NA	0
50338	Oeu063761.1	pif:PITG_00720	K01895	acetyl-CoA synthetase	1	NA	0
50362	Oeu063826.1	vvi:100249305	K00232	acyl-CoA oxidase	1	NA	0
50646	Oeu064772.1	pti:PHATRDRAFT_16683	K01069	hydroxyacylglutathione hydrolase	1	NA	0
50648	Oeu064774.1	tps:THAPSDRAFT_32096	K01069	hydroxyacylglutathione hydrolase	1	NA	0
6120	Oeu052382.1	rcu:RCOM_0633300	K09458	3-oxoacyl-[acyl-carrier-protein] synthase II	0.980703	1	-0.00426817
20910	Oeu009735.1	pop:POPTR_665593	K02160	acetyl-CoA carboxylase biotin carboxyl carrier protein	0.971112	1	-0.01166
2724	Oeu027812.1	ath:AT3G15850	K00507	stearoyl-CoA desaturase (delta-9 desaturase)	0.935044	1	-0.0507148
22533	Oeu020313.1	pop:POPTR_726104	K00059	3-oxoacyl-[acyl-carrier protein] reductase	0.889837	1	-0.075262
40288	Oeu028906.1	sbi:SORBI_10g012080	K00666	fatty-acyl-CoA synthase	0.947285	1	-0.078292
12154	Oeu010163.1	pop:POPTR_665593	K02160	acetyl-CoA carboxylase biotin carboxyl carrier protein	0.568599	0.756917	-0.0983805
8448	Oeu015281.1	vvi:100252124	K10258	enoyl reductase	0.874722	1	-0.0986123
4033	Oeu005392.1	rcu:RCOM_1520380	K00026	malate dehydrogenase	0.719416	0.896897	-0.108115
7891	Oeu043936.2	vvi:100244832	K09458	3-oxoacyl-[acyl-carrier-protein] synthase II	0.49831	0.685199	-0.125471
10016	Oeu020849.1	vvi:100244213	K01897	long-chain acyl-CoA synthetase	0.395996	0.573777	-0.141269
23946	Oeu024770.1	sbi:SORBI_10g012080	K00666	fatty-acyl-CoA synthase	0.591898	0.780491	-0.184051
5001	Oeu030771.1	tps:THAPSDRAFT_270141	K00648	3-oxoacyl-[acyl-carrier-protein] synthase III	0.790013	0.961922	-0.199018
35160	Oeu011196.1	pop:POPTR_836660	K13356	fatty acyl-CoA reductase	0.982855	NA	-0.234744
21566	Oeu015637.1	vvi:100249305	K00232	acyl-CoA oxidase	0.970403	1	-0.234753
33975	Oeu007169.1	pop:POPTR_747123	K00025	malate dehydrogenase	0.938687	NA	-0.234757
1054	Oeu011735.2	pop:POPTR_836660	K13356	fatty acyl-CoA reductase	0.894985	1	-0.234757
19004	Oeu038980.1	pop:POPTR_836660	K13356	fatty acyl-CoA reductase	0.890214	1	-0.234757
29657	Oeu034105.1	vvi:100249305	K00232	acyl-CoA oxidase	0.852508	1	-0.26102
19942	Oeu014685.1	rcu:RCOM_1614520	K00028	malate dehydrogenase (decarboxylating)	0.22206	0.368052	-0.279506
10535	Oeu026151.1	vvi:100265978	K01897	long-chain acyl-CoA synthetase	0.494058	0.681106	-0.290332
22009	Oeu027595.1	vvi:100257137	K01897	long-chain acyl-CoA synthetase	0.365629	0.539923	-0.298889
14903	Oeu040453.2	rcu:RCOM_0691170	K01897	long-chain acyl-CoA synthetase	0.0251696	0.0601504	-0.311885
24896	Oeu020623.1	ani:AN2264.2	K00249	acyl-CoA dehydrogenase	0.184246	0.316088	-0.321399
690	Oeu005735.1	rcu:RCOM_1381350	K00026	malate dehydrogenase	0.442357	0.625993	-0.345491
21614	Oeu046802.1	fgr:FG07147.1	K01069	hydroxyacylglutathione hydrolase	0.0145896	0.0376414	-0.351563
18924	Oeu040418.1	vvi:100265978	K01897	long-chain acyl-CoA synthetase	0.0568741	0.12008	-0.370242
14668	Oeu024460.1	vvi:100241680	K00208	enoyl-[acyl-carrier protein] reductase I	0.124642	0.230361	-0.378835
19171	Oeu049053.1	vvi:100247941	K01897	long-chain acyl-CoA synthetase	0.081065	0.162188	-0.398249
1548	Oeu020495.1	cre:CHLREDRAFT_133171	K01069	hydroxyacylglutathione hydrolase	0.00687607	0.0196178	-0.423002
18581	Oeu010830.1	vvi:100262737	K09458	3-oxoacyl-[acyl-carrier-protein] synthase II	0.0268455	0.0635549	-0.451928
22461	Oeu035806.1	vvi:100241750	K00059	3-oxoacyl-[acyl-carrier protein] reductase	0.0177904	0.0446498	-0.520587
31200	Oeu055031.1	ani:AN2264.2	K00249	acyl-CoA dehydrogenase	0.0276546	0.0651769	-0.523316
5627	Oeu035283.1	rcu:RCOM_1443610	K01895	acetyl-CoA synthetase	0.000970752	0.00352188	-0.56746
18691	Oeu015371.1	vvi:100265062	K01897	long-chain acyl-CoA synthetase	0.654808	0.841051	-0.581632
17381	Oeu000294.1	vvi:100262737	K09458	3-oxoacyl-[acyl-carrier-protein] synthase II	3.11649e-05	0.000162772	-0.613113
4295	Oeu059274.1	vvi:100232859	K00026	malate dehydrogenase	0.0246602	0.0591176	-0.632078
4946	Oeu063805.1	vvi:100254365	K02160	acetyl-CoA carboxylase biotin carboxyl carrier protein	0.0141823	0.0367569	-0.669954
3087	Oeu011738.1	pop:POPTR_836660	K13356	fatty acyl-CoA reductase	0.117202	0.219576	-0.693995
1163	Oeu060294.1	hmg:100208342	K00025	malate dehydrogenase	0.0359911	0.0817	-0.718134
23957	Oeu014059.1	afm:AFUA_1G17190	K01897	long-chain acyl-CoA synthetase	0.781088	0.95437	-0.727746
2488	Oeu058442.2	vvi:100249305	K00232	acyl-CoA oxidase	3.06535e-06	1.9876e-05	-0.748796
2756	Oeu035817.4	dre:335715	K00025	malate dehydrogenase	0.000396673	0.00159647	-0.963465
14508	Oeu002545.1	rcu:RCOM_0251360	K00648	3-oxoacyl-[acyl-carrier-protein] synthase III	4.14564e-06	2.6209e-05	-0.988298
39847	Oeu015633.1	vvi:100249305	K00232	acyl-CoA oxidase	0.7508	0.926447	-0.991755
401	Oeu031214.2	rcu:RCOM_1014110	K00026	malate dehydrogenase	7.10521e-16	2.26609e-14	-1.01718
10611	Oeu042061.1	rcu:RCOM_0710230	K09458	3-oxoacyl-[acyl-carrier-protein] synthase II	0.314183	0.486359	-1.05022
14473	Oeu032620.1	tps:THAPSDRAFT_270141	K00648	3-oxoacyl-[acyl-carrier-protein] synthase III	0.00104796	0.00376988	-1.05921
3692	Oeu050331.1	rcu:RCOM_1238330	K03921	acyl-[acyl-carrier-protein] desaturase	0.0011599	0.00412364	-1.08029
16077	Oeu007233.1	vvi:100257137	K01897	long-chain acyl-CoA synthetase	0.00240546	0.00785386	-1.08278
13058	Oeu040034.1	vvi:100249305	K00232	acyl-CoA oxidase	1.34769e-05	7.63632e-05	-1.15405
12054	Oeu048254.1	rcu:RCOM_1206840	K10258	enoyl reductase	1.17335e-06	8.30949e-06	-1.1575
15098	Oeu040291.1	sbi:SORBI_09g022630	K10703	3-hydroxy acyl-CoA dehydratase	2.36157e-08	2.32468e-07	-1.18071
14385	Oeu028660.1	vvi:100249305	K00232	acyl-CoA oxidase	0.0231991	0.056147	-1.2266
26336	Oeu054042.1	nvi:100121413	K00029	malate dehydrogenase (oxaloacetate-decarboxylating)(NADP+)	0.00156367	0.0053718	-1.29391
2491	Oeu047010.2	rcu:RCOM_1471880	K00026	malate dehydrogenase	7.64942e-08	6.82142e-07	-1.30766
18458	Oeu008440.1	tps:THAPSDRAFT_270141	K00648	3-oxoacyl-[acyl-carrier-protein] synthase III	0.00670562	0.0191998	-1.34651
15201	Oeu054021.2	pop:POPTR_817412	K01897	long-chain acyl-CoA synthetase	4.06765e-13	8.70058e-12	-1.3924
47173	Oeu053173.1	osa:4324717	K00029	malate dehydrogenase (oxaloacetate-decarboxylating)(NADP+)	0.406759	0.586494	-1.42249
14182	Oeu038045.1	vvi:100248587	K01897	long-chain acyl-CoA synthetase	2.47688e-05	0.000132029	-1.44832
15455	Oeu027090.3	vvi:100249305	K00232	acyl-CoA oxidase	8.61342e-06	5.09775e-05	-1.56075
7740	Oeu008522.1	vvi:100253210	K09458	3-oxoacyl-[acyl-carrier-protein] synthase II	0.063669	0.132251	-1.6118
6664	Oeu022208.1	vvi:100265585	K00026	malate dehydrogenase	1.06816e-15	3.29115e-14	-1.63427
38698	Oeu023187.1	pop:POPTR_747123	K00025	malate dehydrogenase	0.760864	NA	-1.72076
21248	Oeu058443.1	vvi:100249305	K00232	acyl-CoA oxidase	0.010627	0.0287308	-1.72469
16819	Oeu058256.1	pop:POPTR_836660	K13356	fatty acyl-CoA reductase	0.205145	0.344908	-1.7505
16609	Oeu064626.2	vvi:100249305	K00232	acyl-CoA oxidase	3.44147e-06	2.2123e-05	-1.80561
25262	Oeu028609.1	sbi:SORBI_10g012080	K00666	fatty-acyl-CoA synthase	3.10807e-08	2.99382e-07	-2.00964
10430	Oeu015833.1	tps:THAPSDRAFT_270141	K00648	3-oxoacyl-[acyl-carrier-protein] synthase III	1.40137e-08	1.44191e-07	-2.02321
11260	Oeu033259.1	vvi:100252124	K10258	enoyl reductase	5.36368e-08	4.92137e-07	-2.04664
4693	Oeu002950.1	vvi:100260916	K10258	enoyl reductase	3.2892e-08	3.15385e-07	-2.22051
22112	Oeu042873.1	vvi:100249305	K00232	acyl-CoA oxidase	0.176467	0.305297	-2.29567
17781	Oeu003728.1	pop:POPTR_719769	K10703	3-hydroxy acyl-CoA dehydratase	1.41813e-17	5.81174e-16	-2.50409
28243	Oeu015714.1	pop:POPTR_582749	K03921	acyl-[acyl-carrier-protein] desaturase	0.0623093	0.129828	-2.72527
15127	Oeu007444.1	tps:THAPSDRAFT_270141	K00648	3-oxoacyl-[acyl-carrier-protein] synthase III	8.32067e-07	6.06362e-06	-2.7888
10709	Oeu034336.1	vvi:100265062	K01897	long-chain acyl-CoA synthetase	5.51236e-12	9.96073e-11	-3.07503
14528	Oeu000573.1	vvi:100257524	K00232	acyl-CoA oxidase	0.00178726	0.00604537	-3.45583
12083	Oeu039764.2	vvi:100249305	K00232	acyl-CoA oxidase	1.21182e-05	6.95308e-05	-3.51932
5103	Oeu058052.1	vvi:100249305	K00232	acyl-CoA oxidase	0.000397594	0.00159998	-3.90678
16853	Oeu024286.2	bfo:BRAFLDRAFT_85926	K01895	acetyl-CoA synthetase	1.70021e-28	2.40489e-26	-3.9488
30878	Oeu050371.1	tps:THAPSDRAFT_270141	K00648	3-oxoacyl-[acyl-carrier-protein] synthase III	1.88115e-12	3.65435e-11	-4.07913
107	Oeu058255.1	pop:POPTR_836660	K13356	fatty acyl-CoA reductase	1.85803e-22	1.37396e-20	-4.2558
18984	Oeu016035.1	pop:POPTR_765095	K10258	enoyl reductase	0.000349236	0.00142602	-4.29733
1131	Oeu024284.1	xla:443879	K01895	acetyl-CoA synthetase	9.08507e-20	4.8138e-18	-4.58239
31656	Oeu061191.1	pop:POPTR_747123	K00025	malate dehydrogenase	1.21783e-08	1.26662e-07	-6.96241

## Sheet: CHOvsKO_Stage 3 fruit DEGs
Supplementary Data S9H. Oil production-related genes in the Chondrolia Chalkidikis (CHO) vs Koroneiki (KO) stage 3 fruit DEGs dataset.
	Genes	Gene_id_from.others.genes	Kegg_Number	Blast_Description	CHO.KO_stage3Fruit.pvalue	CHO.KO_stage3Fruit.padj	CHO.KO_stage3Fruit.log2FoldChange
13770	Oeu027948.1	ath:AT1G63380	K00059	3-oxoacyl-[acyl-carrier protein] reductase	9.06004e-97	3.04834e-92	8.24338
30248	Oeu015278.1	vvi:100252124	K10258	enoyl reductase	1.1258e-06	9.71993e-06	7.6125
29487	Oeu062951.1	vvi:100249305	K00232	acyl-CoA oxidase	1.13616e-06	9.79937e-06	6.39134
40288	Oeu028906.1	sbi:SORBI_10g012080	K00666	fatty-acyl-CoA synthase	0.0144957	0.0408605	3.6525
16828	Oeu032133.1	vvi:100249305	K00232	acyl-CoA oxidase	0.0201853	0.0541677	3.49719
39847	Oeu015633.1	vvi:100249305	K00232	acyl-CoA oxidase	0.424679	0.616585	2.67391
28267	Oeu016034.1	pop:POPTR_765095	K10258	enoyl reductase	0.812791	0.977088	2.58362
23957	Oeu014059.1	afm:AFUA_1G17190	K01897	long-chain acyl-CoA synthetase	0.371517	0.557698	2.58214
10811	Oeu001313.1	mbr:MONBRDRAFT_26400	K01069	hydroxyacylglutathione hydrolase	8.38711e-25	1.18072e-22	2.28904
7740	Oeu008522.1	vvi:100253210	K09458	3-oxoacyl-[acyl-carrier-protein] synthase II	0.135909	0.25899	2.1244
7603	Oeu007481.1	sbi:SORBI_10g012080	K00666	fatty-acyl-CoA synthase	3.21767e-18	1.93324e-16	1.98409
14892	Oeu043158.1	vvi:100254365	K02160	acetyl-CoA carboxylase biotin carboxyl carrier protein	3.87619e-15	1.49734e-13	1.93654
5385	Oeu055598.1	vvi:100261741	K10703	3-hydroxy acyl-CoA dehydratase	0.000193087	0.000965466	1.8611
14411	Oeu041688.5	vvi:100257887	K00059	3-oxoacyl-[acyl-carrier protein] reductase	1.51095e-11	3.32054e-10	1.85457
11525	Oeu058441.1	vvi:100249305	K00232	acyl-CoA oxidase	0.078539	0.167182	1.77864
25205	Oeu053167.1	vvi:100233075	K00029	malate dehydrogenase (oxaloacetate-decarboxylating)(NADP+)	1.06294e-13	3.29317e-12	1.77531
5001	Oeu030771.1	tps:THAPSDRAFT_270141	K00648	3-oxoacyl-[acyl-carrier-protein] synthase III	0.331735	0.513418	1.74447
29545	Oeu032622.1	tps:THAPSDRAFT_270141	K00648	3-oxoacyl-[acyl-carrier-protein] synthase III	0.342948	0.525518	1.74447
6596	Oeu028625.1	ani:AN2264.2	K00249	acyl-CoA dehydrogenase	2.19792e-06	1.78196e-05	1.65838
22829	Oeu058007.1	pop:POPTR_1066621	K09458	3-oxoacyl-[acyl-carrier-protein] synthase II	0.00543798	0.0176677	1.57824
10920	Oeu034444.1	vcn:VOLCADRAFT_74188	K01069	hydroxyacylglutathione hydrolase	5.08141e-07	4.7086e-06	1.53371
11274	Oeu031983.1	rcu:RCOM_0682070	K00249	acyl-CoA dehydrogenase	0.000108462	0.000582122	1.5124
20850	Oeu037215.1	rcu:RCOM_0691170	K01897	long-chain acyl-CoA synthetase	5.01078e-05	0.000295517	1.51182
15810	Oeu030074.1	tps:THAPSDRAFT_270141	K00648	3-oxoacyl-[acyl-carrier-protein] synthase III	5.28691e-16	2.31644e-14	1.46469
17567	Oeu006231.1	vvi:100249305	K00232	acyl-CoA oxidase	0.413853	0.604992	1.37037
11084	Oeu038268.1	rcu:RCOM_0554440	K00232	acyl-CoA oxidase	6.32486e-11	1.2423e-09	1.36609
1126	Oeu006442.1	sbi:SORBI_10g012080	K00666	fatty-acyl-CoA synthase	4.41246e-28	9.39632e-26	1.34649
26337	Oeu025052.1	vvi:100245074	K00645	[acyl-carrier-protein] S-malonyltransferase	1.53664e-07	1.5918e-06	1.28945
12817	Oeu064840.1	vvi:100257524	K00232	acyl-CoA oxidase	7.31773e-15	2.71758e-13	1.26453
3906	Oeu009943.1	vvi:100262293	K03921	acyl-[acyl-carrier-protein] desaturase	7.68076e-07	6.84937e-06	1.24034
16786	Oeu040110.1	rcu:RCOM_0633300	K09458	3-oxoacyl-[acyl-carrier-protein] synthase II	4.51408e-06	3.40082e-05	1.19403
20677	Oeu025685.1	ngr:NAEGRDRAFT_60888	K10246	fatty acid elongase 3	2.32883e-05	0.000150021	1.1899
7499	Oeu024472.1	cre:CHLREDRAFT_133171	K01069	hydroxyacylglutathione hydrolase	1.02918e-12	2.77466e-11	1.08766
4033	Oeu005392.1	rcu:RCOM_1520380	K00026	malate dehydrogenase	0.000302087	0.00142513	1.08728
7624	Oeu064187.1	vvi:100233140	K00029	malate dehydrogenase (oxaloacetate-decarboxylating)(NADP+)	1.79236e-07	1.83189e-06	1.08389
7965	Oeu024475.1	cre:CHLREDRAFT_133171	K01069	hydroxyacylglutathione hydrolase	0.000256049	0.00123336	0.94892
15693	Oeu040504.1	vvi:100262293	K03921	acyl-[acyl-carrier-protein] desaturase	1.1069e-05	7.65999e-05	0.923212
4377	Oeu029027.3	vvi:100244213	K01897	long-chain acyl-CoA synthetase	0.00275247	0.00981553	0.903426
15315	Oeu032132.1	vvi:100249305	K00232	acyl-CoA oxidase	4.86745e-08	5.63172e-07	0.896605
16217	Oeu027146.1	vvi:100254365	K02160	acetyl-CoA carboxylase biotin carboxyl carrier protein	0.0230081	0.060621	0.894774
20910	Oeu009735.1	pop:POPTR_665593	K02160	acetyl-CoA carboxylase biotin carboxyl carrier protein	0.00608515	0.0194695	0.88401
11087	Oeu044618.1	vvi:100261216	K01638	malate synthase	0.0622914	0.138222	0.87344
2064	Oeu057592.1	pop:POPTR_836660	K13356	fatty acyl-CoA reductase	0.71338	0.889228	0.846871
21157	Oeu030911.1	rcu:RCOM_0633300	K09458	3-oxoacyl-[acyl-carrier-protein] synthase II	0.00845177	0.0258071	0.821416
5325	Oeu056512.1	rcu:RCOM_0251360	K00648	3-oxoacyl-[acyl-carrier-protein] synthase III	8.72605e-05	0.000479263	0.812496
5803	Oeu031927.2	tca:657374	K01895	acetyl-CoA synthetase	3.63143e-06	2.7934e-05	0.773753
8075	Oeu056513.1	rcu:RCOM_0251360	K00648	3-oxoacyl-[acyl-carrier-protein] synthase III	6.53954e-05	0.000373882	0.76886
10611	Oeu042061.1	rcu:RCOM_0710230	K09458	3-oxoacyl-[acyl-carrier-protein] synthase II	0.654499	0.841245	0.754332
4763	Oeu011500.1	pop:POPTR_747123	K00025	malate dehydrogenase	8.46168e-07	7.47641e-06	0.733525
17555	Oeu052282.1	vvi:100254365	K02160	acetyl-CoA carboxylase biotin carboxyl carrier protein	0.000334339	0.00155843	0.685046
10333	Oeu016255.1	vvi:100258517	K00249	acyl-CoA dehydrogenase	0.000100874	0.000545923	0.668233
20714	Oeu040801.1	vvi:100266499	K01962	acetyl-CoA carboxylase carboxyl transferase subunit alpha	0.00533466	0.0173672	0.655328
5528	Oeu023609.1	vvi:100233075	K00029	malate dehydrogenase (oxaloacetate-decarboxylating)(NADP+)	0.000563628	0.00246925	0.648808
6120	Oeu052382.1	rcu:RCOM_0633300	K09458	3-oxoacyl-[acyl-carrier-protein] synthase II	0.000245918	0.00119104	0.647063
374	Oeu048915.2	ath:AT1G63380	K00059	3-oxoacyl-[acyl-carrier protein] reductase	0.00113905	0.00458198	0.643024
17347	Oeu064390.1	rcu:RCOM_1206840	K10258	enoyl reductase	1.26231e-05	8.61846e-05	0.632296
6063	Oeu059149.1	pop:POPTR_747123	K00025	malate dehydrogenase	0.00200695	0.00748292	0.589731
11347	Oeu009849.2	rcu:RCOM_0251360	K00648	3-oxoacyl-[acyl-carrier-protein] synthase III	0.183207	0.327256	0.580104
20141	Oeu028727.1	vvi:100266499	K01962	acetyl-CoA carboxylase carboxyl transferase subunit alpha	0.0025405	0.00916456	0.552825
30013	Oeu038668.1	pop:POPTR_726104	K00059	3-oxoacyl-[acyl-carrier protein] reductase	0.00401417	0.0136013	0.537754
16819	Oeu058256.1	pop:POPTR_836660	K13356	fatty acyl-CoA reductase	0.260053	0.431894	0.515559
5718	Oeu055336.2	vvi:100262737	K09458	3-oxoacyl-[acyl-carrier-protein] synthase II	0.411751	0.602573	0.502297
22533	Oeu020313.1	pop:POPTR_726104	K00059	3-oxoacyl-[acyl-carrier protein] reductase	0.359769	0.544754	0.497612
11452	Oeu012606.2	vvi:100253198	K00026	malate dehydrogenase	0.00306798	0.0107762	0.483223
25173	Oeu007768.1	pop:POPTR_576267	K00208	enoyl-[acyl-carrier protein] reductase I	0.148608	0.27823	0.478403
229	Oeu015282.1	vvi:100252124	K10258	enoyl reductase	0.0214122	0.0570191	0.461118
6472	Oeu025197.1	pop:POPTR_820558	K01692	enoyl-CoA hydratase	0.0360762	0.0881162	0.440829
22439	Oeu051647.1	vvi:100254365	K02160	acetyl-CoA carboxylase biotin carboxyl carrier protein	0.119527	0.233849	0.405052
6442	Oeu032134.1	vvi:100249305	K00232	acyl-CoA oxidase	0.160888	0.296015	0.398617
26137	Oeu064292.1	vvi:100250344	K00208	enoyl-[acyl-carrier protein] reductase I	0.493212	0.690566	0.361062
23946	Oeu024770.1	sbi:SORBI_10g012080	K00666	fatty-acyl-CoA synthase	0.294852	0.474238	0.355997
19029	Oeu032885.1	ngr:NAEGRDRAFT_60888	K10246	fatty acid elongase 3	0.398699	0.588361	0.350459
11692	Oeu055871.1	rcu:RCOM_0926260	K01692	enoyl-CoA hydratase	0.716994	0.892506	0.332708
24341	Oeu040705.1	pop:POPTR_836303	K00232	acyl-CoA oxidase	0.210325	0.364642	0.324122
7844	Oeu054375.2	vvi:100265062	K01897	long-chain acyl-CoA synthetase	0.701566	0.878485	0.314861
21495	Oeu005355.3	vvi:100245074	K00645	[acyl-carrier-protein] S-malonyltransferase	0.159901	0.2946	0.285275
14508	Oeu002545.1	rcu:RCOM_0251360	K00648	3-oxoacyl-[acyl-carrier-protein] synthase III	0.221328	0.379706	0.262905
21908	Oeu007428.1	rcu:RCOM_0710230	K09458	3-oxoacyl-[acyl-carrier-protein] synthase II	0.457701	0.652437	0.242043
11026	Oeu056589.1	pop:POPTR_832274	K00232	acyl-CoA oxidase	0.12833	0.247566	0.241593
14473	Oeu032620.1	tps:THAPSDRAFT_270141	K00648	3-oxoacyl-[acyl-carrier-protein] synthase III	0.515966	0.712329	0.20983
14903	Oeu040453.2	rcu:RCOM_0691170	K01897	long-chain acyl-CoA synthetase	0.146976	0.275696	0.202036
1054	Oeu011735.2	pop:POPTR_836660	K13356	fatty acyl-CoA reductase	0.749259	0.921099	0.200774
3261	Oeu002897.2	ath:AT2G13560	K00028	malate dehydrogenase (decarboxylating)	0.137537	0.261357	0.186738
11935	Oeu008957.2	tet:TTHERM_00790570	K01897	long-chain acyl-CoA synthetase	0.391467	0.580427	0.186385
14407	Oeu058085.3	rcu:RCOM_0926260	K01692	enoyl-CoA hydratase	0.15958	0.294123	0.141012
21187	Oeu027810.1	rcu:RCOM_0900580	K00507	stearoyl-CoA desaturase (delta-9 desaturase)	0.736053	0.909343	0.132662
1548	Oeu020495.1	cre:CHLREDRAFT_133171	K01069	hydroxyacylglutathione hydrolase	0.536576	0.731586	0.0950522
2491	Oeu047010.2	rcu:RCOM_1471880	K00026	malate dehydrogenase	0.73391	0.907554	0.0826542
12054	Oeu048254.1	rcu:RCOM_1206840	K10258	enoyl reductase	0.800335	0.965857	0.0599364
4613	Oeu058866.1	sbi:SORBI_10g012080	K00666	fatty-acyl-CoA synthase	0.93573	1	0.0307595
18874	Oeu061514.1	rcu:RCOM_1609380	K00025	malate dehydrogenase	1	1	0
21653	Oeu025716.1	vvi:100255873	K03921	acyl-[acyl-carrier-protein] desaturase	1	1	0
24614	Oeu025034.1	sbi:SORBI_10g012080	K00666	fatty-acyl-CoA synthase	1	1	0
28120	Oeu014302.1	tps:THAPSDRAFT_270141	K00648	3-oxoacyl-[acyl-carrier-protein] synthase III	1	1	0
28238	Oeu015636.1	vvi:100249305	K00232	acyl-CoA oxidase	1	1	0
28614	Oeu020644.1	sbi:SORBI_10g012080	K00666	fatty-acyl-CoA synthase	1	1	0
31802	Oeu063213.1	rcu:RCOM_1609380	K00025	malate dehydrogenase	1	1	0
33038	Oeu003975.1	vvi:100249305	K00232	acyl-CoA oxidase	1	1	0
34332	Oeu008486.1	vvi:100248587	K01897	long-chain acyl-CoA synthetase	1	NA	0
36427	Oeu015635.1	vvi:100249305	K00232	acyl-CoA oxidase	1	NA	0
38698	Oeu023187.1	pop:POPTR_747123	K00025	malate dehydrogenase	1	NA	0
49182	Oeu059803.1	vvi:100253198	K00026	malate dehydrogenase	1	NA	0
50362	Oeu063826.1	vvi:100249305	K00232	acyl-CoA oxidase	1	NA	0
50646	Oeu064772.1	pti:PHATRDRAFT_16683	K01069	hydroxyacylglutathione hydrolase	1	NA	0
50648	Oeu064774.1	tps:THAPSDRAFT_32096	K01069	hydroxyacylglutathione hydrolase	1	NA	0
25365	Oeu027315.1	mbr:MONBRDRAFT_33213	K10246	fatty acid elongase 3	0.997828	1	-0.00146831
16077	Oeu007233.1	vvi:100257137	K01897	long-chain acyl-CoA synthetase	0.987907	1	-0.00540932
19942	Oeu014685.1	rcu:RCOM_1614520	K00028	malate dehydrogenase (decarboxylating)	0.970201	1	-0.0085535
10430	Oeu015833.1	tps:THAPSDRAFT_270141	K00648	3-oxoacyl-[acyl-carrier-protein] synthase III	0.94398	1	-0.0268657
3087	Oeu011738.1	pop:POPTR_836660	K13356	fatty acyl-CoA reductase	0.920737	1	-0.044129
12154	Oeu010163.1	pop:POPTR_665593	K02160	acetyl-CoA carboxylase biotin carboxyl carrier protein	0.782671	0.950647	-0.0489482
10620	Oeu015265.1	vvi:100233140	K00029	malate dehydrogenase (oxaloacetate-decarboxylating)(NADP+)	0.890589	1	-0.0615972
6158	Oeu009957.1	pop:POPTR_817412	K01897	long-chain acyl-CoA synthetase	0.735815	0.90919	-0.0625682
24896	Oeu020623.1	ani:AN2264.2	K00249	acyl-CoA dehydrogenase	0.676115	0.857907	-0.100852
22112	Oeu042873.1	vvi:100249305	K00232	acyl-CoA oxidase	0.951605	1	-0.116487
401	Oeu031214.2	rcu:RCOM_1014110	K00026	malate dehydrogenase	0.330988	0.512656	-0.121559
16483	Oeu042441.1	vvi:100258842	K09458	3-oxoacyl-[acyl-carrier-protein] synthase II	0.550024	0.744473	-0.140771
19171	Oeu049053.1	vvi:100247941	K01897	long-chain acyl-CoA synthetase	0.527287	0.722169	-0.14511
25634	Oeu038764.2	rcu:RCOM_0186930	K00232	acyl-CoA oxidase	0.304355	0.484819	-0.145697
5092	Oeu049693.4	vvi:100246958	K01578	malonyl-CoA decarboxylase	0.170546	0.309954	-0.170255
50338	Oeu063761.1	pif:PITG_00720	K01895	acetyl-CoA synthetase	0.986918	NA	-0.179108
28436	Oeu018194.1	sbi:SORBI_10g012080	K00666	fatty-acyl-CoA synthase	0.93706	1	-0.179119
107	Oeu058255.1	pop:POPTR_836660	K13356	fatty acyl-CoA reductase	0.66132	0.846501	-0.181374
8448	Oeu015281.1	vvi:100252124	K10258	enoyl reductase	0.738828	0.911974	-0.207299
7320	Oeu032131.1	vvi:100249305	K00232	acyl-CoA oxidase	0.270873	0.445183	-0.215527
4946	Oeu063805.1	vvi:100254365	K02160	acetyl-CoA carboxylase biotin carboxyl carrier protein	0.417496	0.609153	-0.221847
4295	Oeu059274.1	vvi:100232859	K00026	malate dehydrogenase	0.372135	0.558419	-0.250874
10016	Oeu020849.1	vvi:100244213	K01897	long-chain acyl-CoA synthetase	0.104904	0.210773	-0.267934
1192	Oeu024288.1	ddi:DDB_G0277815	K01895	acetyl-CoA synthetase	0.377761	0.564726	-0.272901
17381	Oeu000294.1	vvi:100262737	K09458	3-oxoacyl-[acyl-carrier-protein] synthase II	0.0556751	0.126128	-0.284517
6664	Oeu022208.1	vvi:100265585	K00026	malate dehydrogenase	0.0952915	0.195344	-0.340094
18924	Oeu040418.1	vvi:100265978	K01897	long-chain acyl-CoA synthetase	0.0562634	0.127229	-0.371103
7358	Oeu050714.1	vvi:100247941	K01897	long-chain acyl-CoA synthetase	0.055337	0.125522	-0.377524
21614	Oeu046802.1	fgr:FG07147.1	K01069	hydroxyacylglutathione hydrolase	0.00924445	0.0278734	-0.383424
10535	Oeu026151.1	vvi:100265978	K01897	long-chain acyl-CoA synthetase	0.356636	0.540948	-0.390819
22009	Oeu027595.1	vvi:100257137	K01897	long-chain acyl-CoA synthetase	0.207806	0.361108	-0.411124
17781	Oeu003728.1	pop:POPTR_719769	K10703	3-hydroxy acyl-CoA dehydratase	0.109145	0.2175	-0.460786
18458	Oeu008440.1	tps:THAPSDRAFT_270141	K00648	3-oxoacyl-[acyl-carrier-protein] synthase III	0.332277	0.513961	-0.481509
26336	Oeu054042.1	nvi:100121413	K00029	malate dehydrogenase (oxaloacetate-decarboxylating)(NADP+)	0.228056	0.388988	-0.491617
31200	Oeu055031.1	ani:AN2264.2	K00249	acyl-CoA dehydrogenase	0.00958436	0.0287668	-0.62501
14287	Oeu014666.1	vvi:100256854	K01962	acetyl-CoA carboxylase carboxyl transferase subunit alpha	0.00841672	0.0257187	-0.666924
22461	Oeu035806.1	vvi:100241750	K00059	3-oxoacyl-[acyl-carrier protein] reductase	0.00232493	0.00849713	-0.669146
9223	Oeu048444.1	pop:POPTR_582749	K03921	acyl-[acyl-carrier-protein] desaturase	0.00573395	0.0184953	-0.6803
15127	Oeu007444.1	tps:THAPSDRAFT_270141	K00648	3-oxoacyl-[acyl-carrier-protein] synthase III	0.191279	0.338214	-0.733082
7891	Oeu043936.2	vvi:100244832	K09458	3-oxoacyl-[acyl-carrier-protein] synthase II	0.000103152	0.000556535	-0.740224
2225	Oeu011202.1	sbi:SORBI_08g006870	K13356	fatty acyl-CoA reductase	0.524512	0.719925	-0.808975
18581	Oeu010830.1	vvi:100262737	K09458	3-oxoacyl-[acyl-carrier-protein] synthase II	2.83679e-05	0.00017894	-0.849593
1385	Oeu002681.1	sbi:SORBI_10g012080	K00666	fatty-acyl-CoA synthase	0.146811	0.275462	-1.01021
5627	Oeu035283.1	rcu:RCOM_1443610	K01895	acetyl-CoA synthetase	2.21074e-09	3.34454e-08	-1.02515
15098	Oeu040291.1	sbi:SORBI_09g022630	K10703	3-hydroxy acyl-CoA dehydratase	4.67569e-07	4.36389e-06	-1.0305
16609	Oeu064626.2	vvi:100249305	K00232	acyl-CoA oxidase	0.00774388	0.0239235	-1.03564
39042	Oeu024466.1	rcu:RCOM_1238330	K03921	acyl-[acyl-carrier-protein] desaturase	0.755857	NA	-1.05669
47173	Oeu053173.1	osa:4324717	K00029	malate dehydrogenase (oxaloacetate-decarboxylating)(NADP+)	0.571211	0.765373	-1.0669
33975	Oeu007169.1	pop:POPTR_747123	K00025	malate dehydrogenase	0.714172	NA	-1.0959
40978	Oeu031396.1	pti:PHATRDRAFT_16683	K01069	hydroxyacylglutathione hydrolase	0.919524	NA	-1.10193
3692	Oeu050331.1	rcu:RCOM_1238330	K03921	acyl-[acyl-carrier-protein] desaturase	0.000392746	0.0017986	-1.18578
14668	Oeu024460.1	vvi:100241680	K00208	enoyl-[acyl-carrier protein] reductase I	5.45968e-07	5.03416e-06	-1.26929
20945	Oeu063854.1	pop:POPTR_836660	K13356	fatty acyl-CoA reductase	0.318717	0.499654	-1.331
9183	Oeu053130.1	sbi:SORBI_10g012080	K00666	fatty-acyl-CoA synthase	0.285665	0.46278	-1.38934
2756	Oeu035817.4	dre:335715	K00025	malate dehydrogenase	1.2315e-07	1.30504e-06	-1.45637
2488	Oeu058442.2	vvi:100249305	K00232	acyl-CoA oxidase	2.93345e-19	2.08666e-17	-1.48159
5103	Oeu058052.1	vvi:100249305	K00232	acyl-CoA oxidase	0.00250821	0.0090636	-1.51564
1217	Oeu011199.1	pop:POPTR_836660	K13356	fatty acyl-CoA reductase	0.00605658	0.0193854	-1.59801
14182	Oeu038045.1	vvi:100248587	K01897	long-chain acyl-CoA synthetase	1.47156e-06	1.23774e-05	-1.63669
35160	Oeu011196.1	pop:POPTR_836660	K13356	fatty acyl-CoA reductase	0.877929	NA	-1.67284
19004	Oeu038980.1	pop:POPTR_836660	K13356	fatty acyl-CoA reductase	0.211176	0.365854	-1.70109
1163	Oeu060294.1	hmg:100208342	K00025	malate dehydrogenase	4.75591e-07	4.43261e-06	-1.73684
18993	Oeu012324.1	sbi:SORBI_10g012080	K00666	fatty-acyl-CoA synthase	0.100392	0.20358	-1.89396
14528	Oeu000573.1	vvi:100257524	K00232	acyl-CoA oxidase	0.0200872	0.053956	-1.96878
21248	Oeu058443.1	vvi:100249305	K00232	acyl-CoA oxidase	0.00935165	0.0281411	-2.0575
28243	Oeu015714.1	pop:POPTR_582749	K03921	acyl-[acyl-carrier-protein] desaturase	0.173468	0.314264	-2.07095
15201	Oeu054021.2	pop:POPTR_817412	K01897	long-chain acyl-CoA synthetase	6.18755e-33	2.28776e-30	-2.29126
15455	Oeu027090.3	vvi:100249305	K00232	acyl-CoA oxidase	1.97395e-11	4.25468e-10	-2.38916
21566	Oeu015637.1	vvi:100249305	K00232	acyl-CoA oxidase	0.701461	0.878419	-2.39588
16853	Oeu024286.2	bfo:BRAFLDRAFT_85926	K01895	acetyl-CoA synthetase	2.43804e-11	5.18195e-10	-2.39649
14385	Oeu028660.1	vvi:100249305	K00232	acyl-CoA oxidase	8.91228e-07	7.85186e-06	-2.39678
940	Oeu008558.1	rcu:RCOM_1381350	K00026	malate dehydrogenase	4.40171e-07	4.12535e-06	-2.4155
10709	Oeu034336.1	vvi:100265062	K01897	long-chain acyl-CoA synthetase	9.62353e-12	2.17749e-10	-2.46695
30225	Oeu041415.1	sbi:SORBI_10g012080	K00666	fatty-acyl-CoA synthase	0.0885518	0.184267	-2.56711
25262	Oeu028609.1	sbi:SORBI_10g012080	K00666	fatty-acyl-CoA synthase	4.38066e-15	1.67872e-13	-2.61142
1131	Oeu024284.1	xla:443879	K01895	acetyl-CoA synthetase	1.55273e-07	1.6065e-06	-2.64296
13058	Oeu040034.1	vvi:100249305	K00232	acyl-CoA oxidase	6.67735e-25	9.64232e-23	-2.7358
28840	Oeu028658.4	vvi:100249305	K00232	acyl-CoA oxidase	2.00548e-07	2.02715e-06	-2.8993
27113	Oeu000574.1	vvi:100257524	K00232	acyl-CoA oxidase	0.0384067	0.0928784	-2.91669
30878	Oeu050371.1	tps:THAPSDRAFT_270141	K00648	3-oxoacyl-[acyl-carrier-protein] synthase III	1.38827e-08	1.79446e-07	-3.02033
18691	Oeu015371.1	vvi:100265062	K01897	long-chain acyl-CoA synthetase	0.0173076	0.0475411	-3.24238
29657	Oeu034105.1	vvi:100249305	K00232	acyl-CoA oxidase	0.0226967	0.0599413	-3.24301
4693	Oeu002950.1	vvi:100260916	K10258	enoyl reductase	5.72466e-20	4.4177e-18	-3.39208
711	Oeu008557.1	rcu:RCOM_1381350	K00026	malate dehydrogenase	6.76775e-17	3.37845e-15	-3.58559
690	Oeu005735.1	rcu:RCOM_1381350	K00026	malate dehydrogenase	3.19592e-14	1.08506e-12	-3.60982
2724	Oeu027812.1	ath:AT3G15850	K00507	stearoyl-CoA desaturase (delta-9 desaturase)	9.32815e-07	8.19037e-06	-3.63136
11260	Oeu033259.1	vvi:100252124	K10258	enoyl reductase	1.73098e-24	2.3675e-22	-3.77684
18984	Oeu016035.1	pop:POPTR_765095	K10258	enoyl reductase	0.00377596	0.012919	-3.92203
12083	Oeu039764.2	vvi:100249305	K00232	acyl-CoA oxidase	1.04674e-09	1.67868e-08	-3.9548
31656	Oeu061191.1	pop:POPTR_747123	K00025	malate dehydrogenase	2.90141e-08	3.52294e-07	-6.78285

## Sheet: CHOvsKO_Stage 4 fruit DEGs
Supplementary Data S9I. Oil production-related genes in the Chondrolia Chalkidikis (CHO) vs Koroneiki (KO) stage 4 fruit DEGs dataset.
	Genes	Gene_id_from.others.genes	Kegg_Number	Blast_Description	CHO.KO_stage4Fruit.pvalue	CHO.KO_stage4Fruit.padj	CHO.KO_stage4Fruit.log2FoldChange
29487	Oeu062951.1	vvi:100249305	K00232	acyl-CoA oxidase	2.74628e-06	1.90009e-05	6.14335
13770	Oeu027948.1	ath:AT1G63380	K00059	3-oxoacyl-[acyl-carrier protein] reductase	7.93738e-64	2.42783e-60	6.13293
30248	Oeu015278.1	vvi:100252124	K10258	enoyl reductase	0.000124209	0.000582134	6.05052
39847	Oeu015633.1	vvi:100249305	K00232	acyl-CoA oxidase	0.286657	0.453172	3.44133
21653	Oeu025716.1	vvi:100255873	K03921	acyl-[acyl-carrier-protein] desaturase	0.0305736	0.071675	3.07546
19004	Oeu038980.1	pop:POPTR_836660	K13356	fatty acyl-CoA reductase	5.58495e-05	0.000284068	2.5452
10811	Oeu001313.1	mbr:MONBRDRAFT_26400	K01069	hydroxyacylglutathione hydrolase	3.88017e-28	6.24651e-26	2.45391
22829	Oeu058007.1	pop:POPTR_1066621	K09458	3-oxoacyl-[acyl-carrier-protein] synthase II	2.13022e-05	0.00011998	2.44638
6596	Oeu028625.1	ani:AN2264.2	K00249	acyl-CoA dehydrogenase	7.1227e-11	1.22835e-09	2.34351
11525	Oeu058441.1	vvi:100249305	K00232	acyl-CoA oxidase	0.0198301	0.0496682	2.28823
16828	Oeu032133.1	vvi:100249305	K00232	acyl-CoA oxidase	0.149874	0.26995	2.27172
14892	Oeu043158.1	vvi:100254365	K02160	acetyl-CoA carboxylase biotin carboxyl carrier protein	6.59535e-20	4.18693e-18	2.25265
17567	Oeu006231.1	vvi:100249305	K00232	acyl-CoA oxidase	0.237655	0.389335	2.20831
16786	Oeu040110.1	rcu:RCOM_0633300	K09458	3-oxoacyl-[acyl-carrier-protein] synthase II	1.43023e-12	3.25364e-11	1.84889
22112	Oeu042873.1	vvi:100249305	K00232	acyl-CoA oxidase	0.325715	0.50149	1.80218
14411	Oeu041688.5	vvi:100257887	K00059	3-oxoacyl-[acyl-carrier protein] reductase	8.26014e-11	1.41277e-09	1.78567
4033	Oeu005392.1	rcu:RCOM_1520380	K00026	malate dehydrogenase	4.90512e-08	4.90891e-07	1.64086
11084	Oeu038268.1	rcu:RCOM_0554440	K00232	acyl-CoA oxidase	2.15592e-14	6.52321e-13	1.59643
7965	Oeu024475.1	cre:CHLREDRAFT_133171	K01069	hydroxyacylglutathione hydrolase	5.65417e-09	6.82826e-08	1.52271
7603	Oeu007481.1	sbi:SORBI_10g012080	K00666	fatty-acyl-CoA synthase	4.20263e-11	7.5374e-10	1.4881
12817	Oeu064840.1	vvi:100257524	K00232	acyl-CoA oxidase	1.20099e-18	6.52802e-17	1.43057
20910	Oeu009735.1	pop:POPTR_665593	K02160	acetyl-CoA carboxylase biotin carboxyl carrier protein	1.28663e-05	7.6633e-05	1.40868
31802	Oeu063213.1	rcu:RCOM_1609380	K00025	malate dehydrogenase	0.903031	1	1.33082
16217	Oeu027146.1	vvi:100254365	K02160	acetyl-CoA carboxylase biotin carboxyl carrier protein	0.000770932	0.00293691	1.32382
3906	Oeu009943.1	vvi:100262293	K03921	acyl-[acyl-carrier-protein] desaturase	1.61474e-07	1.455e-06	1.31463
8075	Oeu056513.1	rcu:RCOM_0251360	K00648	3-oxoacyl-[acyl-carrier-protein] synthase III	1.92717e-11	3.64484e-10	1.29705
21566	Oeu015637.1	vvi:100249305	K00232	acyl-CoA oxidase	0.838895	0.982815	1.24597
28238	Oeu015636.1	vvi:100249305	K00232	acyl-CoA oxidase	0.911043	1	1.21881
21187	Oeu027810.1	rcu:RCOM_0900580	K00507	stearoyl-CoA desaturase (delta-9 desaturase)	0.00203673	0.00689532	1.21689
4377	Oeu029027.3	vvi:100244213	K01897	long-chain acyl-CoA synthetase	8.27613e-05	0.000404795	1.18776
2491	Oeu047010.2	rcu:RCOM_1471880	K00026	malate dehydrogenase	1.6177e-06	1.18084e-05	1.16525
10920	Oeu034444.1	vcn:VOLCADRAFT_74188	K01069	hydroxyacylglutathione hydrolase	0.000120937	0.000568461	1.16123
25205	Oeu053167.1	vvi:100233075	K00029	malate dehydrogenase (oxaloacetate-decarboxylating)(NADP+)	1.35491e-06	1.00192e-05	1.15286
15693	Oeu040504.1	vvi:100262293	K03921	acyl-[acyl-carrier-protein] desaturase	9.79307e-08	9.23549e-07	1.12007
7624	Oeu064187.1	vvi:100233140	K00029	malate dehydrogenase (oxaloacetate-decarboxylating)(NADP+)	9.44337e-08	8.95018e-07	1.10897
7499	Oeu024472.1	cre:CHLREDRAFT_133171	K01069	hydroxyacylglutathione hydrolase	9.09851e-13	2.15611e-11	1.08915
5385	Oeu055598.1	vvi:100261741	K10703	3-hydroxy acyl-CoA dehydratase	0.03375	0.0778735	1.08304
5325	Oeu056512.1	rcu:RCOM_0251360	K00648	3-oxoacyl-[acyl-carrier-protein] synthase III	1.89524e-07	1.68251e-06	1.07843
26337	Oeu025052.1	vvi:100245074	K00645	[acyl-carrier-protein] S-malonyltransferase	1.94904e-05	0.000110829	1.05695
5528	Oeu023609.1	vvi:100233075	K00029	malate dehydrogenase (oxaloacetate-decarboxylating)(NADP+)	3.13386e-08	3.2584e-07	1.03615
11692	Oeu055871.1	rcu:RCOM_0926260	K01692	enoyl-CoA hydratase	0.36772	0.55059	1.01059
21157	Oeu030911.1	rcu:RCOM_0633300	K09458	3-oxoacyl-[acyl-carrier-protein] synthase II	0.00122272	0.00441128	1.00913
6063	Oeu059149.1	pop:POPTR_747123	K00025	malate dehydrogenase	1.43027e-07	1.30414e-06	1.00438
20714	Oeu040801.1	vvi:100266499	K01962	acetyl-CoA carboxylase carboxyl transferase subunit alpha	3.24036e-05	0.000175085	0.977675
6120	Oeu052382.1	rcu:RCOM_0633300	K09458	3-oxoacyl-[acyl-carrier-protein] synthase II	3.92466e-08	4.0223e-07	0.968953
17555	Oeu052282.1	vvi:100254365	K02160	acetyl-CoA carboxylase biotin carboxyl carrier protein	2.28616e-06	1.61056e-05	0.910202
14508	Oeu002545.1	rcu:RCOM_0251360	K00648	3-oxoacyl-[acyl-carrier-protein] synthase III	5.59201e-05	0.000284342	0.871252
21908	Oeu007428.1	rcu:RCOM_0710230	K09458	3-oxoacyl-[acyl-carrier-protein] synthase II	0.00947604	0.0263736	0.857687
15810	Oeu030074.1	tps:THAPSDRAFT_270141	K00648	3-oxoacyl-[acyl-carrier-protein] synthase III	2.26578e-06	1.59753e-05	0.854634
4763	Oeu011500.1	pop:POPTR_747123	K00025	malate dehydrogenase	1.29554e-08	1.46079e-07	0.847083
25173	Oeu007768.1	pop:POPTR_576267	K00208	enoyl-[acyl-carrier protein] reductase I	0.0108317	0.0295934	0.844039
1548	Oeu020495.1	cre:CHLREDRAFT_133171	K01069	hydroxyacylglutathione hydrolase	4.65788e-08	4.67958e-07	0.841125
11347	Oeu009849.2	rcu:RCOM_0251360	K00648	3-oxoacyl-[acyl-carrier-protein] synthase III	0.0588213	0.124236	0.823247
22533	Oeu020313.1	pop:POPTR_726104	K00059	3-oxoacyl-[acyl-carrier protein] reductase	0.134589	0.246939	0.813024
20677	Oeu025685.1	ngr:NAEGRDRAFT_60888	K10246	fatty acid elongase 3	0.00582802	0.017269	0.789969
12154	Oeu010163.1	pop:POPTR_665593	K02160	acetyl-CoA carboxylase biotin carboxyl carrier protein	2.00757e-05	0.000113811	0.767757
11274	Oeu031983.1	rcu:RCOM_0682070	K00249	acyl-CoA dehydrogenase	0.0545661	0.116752	0.763079
15315	Oeu032132.1	vvi:100249305	K00232	acyl-CoA oxidase	3.92966e-06	2.62753e-05	0.761507
4295	Oeu059274.1	vvi:100232859	K00026	malate dehydrogenase	0.00893135	0.0250232	0.734027
26137	Oeu064292.1	vvi:100250344	K00208	enoyl-[acyl-carrier protein] reductase I	0.184582	0.319008	0.699162
9183	Oeu053130.1	sbi:SORBI_10g012080	K00666	fatty-acyl-CoA synthase	0.46495	0.653563	0.686426
6664	Oeu022208.1	vvi:100265585	K00026	malate dehydrogenase	0.000761436	0.00290435	0.686323
5803	Oeu031927.2	tca:657374	K01895	acetyl-CoA synthetase	5.19273e-05	0.000266442	0.681434
6442	Oeu032134.1	vvi:100249305	K00232	acyl-CoA oxidase	0.0151037	0.0393492	0.676234
1126	Oeu006442.1	sbi:SORBI_10g012080	K00666	fatty-acyl-CoA synthase	1.05267e-07	9.86299e-07	0.649591
30013	Oeu038668.1	pop:POPTR_726104	K00059	3-oxoacyl-[acyl-carrier protein] reductase	0.000868814	0.0032647	0.622708
21495	Oeu005355.3	vvi:100245074	K00645	[acyl-carrier-protein] S-malonyltransferase	0.00266456	0.00871843	0.610108
20141	Oeu028727.1	vvi:100266499	K01962	acetyl-CoA carboxylase carboxyl transferase subunit alpha	0.00148375	0.00522521	0.582098
17347	Oeu064390.1	rcu:RCOM_1206840	K10258	enoyl reductase	0.000109449	0.000519542	0.572145
3261	Oeu002897.2	ath:AT2G13560	K00028	malate dehydrogenase (decarboxylating)	5.47407e-06	3.55081e-05	0.569996
10333	Oeu016255.1	vvi:100258517	K00249	acyl-CoA dehydrogenase	0.00116197	0.0042179	0.558346
22439	Oeu051647.1	vvi:100254365	K02160	acetyl-CoA carboxylase biotin carboxyl carrier protein	0.0336765	0.0777359	0.552859
24341	Oeu040705.1	pop:POPTR_836303	K00232	acyl-CoA oxidase	0.0362443	0.0827942	0.540329
11452	Oeu012606.2	vvi:100253198	K00026	malate dehydrogenase	0.00351416	0.0111032	0.473076
5718	Oeu055336.2	vvi:100262737	K09458	3-oxoacyl-[acyl-carrier-protein] synthase II	0.466145	0.654833	0.445943
14903	Oeu040453.2	rcu:RCOM_0691170	K01897	long-chain acyl-CoA synthetase	0.0052956	0.0158943	0.388991
11935	Oeu008957.2	tet:TTHERM_00790570	K01897	long-chain acyl-CoA synthetase	0.0845688	0.168537	0.375858
23957	Oeu014059.1	afm:AFUA_1G17190	K01897	long-chain acyl-CoA synthetase	0.900142	1	0.369102
35160	Oeu011196.1	pop:POPTR_836660	K13356	fatty acyl-CoA reductase	0.973046	NA	0.369082
20945	Oeu063854.1	pop:POPTR_836660	K13356	fatty acyl-CoA reductase	0.795885	0.952322	0.344859
22009	Oeu027595.1	vvi:100257137	K01897	long-chain acyl-CoA synthetase	0.307238	0.478957	0.340084
12054	Oeu048254.1	rcu:RCOM_1206840	K10258	enoyl reductase	0.156508	0.279832	0.337511
19942	Oeu014685.1	rcu:RCOM_1614520	K00028	malate dehydrogenase (decarboxylating)	0.173225	0.303681	0.311851
6472	Oeu025197.1	pop:POPTR_820558	K01692	enoyl-CoA hydratase	0.141273	0.257061	0.307982
20850	Oeu037215.1	rcu:RCOM_0691170	K01897	long-chain acyl-CoA synthetase	0.440421	0.630612	0.284123
4946	Oeu063805.1	vvi:100254365	K02160	acetyl-CoA carboxylase biotin carboxyl carrier protein	0.317748	0.491809	0.2746
11026	Oeu056589.1	pop:POPTR_832274	K00232	acyl-CoA oxidase	0.0909824	0.179172	0.262667
6158	Oeu009957.1	pop:POPTR_817412	K01897	long-chain acyl-CoA synthetase	0.158403	0.282784	0.258075
401	Oeu031214.2	rcu:RCOM_1014110	K00026	malate dehydrogenase	0.0379414	0.0860691	0.257354
2064	Oeu057592.1	pop:POPTR_836660	K13356	fatty acyl-CoA reductase	0.907581	1	0.251721
19029	Oeu032885.1	ngr:NAEGRDRAFT_60888	K10246	fatty acid elongase 3	0.630217	0.818793	0.205451
10430	Oeu015833.1	tps:THAPSDRAFT_270141	K00648	3-oxoacyl-[acyl-carrier-protein] synthase III	0.591232	0.780072	0.197426
11087	Oeu044618.1	vvi:100261216	K01638	malate synthase	0.737717	0.915643	0.156428
14407	Oeu058085.3	rcu:RCOM_0926260	K01692	enoyl-CoA hydratase	0.134724	0.24716	0.150811
17381	Oeu000294.1	vvi:100262737	K09458	3-oxoacyl-[acyl-carrier-protein] synthase II	0.457874	0.647118	0.114117
16609	Oeu064626.2	vvi:100249305	K00232	acyl-CoA oxidase	0.856849	0.995977	0.0701525
5001	Oeu030771.1	tps:THAPSDRAFT_270141	K00648	3-oxoacyl-[acyl-carrier-protein] synthase III	1	1	0
7740	Oeu008522.1	vvi:100253210	K09458	3-oxoacyl-[acyl-carrier-protein] synthase II	1	1	0
10611	Oeu042061.1	rcu:RCOM_0710230	K09458	3-oxoacyl-[acyl-carrier-protein] synthase II	1	1	0
18874	Oeu061514.1	rcu:RCOM_1609380	K00025	malate dehydrogenase	1	1	0
24614	Oeu025034.1	sbi:SORBI_10g012080	K00666	fatty-acyl-CoA synthase	1	1	0
28120	Oeu014302.1	tps:THAPSDRAFT_270141	K00648	3-oxoacyl-[acyl-carrier-protein] synthase III	1	1	0
28267	Oeu016034.1	pop:POPTR_765095	K10258	enoyl reductase	1	1	0
28436	Oeu018194.1	sbi:SORBI_10g012080	K00666	fatty-acyl-CoA synthase	1	1	0
29545	Oeu032622.1	tps:THAPSDRAFT_270141	K00648	3-oxoacyl-[acyl-carrier-protein] synthase III	1	1	0
34332	Oeu008486.1	vvi:100248587	K01897	long-chain acyl-CoA synthetase	1	NA	0
38698	Oeu023187.1	pop:POPTR_747123	K00025	malate dehydrogenase	1	NA	0
40978	Oeu031396.1	pti:PHATRDRAFT_16683	K01069	hydroxyacylglutathione hydrolase	1	NA	0
49182	Oeu059803.1	vvi:100253198	K00026	malate dehydrogenase	1	NA	0
50362	Oeu063826.1	vvi:100249305	K00232	acyl-CoA oxidase	1	NA	0
50646	Oeu064772.1	pti:PHATRDRAFT_16683	K01069	hydroxyacylglutathione hydrolase	1	NA	0
50648	Oeu064774.1	tps:THAPSDRAFT_32096	K01069	hydroxyacylglutathione hydrolase	1	NA	0
10535	Oeu026151.1	vvi:100265978	K01897	long-chain acyl-CoA synthetase	0.977467	1	-0.0119739
24896	Oeu020623.1	ani:AN2264.2	K00249	acyl-CoA dehydrogenase	0.889998	1	-0.0335064
23946	Oeu024770.1	sbi:SORBI_10g012080	K00666	fatty-acyl-CoA synthase	0.885257	1	-0.0493467
374	Oeu048915.2	ath:AT1G63380	K00059	3-oxoacyl-[acyl-carrier protein] reductase	0.794176	0.950988	-0.0572645
10620	Oeu015265.1	vvi:100233140	K00029	malate dehydrogenase (oxaloacetate-decarboxylating)(NADP+)	0.825863	0.976524	-0.0979164
19171	Oeu049053.1	vvi:100247941	K01897	long-chain acyl-CoA synthetase	0.568793	0.756846	-0.13184
16819	Oeu058256.1	pop:POPTR_836660	K13356	fatty acyl-CoA reductase	0.694319	0.880619	-0.173163
18924	Oeu040418.1	vvi:100265978	K01897	long-chain acyl-CoA synthetase	0.347296	0.527711	-0.182701
31200	Oeu055031.1	ani:AN2264.2	K00249	acyl-CoA dehydrogenase	0.422796	0.612345	-0.192671
1054	Oeu011735.2	pop:POPTR_836660	K13356	fatty acyl-CoA reductase	0.757462	0.924832	-0.193434
21614	Oeu046802.1	fgr:FG07147.1	K01069	hydroxyacylglutathione hydrolase	0.153809	0.275915	-0.209079
7358	Oeu050714.1	vvi:100247941	K01897	long-chain acyl-CoA synthetase	0.192663	0.329738	-0.258369
25634	Oeu038764.2	rcu:RCOM_0186930	K00232	acyl-CoA oxidase	0.057399	0.121753	-0.27087
10016	Oeu020849.1	vvi:100244213	K01897	long-chain acyl-CoA synthetase	0.0910498	0.179255	-0.278776
5092	Oeu049693.4	vvi:100246958	K01578	malonyl-CoA decarboxylase	0.00457142	0.0139916	-0.359072
16077	Oeu007233.1	vvi:100257137	K01897	long-chain acyl-CoA synthetase	0.287189	0.453886	-0.380095
1192	Oeu024288.1	ddi:DDB_G0277815	K01895	acetyl-CoA synthetase	0.224314	0.371813	-0.41535
47173	Oeu053173.1	osa:4324717	K00029	malate dehydrogenase (oxaloacetate-decarboxylating)(NADP+)	0.763339	0.928233	-0.564641
28614	Oeu020644.1	sbi:SORBI_10g012080	K00666	fatty-acyl-CoA synthase	0.956731	1	-0.592658
50338	Oeu063761.1	pif:PITG_00720	K01895	acetyl-CoA synthetase	0.956731	NA	-0.592658
36427	Oeu015635.1	vvi:100249305	K00232	acyl-CoA oxidase	0.956731	NA	-0.592658
33975	Oeu007169.1	pop:POPTR_747123	K00025	malate dehydrogenase	0.846019	NA	-0.59269
28243	Oeu015714.1	pop:POPTR_582749	K03921	acyl-[acyl-carrier-protein] desaturase	0.739643	0.916215	-0.592692
8448	Oeu015281.1	vvi:100252124	K10258	enoyl reductase	0.333299	0.510757	-0.60104
40288	Oeu028906.1	sbi:SORBI_10g012080	K00666	fatty-acyl-CoA synthase	0.598287	0.787337	-0.613877
16483	Oeu042441.1	vvi:100258842	K09458	3-oxoacyl-[acyl-carrier-protein] synthase II	0.00959049	0.0266547	-0.624149
14473	Oeu032620.1	tps:THAPSDRAFT_270141	K00648	3-oxoacyl-[acyl-carrier-protein] synthase III	0.0312912	0.0730594	-0.697703
26336	Oeu054042.1	nvi:100121413	K00029	malate dehydrogenase (oxaloacetate-decarboxylating)(NADP+)	0.0703202	0.144215	-0.740729
7320	Oeu032131.1	vvi:100249305	K00232	acyl-CoA oxidase	0.000187067	0.0008382	-0.760578
7891	Oeu043936.2	vvi:100244832	K09458	3-oxoacyl-[acyl-carrier-protein] synthase II	1.94095e-05	0.000110433	-0.82323
22461	Oeu035806.1	vvi:100241750	K00059	3-oxoacyl-[acyl-carrier protein] reductase	5.58031e-05	0.000283907	-0.886707
107	Oeu058255.1	pop:POPTR_836660	K13356	fatty acyl-CoA reductase	0.0305736	0.071675	-0.895274
229	Oeu015282.1	vvi:100252124	K10258	enoyl reductase	4.99636e-06	3.26549e-05	-0.933274
4613	Oeu058866.1	sbi:SORBI_10g012080	K00666	fatty-acyl-CoA synthase	0.0112855	0.0306565	-0.983239
18581	Oeu010830.1	vvi:100262737	K09458	3-oxoacyl-[acyl-carrier-protein] synthase II	1.01256e-06	7.71655e-06	-1.00211
18458	Oeu008440.1	tps:THAPSDRAFT_270141	K00648	3-oxoacyl-[acyl-carrier-protein] synthase III	0.0382921	0.0867359	-1.03172
7844	Oeu054375.2	vvi:100265062	K01897	long-chain acyl-CoA synthetase	0.148356	0.26766	-1.06921
14668	Oeu024460.1	vvi:100241680	K00208	enoyl-[acyl-carrier protein] reductase I	1.37152e-05	8.10719e-05	-1.08548
15098	Oeu040291.1	sbi:SORBI_09g022630	K10703	3-hydroxy acyl-CoA dehydratase	1.24901e-06	9.31384e-06	-1.1086
25365	Oeu027315.1	mbr:MONBRDRAFT_33213	K10246	fatty acid elongase 3	0.0458647	0.100933	-1.14052
21248	Oeu058443.1	vvi:100249305	K00232	acyl-CoA oxidase	0.148226	0.267496	-1.14584
15127	Oeu007444.1	tps:THAPSDRAFT_270141	K00648	3-oxoacyl-[acyl-carrier-protein] synthase III	0.0312831	0.0730533	-1.20247
9223	Oeu048444.1	pop:POPTR_582749	K03921	acyl-[acyl-carrier-protein] desaturase	2.56974e-06	1.79046e-05	-1.24793
1217	Oeu011199.1	pop:POPTR_836660	K13356	fatty acyl-CoA reductase	0.166427	0.294328	-1.3475
5103	Oeu058052.1	vvi:100249305	K00232	acyl-CoA oxidase	0.000930867	0.00346997	-1.41534
17781	Oeu003728.1	pop:POPTR_719769	K10703	3-hydroxy acyl-CoA dehydratase	5.21428e-07	4.22746e-06	-1.46082
3087	Oeu011738.1	pop:POPTR_836660	K13356	fatty acyl-CoA reductase	0.000984933	0.00364767	-1.46774
2225	Oeu011202.1	sbi:SORBI_08g006870	K13356	fatty acyl-CoA reductase	0.360802	0.542914	-1.48755
3692	Oeu050331.1	rcu:RCOM_1238330	K03921	acyl-[acyl-carrier-protein] desaturase	7.61702e-06	4.79032e-05	-1.50658
14287	Oeu014666.1	vvi:100256854	K01962	acetyl-CoA carboxylase carboxyl transferase subunit alpha	1.9607e-09	2.58604e-08	-1.53993
1131	Oeu024284.1	xla:443879	K01895	acetyl-CoA synthetase	0.000475249	0.00192144	-1.7587
14528	Oeu000573.1	vvi:100257524	K00232	acyl-CoA oxidase	0.0113153	0.0307226	-1.86313
14385	Oeu028660.1	vvi:100249305	K00232	acyl-CoA oxidase	2.11277e-05	0.000119152	-1.94587
2488	Oeu058442.2	vvi:100249305	K00232	acyl-CoA oxidase	5.75454e-32	1.29078e-29	-1.97862
16853	Oeu024286.2	bfo:BRAFLDRAFT_85926	K01895	acetyl-CoA synthetase	2.4907e-08	2.65364e-07	-2.04281
5627	Oeu035283.1	rcu:RCOM_1443610	K01895	acetyl-CoA synthetase	3.57078e-32	8.32312e-30	-2.06815
39042	Oeu024466.1	rcu:RCOM_1238330	K03921	acyl-[acyl-carrier-protein] desaturase	0.53498	NA	-2.07535
15201	Oeu054021.2	pop:POPTR_817412	K01897	long-chain acyl-CoA synthetase	1.58101e-32	3.88282e-30	-2.23681
2756	Oeu035817.4	dre:335715	K00025	malate dehydrogenase	2.2341e-16	9.13348e-15	-2.34971
18993	Oeu012324.1	sbi:SORBI_10g012080	K00666	fatty-acyl-CoA synthase	0.0231762	0.0567282	-2.40275
14182	Oeu038045.1	vvi:100248587	K01897	long-chain acyl-CoA synthetase	3.28891e-12	7.07537e-11	-2.59189
10709	Oeu034336.1	vvi:100265062	K01897	long-chain acyl-CoA synthetase	4.78206e-14	1.37284e-12	-2.68376
29657	Oeu034105.1	vvi:100249305	K00232	acyl-CoA oxidase	0.029007	0.0685515	-2.74072
18984	Oeu016035.1	pop:POPTR_765095	K10258	enoyl reductase	0.0579908	0.122792	-2.79841
1385	Oeu002681.1	sbi:SORBI_10g012080	K00666	fatty-acyl-CoA synthase	4.89965e-05	0.000252765	-2.85734
11260	Oeu033259.1	vvi:100252124	K10258	enoyl reductase	1.04113e-22	9.21842e-21	-2.8588
4693	Oeu002950.1	vvi:100260916	K10258	enoyl reductase	1.42234e-17	6.79629e-16	-3.00646
1163	Oeu060294.1	hmg:100208342	K00025	malate dehydrogenase	2.36651e-18	1.24025e-16	-3.07212
13058	Oeu040034.1	vvi:100249305	K00232	acyl-CoA oxidase	2.0697e-33	5.61589e-31	-3.20923
15455	Oeu027090.3	vvi:100249305	K00232	acyl-CoA oxidase	5.18791e-19	2.95851e-17	-3.30614
33038	Oeu003975.1	vvi:100249305	K00232	acyl-CoA oxidase	0.269375	0.430934	-3.35195
25262	Oeu028609.1	sbi:SORBI_10g012080	K00666	fatty-acyl-CoA synthase	4.39152e-21	3.22614e-19	-3.41642
30878	Oeu050371.1	tps:THAPSDRAFT_270141	K00648	3-oxoacyl-[acyl-carrier-protein] synthase III	1.26204e-10	2.08456e-09	-3.67438
940	Oeu008558.1	rcu:RCOM_1381350	K00026	malate dehydrogenase	1.80964e-10	2.88838e-09	-3.88052
27113	Oeu000574.1	vvi:100257524	K00232	acyl-CoA oxidase	0.00559671	0.0166776	-3.94279
12083	Oeu039764.2	vvi:100249305	K00232	acyl-CoA oxidase	5.38768e-11	9.46935e-10	-4.01985
28840	Oeu028658.4	vvi:100249305	K00232	acyl-CoA oxidase	7.70035e-16	2.92752e-14	-4.36862
30225	Oeu041415.1	sbi:SORBI_10g012080	K00666	fatty-acyl-CoA synthase	0.00254414	0.00836511	-4.4272
18691	Oeu015371.1	vvi:100265062	K01897	long-chain acyl-CoA synthetase	7.31059e-06	4.61833e-05	-5.80626
711	Oeu008557.1	rcu:RCOM_1381350	K00026	malate dehydrogenase	1.71174e-18	9.11283e-17	-6.27603
31656	Oeu061191.1	pop:POPTR_747123	K00025	malate dehydrogenase	4.5087e-08	4.54872e-07	-6.70598
2724	Oeu027812.1	ath:AT3G15850	K00507	stearoyl-CoA desaturase (delta-9 desaturase)	8.98229e-12	1.79039e-10	-7.0357
690	Oeu005735.1	rcu:RCOM_1381350	K00026	malate dehydrogenase	3.04561e-17	1.38664e-15	-7.18357

## Sheet: CHOvsKO_Closed flower DEGs
Supplementary Data S9J. Oil production-related genes in the Chondrolia Chalkidikis (CHO) vs Koroneiki (KO) closed flower DEGs dataset.
	Genes	Gene_id_from.others.genes	Kegg_Number	Blast_Description	CHO.KO_closedFlower.pvalue	CHO.KO_closedFlower.padj	CHO.KO_closedFlower.log2FoldChange
20945	Oeu063854.1	pop:POPTR_836660	K13356	fatty acyl-CoA reductase	2.95255e-32	7.64165e-29	11.7459
2064	Oeu057592.1	pop:POPTR_836660	K13356	fatty acyl-CoA reductase	9.02369e-12	2.83219e-10	10.9951
31802	Oeu063213.1	rcu:RCOM_1609380	K00025	malate dehydrogenase	0.450286	0.570268	8.19281
28267	Oeu016034.1	pop:POPTR_765095	K10258	enoyl reductase	0.51985	0.635847	6.98578
8448	Oeu015281.1	vvi:100252124	K10258	enoyl reductase	4.87108e-19	1.36577e-16	5.74167
28614	Oeu020644.1	sbi:SORBI_10g012080	K00666	fatty-acyl-CoA synthase	0.603637	0.712005	5.63877
30248	Oeu015278.1	vvi:100252124	K10258	enoyl reductase	0.000523148	0.00177904	5.52476
2724	Oeu027812.1	ath:AT3G15850	K00507	stearoyl-CoA desaturase (delta-9 desaturase)	4.18484e-16	4.99302e-14	5.46919
16828	Oeu032133.1	vvi:100249305	K00232	acyl-CoA oxidase	0.000600971	0.00200908	5.02598
18874	Oeu061514.1	rcu:RCOM_1609380	K00025	malate dehydrogenase	2.32364e-14	1.68494e-12	4.31418
34332	Oeu008486.1	vvi:100248587	K01897	long-chain acyl-CoA synthetase	0.732452	NA	3.72286
21566	Oeu015637.1	vvi:100249305	K00232	acyl-CoA oxidase	0.558447	0.671049	3.678
11525	Oeu058441.1	vvi:100249305	K00232	acyl-CoA oxidase	8.11145e-06	4.63673e-05	3.5982
39847	Oeu015633.1	vvi:100249305	K00232	acyl-CoA oxidase	0.293597	0.407019	3.44079
10535	Oeu026151.1	vvi:100265978	K01897	long-chain acyl-CoA synthetase	1.55973e-13	8.8348e-12	3.31987
13770	Oeu027948.1	ath:AT1G63380	K00059	3-oxoacyl-[acyl-carrier protein] reductase	2.87755e-16	3.61261e-14	2.89588
27113	Oeu000574.1	vvi:100257524	K00232	acyl-CoA oxidase	7.43924e-05	0.000321806	2.79223
11347	Oeu009849.2	rcu:RCOM_0251360	K00648	3-oxoacyl-[acyl-carrier-protein] synthase III	9.05296e-10	1.59558e-08	2.68452
47173	Oeu053173.1	osa:4324717	K00029	malate dehydrogenase (oxaloacetate-decarboxylating)(NADP+)	0.200667	0.298323	2.50705
29487	Oeu062951.1	vvi:100249305	K00232	acyl-CoA oxidase	0.000548719	0.00185494	2.4984
33038	Oeu003975.1	vvi:100249305	K00232	acyl-CoA oxidase	0.445082	0.565061	2.46399
28238	Oeu015636.1	vvi:100249305	K00232	acyl-CoA oxidase	0.821887	0.892174	2.45655
50648	Oeu064774.1	tps:THAPSDRAFT_32096	K01069	hydroxyacylglutathione hydrolase	0.821935	NA	2.45587
7740	Oeu008522.1	vvi:100253210	K09458	3-oxoacyl-[acyl-carrier-protein] synthase II	0.00485257	0.0124576	2.34138
22112	Oeu042873.1	vvi:100249305	K00232	acyl-CoA oxidase	0.259533	0.367596	2.19353
3692	Oeu050331.1	rcu:RCOM_1238330	K03921	acyl-[acyl-carrier-protein] desaturase	4.11708e-10	7.97485e-09	2.0741
21653	Oeu025716.1	vvi:100255873	K03921	acyl-[acyl-carrier-protein] desaturase	0.0121622	0.027612	2.00269
21187	Oeu027810.1	rcu:RCOM_0900580	K00507	stearoyl-CoA desaturase (delta-9 desaturase)	4.79615e-07	3.86796e-06	1.98896
6596	Oeu028625.1	ani:AN2264.2	K00249	acyl-CoA dehydrogenase	3.09318e-07	2.63877e-06	1.95355
19029	Oeu032885.1	ngr:NAEGRDRAFT_60888	K10246	fatty acid elongase 3	2.73741e-06	1.79643e-05	1.90205
14411	Oeu041688.5	vvi:100257887	K00059	3-oxoacyl-[acyl-carrier protein] reductase	7.05419e-12	2.29986e-10	1.88794
10811	Oeu001313.1	mbr:MONBRDRAFT_26400	K01069	hydroxyacylglutathione hydrolase	2.45389e-15	2.39315e-13	1.77724
18458	Oeu008440.1	tps:THAPSDRAFT_270141	K00648	3-oxoacyl-[acyl-carrier-protein] synthase III	0.000408312	0.00143433	1.75118
21248	Oeu058443.1	vvi:100249305	K00232	acyl-CoA oxidase	0.00320945	0.00867211	1.65449
21908	Oeu007428.1	rcu:RCOM_0710230	K09458	3-oxoacyl-[acyl-carrier-protein] synthase II	1.55449e-06	1.09465e-05	1.51041
11084	Oeu038268.1	rcu:RCOM_0554440	K00232	acyl-CoA oxidase	6.5464e-12	2.14679e-10	1.50538
7965	Oeu024475.1	cre:CHLREDRAFT_133171	K01069	hydroxyacylglutathione hydrolase	2.9421e-08	3.35218e-07	1.49603
4377	Oeu029027.3	vvi:100244213	K01897	long-chain acyl-CoA synthetase	1.03157e-06	7.65337e-06	1.48838
7603	Oeu007481.1	sbi:SORBI_10g012080	K00666	fatty-acyl-CoA synthase	1.72827e-10	3.76371e-09	1.46273
20677	Oeu025685.1	ngr:NAEGRDRAFT_60888	K10246	fatty acid elongase 3	1.89635e-06	1.29948e-05	1.40971
5325	Oeu056512.1	rcu:RCOM_0251360	K00648	3-oxoacyl-[acyl-carrier-protein] synthase III	1.10213e-10	2.52948e-09	1.34688
11452	Oeu012606.2	vvi:100253198	K00026	malate dehydrogenase	3.05906e-14	2.14875e-12	1.24354
11274	Oeu031983.1	rcu:RCOM_0682070	K00249	acyl-CoA dehydrogenase	0.00758422	0.0183529	1.19394
14892	Oeu043158.1	vvi:100254365	K02160	acetyl-CoA carboxylase biotin carboxyl carrier protein	7.10801e-06	4.1248e-05	1.12438
25365	Oeu027315.1	mbr:MONBRDRAFT_33213	K10246	fatty acid elongase 3	0.0369185	0.0718218	1.03934
39042	Oeu024466.1	rcu:RCOM_1238330	K03921	acyl-[acyl-carrier-protein] desaturase	0.760625	NA	1.00262
17781	Oeu003728.1	pop:POPTR_719769	K10703	3-hydroxy acyl-CoA dehydratase	0.000819939	0.0026289	0.959327
6442	Oeu032134.1	vvi:100249305	K00232	acyl-CoA oxidase	0.00144066	0.00429531	0.944487
6472	Oeu025197.1	pop:POPTR_820558	K01692	enoyl-CoA hydratase	1.29793e-05	6.96938e-05	0.927089
4033	Oeu005392.1	rcu:RCOM_1520380	K00026	malate dehydrogenase	0.00232074	0.00652493	0.918563
3906	Oeu009943.1	vvi:100262293	K03921	acyl-[acyl-carrier-protein] desaturase	0.00058846	0.00197244	0.87214
25262	Oeu028609.1	sbi:SORBI_10g012080	K00666	fatty-acyl-CoA synthase	0.00377608	0.00999921	0.860621
25173	Oeu007768.1	pop:POPTR_576267	K00208	enoyl-[acyl-carrier protein] reductase I	0.0131473	0.0295512	0.824609
8075	Oeu056513.1	rcu:RCOM_0251360	K00648	3-oxoacyl-[acyl-carrier-protein] synthase III	3.38977e-05	0.000161204	0.821694
22439	Oeu051647.1	vvi:100254365	K02160	acetyl-CoA carboxylase biotin carboxyl carrier protein	0.00388338	0.0102462	0.772663
20141	Oeu028727.1	vvi:100266499	K01962	acetyl-CoA carboxylase carboxyl transferase subunit alpha	3.78908e-05	0.000178304	0.7656
30013	Oeu038668.1	pop:POPTR_726104	K00059	3-oxoacyl-[acyl-carrier protein] reductase	6.57027e-05	0.000288406	0.75663
229	Oeu015282.1	vvi:100252124	K10258	enoyl reductase	0.000184167	0.000711013	0.7556
16819	Oeu058256.1	pop:POPTR_836660	K13356	fatty acyl-CoA reductase	0.149765	0.234743	0.753629
26336	Oeu054042.1	nvi:100121413	K00029	malate dehydrogenase (oxaloacetate-decarboxylating)(NADP+)	0.0702088	0.124061	0.74299
1126	Oeu006442.1	sbi:SORBI_10g012080	K00666	fatty-acyl-CoA synthase	1.71231e-06	1.18886e-05	0.640791
17555	Oeu052282.1	vvi:100254365	K02160	acetyl-CoA carboxylase biotin carboxyl carrier protein	0.00182449	0.00527968	0.614205
7499	Oeu024472.1	cre:CHLREDRAFT_133171	K01069	hydroxyacylglutathione hydrolase	0.000224015	0.000844599	0.586152
10620	Oeu015265.1	vvi:100233140	K00029	malate dehydrogenase (oxaloacetate-decarboxylating)(NADP+)	0.192066	0.287966	0.579262
33975	Oeu007169.1	pop:POPTR_747123	K00025	malate dehydrogenase	0.852152	NA	0.568764
40978	Oeu031396.1	pti:PHATRDRAFT_16683	K01069	hydroxyacylglutathione hydrolase	0.958474	NA	0.568273
35160	Oeu011196.1	pop:POPTR_836660	K13356	fatty acyl-CoA reductase	0.958477	NA	0.568232
50646	Oeu064772.1	pti:PHATRDRAFT_16683	K01069	hydroxyacylglutathione hydrolase	0.958531	NA	0.567483
11026	Oeu056589.1	pop:POPTR_832274	K00232	acyl-CoA oxidase	0.000313358	0.00113551	0.566103
6120	Oeu052382.1	rcu:RCOM_0633300	K09458	3-oxoacyl-[acyl-carrier-protein] synthase II	0.00203125	0.00580758	0.553944
12817	Oeu064840.1	vvi:100257524	K00232	acyl-CoA oxidase	0.000996292	0.00312029	0.552298
15810	Oeu030074.1	tps:THAPSDRAFT_270141	K00648	3-oxoacyl-[acyl-carrier-protein] synthase III	0.00605637	0.01511	0.529667
26337	Oeu025052.1	vvi:100245074	K00645	[acyl-carrier-protein] S-malonyltransferase	0.0729527	0.128102	0.510015
7844	Oeu054375.2	vvi:100265062	K01897	long-chain acyl-CoA synthetase	0.30295	0.417254	0.508965
4763	Oeu011500.1	pop:POPTR_747123	K00025	malate dehydrogenase	0.00157185	0.00463835	0.473698
1548	Oeu020495.1	cre:CHLREDRAFT_133171	K01069	hydroxyacylglutathione hydrolase	0.0029531	0.00805904	0.457863
14508	Oeu002545.1	rcu:RCOM_0251360	K00648	3-oxoacyl-[acyl-carrier-protein] synthase III	0.0383959	0.0742624	0.441911
25634	Oeu038764.2	rcu:RCOM_0186930	K00232	acyl-CoA oxidase	0.00372916	0.00989364	0.415648
5528	Oeu023609.1	vvi:100233075	K00029	malate dehydrogenase (oxaloacetate-decarboxylating)(NADP+)	0.0302004	0.0604044	0.402832
16483	Oeu042441.1	vvi:100258842	K09458	3-oxoacyl-[acyl-carrier-protein] synthase II	0.119786	0.195078	0.363048
1131	Oeu024284.1	xla:443879	K01895	acetyl-CoA synthetase	0.342021	0.459204	0.36137
12083	Oeu039764.2	vvi:100249305	K00232	acyl-CoA oxidase	0.551477	0.664887	0.357687
29657	Oeu034105.1	vvi:100249305	K00232	acyl-CoA oxidase	0.608195	0.716052	0.346741
374	Oeu048915.2	ath:AT1G63380	K00059	3-oxoacyl-[acyl-carrier protein] reductase	0.0802534	0.139042	0.33779
20850	Oeu037215.1	rcu:RCOM_0691170	K01897	long-chain acyl-CoA synthetase	0.402987	0.522501	0.328493
22533	Oeu020313.1	pop:POPTR_726104	K00059	3-oxoacyl-[acyl-carrier protein] reductase	0.579862	0.690156	0.301605
6664	Oeu022208.1	vvi:100265585	K00026	malate dehydrogenase	0.328481	0.445181	0.202063
4946	Oeu063805.1	vvi:100254365	K02160	acetyl-CoA carboxylase biotin carboxyl carrier protein	0.488752	0.607483	0.190804
5627	Oeu035283.1	rcu:RCOM_1443610	K01895	acetyl-CoA synthetase	0.362837	0.480971	0.151269
14903	Oeu040453.2	rcu:RCOM_0691170	K01897	long-chain acyl-CoA synthetase	0.403525	0.522977	0.118414
10016	Oeu020849.1	vvi:100244213	K01897	long-chain acyl-CoA synthetase	0.504925	0.622274	0.113845
1054	Oeu011735.2	pop:POPTR_836660	K13356	fatty acyl-CoA reductase	0.86665	0.924372	0.105085
6063	Oeu059149.1	pop:POPTR_747123	K00025	malate dehydrogenase	0.667082	0.768054	0.0832211
14528	Oeu000573.1	vvi:100257524	K00232	acyl-CoA oxidase	0.93764	0.976894	0.0411297
17347	Oeu064390.1	rcu:RCOM_1206840	K10258	enoyl reductase	0.801146	0.877453	0.0379628
15315	Oeu032132.1	vvi:100249305	K00232	acyl-CoA oxidase	0.892232	0.943463	0.0262565
36427	Oeu015635.1	vvi:100249305	K00232	acyl-CoA oxidase	1	NA	0
49182	Oeu059803.1	vvi:100253198	K00026	malate dehydrogenase	1	NA	0
50338	Oeu063761.1	pif:PITG_00720	K01895	acetyl-CoA synthetase	1	NA	0
50362	Oeu063826.1	vvi:100249305	K00232	acyl-CoA oxidase	1	NA	0
19171	Oeu049053.1	vvi:100247941	K01897	long-chain acyl-CoA synthetase	0.959823	0.991484	-0.0121046
10333	Oeu016255.1	vvi:100258517	K00249	acyl-CoA dehydrogenase	0.858003	0.917913	-0.0315849
26137	Oeu064292.1	vvi:100250344	K00208	enoyl-[acyl-carrier protein] reductase I	0.940856	0.979123	-0.0392379
940	Oeu008558.1	rcu:RCOM_1381350	K00026	malate dehydrogenase	0.919728	0.964174	-0.045761
401	Oeu031214.2	rcu:RCOM_1014110	K00026	malate dehydrogenase	0.507373	0.624696	-0.0843159
7358	Oeu050714.1	vvi:100247941	K01897	long-chain acyl-CoA synthetase	0.669758	0.770624	-0.0852804
18691	Oeu015371.1	vvi:100265062	K01897	long-chain acyl-CoA synthetase	0.859554	0.91929	-0.10381
21614	Oeu046802.1	fgr:FG07147.1	K01069	hydroxyacylglutathione hydrolase	0.46581	0.585434	-0.10935
24896	Oeu020623.1	ani:AN2264.2	K00249	acyl-CoA dehydrogenase	0.627266	0.7328	-0.119531
24341	Oeu040705.1	pop:POPTR_836303	K00232	acyl-CoA oxidase	0.582773	0.692837	-0.139463
22461	Oeu035806.1	vvi:100241750	K00059	3-oxoacyl-[acyl-carrier protein] reductase	0.46697	0.586541	-0.157887
14407	Oeu058085.3	rcu:RCOM_0926260	K01692	enoyl-CoA hydratase	0.108732	0.17995	-0.168021
18984	Oeu016035.1	pop:POPTR_765095	K10258	enoyl reductase	0.792262	0.870585	-0.195756
7624	Oeu064187.1	vvi:100233140	K00029	malate dehydrogenase (oxaloacetate-decarboxylating)(NADP+)	0.341169	0.458279	-0.199375
15693	Oeu040504.1	vvi:100262293	K03921	acyl-[acyl-carrier-protein] desaturase	0.288194	0.400934	-0.226937
15098	Oeu040291.1	sbi:SORBI_09g022630	K10703	3-hydroxy acyl-CoA dehydratase	0.235399	0.340011	-0.23373
10920	Oeu034444.1	vcn:VOLCADRAFT_74188	K01069	hydroxyacylglutathione hydrolase	0.479675	0.598878	-0.249484
16217	Oeu027146.1	vvi:100254365	K02160	acetyl-CoA carboxylase biotin carboxyl carrier protein	0.511766	0.628587	-0.261861
10709	Oeu034336.1	vvi:100265062	K01897	long-chain acyl-CoA synthetase	0.390013	0.509251	-0.268803
9223	Oeu048444.1	pop:POPTR_582749	K03921	acyl-[acyl-carrier-protein] desaturase	0.271715	0.38194	-0.292085
21495	Oeu005355.3	vvi:100245074	K00645	[acyl-carrier-protein] S-malonyltransferase	0.166512	0.256339	-0.292921
2225	Oeu011202.1	sbi:SORBI_08g006870	K13356	fatty acyl-CoA reductase	0.580361	0.690628	-0.293213
4693	Oeu002950.1	vvi:100260916	K10258	enoyl reductase	0.334222	0.451018	-0.313756
40288	Oeu028906.1	sbi:SORBI_10g012080	K00666	fatty-acyl-CoA synthase	0.848899	0.911507	-0.330288
15455	Oeu027090.3	vvi:100249305	K00232	acyl-CoA oxidase	0.344462	0.461872	-0.337656
5803	Oeu031927.2	tca:657374	K01895	acetyl-CoA synthetase	0.0653714	0.116727	-0.342572
1192	Oeu024288.1	ddi:DDB_G0277815	K01895	acetyl-CoA synthetase	0.232712	0.336817	-0.373066
22009	Oeu027595.1	vvi:100257137	K01897	long-chain acyl-CoA synthetase	0.315356	0.431005	-0.397045
2488	Oeu058442.2	vvi:100249305	K00232	acyl-CoA oxidase	0.0144875	0.0321196	-0.400026
16786	Oeu040110.1	rcu:RCOM_0633300	K09458	3-oxoacyl-[acyl-carrier-protein] synthase II	0.0538891	0.0990091	-0.511808
5092	Oeu049693.4	vvi:100246958	K01578	malonyl-CoA decarboxylase	0.000105864	0.000438279	-0.521235
3261	Oeu002897.2	ath:AT2G13560	K00028	malate dehydrogenase (decarboxylating)	6.16924e-05	0.000273119	-0.523155
25205	Oeu053167.1	vvi:100233075	K00029	malate dehydrogenase (oxaloacetate-decarboxylating)(NADP+)	0.0271901	0.0551672	-0.542195
17381	Oeu000294.1	vvi:100262737	K09458	3-oxoacyl-[acyl-carrier-protein] synthase II	6.87829e-05	0.00030032	-0.560247
16609	Oeu064626.2	vvi:100249305	K00232	acyl-CoA oxidase	0.128433	0.206749	-0.590236
12054	Oeu048254.1	rcu:RCOM_1206840	K10258	enoyl reductase	0.00733349	0.0178302	-0.634876
14182	Oeu038045.1	vvi:100248587	K01897	long-chain acyl-CoA synthetase	0.0175673	0.0379766	-0.654116
16077	Oeu007233.1	vvi:100257137	K01897	long-chain acyl-CoA synthetase	0.0656957	0.117231	-0.657069
107	Oeu058255.1	pop:POPTR_836660	K13356	fatty acyl-CoA reductase	0.111022	0.183048	-0.661389
2491	Oeu047010.2	rcu:RCOM_1471880	K00026	malate dehydrogenase	0.00765573	0.018506	-0.668816
20910	Oeu009735.1	pop:POPTR_665593	K02160	acetyl-CoA carboxylase biotin carboxyl carrier protein	0.0439731	0.0832828	-0.672392
9183	Oeu053130.1	sbi:SORBI_10g012080	K00666	fatty-acyl-CoA synthase	0.29317	0.406596	-0.692817
4295	Oeu059274.1	vvi:100232859	K00026	malate dehydrogenase	0.0139915	0.0311966	-0.694872
17567	Oeu006231.1	vvi:100249305	K00232	acyl-CoA oxidase	0.497958	0.616194	-0.698528
29545	Oeu032622.1	tps:THAPSDRAFT_270141	K00648	3-oxoacyl-[acyl-carrier-protein] synthase III	0.373022	0.491529	-0.699247
16853	Oeu024286.2	bfo:BRAFLDRAFT_85926	K01895	acetyl-CoA synthetase	0.023726	0.0491284	-0.789713
28243	Oeu015714.1	pop:POPTR_582749	K03921	acyl-[acyl-carrier-protein] desaturase	0.438214	0.55811	-0.795088
31200	Oeu055031.1	ani:AN2264.2	K00249	acyl-CoA dehydrogenase	0.00126412	0.00383696	-0.799241
7891	Oeu043936.2	vvi:100244832	K09458	3-oxoacyl-[acyl-carrier-protein] synthase II	6.39392e-05	0.000281879	-0.801977
18924	Oeu040418.1	vvi:100265978	K01897	long-chain acyl-CoA synthetase	7.07472e-05	0.000307978	-0.802107
20714	Oeu040801.1	vvi:100266499	K01962	acetyl-CoA carboxylase carboxyl transferase subunit alpha	0.000361042	0.0012856	-0.851852
14668	Oeu024460.1	vvi:100241680	K00208	enoyl-[acyl-carrier protein] reductase I	0.000167412	0.000654287	-0.901869
690	Oeu005735.1	rcu:RCOM_1381350	K00026	malate dehydrogenase	0.040445	0.0776144	-0.918104
3087	Oeu011738.1	pop:POPTR_836660	K13356	fatty acyl-CoA reductase	0.0440604	0.0834247	-0.933419
6158	Oeu009957.1	pop:POPTR_817412	K01897	long-chain acyl-CoA synthetase	1.22772e-07	1.16391e-06	-0.97179
1217	Oeu011199.1	pop:POPTR_836660	K13356	fatty acyl-CoA reductase	0.0445263	0.0841931	-1.0461
19942	Oeu014685.1	rcu:RCOM_1614520	K00028	malate dehydrogenase (decarboxylating)	5.05395e-06	3.08109e-05	-1.05328
2756	Oeu035817.4	dre:335715	K00025	malate dehydrogenase	0.000161282	0.000632605	-1.05455
7320	Oeu032131.1	vvi:100249305	K00232	acyl-CoA oxidase	0.000105386	0.000436568	-1.05799
18581	Oeu010830.1	vvi:100262737	K09458	3-oxoacyl-[acyl-carrier-protein] synthase II	2.77811e-07	2.39857e-06	-1.067
5385	Oeu055598.1	vvi:100261741	K10703	3-hydroxy acyl-CoA dehydratase	0.0269772	0.0548113	-1.15586
14287	Oeu014666.1	vvi:100256854	K01962	acetyl-CoA carboxylase carboxyl transferase subunit alpha	1.89911e-06	1.30111e-05	-1.24928
14473	Oeu032620.1	tps:THAPSDRAFT_270141	K00648	3-oxoacyl-[acyl-carrier-protein] synthase III	6.45291e-05	0.000284182	-1.29528
5718	Oeu055336.2	vvi:100262737	K09458	3-oxoacyl-[acyl-carrier-protein] synthase II	0.0645535	0.115432	-1.29851
12154	Oeu010163.1	pop:POPTR_665593	K02160	acetyl-CoA carboxylase biotin carboxyl carrier protein	8.25875e-12	2.62145e-10	-1.30251
10430	Oeu015833.1	tps:THAPSDRAFT_270141	K00648	3-oxoacyl-[acyl-carrier-protein] synthase III	0.000409295	0.00143674	-1.30728
11260	Oeu033259.1	vvi:100252124	K10258	enoyl reductase	1.88156e-06	1.29066e-05	-1.31837
1163	Oeu060294.1	hmg:100208342	K00025	malate dehydrogenase	0.000144101	0.000574118	-1.32117
23957	Oeu014059.1	afm:AFUA_1G17190	K01897	long-chain acyl-CoA synthetase	0.633043	0.737615	-1.33193
19004	Oeu038980.1	pop:POPTR_836660	K13356	fatty acyl-CoA reductase	0.000438046	0.00152525	-1.33912
15201	Oeu054021.2	pop:POPTR_817412	K01897	long-chain acyl-CoA synthetase	1.61781e-13	9.08727e-12	-1.3887
5001	Oeu030771.1	tps:THAPSDRAFT_270141	K00648	3-oxoacyl-[acyl-carrier-protein] synthase III	0.0373743	0.0726037	-1.41154
711	Oeu008557.1	rcu:RCOM_1381350	K00026	malate dehydrogenase	0.000310175	0.0011258	-1.46701
11087	Oeu044618.1	vvi:100261216	K01638	malate synthase	0.00100937	0.00315654	-1.53084
10611	Oeu042061.1	rcu:RCOM_0710230	K09458	3-oxoacyl-[acyl-carrier-protein] synthase II	0.217573	0.318864	-1.58934
28120	Oeu014302.1	tps:THAPSDRAFT_270141	K00648	3-oxoacyl-[acyl-carrier-protein] synthase III	0.106021	0.176262	-1.61625
38698	Oeu023187.1	pop:POPTR_747123	K00025	malate dehydrogenase	0.771973	NA	-1.6311
21157	Oeu030911.1	rcu:RCOM_0633300	K09458	3-oxoacyl-[acyl-carrier-protein] synthase II	2.3512e-07	2.06603e-06	-1.71657
11935	Oeu008957.2	tet:TTHERM_00790570	K01897	long-chain acyl-CoA synthetase	2.1904e-11	6.08574e-10	-1.71744
15127	Oeu007444.1	tps:THAPSDRAFT_270141	K00648	3-oxoacyl-[acyl-carrier-protein] synthase III	0.00121211	0.00370079	-1.78322
30878	Oeu050371.1	tps:THAPSDRAFT_270141	K00648	3-oxoacyl-[acyl-carrier-protein] synthase III	0.000730776	0.0023823	-1.83521
18993	Oeu012324.1	sbi:SORBI_10g012080	K00666	fatty-acyl-CoA synthase	0.117655	0.192007	-1.84274
5103	Oeu058052.1	vvi:100249305	K00232	acyl-CoA oxidase	0.000211307	0.000802171	-1.88151
13058	Oeu040034.1	vvi:100249305	K00232	acyl-CoA oxidase	2.67007e-11	7.2625e-10	-1.892
23946	Oeu024770.1	sbi:SORBI_10g012080	K00666	fatty-acyl-CoA synthase	1.06152e-07	1.02691e-06	-1.93842
4613	Oeu058866.1	sbi:SORBI_10g012080	K00666	fatty-acyl-CoA synthase	0.00799311	0.0192221	-1.93895
22829	Oeu058007.1	pop:POPTR_1066621	K09458	3-oxoacyl-[acyl-carrier-protein] synthase II	0.000426296	0.00148973	-1.99421
14385	Oeu028660.1	vvi:100249305	K00232	acyl-CoA oxidase	3.15972e-06	2.04093e-05	-2.34738
28436	Oeu018194.1	sbi:SORBI_10g012080	K00666	fatty-acyl-CoA synthase	0.140077	0.222261	-2.35378
28840	Oeu028658.4	vvi:100249305	K00232	acyl-CoA oxidase	0.000110204	0.000454291	-2.46056
11692	Oeu055871.1	rcu:RCOM_0926260	K01692	enoyl-CoA hydratase	0.0080968	0.0194395	-3.54537
1385	Oeu002681.1	sbi:SORBI_10g012080	K00666	fatty-acyl-CoA synthase	4.22181e-07	3.45529e-06	-3.63203
30225	Oeu041415.1	sbi:SORBI_10g012080	K00666	fatty-acyl-CoA synthase	0.000935713	0.00295532	-3.64955
31656	Oeu061191.1	pop:POPTR_747123	K00025	malate dehydrogenase	2.69345e-05	0.000131759	-5.05159
24614	Oeu025034.1	sbi:SORBI_10g012080	K00666	fatty-acyl-CoA synthase	2.32078e-05	0.000115905	-5.23545

[truncated: 1 more sheets: CHOvsKO_Open flower DEGs]
