# Supplementary material for: High‐resolution gene expression atlases of two contrasting major Greek olive (Olea europaea L.) tree cultivars for oil and table olive production
Source: Physiol Plant. 2024 Nov 5;176(6):e14600. doi: 10.1111/ppl.14600 (PMC11659808; doi:10.1111/ppl.14600)
Supplement: Supplementary file 10 — Supplementary Data S10 A. “Known” olive fruit shape and size genes retrieved from annotation databases and related bibliography. This gene list was intersected with the CHO and KO highly‐specific gene dataset (Supplementary Data S3), as well as the CHOvsKO endocarp, fruit, and flower datasets (Supplementary Data S4) to identify genes involved in fruit shape and size development. [file PPL-176-e14600-s011.xlsx]

## Sheet: Known developmental genes
Supplementary Data S10A. "Known" olive fruit shape and size genes retrieved from annotation databases and related bibliography. This gene list was intersected with the CHO and KO highly-specific gene dataset (Supplementary Data S3), as well as the CHOvsKO endocarp, fruit, and flower datasets (Supplementary Data S4) to identify genes involved in fruit shape and size development.
Genes	Blast_Description	The role	The pathway	Source/ Reference
Genes	Blast_Description	The role	The pathway	Reference
Oeu001621.3	exosome complex protein LRP1	SUN GENE	Size and shape of the fruit	https://dx.doi.org/10.3389%2Ffpls.2021.646622, (https://doi.org/10.3389/fpls.2021.646622
Oeu011489.1	hexokinase	HEXOKINASE	Size and shape of the fruit	https://doi.org/10.3389/fpls.2013.00044
Oeu015772.1	hexokinase	HEXOKINASE	Size and shape of the fruit	https://doi.org/10.3389/fpls.2013.00044
Oeu015783.1	hexokinase	HEXOKINASE	Size and shape of the fruit	https://bioinformatics.psb.ugent.be/plaza/versions/plaza_v5_dicots/genes/view/Oeu015783.1
Oeu015811.1	hexokinase	HEXOKINASE	Size and shape of the fruit	https://bioinformatics.psb.ugent.be/plaza/versions/plaza_v5_dicots/genes/view/Oeu015811.1
Oeu018576.1	hexokinase	HEXOKINASE	Size and shape of the fruit	https://bioinformatics.psb.ugent.be/plaza/versions/plaza_v5_dicots/genes/view/Oeu018576.1
Oeu024086.1	hexokinase	HEXOKINASE	Size and shape of the fruit	https://bioinformatics.psb.ugent.be/plaza/versions/plaza_v5_dicots/genes/view/Oeu024086.1
Oeu025889.1	hexokinase	HEXOKINASE	Size and shape of the fruit	https://bioinformatics.psb.ugent.be/plaza/versions/plaza_v5_dicots/genes/view/Oeu025889.1
Oeu046268.1	hexokinase	HEXOKINASE	Size and shape of the fruit	https://bioinformatics.psb.ugent.be/plaza/versions/plaza_v5_dicots/genes/view/Oeu046268.1
Oeu059810.1	hexokinase	HEXOKINASE	Size and shape of the fruit	https://bioinformatics.psb.ugent.be/plaza/versions/plaza_v5_dicots/genes/view/Oeu059810.1
Oeu061299.2	hexokinase	HEXOKINASE	Size and shape of the fruit
Oeu062405.1	hexokinase	HEXOKINASE	Size and shape of the fruit	https://bioinformatics.psb.ugent.be/plaza/versions/plaza_v5_dicots/genes/view/Oeu062405.1
Oeu016006.1	homeobox protein aristaless-related	WUS TYPE-HOMEOBOX ole during early embryogenesis, oogenesis and flowering, Also required to sustain organogenesis in the floral meristem by contributing to the expression of its own repressor, the AGAMOUS (AG) gene at the end of flower development	Size and shape of the fruit	(https://doi.org/10.1016/S0092-8674(00)81703-1
Oeu016160.3	homeobox protein cut-like	WUS TYPE-HOMEOBOX ole during early embryogenesis, oogenesis and flowering, Also required to sustain organogenesis in the floral meristem by contributing to the expression of its own repressor, the AGAMOUS (AG) gene at the end of flower development	Size and shape of the fruit	https://doi.org/10.1371/journal.pone.0176093
Oeu025900.1	homeobox protein HoxA/B/C/D4	WUS TYPE-HOMEOBOX ole during early embryogenesis, oogenesis and flowering, Also required to sustain organogenesis in the floral meristem by contributing to the expression of its own repressor, the AGAMOUS (AG) gene at the end of flower development	Size and shape of the fruit
Oeu030627.1	homeobox protein Nkx-5	WUS TYPE-HOMEOBOX ole during early embryogenesis, oogenesis and flowering, Also required to sustain organogenesis in the floral meristem by contributing to the expression of its own repressor, the AGAMOUS (AG) gene at the end of flower development	Size and shape of the fruit
Oeu043281.1	homeobox protein Nkx-5	WUS TYPE-HOMEOBOX ole during early embryogenesis, oogenesis and flowering, Also required to sustain organogenesis in the floral meristem by contributing to the expression of its own repressor, the AGAMOUS (AG) gene at the end of flower development	Size and shape of the fruit	https://bioinformatics.psb.ugent.be/plaza/versions/plaza_v5_dicots/genes/view/Oeu043281.1
Oeu000620.1	homeobox-leucine zipper protein	WUS TYPE-HOMEOBOX ole during early embryogenesis, oogenesis and flowering, Also required to sustain organogenesis in the floral meristem by contributing to the expression of its own repressor, the AGAMOUS (AG) gene at the end of flower development	Size and shape of the fruit
Oeu000886.1	homeobox-leucine zipper protein	WUS TYPE-HOMEOBOX ole during early embryogenesis, oogenesis and flowering, Also required to sustain organogenesis in the floral meristem by contributing to the expression of its own repressor, the AGAMOUS (AG) gene at the end of flower development	Size and shape of the fruit
Oeu001594.1	homeobox-leucine zipper protein	WUS TYPE-HOMEOBOX ole during early embryogenesis, oogenesis and flowering, Also required to sustain organogenesis in the floral meristem by contributing to the expression of its own repressor, the AGAMOUS (AG) gene at the end of flower development	Size and shape of the fruit	https://bioinformatics.psb.ugent.be/plaza/versions/plaza_v5_dicots/genes/view/Oeu001594.1
Oeu001883.1	homeobox-leucine zipper protein	WUS TYPE-HOMEOBOX ole during early embryogenesis, oogenesis and flowering, Also required to sustain organogenesis in the floral meristem by contributing to the expression of its own repressor, the AGAMOUS (AG) gene at the end of flower development	Size and shape of the fruit
Oeu001884.1	homeobox-leucine zipper protein	WUS TYPE-HOMEOBOX ole during early embryogenesis, oogenesis and flowering, Also required to sustain organogenesis in the floral meristem by contributing to the expression of its own repressor, the AGAMOUS (AG) gene at the end of flower development	Size and shape of the fruit
Oeu001885.1	homeobox-leucine zipper protein	WUS TYPE-HOMEOBOX ole during early embryogenesis, oogenesis and flowering, Also required to sustain organogenesis in the floral meristem by contributing to the expression of its own repressor, the AGAMOUS (AG) gene at the end of flower development	Size and shape of the fruit
Oeu002550.1	homeobox-leucine zipper protein	WUS TYPE-HOMEOBOX ole during early embryogenesis, oogenesis and flowering, Also required to sustain organogenesis in the floral meristem by contributing to the expression of its own repressor, the AGAMOUS (AG) gene at the end of flower development	Size and shape of the fruit	https://bioinformatics.psb.ugent.be/plaza/versions/plaza_v5_dicots/genes/view/Oeu002550.1
Oeu002551.1	homeobox-leucine zipper protein	WUS TYPE-HOMEOBOX ole during early embryogenesis, oogenesis and flowering, Also required to sustain organogenesis in the floral meristem by contributing to the expression of its own repressor, the AGAMOUS (AG) gene at the end of flower development	Size and shape of the fruit
Oeu005327.1	homeobox-leucine zipper protein	WUS TYPE-HOMEOBOX ole during early embryogenesis, oogenesis and flowering, Also required to sustain organogenesis in the floral meristem by contributing to the expression of its own repressor, the AGAMOUS (AG) gene at the end of flower development	Size and shape of the fruit
Oeu006202.1	homeobox-leucine zipper protein	WUS TYPE-HOMEOBOX ole during early embryogenesis, oogenesis and flowering, Also required to sustain organogenesis in the floral meristem by contributing to the expression of its own repressor, the AGAMOUS (AG) gene at the end of flower development	Size and shape of the fruit	https://bioinformatics.psb.ugent.be/plaza/versions/plaza_v5_dicots/genes/view/Oeu006202.1
Oeu007865.1	homeobox-leucine zipper protein	WUS TYPE-HOMEOBOX ole during early embryogenesis, oogenesis and flowering, Also required to sustain organogenesis in the floral meristem by contributing to the expression of its own repressor, the AGAMOUS (AG) gene at the end of flower development	Size and shape of the fruit
Oeu008953.1	homeobox-leucine zipper protein	WUS TYPE-HOMEOBOX ole during early embryogenesis, oogenesis and flowering, Also required to sustain organogenesis in the floral meristem by contributing to the expression of its own repressor, the AGAMOUS (AG) gene at the end of flower development	Size and shape of the fruit
Oeu010620.1	homeobox-leucine zipper protein	WUS TYPE-HOMEOBOX ole during early embryogenesis, oogenesis and flowering, Also required to sustain organogenesis in the floral meristem by contributing to the expression of its own repressor, the AGAMOUS (AG) gene at the end of flower development	Size and shape of the fruit
Oeu011699.2	homeobox-leucine zipper protein	WUS TYPE-HOMEOBOX ole during early embryogenesis, oogenesis and flowering, Also required to sustain organogenesis in the floral meristem by contributing to the expression of its own repressor, the AGAMOUS (AG) gene at the end of flower development	Size and shape of the fruit	https://bioinformatics.psb.ugent.be/plaza/versions/plaza_v5_dicots/genes/view/Oeu011699.2
Oeu012161.1	homeobox-leucine zipper protein	WUS TYPE-HOMEOBOX ole during early embryogenesis, oogenesis and flowering, Also required to sustain organogenesis in the floral meristem by contributing to the expression of its own repressor, the AGAMOUS (AG) gene at the end of flower development	Size and shape of the fruit
Oeu012394.1	homeobox-leucine zipper protein	WUS TYPE-HOMEOBOX ole during early embryogenesis, oogenesis and flowering, Also required to sustain organogenesis in the floral meristem by contributing to the expression of its own repressor, the AGAMOUS (AG) gene at the end of flower development	Size and shape of the fruit
Oeu012603.1	homeobox-leucine zipper protein	WUS TYPE-HOMEOBOX ole during early embryogenesis, oogenesis and flowering, Also required to sustain organogenesis in the floral meristem by contributing to the expression of its own repressor, the AGAMOUS (AG) gene at the end of flower development	Size and shape of the fruit
Oeu012690.1	homeobox-leucine zipper protein	WUS TYPE-HOMEOBOX ole during early embryogenesis, oogenesis and flowering, Also required to sustain organogenesis in the floral meristem by contributing to the expression of its own repressor, the AGAMOUS (AG) gene at the end of flower development	Size and shape of the fruit
Oeu012691.1	homeobox-leucine zipper protein	WUS TYPE-HOMEOBOX ole during early embryogenesis, oogenesis and flowering, Also required to sustain organogenesis in the floral meristem by contributing to the expression of its own repressor, the AGAMOUS (AG) gene at the end of flower development	Size and shape of the fruit	https://bioinformatics.psb.ugent.be/plaza/versions/plaza_v5_dicots/genes/view/Oeu012691.1
Oeu013358.1	homeobox-leucine zipper protein	WUS TYPE-HOMEOBOX ole during early embryogenesis, oogenesis and flowering, Also required to sustain organogenesis in the floral meristem by contributing to the expression of its own repressor, the AGAMOUS (AG) gene at the end of flower development	Size and shape of the fruit
Oeu013380.1	homeobox-leucine zipper protein	WUS TYPE-HOMEOBOX ole during early embryogenesis, oogenesis and flowering, Also required to sustain organogenesis in the floral meristem by contributing to the expression of its own repressor, the AGAMOUS (AG) gene at the end of flower development	Size and shape of the fruit
Oeu013461.1	homeobox-leucine zipper protein	WUS TYPE-HOMEOBOX ole during early embryogenesis, oogenesis and flowering, Also required to sustain organogenesis in the floral meristem by contributing to the expression of its own repressor, the AGAMOUS (AG) gene at the end of flower development	Size and shape of the fruit
Oeu013585.1	homeobox-leucine zipper protein	WUS TYPE-HOMEOBOX ole during early embryogenesis, oogenesis and flowering, Also required to sustain organogenesis in the floral meristem by contributing to the expression of its own repressor, the AGAMOUS (AG) gene at the end of flower development	Size and shape of the fruit	https://bioinformatics.psb.ugent.be/plaza/versions/plaza_v5_dicots/genes/view/Oeu013585.1
Oeu014313.1	homeobox-leucine zipper protein	WUS TYPE-HOMEOBOX ole during early embryogenesis, oogenesis and flowering, Also required to sustain organogenesis in the floral meristem by contributing to the expression of its own repressor, the AGAMOUS (AG) gene at the end of flower development	Size and shape of the fruit
Oeu014569.1	homeobox-leucine zipper protein	WUS TYPE-HOMEOBOX ole during early embryogenesis, oogenesis and flowering, Also required to sustain organogenesis in the floral meristem by contributing to the expression of its own repressor, the AGAMOUS (AG) gene at the end of flower development	Size and shape of the fruit
Oeu014692.1	homeobox-leucine zipper protein	WUS TYPE-HOMEOBOX ole during early embryogenesis, oogenesis and flowering, Also required to sustain organogenesis in the floral meristem by contributing to the expression of its own repressor, the AGAMOUS (AG) gene at the end of flower development	Size and shape of the fruit
Oeu014922.1	homeobox-leucine zipper protein	WUS TYPE-HOMEOBOX ole during early embryogenesis, oogenesis and flowering, Also required to sustain organogenesis in the floral meristem by contributing to the expression of its own repressor, the AGAMOUS (AG) gene at the end of flower development	Size and shape of the fruit
Oeu014923.1	homeobox-leucine zipper protein	WUS TYPE-HOMEOBOX ole during early embryogenesis, oogenesis and flowering, Also required to sustain organogenesis in the floral meristem by contributing to the expression of its own repressor, the AGAMOUS (AG) gene at the end of flower development	Size and shape of the fruit	https://bioinformatics.psb.ugent.be/plaza/versions/plaza_v5_dicots/genes/view/Oeu014923.1
Oeu017007.1	homeobox-leucine zipper protein	WUS TYPE-HOMEOBOX ole during early embryogenesis, oogenesis and flowering, Also required to sustain organogenesis in the floral meristem by contributing to the expression of its own repressor, the AGAMOUS (AG) gene at the end of flower development	Size and shape of the fruit
Oeu017066.1	homeobox-leucine zipper protein	WUS TYPE-HOMEOBOX ole during early embryogenesis, oogenesis and flowering, Also required to sustain organogenesis in the floral meristem by contributing to the expression of its own repressor, the AGAMOUS (AG) gene at the end of flower development	Size and shape of the fruit
Oeu019112.1	homeobox-leucine zipper protein	WUS TYPE-HOMEOBOX ole during early embryogenesis, oogenesis and flowering, Also required to sustain organogenesis in the floral meristem by contributing to the expression of its own repressor, the AGAMOUS (AG) gene at the end of flower development	Size and shape of the fruit
Oeu019139.1	homeobox-leucine zipper protein	WUS TYPE-HOMEOBOX ole during early embryogenesis, oogenesis and flowering, Also required to sustain organogenesis in the floral meristem by contributing to the expression of its own repressor, the AGAMOUS (AG) gene at the end of flower development	Size and shape of the fruit	https://bioinformatics.psb.ugent.be/plaza/versions/plaza_v5_dicots/genes/view/Oeu030190.1
Oeu019561.1	homeobox-leucine zipper protein	WUS TYPE-HOMEOBOX ole during early embryogenesis, oogenesis and flowering, Also required to sustain organogenesis in the floral meristem by contributing to the expression of its own repressor, the AGAMOUS (AG) gene at the end of flower development	Size and shape of the fruit
Oeu020126.1	homeobox-leucine zipper protein	WUS TYPE-HOMEOBOX ole during early embryogenesis, oogenesis and flowering, Also required to sustain organogenesis in the floral meristem by contributing to the expression of its own repressor, the AGAMOUS (AG) gene at the end of flower development	Size and shape of the fruit	https://phytozome-next.jgi.doe.gov/search-results/d533f520-0a30-4c61-9829-1b9bd03e590b
Oeu021608.1	homeobox-leucine zipper protein	WUS TYPE-HOMEOBOX ole during early embryogenesis, oogenesis and flowering, Also required to sustain organogenesis in the floral meristem by contributing to the expression of its own repressor, the AGAMOUS (AG) gene at the end of flower development	Size and shape of the fruit
Oeu021609.1	homeobox-leucine zipper protein	WUS TYPE-HOMEOBOX ole during early embryogenesis, oogenesis and flowering, Also required to sustain organogenesis in the floral meristem by contributing to the expression of its own repressor, the AGAMOUS (AG) gene at the end of flower development	Size and shape of the fruit
Oeu021664.1	homeobox-leucine zipper protein	WUS TYPE-HOMEOBOX ole during early embryogenesis, oogenesis and flowering, Also required to sustain organogenesis in the floral meristem by contributing to the expression of its own repressor, the AGAMOUS (AG) gene at the end of flower development	Size and shape of the fruit
Oeu022830.1	homeobox-leucine zipper protein	WUS TYPE-HOMEOBOX ole during early embryogenesis, oogenesis and flowering, Also required to sustain organogenesis in the floral meristem by contributing to the expression of its own repressor, the AGAMOUS (AG) gene at the end of flower development	Size and shape of the fruit
Oeu023015.1	homeobox-leucine zipper protein	WUS TYPE-HOMEOBOX ole during early embryogenesis, oogenesis and flowering, Also required to sustain organogenesis in the floral meristem by contributing to the expression of its own repressor, the AGAMOUS (AG) gene at the end of flower development	Size and shape of the fruit
Oeu023236.1	homeobox-leucine zipper protein	WUS TYPE-HOMEOBOX ole during early embryogenesis, oogenesis and flowering, Also required to sustain organogenesis in the floral meristem by contributing to the expression of its own repressor, the AGAMOUS (AG) gene at the end of flower development	Size and shape of the fruit	https://bioinformatics.psb.ugent.be/plaza/versions/plaza_v5_dicots/genes/view/Oeu023236.1
Oeu023537.1	homeobox-leucine zipper protein	WUS TYPE-HOMEOBOX ole during early embryogenesis, oogenesis and flowering, Also required to sustain organogenesis in the floral meristem by contributing to the expression of its own repressor, the AGAMOUS (AG) gene at the end of flower development	Size and shape of the fruit
Oeu024184.1	homeobox-leucine zipper protein	WUS TYPE-HOMEOBOX ole during early embryogenesis, oogenesis and flowering, Also required to sustain organogenesis in the floral meristem by contributing to the expression of its own repressor, the AGAMOUS (AG) gene at the end of flower development	Size and shape of the fruit
Oeu024185.1	homeobox-leucine zipper protein	WUS TYPE-HOMEOBOX ole during early embryogenesis, oogenesis and flowering, Also required to sustain organogenesis in the floral meristem by contributing to the expression of its own repressor, the AGAMOUS (AG) gene at the end of flower development	Size and shape of the fruit
Oeu024186.1	homeobox-leucine zipper protein	WUS TYPE-HOMEOBOX ole during early embryogenesis, oogenesis and flowering, Also required to sustain organogenesis in the floral meristem by contributing to the expression of its own repressor, the AGAMOUS (AG) gene at the end of flower development	Size and shape of the fruit	https://bioinformatics.psb.ugent.be/plaza/versions/plaza_v5_dicots/genes/view/Oeu024186.1
Oeu024216.1	homeobox-leucine zipper protein	WUS TYPE-HOMEOBOX ole during early embryogenesis, oogenesis and flowering, Also required to sustain organogenesis in the floral meristem by contributing to the expression of its own repressor, the AGAMOUS (AG) gene at the end of flower development	Size and shape of the fruit
Oeu024864.1	homeobox-leucine zipper protein	WUS TYPE-HOMEOBOX ole during early embryogenesis, oogenesis and flowering, Also required to sustain organogenesis in the floral meristem by contributing to the expression of its own repressor, the AGAMOUS (AG) gene at the end of flower development	Size and shape of the fruit
Oeu025061.2	homeobox-leucine zipper protein	WUS TYPE-HOMEOBOX ole during early embryogenesis, oogenesis and flowering, Also required to sustain organogenesis in the floral meristem by contributing to the expression of its own repressor, the AGAMOUS (AG) gene at the end of flower development	Size and shape of the fruit	https://bioinformatics.psb.ugent.be/plaza/versions/plaza_v5_dicots/genes/view/Oeu025061.2
Oeu027700.1	homeobox-leucine zipper protein	WUS TYPE-HOMEOBOX ole during early embryogenesis, oogenesis and flowering, Also required to sustain organogenesis in the floral meristem by contributing to the expression of its own repressor, the AGAMOUS (AG) gene at the end of flower development	Size and shape of the fruit
Oeu028296.1	homeobox-leucine zipper protein	WUS TYPE-HOMEOBOX ole during early embryogenesis, oogenesis and flowering, Also required to sustain organogenesis in the floral meristem by contributing to the expression of its own repressor, the AGAMOUS (AG) gene at the end of flower development	Size and shape of the fruit
Oeu028309.1	homeobox-leucine zipper protein	WUS TYPE-HOMEOBOX ole during early embryogenesis, oogenesis and flowering, Also required to sustain organogenesis in the floral meristem by contributing to the expression of its own repressor, the AGAMOUS (AG) gene at the end of flower development	Size and shape of the fruit
Oeu028865.1	homeobox-leucine zipper protein	WUS TYPE-HOMEOBOX ole during early embryogenesis, oogenesis and flowering, Also required to sustain organogenesis in the floral meristem by contributing to the expression of its own repressor, the AGAMOUS (AG) gene at the end of flower development	Size and shape of the fruit
Oeu030190.1	homeobox-leucine zipper protein	WUS TYPE-HOMEOBOX ole during early embryogenesis, oogenesis and flowering, Also required to sustain organogenesis in the floral meristem by contributing to the expression of its own repressor, the AGAMOUS (AG) gene at the end of flower development	Size and shape of the fruit	https://bioinformatics.psb.ugent.be/plaza/versions/plaza_v5_dicots/genes/view/Oeu030190.1
Oeu031881.1	homeobox-leucine zipper protein	WUS TYPE-HOMEOBOX ole during early embryogenesis, oogenesis and flowering, Also required to sustain organogenesis in the floral meristem by contributing to the expression of its own repressor, the AGAMOUS (AG) gene at the end of flower development	Size and shape of the fruit
Oeu032369.1	homeobox-leucine zipper protein	WUS TYPE-HOMEOBOX ole during early embryogenesis, oogenesis and flowering, Also required to sustain organogenesis in the floral meristem by contributing to the expression of its own repressor, the AGAMOUS (AG) gene at the end of flower development	Size and shape of the fruit
Oeu032553.1	homeobox-leucine zipper protein	WUS TYPE-HOMEOBOX ole during early embryogenesis, oogenesis and flowering, Also required to sustain organogenesis in the floral meristem by contributing to the expression of its own repressor, the AGAMOUS (AG) gene at the end of flower development	Size and shape of the fruit
Oeu033311.1	homeobox-leucine zipper protein	WUS TYPE-HOMEOBOX ole during early embryogenesis, oogenesis and flowering, Also required to sustain organogenesis in the floral meristem by contributing to the expression of its own repressor, the AGAMOUS (AG) gene at the end of flower development	Size and shape of the fruit	https://bioinformatics.psb.ugent.be/plaza/versions/plaza_v5_dicots/genes/view/Oeu033311.1
Oeu033508.1	homeobox-leucine zipper protein	WUS TYPE-HOMEOBOX ole during early embryogenesis, oogenesis and flowering, Also required to sustain organogenesis in the floral meristem by contributing to the expression of its own repressor, the AGAMOUS (AG) gene at the end of flower development	Size and shape of the fruit
Oeu034833.1	homeobox-leucine zipper protein	WUS TYPE-HOMEOBOX ole during early embryogenesis, oogenesis and flowering, Also required to sustain organogenesis in the floral meristem by contributing to the expression of its own repressor, the AGAMOUS (AG) gene at the end of flower development	Size and shape of the fruit
Oeu034892.1	homeobox-leucine zipper protein	WUS TYPE-HOMEOBOX ole during early embryogenesis, oogenesis and flowering, Also required to sustain organogenesis in the floral meristem by contributing to the expression of its own repressor, the AGAMOUS (AG) gene at the end of flower development	Size and shape of the fruit
Oeu036692.1	homeobox-leucine zipper protein	WUS TYPE-HOMEOBOX ole during early embryogenesis, oogenesis and flowering, Also required to sustain organogenesis in the floral meristem by contributing to the expression of its own repressor, the AGAMOUS (AG) gene at the end of flower development	Size and shape of the fruit	https://bioinformatics.psb.ugent.be/plaza/versions/plaza_v5_dicots/genes/view/Oeu036692.1
Oeu036693.1	homeobox-leucine zipper protein	WUS TYPE-HOMEOBOX ole during early embryogenesis, oogenesis and flowering, Also required to sustain organogenesis in the floral meristem by contributing to the expression of its own repressor, the AGAMOUS (AG) gene at the end of flower development	Size and shape of the fruit
Oeu036749.1	homeobox-leucine zipper protein	WUS TYPE-HOMEOBOX ole during early embryogenesis, oogenesis and flowering, Also required to sustain organogenesis in the floral meristem by contributing to the expression of its own repressor, the AGAMOUS (AG) gene at the end of flower development	Size and shape of the fruit
Oeu037035.2	homeobox-leucine zipper protein	WUS TYPE-HOMEOBOX ole during early embryogenesis, oogenesis and flowering, Also required to sustain organogenesis in the floral meristem by contributing to the expression of its own repressor, the AGAMOUS (AG) gene at the end of flower development	Size and shape of the fruit
Oeu038882.1	homeobox-leucine zipper protein	WUS TYPE-HOMEOBOX ole during early embryogenesis, oogenesis and flowering, Also required to sustain organogenesis in the floral meristem by contributing to the expression of its own repressor, the AGAMOUS (AG) gene at the end of flower development	Size and shape of the fruit
Oeu039052.1	homeobox-leucine zipper protein	WUS TYPE-HOMEOBOX ole during early embryogenesis, oogenesis and flowering, Also required to sustain organogenesis in the floral meristem by contributing to the expression of its own repressor, the AGAMOUS (AG) gene at the end of flower development	Size and shape of the fruit	https://bioinformatics.psb.ugent.be/plaza/versions/plaza_v5_dicots/genes/view/Oeu039052.1
Oeu039844.1	homeobox-leucine zipper protein	WUS TYPE-HOMEOBOX ole during early embryogenesis, oogenesis and flowering, Also required to sustain organogenesis in the floral meristem by contributing to the expression of its own repressor, the AGAMOUS (AG) gene at the end of flower development	Size and shape of the fruit
Oeu040085.1	homeobox-leucine zipper protein	WUS TYPE-HOMEOBOX ole during early embryogenesis, oogenesis and flowering, Also required to sustain organogenesis in the floral meristem by contributing to the expression of its own repressor, the AGAMOUS (AG) gene at the end of flower development	Size and shape of the fruit
Oeu040698.1	homeobox-leucine zipper protein	WUS TYPE-HOMEOBOX ole during early embryogenesis, oogenesis and flowering, Also required to sustain organogenesis in the floral meristem by contributing to the expression of its own repressor, the AGAMOUS (AG) gene at the end of flower development	Size and shape of the fruit
Oeu041903.1	homeobox-leucine zipper protein	WUS TYPE-HOMEOBOX ole during early embryogenesis, oogenesis and flowering, Also required to sustain organogenesis in the floral meristem by contributing to the expression of its own repressor, the AGAMOUS (AG) gene at the end of flower development	Size and shape of the fruit	https://bioinformatics.psb.ugent.be/plaza/versions/plaza_v5_dicots/genes/view/Oeu041903.1
Oeu042737.3	homeobox-leucine zipper protein	WUS TYPE-HOMEOBOX ole during early embryogenesis, oogenesis and flowering, Also required to sustain organogenesis in the floral meristem by contributing to the expression of its own repressor, the AGAMOUS (AG) gene at the end of flower development	Size and shape of the fruit
Oeu042954.1	homeobox-leucine zipper protein	WUS TYPE-HOMEOBOX ole during early embryogenesis, oogenesis and flowering, Also required to sustain organogenesis in the floral meristem by contributing to the expression of its own repressor, the AGAMOUS (AG) gene at the end of flower development	Size and shape of the fruit
Oeu043065.1	homeobox-leucine zipper protein	WUS TYPE-HOMEOBOX ole during early embryogenesis, oogenesis and flowering, Also required to sustain organogenesis in the floral meristem by contributing to the expression of its own repressor, the AGAMOUS (AG) gene at the end of flower development	Size and shape of the fruit	https://bioinformatics.psb.ugent.be/plaza/versions/plaza_v5_dicots/genes/view/Oeu043065.1
Oeu043888.1	homeobox-leucine zipper protein	WUS TYPE-HOMEOBOX ole during early embryogenesis, oogenesis and flowering, Also required to sustain organogenesis in the floral meristem by contributing to the expression of its own repressor, the AGAMOUS (AG) gene at the end of flower development	Size and shape of the fruit
Oeu045414.1	homeobox-leucine zipper protein	WUS TYPE-HOMEOBOX ole during early embryogenesis, oogenesis and flowering, Also required to sustain organogenesis in the floral meristem by contributing to the expression of its own repressor, the AGAMOUS (AG) gene at the end of flower development	Size and shape of the fruit	https://bioinformatics.psb.ugent.be/plaza/versions/plaza_v5_dicots/genes/view/Oeu045414.1
Oeu048734.2	homeobox-leucine zipper protein	WUS TYPE-HOMEOBOX ole during early embryogenesis, oogenesis and flowering, Also required to sustain organogenesis in the floral meristem by contributing to the expression of its own repressor, the AGAMOUS (AG) gene at the end of flower development	Size and shape of the fruit
Oeu050604.1	homeobox-leucine zipper protein	WUS TYPE-HOMEOBOX ole during early embryogenesis, oogenesis and flowering, Also required to sustain organogenesis in the floral meristem by contributing to the expression of its own repressor, the AGAMOUS (AG) gene at the end of flower development	Size and shape of the fruit
Oeu050737.1	homeobox-leucine zipper protein	WUS TYPE-HOMEOBOX ole during early embryogenesis, oogenesis and flowering, Also required to sustain organogenesis in the floral meristem by contributing to the expression of its own repressor, the AGAMOUS (AG) gene at the end of flower development	Size and shape of the fruit
Oeu051090.1	homeobox-leucine zipper protein	WUS TYPE-HOMEOBOX ole during early embryogenesis, oogenesis and flowering, Also required to sustain organogenesis in the floral meristem by contributing to the expression of its own repressor, the AGAMOUS (AG) gene at the end of flower development	Size and shape of the fruit	https://bioinformatics.psb.ugent.be/plaza/versions/plaza_v5_dicots/genes/view/Oeu051090.1
Oeu051190.1	homeobox-leucine zipper protein	WUS TYPE-HOMEOBOX ole during early embryogenesis, oogenesis and flowering, Also required to sustain organogenesis in the floral meristem by contributing to the expression of its own repressor, the AGAMOUS (AG) gene at the end of flower development	Size and shape of the fruit	https://bioinformatics.psb.ugent.be/plaza/versions/plaza_v5_dicots/genes/view/Oeu051190.1
Oeu054505.1	homeobox-leucine zipper protein	WUS TYPE-HOMEOBOX ole during early embryogenesis, oogenesis and flowering, Also required to sustain organogenesis in the floral meristem by contributing to the expression of its own repressor, the AGAMOUS (AG) gene at the end of flower development	Size and shape of the fruit
Oeu054678.1	homeobox-leucine zipper protein	WUS TYPE-HOMEOBOX ole during early embryogenesis, oogenesis and flowering, Also required to sustain organogenesis in the floral meristem by contributing to the expression of its own repressor, the AGAMOUS (AG) gene at the end of flower development	Size and shape of the fruit
Oeu056311.2	homeobox-leucine zipper protein	WUS TYPE-HOMEOBOX ole during early embryogenesis, oogenesis and flowering, Also required to sustain organogenesis in the floral meristem by contributing to the expression of its own repressor, the AGAMOUS (AG) gene at the end of flower development	Size and shape of the fruit	https://bioinformatics.psb.ugent.be/plaza/versions/plaza_v5_dicots/genes/view/Oeu056311.2
Oeu056501.1	homeobox-leucine zipper protein	WUS TYPE-HOMEOBOX ole during early embryogenesis, oogenesis and flowering, Also required to sustain organogenesis in the floral meristem by contributing to the expression of its own repressor, the AGAMOUS (AG) gene at the end of flower development	Size and shape of the fruit
Oeu058478.1	homeobox-leucine zipper protein	WUS TYPE-HOMEOBOX ole during early embryogenesis, oogenesis and flowering, Also required to sustain organogenesis in the floral meristem by contributing to the expression of its own repressor, the AGAMOUS (AG) gene at the end of flower development	Size and shape of the fruit
Oeu058731.1	homeobox-leucine zipper protein	WUS TYPE-HOMEOBOX ole during early embryogenesis, oogenesis and flowering, Also required to sustain organogenesis in the floral meristem by contributing to the expression of its own repressor, the AGAMOUS (AG) gene at the end of flower development	Size and shape of the fruit	https://phytozome-next.jgi.doe.gov/search-results/38b5c36f-6b2a-4b41-a233-0956cbd695e0
Oeu059535.1	homeobox-leucine zipper protein	WUS TYPE-HOMEOBOX ole during early embryogenesis, oogenesis and flowering, Also required to sustain organogenesis in the floral meristem by contributing to the expression of its own repressor, the AGAMOUS (AG) gene at the end of flower development	Size and shape of the fruit
Oeu059557.1	homeobox-leucine zipper protein	WUS TYPE-HOMEOBOX ole during early embryogenesis, oogenesis and flowering, Also required to sustain organogenesis in the floral meristem by contributing to the expression of its own repressor, the AGAMOUS (AG) gene at the end of flower development	Size and shape of the fruit	https://bioinformatics.psb.ugent.be/plaza/versions/plaza_v5_dicots/genes/view/Oeu059557.1
Oeu060931.1	homeobox-leucine zipper protein	WUS TYPE-HOMEOBOX ole during early embryogenesis, oogenesis and flowering, Also required to sustain organogenesis in the floral meristem by contributing to the expression of its own repressor, the AGAMOUS (AG) gene at the end of flower development	Size and shape of the fruit
Oeu061017.1	homeobox-leucine zipper protein	WUS TYPE-HOMEOBOX ole during early embryogenesis, oogenesis and flowering, Also required to sustain organogenesis in the floral meristem by contributing to the expression of its own repressor, the AGAMOUS (AG) gene at the end of flower development	Size and shape of the fruit
Oeu061529.1	homeobox-leucine zipper protein	WUS TYPE-HOMEOBOX ole during early embryogenesis, oogenesis and flowering, Also required to sustain organogenesis in the floral meristem by contributing to the expression of its own repressor, the AGAMOUS (AG) gene at the end of flower development	Size and shape of the fruit	https://bioinformatics.psb.ugent.be/plaza/versions/plaza_v5_dicots/genes/view/Oeu061529.1
Oeu061813.1	homeobox-leucine zipper protein	WUS TYPE-HOMEOBOX ole during early embryogenesis, oogenesis and flowering, Also required to sustain organogenesis in the floral meristem by contributing to the expression of its own repressor, the AGAMOUS (AG) gene at the end of flower development	Size and shape of the fruit
Oeu062125.1	homeobox-leucine zipper protein	WUS TYPE-HOMEOBOX ole during early embryogenesis, oogenesis and flowering, Also required to sustain organogenesis in the floral meristem by contributing to the expression of its own repressor, the AGAMOUS (AG) gene at the end of flower development	Size and shape of the fruit
Oeu062913.1	homeobox-leucine zipper protein	WUS TYPE-HOMEOBOX ole during early embryogenesis, oogenesis and flowering, Also required to sustain organogenesis in the floral meristem by contributing to the expression of its own repressor, the AGAMOUS (AG) gene at the end of flower development	Size and shape of the fruit	https://bioinformatics.psb.ugent.be/plaza/versions/plaza_v5_dicots/genes/view/Oeu062913.1
Oeu063567.1	homeobox-leucine zipper protein	WUS TYPE-HOMEOBOX ole during early embryogenesis, oogenesis and flowering, Also required to sustain organogenesis in the floral meristem by contributing to the expression of its own repressor, the AGAMOUS (AG) gene at the end of flower development	Size and shape of the fruit
Oeu063870.1	homeobox-leucine zipper protein	WUS TYPE-HOMEOBOX ole during early embryogenesis, oogenesis and flowering, Also required to sustain organogenesis in the floral meristem by contributing to the expression of its own repressor, the AGAMOUS (AG) gene at the end of flower development	Size and shape of the fruit	https://bioinformatics.psb.ugent.be/plaza/versions/plaza_v5_dicots/genes/view/Oeu063870.1
Oeu063937.1	homeobox-leucine zipper protein	WUS TYPE-HOMEOBOX ole during early embryogenesis, oogenesis and flowering, Also required to sustain organogenesis in the floral meristem by contributing to the expression of its own repressor, the AGAMOUS (AG) gene at the end of flower development	Size and shape of the fruit
Oeu024901.3	lactation elevated protein 1 (hexokinase)	HEXOKINASE	Size and shape of the fruit	https://bioinformatics.psb.ugent.be/plaza/versions/plaza_v5_dicots/genes/view/Oeu024901.3
Oeu045108.2	lactation elevated protein 1 (hexokinase)	HEXOKINASE	Size and shape of the fruit
Oeu009933.1	MADS-box transcription enhancer factor 2A	SHATTERPROOF	Size and shape of the fruit	https://doi.org/10.1038/35008089
Oeu022771.1	MADS-box transcription enhancer factor 2A	SHATTERPROOF	Size and shape of the fruit	https://doi.org/10.1016/j.cub.2003.08.027
Oeu041404.1	MADS-box transcription enhancer factor 2A	SHATTERPROOF	Size and shape of the fruit
Oeu002089.1	MADS-box transcription factor, other eukaryote	SHATTERPROOF	Size and shape of the fruit	https://bioinformatics.psb.ugent.be/plaza/versions/plaza_v5_dicots/genes/view/Oeu002089.1
Oeu009929.1	MADS-box transcription factor, other eukaryote	SHATTERPROOF	Size and shape of the fruit
Oeu016647.1	MADS-box transcription factor, other eukaryote	SHATTERPROOF	Size and shape of the fruit
Oeu019130.1	MADS-box transcription factor, other eukaryote	SHATTERPROOF	Size and shape of the fruit	https://bioinformatics.psb.ugent.be/plaza/versions/plaza_v5_dicots/genes/view/Oeu019130.1
Oeu020889.1	MADS-box transcription factor, other eukaryote	SHATTERPROOF	Size and shape of the fruit
Oeu023403.1	MADS-box transcription factor, other eukaryote	SHATTERPROOF	Size and shape of the fruit
Oeu028403.1	MADS-box transcription factor, other eukaryote	SHATTERPROOF	Size and shape of the fruit	https://bioinformatics.psb.ugent.be/plaza/versions/plaza_v5_dicots/genes/view/Oeu028403.1
Oeu028405.1	MADS-box transcription factor, other eukaryote	SHATTERPROOF	Size and shape of the fruit
Oeu040891.2	MADS-box transcription factor, other eukaryote	SHATTERPROOF	Size and shape of the fruit
Oeu046899.1	MADS-box transcription factor, other eukaryote	SHATTERPROOF	Size and shape of the fruit	https://bioinformatics.psb.ugent.be/plaza/versions/plaza_v5_dicots/genes/view/Oeu046899.1
Oeu049759.1	MADS-box transcription factor, other eukaryote	SHATTERPROOF	Size and shape of the fruit
Oeu058849.1	MADS-box transcription factor, other eukaryote	SHATTERPROOF	Size and shape of the fruit
Oeu060675.1	MADS-box transcription factor, other eukaryote	SHATTERPROOF	Size and shape of the fruit	https://bioinformatics.psb.ugent.be/plaza/versions/plaza_v5_dicots/genes/view/Oeu060675.1
Oeu061838.1	MADS-box transcription factor, other eukaryote	SHATTERPROOF	Size and shape of the fruit
Oeu000926.1	MADS-box transcription factor, plant	SHATTERPROOF	Size and shape of the fruit	https://bioinformatics.psb.ugent.be/plaza/versions/plaza_v5_dicots/genes/view/Oeu000926.1
Oeu002302.1	MADS-box transcription factor, plant	SHATTERPROOF	Size and shape of the fruit
Oeu002311.1	MADS-box transcription factor, plant	SHATTERPROOF	Size and shape of the fruit
Oeu004265.3	MADS-box transcription factor, plant	SHATTERPROOF	Size and shape of the fruit
Oeu006515.1	MADS-box transcription factor, plant	SHATTERPROOF	Size and shape of the fruit	https://bioinformatics.psb.ugent.be/plaza/versions/plaza_v5_dicots/genes/view/Oeu006602.1
Oeu006602.1	MADS-box transcription factor, plant	SHATTERPROOF	Size and shape of the fruit
Oeu006607.1	MADS-box transcription factor, plant	SHATTERPROOF	Size and shape of the fruit
Oeu010457.1	MADS-box transcription factor, plant	SHATTERPROOF	Size and shape of the fruit	https://bioinformatics.psb.ugent.be/plaza/versions/plaza_v5_dicots/genes/view/Oeu010457.1
Oeu010545.1	MADS-box transcription factor, plant	SHATTERPROOF	Size and shape of the fruit
Oeu010550.1	MADS-box transcription factor, plant	SHATTERPROOF	Size and shape of the fruit	https://bioinformatics.psb.ugent.be/plaza/versions/plaza_v5_dicots/genes/view/Oeu010550.1
Oeu012464.1	MADS-box transcription factor, plant	SHATTERPROOF	Size and shape of the fruit
Oeu014193.3	MADS-box transcription factor, plant	SHATTERPROOF	Size and shape of the fruit
Oeu014260.1	MADS-box transcription factor, plant	SHATTERPROOF	Size and shape of the fruit
Oeu016906.1	MADS-box transcription factor, plant	SHATTERPROOF	Size and shape of the fruit	https://bioinformatics.psb.ugent.be/plaza/versions/plaza_v5_dicots/genes/view/Oeu016906.1
Oeu017584.1	MADS-box transcription factor, plant	SHATTERPROOF	Size and shape of the fruit
Oeu017585.1	MADS-box transcription factor, plant	SHATTERPROOF	Size and shape of the fruit
Oeu017586.1	MADS-box transcription factor, plant	SHATTERPROOF	Size and shape of the fruit	https://bioinformatics.psb.ugent.be/plaza/versions/plaza_v5_dicots/genes/view/Oeu017586.1
Oeu017587.1	MADS-box transcription factor, plant	SHATTERPROOF	Size and shape of the fruit
Oeu018117.1	MADS-box transcription factor, plant	SHATTERPROOF	Size and shape of the fruit	https://bioinformatics.psb.ugent.be/plaza/versions/plaza_v5_dicots/genes/view/Oeu018117.1
Oeu018600.1	MADS-box transcription factor, plant	SHATTERPROOF	Size and shape of the fruit
Oeu018997.1	MADS-box transcription factor, plant	SHATTERPROOF	Size and shape of the fruit
Oeu018998.1	MADS-box transcription factor, plant	SHATTERPROOF	Size and shape of the fruit	https://bioinformatics.psb.ugent.be/plaza/versions/plaza_v5_dicots/genes/view/Oeu018998.1
Oeu020067.1	MADS-box transcription factor, plant	SHATTERPROOF	Size and shape of the fruit
Oeu020103.1	MADS-box transcription factor, plant	SHATTERPROOF	Size and shape of the fruit
Oeu020357.1	MADS-box transcription factor, plant	SHATTERPROOF	Size and shape of the fruit	https://bioinformatics.psb.ugent.be/plaza/versions/plaza_v5_dicots/genes/view/Oeu020357.1
Oeu020359.1	MADS-box transcription factor, plant	SHATTERPROOF	Size and shape of the fruit
Oeu021545.4	MADS-box transcription factor, plant	SHATTERPROOF	Size and shape of the fruit
Oeu022534.1	MADS-box transcription factor, plant	SHATTERPROOF	Size and shape of the fruit	https://bioinformatics.psb.ugent.be/plaza/versions/plaza_v5_dicots/genes/view/Oeu022534.1
Oeu022772.1	MADS-box transcription factor, plant	SHATTERPROOF	Size and shape of the fruit
Oeu023243.1	MADS-box transcription factor, plant	SHATTERPROOF	Size and shape of the fruit	https://bioinformatics.psb.ugent.be/plaza/versions/plaza_v5_dicots/genes/view/Oeu023243.1
Oeu024642.1	MADS-box transcription factor, plant	SHATTERPROOF	Size and shape of the fruit
Oeu024644.1	MADS-box transcription factor, plant	SHATTERPROOF	Size and shape of the fruit
Oeu024986.1	MADS-box transcription factor, plant	SHATTERPROOF	Size and shape of the fruit
Oeu025302.1	MADS-box transcription factor, plant	SHATTERPROOF	Size and shape of the fruit	https://bioinformatics.psb.ugent.be/plaza/versions/plaza_v5_dicots/genes/view/Oeu025302.1
Oeu026465.1	MADS-box transcription factor, plant	SHATTERPROOF	Size and shape of the fruit
Oeu028704.1	MADS-box transcription factor, plant	SHATTERPROOF	Size and shape of the fruit
Oeu029488.1	MADS-box transcription factor, plant	SHATTERPROOF	Size and shape of the fruit	https://bioinformatics.psb.ugent.be/plaza/versions/plaza_v5_dicots/genes/view/Oeu029488.1
Oeu029679.2	MADS-box transcription factor, plant	SHATTERPROOF	Size and shape of the fruit
Oeu030210.2	MADS-box transcription factor, plant	SHATTERPROOF	Size and shape of the fruit
Oeu030264.1	MADS-box transcription factor, plant	SHATTERPROOF	Size and shape of the fruit	https://bioinformatics.psb.ugent.be/plaza/versions/plaza_v5_dicots/genes/view/Oeu030264.1
Oeu033016.1	MADS-box transcription factor, plant	SHATTERPROOF	Size and shape of the fruit
Oeu035069.1	MADS-box transcription factor, plant	SHATTERPROOF	Size and shape of the fruit
Oeu037771.1	MADS-box transcription factor, plant	SHATTERPROOF	Size and shape of the fruit	https://bioinformatics.psb.ugent.be/plaza/versions/plaza_v5_dicots/genes/view/Oeu037771.1
Oeu038316.1	MADS-box transcription factor, plant	SHATTERPROOF	Size and shape of the fruit
Oeu038578.1	MADS-box transcription factor, plant	SHATTERPROOF	Size and shape of the fruit
Oeu039510.1	MADS-box transcription factor, plant	SHATTERPROOF	Size and shape of the fruit	https://bioinformatics.psb.ugent.be/plaza/versions/plaza_v5_dicots/genes/view/Oeu039510.1
Oeu040877.1	MADS-box transcription factor, plant	SHATTERPROOF	Size and shape of the fruit
Oeu041553.1	MADS-box transcription factor, plant	SHATTERPROOF	Size and shape of the fruit
Oeu042401.1	MADS-box transcription factor, plant	SHATTERPROOF	Size and shape of the fruit
Oeu042999.1	MADS-box transcription factor, plant	SHATTERPROOF	Size and shape of the fruit	https://bioinformatics.psb.ugent.be/plaza/versions/plaza_v5_dicots/genes/view/Oeu042999.1
Oeu043001.1	MADS-box transcription factor, plant	SHATTERPROOF	Size and shape of the fruit
Oeu043454.1	MADS-box transcription factor, plant	SHATTERPROOF	Size and shape of the fruit
Oeu046544.1	MADS-box transcription factor, plant	SHATTERPROOF	Size and shape of the fruit	https://bioinformatics.psb.ugent.be/plaza/versions/plaza_v5_dicots/genes/view/Oeu046544.1
Oeu046900.1	MADS-box transcription factor, plant	SHATTERPROOF	Size and shape of the fruit
Oeu047615.1	MADS-box transcription factor, plant	SHATTERPROOF	Size and shape of the fruit
Oeu047960.3	MADS-box transcription factor, plant	SHATTERPROOF	Size and shape of the fruit
Oeu049758.1	MADS-box transcription factor, plant	SHATTERPROOF	Size and shape of the fruit	https://bioinformatics.psb.ugent.be/plaza/versions/plaza_v5_dicots/genes/view/Oeu049758.1
Oeu049760.1	MADS-box transcription factor, plant	SHATTERPROOF	Size and shape of the fruit
Oeu051193.1	MADS-box transcription factor, plant	SHATTERPROOF	Size and shape of the fruit
Oeu051414.2	MADS-box transcription factor, plant	SHATTERPROOF	Size and shape of the fruit	https://bioinformatics.psb.ugent.be/plaza/versions/plaza_v5_dicots/genes/view/Oeu051414.2
Oeu051415.1	MADS-box transcription factor, plant	SHATTERPROOF	Size and shape of the fruit
Oeu051777.1	MADS-box transcription factor, plant	SHATTERPROOF	Size and shape of the fruit
Oeu051778.1	MADS-box transcription factor, plant	SHATTERPROOF	Size and shape of the fruit
Oeu052267.1	MADS-box transcription factor, plant	SHATTERPROOF	Size and shape of the fruit	https://bioinformatics.psb.ugent.be/plaza/versions/plaza_v5_dicots/genes/view/Oeu052267.1
Oeu052268.2	MADS-box transcription factor, plant	SHATTERPROOF	Size and shape of the fruit
Oeu053261.1	MADS-box transcription factor, plant	SHATTERPROOF	Size and shape of the fruit
Oeu053597.1	MADS-box transcription factor, plant	SHATTERPROOF	Size and shape of the fruit	https://bioinformatics.psb.ugent.be/plaza/versions/plaza_v5_dicots/genes/view/Oeu053597.1
Oeu053598.1	MADS-box transcription factor, plant	SHATTERPROOF	Size and shape of the fruit
Oeu055077.1	MADS-box transcription factor, plant	SHATTERPROOF	Size and shape of the fruit
Oeu055551.1	MADS-box transcription factor, plant	SHATTERPROOF	Size and shape of the fruit	https://bioinformatics.psb.ugent.be/plaza/versions/plaza_v5_dicots/genes/view/Oeu055551.1
Oeu055558.1	MADS-box transcription factor, plant	SHATTERPROOF	Size and shape of the fruit
Oeu055567.1	MADS-box transcription factor, plant	SHATTERPROOF	Size and shape of the fruit
Oeu055569.1	MADS-box transcription factor, plant	SHATTERPROOF	Size and shape of the fruit	https://bioinformatics.psb.ugent.be/plaza/versions/plaza_v5_dicots/genes/view/Oeu055569.1
Oeu056822.1	MADS-box transcription factor, plant	SHATTERPROOF	Size and shape of the fruit
Oeu057214.1	MADS-box transcription factor, plant	SHATTERPROOF	Size and shape of the fruit
Oeu058915.1	MADS-box transcription factor, plant	SHATTERPROOF	Size and shape of the fruit
Oeu059218.1	MADS-box transcription factor, plant	SHATTERPROOF	Size and shape of the fruit	https://bioinformatics.psb.ugent.be/plaza/versions/plaza_v5_dicots/genes/view/Oeu059218.1
Oeu061767.1	MADS-box transcription factor, plant	SHATTERPROOF	Size and shape of the fruit
Oeu061769.1	MADS-box transcription factor, plant	SHATTERPROOF	Size and shape of the fruit
Oeu062175.1	MADS-box transcription factor, plant	SHATTERPROOF	Size and shape of the fruit
Oeu062176.1	MADS-box transcription factor, plant	SHATTERPROOF	Size and shape of the fruit	https://bioinformatics.psb.ugent.be/plaza/versions/plaza_v5_dicots/genes/view/Oeu062176.1
Oeu062942.1	MADS-box transcription factor, plant	SHATTERPROOF	Size and shape of the fruit
Oeu064521.1	MADS-box transcription factor, plant	SHATTERPROOF	Size and shape of the fruit
Oeu064524.1	MADS-box transcription factor, plant	SHATTERPROOF	Size and shape of the fruit	https://bioinformatics.psb.ugent.be/plaza/versions/plaza_v5_dicots/genes/view/Oeu064524.1
Oeu064601.1	MADS-box transcription factor, plant	SHATTERPROOF	Size and shape of the fruit
Oeu002311.1	MADS-box transcription factor, plant	Agamous-like TAGL1	Size and shape of the fruit
Oeu044867.2	N-acetylglucosamine kinase	HEXOKINASE	Size and shape of the fruit
Oeu003244.1	ovate OFP 1	OVATE FAMILY	Size and shape of the fruit	https://doi.org/10.1073/pnas.162485999
Oeu057994.1	ovate OFP 1	OVATE FAMILY	Size and shape of the fruit
Oeu058243.1	ovate OFP 1	OVATE FAMILY	Size and shape of the fruit
Oeu064871.1	ovate OFP 1	OVATE FAMILY	Size and shape of the fruit	https://bioinformatics.psb.ugent.be/plaza/versions/plaza_v5_dicots/genes/view/Oeu064871.1
Oeu020076.1	ovate OFP 11	OVATE FAMILY	Size and shape of the fruit
Oeu034960.1	ovate ofp 11	OVATE FAMILY	Size and shape of the fruit	https://bioinformatics.psb.ugent.be/plaza/versions/plaza_v5_dicots/genes/view/Oeu034960.1
Oeu055897.1	ovate OFP 11	OVATE FAMILY	Size and shape of the fruit
Oeu033284.1	ovate OFP 13	OVATE FAMILY	Size and shape of the fruit
Oeu034986.1	ovate OFP 13	OVATE FAMILY	Size and shape of the fruit	https://bioinformatics.psb.ugent.be/plaza/versions/plaza_v5_dicots/genes/view/Oeu034986.1
Oeu039871.1	ovate OFP 5	OVATE FAMILY	Size and shape of the fruit
Oeu040928.1	ovate OFP 5	OVATE FAMILY	Size and shape of the fruit	https://bioinformatics.psb.ugent.be/plaza/versions/plaza_v5_dicots/genes/view/Oeu040928.1
Oeu002971.1	ovate OFP 7	OVATE FAMILY	Size and shape of the fruit
Oeu036191.1	ovate OFP 7	OVATE FAMILY	Size and shape of the fruit
Oeu037890.1	ovate OFP 7	OVATE FAMILY	Size and shape of the fruit	https://bioinformatics.psb.ugent.be/plaza/versions/plaza_v5_dicots/genes/view/Oeu037890.1
Oeu002235.1	ovate OFP 8	OVATE FAMILY	Size and shape of the fruit
Oeu055854.1	ovate OFP 8	OVATE FAMILY	Size and shape of the fruit	https://bioinformatics.psb.ugent.be/plaza/versions/plaza_v5_dicots/genes/view/Oeu055854.1
Oeu000452.1	ovate OFP UNKNOWN	OVATE FAMILY	Size and shape of the fruit
Oeu003157.1	ovate OFP UNKNOWN	OVATE FAMILY	Size and shape of the fruit
Oeu003159.1	ovate OFP UNKNOWN	OVATE FAMILY	Size and shape of the fruit
Oeu004528.1	ovate OFP UNKNOWN	OVATE FAMILY	Size and shape of the fruit
Oeu009306.1	ovate OFP UNKNOWN	OVATE FAMILY	Size and shape of the fruit	https://bioinformatics.psb.ugent.be/plaza/versions/plaza_v5_dicots/genes/view/Oeu009306.1
Oeu009310.1	ovate OFP UNKNOWN	OVATE FAMILY	Size and shape of the fruit
Oeu011266.1	ovate OFP UNKNOWN	OVATE FAMILY	Size and shape of the fruit
Oeu014651.1	ovate OFP UNKNOWN	OVATE FAMILY	Size and shape of the fruit	https://bioinformatics.psb.ugent.be/plaza/versions/plaza_v5_dicots/genes/view/Oeu014651.1
Oeu017709.1	ovate OFP UNKNOWN	OVATE FAMILY	Size and shape of the fruit
Oeu017710.1	ovate OFP UNKNOWN	OVATE FAMILY	Size and shape of the fruit
Oeu017713.1	ovate OFP UNKNOWN	OVATE FAMILY	Size and shape of the fruit	https://bioinformatics.psb.ugent.be/plaza/versions/plaza_v5_dicots/genes/view/Oeu017713.1
Oeu020326.1	ovate OFP UNKNOWN	OVATE FAMILY	Size and shape of the fruit
Oeu028655.1	ovate OFP UNKNOWN	OVATE FAMILY	Size and shape of the fruit
Oeu028656.1	ovate OFP UNKNOWN	OVATE FAMILY	Size and shape of the fruit	https://bioinformatics.psb.ugent.be/plaza/versions/plaza_v5_dicots/genes/view/Oeu028656.1
Oeu031968.1	ovate OFP UNKNOWN	OVATE FAMILY	Size and shape of the fruit
Oeu036210.1	ovate OFP UNKNOWN	OVATE FAMILY	Size and shape of the fruit
Oeu042429.1	ovate OFP5	OVATE FAMILY	Size and shape of the fruit
Oeu009953.1	phytochrome-interacting factor 3	spatula	Size and shape of the fruit	https://pubmed.ncbi.nlm.nih.gov/11245574/
Oeu027079.1	phytochrome-interacting factor 3	spatula	Size and shape of the fruit	(https://dx.doi.org/10.1186%2Fs13227-017-0068-8)
Oeu041062.1	phytochrome-interacting factor 3	spatula	Size and shape of the fruit
Oeu057265.1	phytochrome-interacting factor 3	spatula	Size and shape of the fruit
Oeu064823.1	phytochrome-interacting factor 3	spatula	Size and shape of the fruit
Oeu005478.2	ribosomal RNA small subunit methyltransferase B	SUN GENE	Size and shape of the fruit	(https://dx.doi.org/10.3389%2Ffpls.2021.646622)
Oeu029978.1	ribosomal RNA small subunit methyltransferase B	SUN GENE	Size and shape of the fruit	(https://doi.org/10.3389/fpls.2021.646622
Oeu039418.1	ribosomal RNA small subunit methyltransferase B	SUN GENE	Size and shape of the fruit
Oeu049377.1	ribosomal RNA small subunit methyltransferase B	SUN GENE	Size and shape of the fruit
Oeu049406.1	ribosomal RNA small subunit methyltransferase B	SUN GENE	Size and shape of the fruit	https://bioinformatics.psb.ugent.be/plaza/versions/plaza_v5_dicots/genes/view/Oeu049406.1
Oeu013042.2	sun family from phytozone	OVATE FAMILY	Size and shape of the fruit
Oeu053236.1	sun family from phytozone	OVATE FAMILY	Size and shape of the fruit	https://bioinformatics.psb.ugent.be/plaza/versions/plaza_v5_dicots/genes/view/Oeu053236.1
Oeu056635.1	sun family from phytozone	OVATE FAMILY	Size and shape of the fruit
Oeu018033.1	SUN OLEA EUROPEAE	OVATE FAMILY	Size and shape of the fruit

## Sheet: CHΟ_high_sp_qual
Supplementary Data S10B. Fruit quality genes in the Chondolia Chalkidikis (CHO) high-specificity gene list. The table shows the tau value of genes with documented function in oil production per tissue type. The tau value indicates gene specificity per tissue type (tau=1: Absolute specificity, tau≥ 0.8: High specificity).
	Gene	tau	CH_closed_flower	CH_mature_leaf	CH_mature_shoot	CH_open_flower	CH_root	CH_stage2_endocarp	CH_stage2_fruit	CH_stage3_endocarp	CH_stage3_fruit	CH_stage4_endocarp	CH_stage4_fruit	CH_stage4_stalk	CH_young_leaf	CH_young_shoot	Gene_id_from_others_genes	Kegg_Number	Blast_Description	The_role	The_pathway	Reference
	Oeu000452.1	1	0	0	0	1	0	0	0	0	0	0	0	0	0	0	--	--	--,ovate OFP UNKNOWN	NA,OVATE FAMILY	NA,Size and shape of the fruit	NA,
	Oeu002550.1	0.897	0	0.359	0	0	0	0	0	0	0	0	0	0	0.778	0.897	ath:AT4G37790	K09338	homeobox-leucine zipper protein	WUS TYPE-HOMEOBOX ole during early embryogenesis, oogenesis and flowering, Also required to sustain organogenesis in the floral meristem by contributing to the expression of its own repressor, the AGAMOUS (AG) gene at the end of flower development	Size and shape of the fruit
	Oeu002551.1	0.885	0.636	0.301	0	0	0	0	0	0	0	0	0	0	0.676	0.885	ath:AT5G06710	K09338	homeobox-leucine zipper protein	WUS TYPE-HOMEOBOX ole during early embryogenesis, oogenesis and flowering, Also required to sustain organogenesis in the floral meristem by contributing to the expression of its own repressor, the AGAMOUS (AG) gene at the end of flower development	Size and shape of the fruit
	Oeu005327.1	0.885	0	0.263	0.181	0.127	0.552	0	0	0	0	0	0	0.885	0.086	0.488	ath:AT2G01430	K09338	homeobox-leucine zipper protein	WUS TYPE-HOMEOBOX ole during early embryogenesis, oogenesis and flowering, Also required to sustain organogenesis in the floral meristem by contributing to the expression of its own repressor, the AGAMOUS (AG) gene at the end of flower development	Size and shape of the fruit
	Oeu006602.1	0.808	0.401	0	0	0.58	0	0.808	0	0.668	0	0.492	0	0	0	0	vvi:100261787	K09264	MADS-box transcription factor, plant	SHATTERPROOF	Size and shape of the fruit
	Oeu006607.1	0.808	0.265	0	0.808	0.27	0.499	0.105	0.091	0	0	0.195	0	0.482	0	0.373	ppp:PHYPADRAFT_235327	K09264	MADS-box transcription factor, plant	SHATTERPROOF	Size and shape of the fruit
	Oeu008304.1	0.923	0.251	0.923	0.161	0.369	0	0	0.204	0	0	0.113	0	0.185	0	0	pop:POPTR_751856	K14490	histidine-containing phosphotransfer peotein	HPT	Vitamin E Biosynthesis
	Oeu009310.1	0.846	0	0.846	0	0	0	0	0	0	0	0	0	0	0.245	0.646	--	--	--,ovate OFP UNKNOWN	NA,OVATE FAMILY	NA,Size and shape of the fruit	NA,
	Oeu009933.1	1	0	0	0	0	1	0	0	0	0	0	0	0	0	0	olu:OSTLU_29140	K09260	MADS-box transcription enhancer factor 2A	SHATTERPROOF	Size and shape of the fruit	https://doi.org/10.1038/35008089
	Oeu009953.1	0.846	0	0	0.467	0	0	0	0	0.74	0	0.846	0	0	0	0	ath:AT1G09530	K12126	phytochrome-interacting factor 3	spatula	Size and shape of the fruit	https://pubmed.ncbi.nlm.nih.gov/11245574/
	Oeu010545.1	1	1	0	0	0	0	0	0	0	0	0	0	0	0	0	ppp:PHYPADRAFT_235327	K09264	MADS-box transcription factor, plant	SHATTERPROOF	Size and shape of the fruit
	Oeu010620.1	0.831	0.458	0.097	0.098	0.831	0.182	0.26	0.155	0.287	0	0.246	0	0.235	0.162	0.189	ath:AT3G03260	K09338	homeobox-leucine zipper protein	WUS TYPE-HOMEOBOX ole during early embryogenesis, oogenesis and flowering, Also required to sustain organogenesis in the floral meristem by contributing to the expression of its own repressor, the AGAMOUS (AG) gene at the end of flower development	Size and shape of the fruit
	Oeu011266.1	0.962	0	0	0.962	0	0.303	0	0	0	0	0	0	0	0	0	--	--	--,ovate OFP UNKNOWN	NA,OVATE FAMILY	NA,Size and shape of the fruit	NA,
	Oeu014922.1	0.923	0	0	0	0	0.35	0	0	0	0	0	0	0	0	0.923	ath:AT4G36740	K09338	homeobox-leucine zipper protein	WUS TYPE-HOMEOBOX ole during early embryogenesis, oogenesis and flowering, Also required to sustain organogenesis in the floral meristem by contributing to the expression of its own repressor, the AGAMOUS (AG) gene at the end of flower development	Size and shape of the fruit
	Oeu014923.1	0.8	0.058	0	0.102	0.8	0.679	0	0	0	0	0	0	0.725	0.223	0.384	ath:AT4G36740	K09338	homeobox-leucine zipper protein	WUS TYPE-HOMEOBOX ole during early embryogenesis, oogenesis and flowering, Also required to sustain organogenesis in the floral meristem by contributing to the expression of its own repressor, the AGAMOUS (AG) gene at the end of flower development	Size and shape of the fruit
	Oeu016647.1	1	0	0	0	1	0	0	0	0	0	0	0	0	0	0	ppp:PHYPADRAFT_209690	K09265	MADS-box transcription factor, other eukaryote	SHATTERPROOF	Size and shape of the fruit
	Oeu017007.1	0.856	0.099	0.448	0.359	0.305	0	0	0	0	0	0	0	0	0.77	0.856	ath:AT2G36610	K09338	homeobox-leucine zipper protein	WUS TYPE-HOMEOBOX ole during early embryogenesis, oogenesis and flowering, Also required to sustain organogenesis in the floral meristem by contributing to the expression of its own repressor, the AGAMOUS (AG) gene at the end of flower development	Size and shape of the fruit
	Oeu017585.1	1	0	1	0	0	0	0	0	0	0	0	0	0	0	0	zma:100037764	K09264	MADS-box transcription factor, plant	SHATTERPROOF	Size and shape of the fruit
	Oeu017709.1	0.904	0.247	0.782	0	0	0	0.156	0	0	0	0	0	0	0.904	0	--	--	--,ovate OFP UNKNOWN	NA,OVATE FAMILY	NA,Size and shape of the fruit	NA,
	Oeu017710.1	0.872	0.14	0.407	0	0	0	0.376	0	0	0	0	0	0	0.872	0.215	--	--	--,ovate OFP UNKNOWN	NA,OVATE FAMILY	NA,Size and shape of the fruit	NA,
	Oeu017713.1	0.923	0.191	0.191	0	0.111	0	0	0	0	0	0	0	0	0.923	0	--	--	--,ovate OFP UNKNOWN	NA,OVATE FAMILY	NA,Size and shape of the fruit	NA,
	Oeu019130.1	0.923	0	0	0	0	0	0.35	0	0.923	0	0.319	0	0	0	0	ppp:PHYPADRAFT_209690	K09265	MADS-box transcription factor, other eukaryote	SHATTERPROOF	Size and shape of the fruit
	Oeu019139.1	0.821	0.534	0.209	0	0.476	0	0	0	0	0	0	0	0	0.821	0.498	ath:AT1G73360	K09338	homeobox-leucine zipper protein	WUS TYPE-HOMEOBOX ole during early embryogenesis, oogenesis and flowering, Also required to sustain organogenesis in the floral meristem by contributing to the expression of its own repressor, the AGAMOUS (AG) gene at the end of flower development	Size and shape of the fruit
	Oeu019561.1	0.923	0	0	0.508	0.152	0	0	0	0.923	0	0	0	0	0	0	ath:AT1G17920	K09338	homeobox-leucine zipper protein	WUS TYPE-HOMEOBOX ole during early embryogenesis, oogenesis and flowering, Also required to sustain organogenesis in the floral meristem by contributing to the expression of its own repressor, the AGAMOUS (AG) gene at the end of flower development	Size and shape of the fruit
	Oeu020067.1	0.901	0.901	0	0	0.736	0	0.409	0	0.25	0	0	0	0	0	0	vvi:100232864	K09264	MADS-box transcription factor, plant	SHATTERPROOF	Size and shape of the fruit
	Oeu020076.1	0.923	0.923	0	0	0.352	0.129	0	0	0	0	0	0	0	0	0.072	--	--	--,ovate OFP 11	NA,OVATE FAMILY	NA,Size and shape of the fruit	NA,
	Oeu020126.1	0.923	0.923	0	0	0.922	0	0	0	0	0	0	0	0	0	0	ath:AT4G04890	K09338	homeobox-leucine zipper protein	WUS TYPE-HOMEOBOX ole during early embryogenesis, oogenesis and flowering, Also required to sustain organogenesis in the floral meristem by contributing to the expression of its own repressor, the AGAMOUS (AG) gene at the end of flower development	Size and shape of the fruit
	Oeu020359.1	0.812	0.629	0	0.417	0.606	0	0.232	0.278	0	0	0.274	0	0.812	0	0.118	vvi:100232952	K09264	MADS-box transcription factor, plant	SHATTERPROOF	Size and shape of the fruit
	Oeu021608.1	0.923	0.234	0.923	0	0	0.241	0	0	0	0	0	0	0	0	0	ath:AT3G60390	K09338	homeobox-leucine zipper protein	WUS TYPE-HOMEOBOX ole during early embryogenesis, oogenesis and flowering, Also required to sustain organogenesis in the floral meristem by contributing to the expression of its own repressor, the AGAMOUS (AG) gene at the end of flower development	Size and shape of the fruit
	Oeu022830.1	0.859	0	0	0	0.099	0.387	0.286	0	0.476	0	0.245	0	0.859	0.102	0.128	ath:AT2G01430	K09338	homeobox-leucine zipper protein	WUS TYPE-HOMEOBOX ole during early embryogenesis, oogenesis and flowering, Also required to sustain organogenesis in the floral meristem by contributing to the expression of its own repressor, the AGAMOUS (AG) gene at the end of flower development	Size and shape of the fruit
	Oeu023537.1	0.846	0.303	0.375	0.17	0.172	0	0.408	0	0	0	0	0	0	0.699	0.846	ath:AT1G73360	K09338	homeobox-leucine zipper protein	WUS TYPE-HOMEOBOX ole during early embryogenesis, oogenesis and flowering, Also required to sustain organogenesis in the floral meristem by contributing to the expression of its own repressor, the AGAMOUS (AG) gene at the end of flower development	Size and shape of the fruit
	Oeu023603.1	0.89	0	0	0.89	0	0.427	0	0	0	0	0	0	0.698	0	0.282	pop:POPTR_751856	K14490	histidine-containing phosphotransfer peotein	HPT	Vitamin E Biosynthesis
	Oeu024186.1	0.846	0	0	0	0.107	0	0.846	0	0.566	0	0	0	0	0	0.368	ath:AT3G60390	K09338	homeobox-leucine zipper protein	WUS TYPE-HOMEOBOX ole during early embryogenesis, oogenesis and flowering, Also required to sustain organogenesis in the floral meristem by contributing to the expression of its own repressor, the AGAMOUS (AG) gene at the end of flower development	Size and shape of the fruit
	Oeu026782.1	1	0	0	0	0	0	0	0	0	0	0	0	1	0	0	rcu:RCOM_1489450	K14490	histidine-containing phosphotransfer peotein	HPT	Vitamin E Biosynthesis
	Oeu026783.1	0.923	0	0	0.787	0	0.923	0	0	0	0	0	0	0	0	0	rcu:RCOM_1489450	K14490	histidine-containing phosphotransfer peotein	HPT	Vitamin E Biosynthesis
	Oeu026784.1	0.949	0	0	0.589	0	0.949	0	0	0	0	0	0	0	0	0	rcu:RCOM_1489450	K14490	histidine-containing phosphotransfer peotein	HPT	Vitamin E Biosynthesis
	Oeu027079.1	0.885	0	0	0	0.189	0	0.225	0	0.885	0	0.29	0	0	0	0	ath:AT1G09530	K12126	phytochrome-interacting factor 3	spatula	Size and shape of the fruit	(https://dx.doi.org/10.1186%2Fs13227-017-0068-8)
	Oeu028403.1	0.923	0.874	0	0	0.923	0	0	0	0	0	0	0	0.045	0	0	ppp:PHYPADRAFT_209690	K09265	MADS-box transcription factor, other eukaryote	SHATTERPROOF	Size and shape of the fruit
	Oeu028655.1	0.974	0	0	0	0	0	0.974	0	0	0	0	0	0	0.375	0	--	--	--,ovate OFP UNKNOWN	NA,OVATE FAMILY	NA,Size and shape of the fruit	NA,
	Oeu031968.1	1	0	1	0	0	0	0	0	0	0	0	0	0	0	0	--	--	--,ovate OFP UNKNOWN	NA,OVATE FAMILY	NA,Size and shape of the fruit	NA,
	Oeu033016.1	0.923	0.923	0	0	0.725	0	0	0	0	0	0	0	0	0	0	ppp:PHYPADRAFT_235327	K09264	MADS-box transcription factor, plant	SHATTERPROOF	Size and shape of the fruit
	Oeu034833.1	0.837	0.344	0.37	0.505	0.152	0.172	0.219	0	0	0	0	0	0	0.544	0.837	ath:AT5G06710	K09338	homeobox-leucine zipper protein	WUS TYPE-HOMEOBOX ole during early embryogenesis, oogenesis and flowering, Also required to sustain organogenesis in the floral meristem by contributing to the expression of its own repressor, the AGAMOUS (AG) gene at the end of flower development	Size and shape of the fruit
	Oeu035069.1	0.846	0.695	0	0	0	0.846	0	0	0.128	0	0.128	0	0	0	0	vvi:100244955	K09264	MADS-box transcription factor, plant	SHATTERPROOF	Size and shape of the fruit
	Oeu036191.1	1	0	1	0	0	0	0	0	0	0	0	0	0	0	0	--	--	--,ovate OFP 7	NA,OVATE FAMILY	NA,Size and shape of the fruit	NA,
	Oeu036693.1	1	0	0	0	1	0	0	0	0	0	0	0	0	0	0	ath:AT2G18550	K09338	homeobox-leucine zipper protein	WUS TYPE-HOMEOBOX ole during early embryogenesis, oogenesis and flowering, Also required to sustain organogenesis in the floral meristem by contributing to the expression of its own repressor, the AGAMOUS (AG) gene at the end of flower development	Size and shape of the fruit
	Oeu038316.1	0.885	0.196	0	0	0.406	0	0.885	0	0.685	0	0.379	0	0	0	0	pop:POPTR_661810	K09264	MADS-box transcription factor, plant	SHATTERPROOF	Size and shape of the fruit
	Oeu038882.1	0.812	0.198	0.587	0.416	0.267	0	0	0	0	0	0	0	0	0.756	0.812	ath:AT2G36610	K09338	homeobox-leucine zipper protein	WUS TYPE-HOMEOBOX ole during early embryogenesis, oogenesis and flowering, Also required to sustain organogenesis in the floral meristem by contributing to the expression of its own repressor, the AGAMOUS (AG) gene at the end of flower development	Size and shape of the fruit
	Oeu039844.1	0.823	0.1	0.541	0.381	0.182	0.064	0.104	0	0	0	0	0	0	0.733	0.823	ath:AT2G36610	K09338	homeobox-leucine zipper protein	WUS TYPE-HOMEOBOX ole during early embryogenesis, oogenesis and flowering, Also required to sustain organogenesis in the floral meristem by contributing to the expression of its own repressor, the AGAMOUS (AG) gene at the end of flower development	Size and shape of the fruit
	Oeu039871.1	0.808	0.688	0.539	0	0.43	0	0.373	0	0	0	0	0	0	0.659	0.808	--	--	--,ovate OFP 5	NA,OVATE FAMILY	NA,Size and shape of the fruit	NA,
	Oeu040891.2	0.838	0	0	0	0	0.113	0.838	0	0.836	0	0.76	0	0	0	0	ppp:PHYPADRAFT_209690	K09265	MADS-box transcription factor, other eukaryote	SHATTERPROOF	Size and shape of the fruit
	Oeu041062.1	0.821	0	0	0	0	0	0.416	0.083	0.611	0.2	0.821	0.241	0	0	0	ath:AT1G09530	K12126	phytochrome-interacting factor 3	spatula	Size and shape of the fruit
	Oeu041553.1	0.908	0.908	0	0	0.76	0	0.337	0	0	0	0	0	0	0	0	ath:AT3G58780	K09264	MADS-box transcription factor, plant	SHATTERPROOF	Size and shape of the fruit
	Oeu042086.1	1	0	0	0	0	1	0	0	0	0	0	0	0	0	0	pop:POPTR_592711	K14490	histidine-containing phosphotransfer peotein	HPT	Vitamin E Biosynthesis
	Oeu043454.1	1	0	0	0	0	0	1	0	0	0	0	0	0	0	0	vvi:100257072	K09264	MADS-box transcription factor, plant	SHATTERPROOF	Size and shape of the fruit
	Oeu046899.1	0.962	0.183	0	0	0	0.962	0	0	0	0	0	0	0	0	0	ppp:PHYPADRAFT_209690	K09265	MADS-box transcription factor, other eukaryote	SHATTERPROOF	Size and shape of the fruit
	Oeu049759.1	0.846	0.358	0	0	0	0	0	0.636	0	0	0	0.846	0	0	0	ppp:PHYPADRAFT_209690	K09265	MADS-box transcription factor, other eukaryote	SHATTERPROOF	Size and shape of the fruit
	Oeu050737.1	0.962	0	0	0	0.121	0	0	0	0.962	0	0	0	0	0	0	ath:AT1G73360	K09338	homeobox-leucine zipper protein	WUS TYPE-HOMEOBOX ole during early embryogenesis, oogenesis and flowering, Also required to sustain organogenesis in the floral meristem by contributing to the expression of its own repressor, the AGAMOUS (AG) gene at the end of flower development	Size and shape of the fruit
	Oeu051414.2	0.868	0.61	0	0	0.341	0	0.868	0	0.564	0	0.354	0	0	0	0	ath:AT2G45650	K09264	MADS-box transcription factor, plant	SHATTERPROOF	Size and shape of the fruit
	Oeu051415.1	0.904	0.17	0	0	0	0	0.904	0	0.638	0	0.349	0	0	0	0	ppp:PHYPADRAFT_235327	K09264	MADS-box transcription factor, plant	SHATTERPROOF	Size and shape of the fruit
	Oeu051778.1	0.923	0	0	0.458	0	0.923	0	0	0	0	0	0	0	0	0	vvi:100232867	K09264	MADS-box transcription factor, plant	SHATTERPROOF	Size and shape of the fruit
	Oeu052267.1	1	1	0	0	0	0	0	0	0	0	0	0	0	0	0	pop:POPTR_804358	K09264	MADS-box transcription factor, plant	SHATTERPROOF	Size and shape of the fruit
	Oeu053598.1	0.923	0	0.29	0.07	0	0.923	0	0	0	0	0	0	0.124	0.168	0.185	ppp:PHYPADRAFT_235327	K09264	MADS-box transcription factor, plant	SHATTERPROOF	Size and shape of the fruit
	Oeu055854.1	0.846	0	0	0	0.193	0.81	0	0	0	0	0	0	0	0.846	0.25	--	--	--,ovate OFP 8	NA,OVATE FAMILY	NA,Size and shape of the fruit	NA,
	Oeu055897.1	0.846	0.738	0.197	0	0	0.114	0	0	0	0	0	0	0	0	0.846	--	--	--,ovate OFP 11	NA,OVATE FAMILY	NA,Size and shape of the fruit	NA,
	Oeu056501.1	0.923	0	0	0	0.054	0	0	0	0	0	0	0	0	0.887	0.923	ath:AT5G06710	K09338	homeobox-leucine zipper protein	WUS TYPE-HOMEOBOX ole during early embryogenesis, oogenesis and flowering, Also required to sustain organogenesis in the floral meristem by contributing to the expression of its own repressor, the AGAMOUS (AG) gene at the end of flower development	Size and shape of the fruit
	Oeu057214.1	0.833	0.43	0	0.29	0.339	0	0.515	0	0.244	0	0.228	0	0.833	0	0.28	vvi:100232952	K09264	MADS-box transcription factor, plant	SHATTERPROOF	Size and shape of the fruit
	Oeu059810.1	0.99	0.206	0	0	0.99	0	0	0	0	0	0	0	0	0	0	vvi:100262786	K00844	hexokinase	HEXOKINASE	Size and shape of the fruit
	Oeu060675.1	0.923	0	0	0	0	0	0	0.923	0	0.315	0	0	0	0	0	ppp:PHYPADRAFT_209690	K09265	MADS-box transcription factor, other eukaryote	SHATTERPROOF	Size and shape of the fruit
	Oeu061767.1	0.846	0.414	0	0	0.783	0	0.846	0	0.68	0	0	0	0	0	0	vvi:100261787	K09264	MADS-box transcription factor, plant	SHATTERPROOF	Size and shape of the fruit
	Oeu061769.1	1	1	0	0	0	0	0	0	0	0	0	0	0	0	0	vvi:100261787	K09264	MADS-box transcription factor, plant	SHATTERPROOF	Size and shape of the fruit
	Oeu061838.1	0.846	0.061	0	0	0	0	0.846	0	0.827	0	0.738	0	0	0	0	ppp:PHYPADRAFT_209690	K09265	MADS-box transcription factor, other eukaryote	SHATTERPROOF	Size and shape of the fruit
	Oeu062125.1	0.865	0.385	0.068	0	0.865	0.62	0.068	0	0	0	0	0	0	0	0	ath:AT3G01220	K09338	homeobox-leucine zipper protein	WUS TYPE-HOMEOBOX ole during early embryogenesis, oogenesis and flowering, Also required to sustain organogenesis in the floral meristem by contributing to the expression of its own repressor, the AGAMOUS (AG) gene at the end of flower development	Size and shape of the fruit
	Oeu062942.1	0.846	0.542	0	0	0.434	0	0.846	0	0.575	0	0.248	0.044	0.044	0	0.135	rcu:RCOM_0818130	K09264	MADS-box transcription factor, plant	SHATTERPROOF	Size and shape of the fruit
	Oeu064521.1	1	0	0	0	0	0	1	0	0	0	0	0	0	0	0	pop:POPTR_896788	K09264	MADS-box transcription factor, plant	SHATTERPROOF	Size and shape of the fruit
	Oeu064524.1	0.923	0.211	0	0	0	0	0.923	0	0	0	0	0	0.123	0	0	vvi:100257072	K09264	MADS-box transcription factor, plant	SHATTERPROOF	Size and shape of the fruit
	Oeu064601.1	1	0	0	0	0	1	0	0	0	0	0	0	0	0	0	ppp:PHYPADRAFT_235327	K09264	MADS-box transcription factor, plant	SHATTERPROOF	Size and shape of the fruit

## Sheet: KO_high_sp_qual
Supplementary Data S10C. Fruit quality genes in the Chondolia Koroneiki (KO) high-specificity gene list. The table shows the tau value of genes with documented function in oil production per tissue type. The tau value indicates gene specificity per tissue type (tau=1: Absolute specificity, tau≥ 0.8: High specificity).
	Gene	tau	KO_closed_flower	KO_mature_leaf	KO_mature_shoot	KO_open_flower	KO_root	KO_stage2_endocarp	KO_stage2_fruit	KO_stage3_endocarp	KO_stage3_fruit	KO_stage4_endocarp	KO_stage4_fruit	KO_stage4_stalk	KO_young_leaf	KO_young_shoot	Gene_id_from_others_genes	Kegg_Number	Blast_Description	The_role	The_pathway	Reference
	Oeu000452.1	0.974	0	0	0	0	0	0	0	0	0	0	0	0	0.974	0.39	--	--	--,ovate OFP UNKNOWN	NA,OVATE FAMILY	NA,Size and shape of the fruit	NA,
	Oeu002235.1	0.846	0.395	0	0	0	0.117	0	0	0.066	0	0	0	0	0.846	0.455	--	--	--,ovate OFP 8	NA,OVATE FAMILY	NA,Size and shape of the fruit	NA,
	Oeu002550.1	0.846	0.183	0.468	0	0	0.412	0	0	0	0	0	0	0.522	0.846	0.341	ath:AT4G37790	K09338	homeobox-leucine zipper protein	WUS TYPE-HOMEOBOX ole during early embryogenesis, oogenesis and flowering, Also required to sustain organogenesis in the floral meristem by contributing to the expression of its own repressor, the AGAMOUS (AG) gene at the end of flower development	Size and shape of the fruit
	Oeu002551.1	0.808	0.178	0.312	0	0	0.178	0	0	0	0	0	0	0.229	0.808	0.371	ath:AT5G06710	K09338	homeobox-leucine zipper protein	WUS TYPE-HOMEOBOX ole during early embryogenesis, oogenesis and flowering, Also required to sustain organogenesis in the floral meristem by contributing to the expression of its own repressor, the AGAMOUS (AG) gene at the end of flower development	Size and shape of the fruit
	Oeu004528.1	1	0	0	0	1	0	0	0	0	0	0	0	0	0	0	--	--	--,ovate OFP UNKNOWN	NA,OVATE FAMILY	NA,Size and shape of the fruit	NA,
	Oeu006602.1	0.803	0.336	0	0	0.599	0	0.803	0	0.687	0	0.669	0	0	0	0	vvi:100261787	K09264	MADS-box transcription factor, plant	SHATTERPROOF	Size and shape of the fruit
	Oeu008304.1	0.904	0	0.904	0	0.269	0	0.4	0	0.374	0	0.269	0	0.386	0	0	pop:POPTR_751856	K14490	histidine-containing phosphotransfer peotein	HPT	Vitamin E Biosynthesis
	Oeu008953.1	0.885	0	0	0	0	0	0.647	0	0.808	0	0.885	0	0	0	0	osa:4333544	K09338	homeobox-leucine zipper protein	WUS TYPE-HOMEOBOX ole during early embryogenesis, oogenesis and flowering, Also required to sustain organogenesis in the floral meristem by contributing to the expression of its own repressor, the AGAMOUS (AG) gene at the end of flower development	Size and shape of the fruit
	Oeu009306.1	0.923	0	0	0	0	0	0	0	0.923	0	0.233	0	0	0	0	--	--	--,ovate OFP UNKNOWN	NA,OVATE FAMILY	NA,Size and shape of the fruit	NA,
	Oeu009310.1	0.923	0.183	0	0	0	0	0	0	0	0	0	0	0	0.757	0.923	--	--	--,ovate OFP UNKNOWN	NA,OVATE FAMILY	NA,Size and shape of the fruit	NA,
	Oeu009929.1	1	0	0	0	1	0	0	0	0	0	0	0	0	0	0	ppp:PHYPADRAFT_209690	K09265	MADS-box transcription factor, other eukaryote	SHATTERPROOF	Size and shape of the fruit
	Oeu009933.1	0.974	0	0	0.201	0	0.974	0	0	0	0	0	0	0	0	0	olu:OSTLU_29140	K09260	MADS-box transcription enhancer factor 2A	SHATTERPROOF	Size and shape of the fruit	https://doi.org/10.1038/35008089
	Oeu010457.1	1	0	0	0	0	0	0	0	0	0	1	0	0	0	0	vvi:100232978	K09264	MADS-box transcription factor, plant	SHATTERPROOF	Size and shape of the fruit
	Oeu010620.1	0.872	0.41	0.047	0	0.872	0	0.185	0	0.347	0	0.371	0	0	0.271	0	ath:AT3G03260	K09338	homeobox-leucine zipper protein	WUS TYPE-HOMEOBOX ole during early embryogenesis, oogenesis and flowering, Also required to sustain organogenesis in the floral meristem by contributing to the expression of its own repressor, the AGAMOUS (AG) gene at the end of flower development	Size and shape of the fruit
	Oeu011266.1	0.846	0	0	0.332	0	0.846	0	0	0	0	0	0	0	0.093	0.612	--	--	--,ovate OFP UNKNOWN	NA,OVATE FAMILY	NA,Size and shape of the fruit	NA,
	Oeu014260.1	0.962	0.116	0	0	0.962	0	0	0	0	0	0	0	0	0	0	vvi:100232864	K09264	MADS-box transcription factor, plant	SHATTERPROOF	Size and shape of the fruit
	Oeu016647.1	1	0	0	0	1	0	0	0	0	0	0	0	0	0	0	ppp:PHYPADRAFT_209690	K09265	MADS-box transcription factor, other eukaryote	SHATTERPROOF	Size and shape of the fruit
	Oeu017007.1	0.879	0.406	0	0.378	0.175	0	0	0	0	0	0	0	0.1	0.879	0.732	ath:AT2G36610	K09338	homeobox-leucine zipper protein	WUS TYPE-HOMEOBOX ole during early embryogenesis, oogenesis and flowering, Also required to sustain organogenesis in the floral meristem by contributing to the expression of its own repressor, the AGAMOUS (AG) gene at the end of flower development	Size and shape of the fruit
	Oeu017709.1	0.872	0.486	0.087	0	0.216	0	0	0	0.353	0	0.237	0	0	0.872	0.407	--	--	--,ovate OFP UNKNOWN	NA,OVATE FAMILY	NA,Size and shape of the fruit	NA,
	Oeu017710.1	0.808	0.57	0	0.087	0	0	0	0	0.289	0	0	0	0	0.808	0.372	--	--	--,ovate OFP UNKNOWN	NA,OVATE FAMILY	NA,Size and shape of the fruit	NA,
	Oeu017713.1	0.897	0.677	0	0	0	0	0	0	0.27	0	0	0	0	0.897	0.399	--	--	--,ovate OFP UNKNOWN	NA,OVATE FAMILY	NA,Size and shape of the fruit	NA,
	Oeu019130.1	0.872	0	0	0	0	0.07	0.565	0	0.872	0	0.659	0	0	0	0	ppp:PHYPADRAFT_209690	K09265	MADS-box transcription factor, other eukaryote	SHATTERPROOF	Size and shape of the fruit
	Oeu019139.1	0.868	0.726	0	0.07	0.334	0	0	0	0	0	0	0	0	0.868	0.62	ath:AT1G73360	K09338	homeobox-leucine zipper protein	WUS TYPE-HOMEOBOX ole during early embryogenesis, oogenesis and flowering, Also required to sustain organogenesis in the floral meristem by contributing to the expression of its own repressor, the AGAMOUS (AG) gene at the end of flower development	Size and shape of the fruit
	Oeu020067.1	0.859	0.789	0	0	0.859	0	0.394	0	0.445	0	0.301	0	0	0	0	vvi:100232864	K09264	MADS-box transcription factor, plant	SHATTERPROOF	Size and shape of the fruit
	Oeu020076.1	0.846	0.846	0	0	0.426	0.464	0	0	0	0	0	0	0	0.259	0.357	--	--	--,ovate OFP 11	NA,OVATE FAMILY	NA,Size and shape of the fruit	NA,
	Oeu020103.1	0.862	0.817	0	0.088	0.862	0.137	0	0	0.07	0.116	0.091	0.172	0	0	0.07	vvi:100232978	K09264	MADS-box transcription factor, plant	SHATTERPROOF	Size and shape of the fruit
	Oeu020126.1	1	0	0	0	1	0	0	0	0	0	0	0	0	0	0	ath:AT4G04890	K09338	homeobox-leucine zipper protein	WUS TYPE-HOMEOBOX ole during early embryogenesis, oogenesis and flowering, Also required to sustain organogenesis in the floral meristem by contributing to the expression of its own repressor, the AGAMOUS (AG) gene at the end of flower development	Size and shape of the fruit
	Oeu023537.1	0.827	0.622	0.152	0.327	0.297	0.161	0	0	0.076	0	0	0	0.087	0.827	0.664	ath:AT1G73360	K09338	homeobox-leucine zipper protein	WUS TYPE-HOMEOBOX ole during early embryogenesis, oogenesis and flowering, Also required to sustain organogenesis in the floral meristem by contributing to the expression of its own repressor, the AGAMOUS (AG) gene at the end of flower development	Size and shape of the fruit
	Oeu024642.1	1	0	0	0	0	1	0	0	0	0	0	0	0	0	0	pop:POPTR_896788	K09264	MADS-box transcription factor, plant	SHATTERPROOF	Size and shape of the fruit
	Oeu024986.1	1	0	0	0	0	1	0	0	0	0	0	0	0	0	0	osa:4329771	K09264	MADS-box transcription factor, plant	SHATTERPROOF	Size and shape of the fruit
	Oeu028403.1	0.99	0	0	0	0.99	0	0	0	0.093	0	0	0	0	0	0	ppp:PHYPADRAFT_209690	K09265	MADS-box transcription factor, other eukaryote	SHATTERPROOF	Size and shape of the fruit
	Oeu028655.1	0.808	0.363	0	0.366	0	0	0	0	0.275	0	0	0	0	0.808	0.637	--	--	--,ovate OFP UNKNOWN	NA,OVATE FAMILY	NA,Size and shape of the fruit	NA,
	Oeu029488.1	0.923	0.923	0	0	0	0	0.923	0	0	0	0	0	0	0	0	ppp:PHYPADRAFT_235327	K09264	MADS-box transcription factor, plant	SHATTERPROOF	Size and shape of the fruit
	Oeu031968.1	1	0	0	0	0	0	0	0	0	0	0	0	0	1	0	--	--	--,ovate OFP UNKNOWN	NA,OVATE FAMILY	NA,Size and shape of the fruit	NA,
	Oeu033016.1	0.962	0.19	0	0	0.962	0	0.071	0	0	0	0	0	0	0	0	ppp:PHYPADRAFT_235327	K09264	MADS-box transcription factor, plant	SHATTERPROOF	Size and shape of the fruit
	Oeu035069.1	0.846	0	0	0	0.846	0.693	0.372	0	0.72	0	0.285	0	0	0	0	vvi:100244955	K09264	MADS-box transcription factor, plant	SHATTERPROOF	Size and shape of the fruit
	Oeu036191.1	0.923	0	0.315	0	0.923	0	0	0	0	0	0	0	0	0	0	--	--	--,ovate OFP 7	NA,OVATE FAMILY	NA,Size and shape of the fruit	NA,
	Oeu036749.1	0.923	0	0	0	0	0	0	0	0	0	0	0	0	0.923	0.259	ath:AT4G04890	K09338	homeobox-leucine zipper protein	WUS TYPE-HOMEOBOX ole during early embryogenesis, oogenesis and flowering, Also required to sustain organogenesis in the floral meristem by contributing to the expression of its own repressor, the AGAMOUS (AG) gene at the end of flower development	Size and shape of the fruit
	Oeu038316.1	0.859	0	0	0.097	0.438	0.125	0.859	0	0.548	0	0.516	0	0.047	0	0	pop:POPTR_661810	K09264	MADS-box transcription factor, plant	SHATTERPROOF	Size and shape of the fruit
	Oeu038882.1	0.812	0.567	0.317	0.36	0.215	0	0	0.092	0	0.156	0	0.159	0.183	0.812	0.655	ath:AT2G36610	K09338	homeobox-leucine zipper protein	WUS TYPE-HOMEOBOX ole during early embryogenesis, oogenesis and flowering, Also required to sustain organogenesis in the floral meristem by contributing to the expression of its own repressor, the AGAMOUS (AG) gene at the end of flower development	Size and shape of the fruit
	Oeu039844.1	0.815	0.556	0.22	0.359	0	0.032	0	0	0.279	0	0.187	0	0.118	0.815	0.671	ath:AT2G36610	K09338	homeobox-leucine zipper protein	WUS TYPE-HOMEOBOX ole during early embryogenesis, oogenesis and flowering, Also required to sustain organogenesis in the floral meristem by contributing to the expression of its own repressor, the AGAMOUS (AG) gene at the end of flower development	Size and shape of the fruit
	Oeu040891.2	0.838	0	0	0	0	0.067	0.815	0	0.838	0	0.807	0	0	0	0	ppp:PHYPADRAFT_209690	K09265	MADS-box transcription factor, other eukaryote	SHATTERPROOF	Size and shape of the fruit
	Oeu040928.1	0.8	0.441	0	0.52	0.09	0.318	0	0	0	0	0.104	0	0.185	0.8	0.584	--	--	--,ovate OFP 5	NA,OVATE FAMILY	NA,Size and shape of the fruit	NA,
	Oeu041404.1	0.962	0	0	0.962	0.425	0	0	0	0	0	0	0	0	0	0	olu:OSTLU_29140	K09260	MADS-box transcription enhancer factor 2A	SHATTERPROOF	Size and shape of the fruit
	Oeu041553.1	0.846	0.796	0	0	0.846	0	0.304	0	0.305	0	0.269	0	0	0	0	ath:AT3G58780	K09264	MADS-box transcription factor, plant	SHATTERPROOF	Size and shape of the fruit
	Oeu041903.1	1	0	0	0	1	0	0	0	0	0	0	0	0	0	0	ath:AT1G73360	K09338	homeobox-leucine zipper protein	WUS TYPE-HOMEOBOX ole during early embryogenesis, oogenesis and flowering, Also required to sustain organogenesis in the floral meristem by contributing to the expression of its own repressor, the AGAMOUS (AG) gene at the end of flower development	Size and shape of the fruit
	Oeu042086.1	0.846	0.35	0	0	0	0	0	0	0	0	0.197	0	0	0	0.846	pop:POPTR_592711	K14490	histidine-containing phosphotransfer peotein	HPT	Vitamin E Biosynthesis
	Oeu043454.1	1	0	0	0	0	0	0	0	0	0	0	0	0	1	0	vvi:100257072	K09264	MADS-box transcription factor, plant	SHATTERPROOF	Size and shape of the fruit
	Oeu051193.1	1	0	0	0	1	0	0	0	0	0	0	0	0	0	0	ath:AT2G45650	K09264	MADS-box transcription factor, plant	SHATTERPROOF	Size and shape of the fruit
	Oeu051415.1	1	0	0	0	0	0	1	0	0	0	0	0	0	0	0	ppp:PHYPADRAFT_235327	K09264	MADS-box transcription factor, plant	SHATTERPROOF	Size and shape of the fruit
	Oeu052267.1	1	0	0	0	0	0	0	0	0	0	0	0	0	0	1	pop:POPTR_804358	K09264	MADS-box transcription factor, plant	SHATTERPROOF	Size and shape of the fruit
	Oeu053261.1	1	0	0	0	0	0	0	0	0	0	0	0	0	0	1	vvi:100244955	K09264	MADS-box transcription factor, plant	SHATTERPROOF	Size and shape of the fruit
	Oeu053598.1	0.885	0.09	0.042	0.397	0.098	0.885	0.042	0	0.042	0	0.187	0	0.246	0.075	0.181	ppp:PHYPADRAFT_235327	K09264	MADS-box transcription factor, plant	SHATTERPROOF	Size and shape of the fruit
	Oeu055897.1	0.865	0.865	0	0.296	0	0.299	0	0	0	0	0	0	0	0.526	0.73	--	--	--,ovate OFP 11	NA,OVATE FAMILY	NA,Size and shape of the fruit	NA,
	Oeu056501.1	0.923	0.53	0	0	0	0	0	0	0	0	0	0	0	0.923	0.741	ath:AT5G06710	K09338	homeobox-leucine zipper protein	WUS TYPE-HOMEOBOX ole during early embryogenesis, oogenesis and flowering, Also required to sustain organogenesis in the floral meristem by contributing to the expression of its own repressor, the AGAMOUS (AG) gene at the end of flower development	Size and shape of the fruit
	Oeu059535.1	1	0	0	0	1	0	0	0	0	0	0	0	0	0	0	ath:AT3G03260	K09338	homeobox-leucine zipper protein	WUS TYPE-HOMEOBOX ole during early embryogenesis, oogenesis and flowering, Also required to sustain organogenesis in the floral meristem by contributing to the expression of its own repressor, the AGAMOUS (AG) gene at the end of flower development	Size and shape of the fruit
	Oeu059810.1	0.945	0	0	0	0.945	0	0	0	0	0	0	0	0	0.387	0.525	vvi:100262786	K00844	hexokinase	HEXOKINASE	Size and shape of the fruit
	Oeu060675.1	0.846	0	0	0	0.316	0	0.316	0	0	0	0	0	0	0	0.846	ppp:PHYPADRAFT_209690	K09265	MADS-box transcription factor, other eukaryote	SHATTERPROOF	Size and shape of the fruit
	Oeu061769.1	1	0	0	0	0	0	1	0	0	0	0	0	0	0	0	vvi:100261787	K09264	MADS-box transcription factor, plant	SHATTERPROOF	Size and shape of the fruit
	Oeu061838.1	0.854	0	0	0	0	0	0.792	0	0.854	0	0.838	0	0	0	0	ppp:PHYPADRAFT_209690	K09265	MADS-box transcription factor, other eukaryote	SHATTERPROOF	Size and shape of the fruit
	Oeu062125.1	0.875	0.112	0	0	0.875	0.647	0.14	0	0.454	0	0.433	0	0	0.176	0	ath:AT3G01220	K09338	homeobox-leucine zipper protein	WUS TYPE-HOMEOBOX ole during early embryogenesis, oogenesis and flowering, Also required to sustain organogenesis in the floral meristem by contributing to the expression of its own repressor, the AGAMOUS (AG) gene at the end of flower development	Size and shape of the fruit
	Oeu062942.1	0.846	0.259	0	0	0.846	0	0.66	0	0.542	0	0.476	0	0	0	0	rcu:RCOM_0818130	K09264	MADS-box transcription factor, plant	SHATTERPROOF	Size and shape of the fruit
	Oeu064601.1	0.923	0.132	0	0	0	0	0	0	0	0	0.27	0	0	0	0.923	ppp:PHYPADRAFT_235327	K09264	MADS-box transcription factor, plant	SHATTERPROOF	Size and shape of the fruit
	Oeu064823.1	1	1	0	0	0	0	0	0	0	0	0	0	0	0	0	ath:AT1G09530	K12126	phytochrome-interacting factor 3	spatula	Size and shape of the fruit

## Sheet: CHOvsKO_degs_stage 2 endocarp_q
Supplementary Data S10D. Fruit quality genes in the Chondrolia Chalkidikis (CHO) vs Koroneiki (KO) stage 2 endocarp DEGs dataset.
	Genes	Gene_id_from.others.genes	Kegg_Number	Blast_Description	CHO.KO_stage2Endocarp.pvalue	CHO.KO_stage2Endocarp.padj	CHO.KO_stage2Endocarp.log2FoldChange
	Oeu058243.1	--	--	--	1.73353e-07	1.92053e-06	7.34668
	Oeu064524.1	vvi:100257072	K09264	MADS-box transcription factor, plant	6.79235e-05	0.000390575	7.27264
	Oeu028655.1	--	--	--	0.0487041	0.107336	7.11705
	Oeu043454.1	vvi:100257072	K09264	MADS-box transcription factor, plant	0.387589	0.54883	6.9769
	Oeu023243.1	vvi:100244955	K09264	MADS-box transcription factor, plant	0.000222109	0.00110131	6.37572
	Oeu063567.1	ath:AT5G06710	K09338	homeobox-leucine zipper protein	5.75657e-05	0.000337504	5.89647
	Oeu064521.1	pop:POPTR_896788	K09264	MADS-box transcription factor, plant	0.0399194	0.0913816	5.80315
	Oeu022534.1	zma:542709	K09264	MADS-box transcription factor, plant	6.38176e-07	6.17676e-06	5.68573
	Oeu017710.1	--	--	--	0.0325548	0.0772596	5.4882
	Oeu023537.1	ath:AT1G73360	K09338	homeobox-leucine zipper protein	2.71207e-05	0.000173816	5.2853
	Oeu016906.1	vvi:100257072	K09264	MADS-box transcription factor, plant	0.000393402	0.00181846	5.1984
	Oeu017709.1	--	--	--	0.00986883	0.0286225	4.60542
	Oeu058731.1	ath:AT1G73360	K09338	homeobox-leucine zipper protein	5.71221e-11	1.31501e-09	4.35031
	Oeu060931.1	ath:AT1G69780	K09338	homeobox-leucine zipper protein	4.56888e-10	8.72318e-09	4.15738
	Oeu051415.1	ppp:PHYPADRAFT_235327	K09264	MADS-box transcription factor, plant	0.488481	0.650328	4.00318
	Oeu051414.2	ath:AT2G45650	K09264	MADS-box transcription factor, plant	0.000492781	0.00220327	3.81322
	Oeu058849.1	ppp:PHYPADRAFT_209690	K09265	MADS-box transcription factor, other eukaryote	9.40575e-06	6.7991e-05	3.575
	Oeu021664.1	ath:AT1G17920	K09338	homeobox-leucine zipper protein	3.02536e-08	3.96551e-07	3.44598
	Oeu008953.1	osa:4333544	K09338	homeobox-leucine zipper protein	1.62131e-05	0.000109791	3.38745
	Oeu019139.1	ath:AT1G73360	K09338	homeobox-leucine zipper protein	0.0464561	0.103396	3.31958
	Oeu039871.1	--	--	--	0.0010882	0.0043648	3.27555
	Oeu026465.1	sbi:SORBI_03g002525	K09264	MADS-box transcription factor, plant	0.0525388	0.114263	3.25793
	Oeu032553.1	ath:AT3G60390	K09338	homeobox-leucine zipper protein	3.99838e-10	7.74675e-09	3.23204
	Oeu009306.1	--	--	--	0.768449		3.21144
	Oeu006202.1	ath:AT5G06710	K09338	homeobox-leucine zipper protein	1.27932e-08	1.82405e-07	3.06667
	Oeu010620.1	ath:AT3G03260	K09338	homeobox-leucine zipper protein	0.0133708	0.0368615	2.78407
	Oeu034833.1	ath:AT5G06710	K09338	homeobox-leucine zipper protein	0.0313886	0.0750315	2.69114
	Oeu062942.1	rcu:RCOM_0818130	K09264	MADS-box transcription factor, plant	0.0160433	0.0428911	2.52098
	Oeu047615.1	ppp:PHYPADRAFT_235327	K09264	MADS-box transcription factor, plant	0.00193124	0.00715206	2.4899
	Oeu012161.1	ath:AT3G01470	K09338	homeobox-leucine zipper protein	0.00025258	0.00123325	2.48382
	Oeu017066.1	ath:AT4G17710	K09338	homeobox-leucine zipper protein	5.46816e-13	1.83477e-11	2.46296
	Oeu046899.1	ppp:PHYPADRAFT_209690	K09265	MADS-box transcription factor, other eukaryote	0.715975		2.46277
	Oeu049759.1	ppp:PHYPADRAFT_209690	K09265	MADS-box transcription factor, other eukaryote	0.755365		2.46275
	Oeu042086.1	pop:POPTR_592711	K14490	histidine-containing phosphotransfer peotein	0.795202		2.46271
	Oeu017584.1	zma:100037764	K09264	MADS-box transcription factor, plant	0.821627		2.46268
	Oeu039844.1	ath:AT2G36610	K09338	homeobox-leucine zipper protein	0.117199	0.219106	2.3815
	Oeu056505.2	vvi:100232967	K09833	homogenitisate phytyltransferase	0.00205931	0.00754872	2.36873
	Oeu023403.1	kla:KLLA0E24025g	K09265	MADS-box transcription factor, other eukaryote	0.00503205	0.0162187	2.33059
	Oeu028656.1	--	--	--	0.000320722	0.00152331	2.3087
	Oeu058478.1	osa:4333544	K09338	homeobox-leucine zipper protein	7.90077e-06	5.84789e-05	2.25002
	Oeu028865.1	ath:AT4G04890	K09338	homeobox-leucine zipper protein	0.000332944	0.00157339	2.23607
	Oeu025889.1	pop:POPTR_797614	K00844	hexokinase	7.69725e-32	3.45659e-29	2.11721
	Oeu042401.1	vvi:100244955	K09264	MADS-box transcription factor, plant	8.36581e-06	6.14906e-05	1.93666
	Oeu042737.3	osa:4333544	K09338	homeobox-leucine zipper protein	1.26086e-12	3.96674e-11	1.83635
	Oeu014313.1	ath:AT4G37790	K09338	homeobox-leucine zipper protein	2.15417e-08	2.93508e-07	1.79715
	Oeu057214.1	vvi:100232952	K09264	MADS-box transcription factor, plant	0.00776137	0.0234005	1.68364
	Oeu049758.1	vvi:100244955	K09264	MADS-box transcription factor, plant	0.0952654	0.185297	1.66723
	Oeu012603.1	ath:AT4G37790	K09338	homeobox-leucine zipper protein	3.81188e-05	0.00023436	1.57385
	Oeu038316.1	pop:POPTR_661810	K09264	MADS-box transcription factor, plant	0.0578879	0.123579	1.56567
	Oeu001884.1	osa:4333544	K09338	homeobox-leucine zipper protein	0.538946		1.50102
	Oeu002311.1	ath:AT3G58780	K09264	MADS-box transcription factor, plant	0.890709		1.50094
	Oeu012691.1	ath:AT4G04890	K09338	homeobox-leucine zipper protein	3.33967e-06	2.72612e-05	1.48563
	Oeu009953.1	ath:AT1G09530	K12126	phytochrome-interacting factor 3	0.2876		1.46848
	Oeu061767.1	vvi:100261787	K09264	MADS-box transcription factor, plant	0.218043	0.354557	1.45509
	Oeu020103.1	vvi:100232978	K09264	MADS-box transcription factor, plant	0.388822	0.550029	1.44216
	Oeu028296.1	ath:AT1G69780	K09338	homeobox-leucine zipper protein	1.25782e-05	8.77688e-05	1.43973
	Oeu002971.1	--	--	--	0.26032	0.406623	1.43178
	Oeu051190.1	ath:AT3G61150	K09338	homeobox-leucine zipper protein	5.55038e-07	5.4772e-06	1.42035
	Oeu012464.1	pop:POPTR_804358	K09264	MADS-box transcription factor, plant	0.00315769	0.0109078	1.34965
	Oeu024184.1	ath:AT3G60390	K09338	homeobox-leucine zipper protein	0.0044286	0.0145193	1.34942
	Oeu031881.1	ath:AT4G04890	K09338	homeobox-leucine zipper protein	1.68331e-05	0.000113497	1.30475
	Oeu063870.1	ath:AT5G06710	K09338	homeobox-leucine zipper protein	0.0730753	0.149281	1.30296
	Oeu044867.2	aml:100466225	K00884	N-acetylglucosamine kinase	0.000364699	0.00170089	1.23443
	Oeu053597.1	osa:4329771	K09264	MADS-box transcription factor, plant	0.0558642	0.11997	1.22988
	Oeu024186.1	ath:AT3G60390	K09338	homeobox-leucine zipper protein	0.287999	0.438329	1.20683
	Oeu028309.1	ath:AT4G16780	K09338	homeobox-leucine zipper protein	0.000217843	0.00108251	1.1939
	Oeu020067.1	vvi:100232864	K09264	MADS-box transcription factor, plant	0.471906	0.633991	1.17852
	Oeu061838.1	ppp:PHYPADRAFT_209690	K09265	MADS-box transcription factor, other eukaryote	5.34014e-09	8.26146e-08	1.1707
	Oeu006602.1	vvi:100261787	K09264	MADS-box transcription factor, plant	0.18955	0.317721	1.16834
	Oeu020326.1	--	--	--	0.214258	0.349658	1.15237
	Oeu024185.1	ath:AT3G60390	K09338	homeobox-leucine zipper protein	0.0650632	0.135871	1.13123
	Oeu012690.1	ath:AT4G04890	K09338	homeobox-leucine zipper protein	0.000223314	0.00110651	1.11576
	Oeu024644.1	rcu:RCOM_1612950	K09264	MADS-box transcription factor, plant	0.0139778	0.0382329	1.04101
	Oeu034892.1	ath:AT5G06710	K09338	homeobox-leucine zipper protein	0.131505	0.240408	1.02895
	Oeu041553.1	ath:AT3G58780	K09264	MADS-box transcription factor, plant	0.660922	0.808025	1.0032
	Oeu057265.1	ath:AT1G09530	K12126	phytochrome-interacting factor 3	0.0257857	0.063816	0.972508
	Oeu014651.1	--	--	--	0.35246	0.511367	0.930968
	Oeu027984.2	vvi:100242641	K05928	tocopherol O-methyltransferase	6.24976e-05	0.000362683	0.888947
	Oeu018792.1	pop:POPTR_808845	K00818	acetylornithine aminotransferase	0.000125525	0.000670947	0.887165
	Oeu034960.1	--	--	--	0.0513457	0.11208	0.882631
	Oeu051389.1	rcu:RCOM_1192240	K00457	4-hydroxyphenylpyruvate dioxygenase	7.52294e-08	9.04685e-07	0.878955
	Oeu053236.1	afm:AFUA_1G14180	K00599	--	5.11198e-07	5.10607e-06	0.811745
	Oeu002548.1	vvi:100232967	K09833	homogenitisate phytyltransferase	0.0118251	0.033269	0.788308
	Oeu062405.1	pop:POPTR_825877	K00844	hexokinase	0.00284665	0.00997742	0.782713
	Oeu040085.1	osa:4333544	K09338	homeobox-leucine zipper protein	0.0139651	0.0382044	0.733898
	Oeu030627.1	nvi:100117163	K09349	homeobox protein Nkx-5	8.03226e-06	5.93583e-05	0.70846
	Oeu061529.1	ath:AT4G37790	K09338	homeobox-leucine zipper protein	0.0172222	0.0455195	0.691521
	Oeu023236.1	ath:AT3G61890	K09338	homeobox-leucine zipper protein	0.0711665	0.14608	0.680452
	Oeu014193.3	ppp:PHYPADRAFT_235327	K09264	MADS-box transcription factor, plant	0.128462	0.23586	0.649744
	Oeu061788.1	vvi:100242097	K14490	histidine-containing phosphotransfer peotein	0.162108	0.282473	0.638657
	Oeu062125.1	ath:AT3G01220	K09338	homeobox-leucine zipper protein	0.647688	0.796403	0.638016
	Oeu040891.2	ppp:PHYPADRAFT_209690	K09265	MADS-box transcription factor, other eukaryote	0.0110881	0.0315364	0.590449
	Oeu013042.2	--	--	--	5.59749e-06	4.31453e-05	0.564133
	Oeu056822.1	pop:POPTR_226095	K09264	MADS-box transcription factor, plant	0.749014	0.881057	0.53923
	Oeu002550.1	ath:AT4G37790	K09338	homeobox-leucine zipper protein	0.75523	0.885119	0.53923
	Oeu014923.1	ath:AT4G36740	K09338	homeobox-leucine zipper protein	0.758174	0.886551	0.53923
	Oeu055854.1	--	--	--	0.76408	0.889365	0.53923
	Oeu051778.1	vvi:100232867	K09264	MADS-box transcription factor, plant	0.782378	0.899579	0.539229
	Oeu064823.1	ath:AT1G09530	K12126	phytochrome-interacting factor 3	0.906061		0.539225
	Oeu009310.1	--	--	--	0.930246	0.99759	0.53922
	Oeu064601.1	ppp:PHYPADRAFT_235327	K09264	MADS-box transcription factor, plant	0.936216		0.539218
	Oeu014922.1	ath:AT4G36740	K09338	homeobox-leucine zipper protein	0.96063		0.539198
	Oeu059557.1	ath:AT1G73360	K09338	homeobox-leucine zipper protein	0.96063		0.539198
	Oeu016647.1	ppp:PHYPADRAFT_209690	K09265	MADS-box transcription factor, other eukaryote	0.96063		0.539198
	Oeu024986.1	osa:4329771	K09264	MADS-box transcription factor, plant	0.96063		0.539198
	Oeu010457.1	vvi:100232978	K09264	MADS-box transcription factor, plant	0.96063		0.539198
	Oeu043281.1	nvi:100117163	K09349	homeobox protein Nkx-5	0.00475117	0.0154455	0.536952
	Oeu002089.1	ppp:PHYPADRAFT_209690	K09265	MADS-box transcription factor, other eukaryote	0.138173	0.249632	0.528816
	Oeu030732.1	vvi:100250669	K04040	chlorophyll synthase	0.343058	0.501232	0.501845
	Oeu037771.1	pop:POPTR_758707	K09264	MADS-box transcription factor, plant	0.733439	0.868	0.466319
	Oeu042999.1	osa:4329771	K09264	MADS-box transcription factor, plant	0.201228	0.332459	0.454934
	Oeu049760.1	vvi:100244955	K09264	MADS-box transcription factor, plant	0.434004	0.596116	0.440623
	Oeu025061.2	ath:AT3G61150	K09338	homeobox-leucine zipper protein	0.117579	0.219687	0.440343
	Oeu046268.1	rcu:RCOM_1597800	K00844	hexokinase	0.169537	0.29188	0.425902
	Oeu030210.2	pop:POPTR_651468	K09264	MADS-box transcription factor, plant	0.7141	0.853307	0.416826
	Oeu024864.1	ath:AT3G01470	K09338	homeobox-leucine zipper protein	0.0348991	0.0817714	0.416677
	Oeu036363.2	vvi:100268095	K09834	tocopherol cyclase	0.00597741	0.0187711	0.412661
	Oeu015772.1	vvi:100242358	K00844	hexokinase	0.298565	0.45099	0.388162
	Oeu018576.1	vvi:100242358	K00844	hexokinase	0.0542192	0.117112	0.313336
	Oeu052268.2	sbi:SORBI_10g029810	K09264	MADS-box transcription factor, plant	0.421957	0.584419	0.29889
	Oeu016160.3	vvi:100259260	K09313	homeobox protein cut-like	0.135045	0.245429	0.297521
	Oeu015783.1	vvi:100242358	K00844	hexokinase	0.408015	0.570044	0.267275
	Oeu046544.1	rcu:RCOM_0818130	K09264	MADS-box transcription factor, plant	0.251849	0.396643	0.266575
	Oeu037890.1	--	--	--	0.78083	0.898441	0.256245
	Oeu038578.1	vvi:100261787	K09264	MADS-box transcription factor, plant	0.366536	0.526731	0.215885
	Oeu040877.1	vvi:100244955	K09264	MADS-box transcription factor, plant	0.871233	0.955178	0.213505
	Oeu033508.1	ath:AT1G79840	K09338	homeobox-leucine zipper protein	0.69596	0.838201	0.199243
	Oeu043065.1	ath:AT3G01470	K09338	homeobox-leucine zipper protein	0.605111	0.758256	0.189914
	Oeu024901.3	pop:POPTR_1106960	K06916	--	0.357842	0.51739	0.166652
	Oeu040698.1	ath:AT4G16780	K09338	homeobox-leucine zipper protein	0.779737	0.89787	0.0951915
	Oeu033284.1	--	--	--	0.94578	1	0.0885564
	Oeu056311.2	ath:AT5G60690	K09338	homeobox-leucine zipper protein	0.757725	0.886248	0.0772159
	Oeu016006.1	dsi:Dsim_GD23020	K09452	homeobox protein aristaless-related	0.91315	0.985186	0.0382844
	Oeu033311.1	ath:AT3G01470	K09338	homeobox-leucine zipper protein	0.947439	1	0.0224636
	Oeu003244.1	--	--	--	1	1	0
	Oeu036210.1	--	--	--	1	1	0
	Oeu002235.1	--	--	--	1	1	0
	Oeu017007.1	ath:AT2G36610	K09338	homeobox-leucine zipper protein	1	1	0
	Oeu017713.1	--	--	--	1	1	0
	Oeu020076.1	--	--	--	1	1	0
	Oeu020126.1	ath:AT4G04890	K09338	homeobox-leucine zipper protein	1	1	0
	Oeu028403.1	ppp:PHYPADRAFT_209690	K09265	MADS-box transcription factor, other eukaryote	1	1	0
	Oeu040928.1	--	--	--	1	1	0
	Oeu055897.1	--	--	--	1	1	0
	Oeu056501.1	ath:AT5G06710	K09338	homeobox-leucine zipper protein	1	1	0
	Oeu059810.1	vvi:100262786	K00844	hexokinase	1	1	0
	Oeu000452.1	--	--	--	1		0
	Oeu002551.1	ath:AT5G06710	K09338	homeobox-leucine zipper protein	1	1	0
	Oeu004528.1	--	--	--	1		0
	Oeu009929.1	ppp:PHYPADRAFT_209690	K09265	MADS-box transcription factor, other eukaryote	1		0
	Oeu009933.1	olu:OSTLU_29140	K09260	MADS-box transcription enhancer factor 2A	1		0
	Oeu010545.1	ppp:PHYPADRAFT_235327	K09264	MADS-box transcription factor, plant	1		0
	Oeu011266.1	--	--	--	1		0
	Oeu014260.1	vvi:100232864	K09264	MADS-box transcription factor, plant	1		0
	Oeu014602.1	vvi:100253115	K10960	geranylgeranyl reductase	1		0
	Oeu017585.1	zma:100037764	K09264	MADS-box transcription factor, plant	1		0
	Oeu017586.1	zma:100037764	K09264	MADS-box transcription factor, plant	1		0
	Oeu017587.1	zma:100037764	K09264	MADS-box transcription factor, plant	1		0
	Oeu020889.1	ppp:PHYPADRAFT_209690	K09265	MADS-box transcription factor, other eukaryote	1		0
	Oeu023015.1	ath:AT1G73360	K09338	homeobox-leucine zipper protein	1		0
	Oeu024642.1	pop:POPTR_896788	K09264	MADS-box transcription factor, plant	1		0
	Oeu026782.1	rcu:RCOM_1489450	K14490	histidine-containing phosphotransfer peotein	1		0
	Oeu026783.1	rcu:RCOM_1489450	K14490	histidine-containing phosphotransfer peotein	1		0
	Oeu026784.1	rcu:RCOM_1489450	K14490	histidine-containing phosphotransfer peotein	1		0
	Oeu028405.1	ppp:PHYPADRAFT_209690	K09265	MADS-box transcription factor, other eukaryote	1		0
	Oeu031968.1	--	--	--	1		0
	Oeu036191.1	--	--	--	1		0
	Oeu041404.1	olu:OSTLU_29140	K09260	MADS-box transcription enhancer factor 2A	1		0
	Oeu041903.1	ath:AT1G73360	K09338	homeobox-leucine zipper protein	1		0
	Oeu051193.1	ath:AT2G45650	K09264	MADS-box transcription factor, plant	1		0
	Oeu052267.1	pop:POPTR_804358	K09264	MADS-box transcription factor, plant	1	1	0
	Oeu053261.1	vvi:100244955	K09264	MADS-box transcription factor, plant	1		0
	Oeu055567.1	ppp:PHYPADRAFT_235327	K09264	MADS-box transcription factor, plant	1		0
	Oeu059535.1	ath:AT3G03260	K09338	homeobox-leucine zipper protein	1		0
	Oeu001621.3	vvi:100243947	K12592	exosome complex protein LRP1	0.978273	1	-0.00559571
	Oeu013461.1	ath:AT5G60690	K09338	homeobox-leucine zipper protein	0.974468	1	-0.00902869
	Oeu062175.1	vvi:100232867	K09264	MADS-box transcription factor, plant	0.981122	1	-0.0192521
	Oeu049406.1	pop:POPTR_798161	K03500	ribosomal RNA small subunit methyltransferase B	0.863885	0.949842	-0.0310964
	Oeu025900.1	bfo:BRAFLDRAFT_129968	K09304	homeobox protein HoxA/B/C/D4	0.591819	0.746047	-0.0913058
	Oeu035786.1	pop:POPTR_826373	K14066	geranyl diphosphate synthase	0.796238	0.908727	-0.0977578
	Oeu011699.2	ath:AT3G01470	K09338	homeobox-leucine zipper protein	0.553693	0.712453	-0.130507
	Oeu015811.1	pop:POPTR_825877	K00844	hexokinase	0.629732	0.781018	-0.137626
	Oeu001883.1	osa:4333544	K09338	homeobox-leucine zipper protein	0.618109	0.770236	-0.150707
	Oeu050604.1	ath:AT1G52150	K09338	homeobox-leucine zipper protein	0.41974	0.581888	-0.19159
	Oeu001885.1	ath:AT1G52150	K09338	homeobox-leucine zipper protein	0.415221	0.577039	-0.232166
	Oeu030190.1	ath:AT5G60690	K09338	homeobox-leucine zipper protein	0.289055	0.439591	-0.244726
	Oeu018117.1	vvi:100233029	K09264	MADS-box transcription factor, plant	0.726497	0.862418	-0.275584
	Oeu061299.2	pop:POPTR_797614	K00844	hexokinase	0.316022	0.471095	-0.290688
	Oeu036749.1	ath:AT4G04890	K09338	homeobox-leucine zipper protein	0.978058		-0.300042
	Oeu004265.3	vvi:100261787	K09264	MADS-box transcription factor, plant	0.714933	0.853985	-0.302173
	Oeu038754.1	vvi:100250669	K04040	chlorophyll synthase	0.056033	0.12023	-0.342104
	Oeu051090.1	ath:AT2G18550	K09338	homeobox-leucine zipper protein	0.831852	0.930455	-0.347941
	Oeu047009.1	rcu:RCOM_1471870	K10960	geranylgeranyl reductase	0.124521	0.229936	-0.38003
	Oeu029679.2	ppp:PHYPADRAFT_235327	K09264	MADS-box transcription factor, plant	0.788751	0.903907	-0.38448
	Oeu039418.1	rcu:RCOM_0522470	K03500	ribosomal RNA small subunit methyltransferase B	0.0828123	0.165091	-0.395338
	Oeu030264.1	ath:AT2G45650	K09264	MADS-box transcription factor, plant	0.826771	0.928542	-0.398504
	Oeu059218.1	vvi:100232868	K09264	MADS-box transcription factor, plant	0.670785	0.816579	-0.407072
	Oeu032719.1	rcu:RCOM_0747390	K14066	geranyl diphosphate synthase	0.042722	0.0965405	-0.415835
	Oeu019130.1	ppp:PHYPADRAFT_209690	K09265	MADS-box transcription factor, other eukaryote	0.934475	1	-0.426733
	Oeu043888.1	ath:AT4G32880	K09338	homeobox-leucine zipper protein	0.315104	0.470067	-0.441164
	Oeu049377.1	vvi:100253242	K03500	ribosomal RNA small subunit methyltransferase B	0.54342	0.703237	-0.443196
	Oeu011489.1	rcu:RCOM_1488780	K00844	hexokinase	0.075312	0.152891	-0.485548
	Oeu054505.1	ath:AT1G52150	K09338	homeobox-leucine zipper protein	0.275719	0.424568	-0.498479
	Oeu029978.1	vvi:100253242	K03500	ribosomal RNA small subunit methyltransferase B	0.0349574	0.0818963	-0.500228
	Oeu005478.2	rcu:RCOM_0522470	K03500	ribosomal RNA small subunit methyltransferase B	0.000145196	0.000760596	-0.524469
	Oeu007865.1	ath:AT3G61890	K09338	homeobox-leucine zipper protein	0.0583419	0.124386	-0.558067
	Oeu045108.2	pop:POPTR_1106960	K06916	--	0.0070114	0.0215193	-0.579392
	Oeu048734.2	ath:AT3G01470	K09338	homeobox-leucine zipper protein	0.00226834	0.0082076	-0.590638
	Oeu041062.1	ath:AT1G09530	K12126	phytochrome-interacting factor 3	0.332611	0.489678	-0.653881
	Oeu005327.1	ath:AT2G01430	K09338	homeobox-leucine zipper protein	0.548926	0.707681	-0.714004
	Oeu019112.1	ath:AT5G06710	K09338	homeobox-leucine zipper protein	0.00109424	0.00438524	-0.737344
	Oeu044805.1	vvi:100251055	K14490	histidine-containing phosphotransfer peotein	0.0336783	0.0794847	-0.760197
	Oeu000926.1	vvi:100232867	K09264	MADS-box transcription factor, plant			-0.772713
	Oeu017800.1	vvi:100250669	K04040	chlorophyll synthase	0.0263642	0.0649633	-0.818571
	Oeu024086.1	rcu:RCOM_1488780	K00844	hexokinase	0.000575762	0.00251617	-0.818669
	Oeu034986.1	--	--	--	0.00871953	0.0257912	-0.891331
	Oeu027079.1	ath:AT1G09530	K12126	phytochrome-interacting factor 3	0.521097	0.682322	-0.904845
	Oeu014692.1	ath:AT3G61150	K09338	homeobox-leucine zipper protein	0.0328262	0.0778096	-0.914032
	Oeu032369.1	ath:AT2G22430	K09338	homeobox-leucine zipper protein	9.15608e-06	6.63618e-05	-0.936563
	Oeu038882.1	ath:AT2G36610	K09338	homeobox-leucine zipper protein	0.558244	0.716453	-0.937669
	Oeu057994.1	--	--	--	0.527331	0.688316	-0.946858
	Oeu056635.1	olu:OSTLU_27152	K00599	--	1.82496e-11	4.65571e-10	-0.955436
	Oeu018033.1	afm:AFUA_1G17090	K00599	--	3.71564e-07	3.82798e-06	-0.955873
	Oeu063937.1	ath:AT1G52150	K09338	homeobox-leucine zipper protein	0.000254785	0.0012431	-1.00805
	Oeu021545.4	pop:POPTR_758707	K09264	MADS-box transcription factor, plant	0.234811	0.37574	-1.03257
	Oeu013585.1	ath:AT5G06710	K09338	homeobox-leucine zipper protein	0.00833007	0.0248247	-1.03698
	Oeu058915.1	vvi:100232867	K09264	MADS-box transcription factor, plant	0.181011	0.306661	-1.05241
	Oeu000620.1	ath:AT1G69780	K09338	homeobox-leucine zipper protein	0.0512824	0.111964	-1.07591
	Oeu006515.1	vvi:100232867	K09264	MADS-box transcription factor, plant	0.0889145	0.174987	-1.22385
	Oeu000886.1	ath:AT4G40060	K09338	homeobox-leucine zipper protein	0.000419007	0.00191735	-1.30556
	Oeu013358.1	ath:AT4G37790	K09338	homeobox-leucine zipper protein	0.00436941	0.0143583	-1.31383
	Oeu043001.1	ppp:PHYPADRAFT_235332	K09264	MADS-box transcription factor, plant	0.072689	0.148633	-1.31615
	Oeu029488.1	ppp:PHYPADRAFT_235327	K09264	MADS-box transcription factor, plant	0.810447		-1.33942
	Oeu028704.1	vvi:100232867	K09264	MADS-box transcription factor, plant	0.109569	0.207655	-1.34117
	Oeu061769.1	vvi:100261787	K09264	MADS-box transcription factor, plant	0.901636		-1.34518
	Oeu053598.1	ppp:PHYPADRAFT_235327	K09264	MADS-box transcription factor, plant	0.395541	0.556985	-1.37014
	Oeu060675.1	ppp:PHYPADRAFT_209690	K09265	MADS-box transcription factor, other eukaryote	0.441014		-1.38045
	Oeu033016.1	ppp:PHYPADRAFT_235327	K09264	MADS-box transcription factor, plant	0.894841	0.971637	-1.40148
	Oeu037035.2	ath:AT3G61890	K09338	homeobox-leucine zipper protein	0.00298939	0.0104187	-1.44384
	Oeu001351.2	vvi:100242641	K05928	tocopherol O-methyltransferase	0.000369508	0.00172014	-1.56076
	Oeu036692.1	ath:AT2G18550	K09338	homeobox-leucine zipper protein	0.00757945	0.0229597	-1.68682
	Oeu013380.1	ath:AT3G61890	K09338	homeobox-leucine zipper protein	0.235835	0.376982	-1.68739
	Oeu012394.1	ath:AT2G22430	K09338	homeobox-leucine zipper protein	5.55998e-20	5.64295e-18	-1.70118
	Oeu035069.1	vvi:100244955	K09264	MADS-box transcription factor, plant	0.475337	0.637459	-1.90656
	Oeu006607.1	ppp:PHYPADRAFT_235327	K09264	MADS-box transcription factor, plant	0.0061985	0.0193523	-2.08544
	Oeu062913.1	ath:AT3G01470	K09338	homeobox-leucine zipper protein	2.86932e-07	3.03132e-06	-2.14861
	Oeu042429.1	--	--	--	0.00702107	0.0215389	-2.17846
	Oeu062176.1	vvi:100232952	K09264	MADS-box transcription factor, plant	0.00340877	0.0116281	-2.21271
	Oeu001594.1	ath:AT3G01470	K09338	homeobox-leucine zipper protein	2.82651e-07	2.99673e-06	-2.22244
	Oeu047960.3	osa:4338067	K09264	MADS-box transcription factor, plant	0.0757394	0.153635	-2.30202
	Oeu018997.1	vvi:100232867	K09264	MADS-box transcription factor, plant	0.000880462	0.00363289	-2.3363
	Oeu055077.1	vvi:100232952	K09264	MADS-box transcription factor, plant	0.0318076	0.0758339	-2.34393
	Oeu061813.1	ath:AT4G37790	K09338	homeobox-leucine zipper protein	1.59079e-09	2.73033e-08	-2.38352
	Oeu018600.1	pop:POPTR_661810	K09264	MADS-box transcription factor, plant	0.00148807	0.00569948	-2.58875
	Oeu022830.1	ath:AT2G01430	K09338	homeobox-leucine zipper protein	2.98155e-05	0.000189018	-2.66557
	Oeu021608.1	ath:AT3G60390	K09338	homeobox-leucine zipper protein	0.0434042	0.0978057	-2.66889
	Oeu064871.1	--	--	--	4.77557e-15	2.22061e-13	-2.78218
	Oeu054678.1	ath:AT3G01470	K09338	homeobox-leucine zipper protein	9.76708e-08	1.14229e-06	-2.85657
	Oeu036693.1	ath:AT2G18550	K09338	homeobox-leucine zipper protein	0.0376723	0.0872134	-3.01797
	Oeu020357.1	vvi:100232952	K09264	MADS-box transcription factor, plant	0.00168181	0.00634591	-3.0693
	Oeu045414.1	ath:AT1G69780	K09338	homeobox-leucine zipper protein	3.98384e-08	5.0856e-07	-3.07372
	Oeu023603.1	pop:POPTR_751856	K14490	histidine-containing phosphotransfer peotein	0.0452987	0.10135	-3.17886
	Oeu020359.1	vvi:100232952	K09264	MADS-box transcription factor, plant	7.80474e-05	0.000441662	-3.18037
	Oeu042954.1	ath:AT3G61890	K09338	homeobox-leucine zipper protein	1.51766e-05	0.000103585	-3.62505
	Oeu002302.1	vvi:100232952	K09264	MADS-box transcription factor, plant	8.35043e-07	7.83244e-06	-3.63989
	Oeu039510.1	rcu:RCOM_0818130	K09264	MADS-box transcription factor, plant	0.000931269	0.00382136	-4.23878
	Oeu018998.1	vvi:100232867	K09264	MADS-box transcription factor, plant	0.00013718	0.000723461	-4.26454
	Oeu046900.1	vvi:100232864	K09264	MADS-box transcription factor, plant	0.00146086	0.00561429	-4.33235
	Oeu008304.1	pop:POPTR_751856	K14490	histidine-containing phosphotransfer peotein	0.00238204	0.00855291	-4.42479
	Oeu014569.1	ath:AT5G06710	K09338	homeobox-leucine zipper protein	0.000358888	0.00167881	-4.50328
	Oeu019561.1	ath:AT1G17920	K09338	homeobox-leucine zipper protein	0.0109035	0.031087	-4.62926
	Oeu050737.1	ath:AT1G73360	K09338	homeobox-leucine zipper protein	0.00847189	0.0251677	-4.70748
	Oeu039052.1	ath:AT2G18550	K09338	homeobox-leucine zipper protein	8.33867e-05	0.000468802	-5.14705
	Oeu024216.1	ath:AT4G36740	K09338	homeobox-leucine zipper protein	2.89772e-05	0.000184238	-6.02193
	Oeu061017.1	ath:AT3G61890	K09338	homeobox-leucine zipper protein	2.65504e-08	3.52664e-07	-6.80617

## Sheet: CHOvsKO_degs_stage 3 endocarp_q
Supplementary Data S10E. Fruit quality genes in the Chondrolia Chalkidikis (CHO) vs Koroneiki (KO) stage 3 endocarp DEGs dataset.
	Genes	Gene_id_from.others.genes	Kegg_Number	Blast_Description	CHO.KO.stage3Endocarpio.pvalue	CHO.KO.stage3Endocarpio.padj	CHO.KO.stage3Endocarpio.log2FoldChange
	Oeu051415.1	ppp:PHYPADRAFT_235327	K09264	MADS-box transcription factor, plant	0.305386	0.610772	6.03028
	Oeu020103.1	vvi:100232978	K09264	MADS-box transcription factor, plant	4.33626e-05	0.000334658	5.46727
	Oeu030210.2	pop:POPTR_651468	K09264	MADS-box transcription factor, plant	3.52748e-07	4.52255e-06	5.03864
	Oeu012161.1	ath:AT3G01470	K09338	homeobox-leucine zipper protein	5.50833e-25	1.52622e-22	4.85718
	Oeu051414.2	ath:AT2G45650	K09264	MADS-box transcription factor, plant	0.000313627	0.00190921	4.32759
	Oeu028656.1	--	--	--	0.000503812	0.00290148	3.55414
	Oeu038316.1	pop:POPTR_661810	K09264	MADS-box transcription factor, plant	0.000995243	0.00523649	2.77828
	Oeu063567.1	ath:AT5G06710	K09338	homeobox-leucine zipper protein	0.0977949	0.251123	2.70087
	Oeu061769.1	vvi:100261787	K09264	MADS-box transcription factor, plant	0.806506	1	2.66789
	Oeu049758.1	vvi:100244955	K09264	MADS-box transcription factor, plant	0.00159321	0.0078985	2.64875
	Oeu008953.1	osa:4333544	K09338	homeobox-leucine zipper protein	0.00181099	0.0088041	2.38008
	Oeu023403.1	kla:KLLA0E24025g	K09265	MADS-box transcription factor, other eukaryote	0.00784781	0.0307917	2.32808
	Oeu044867.2	aml:100466225	K00884	N-acetylglucosamine kinase	8.99534e-11	2.43525e-09	2.31437
	Oeu002971.1	--	--	--	0.0792028	0.2116	2.2204
	Oeu018792.1	pop:POPTR_808845	K00818	acetylornithine aminotransferase	3.56319e-25	1.01871e-22	2.21523
	Oeu012603.1	ath:AT4G37790	K09338	homeobox-leucine zipper protein	1.06007e-07	1.53342e-06	2.18922
	Oeu011266.1	--	--	--	0.729156	1	2.18239
	Oeu002311.1	ath:AT3G58780	K09264	MADS-box transcription factor, plant	0.841649	1	2.1823
	Oeu064823.1	ath:AT1G09530	K12126	phytochrome-interacting factor 3	0.642948	1	2.1012
	Oeu042401.1	vvi:100244955	K09264	MADS-box transcription factor, plant	2.31894e-06	2.46972e-05	2.02952
	Oeu009953.1	ath:AT1G09530	K12126	phytochrome-interacting factor 3	0.0804445	0.214255	1.89844
	Oeu004265.3	vvi:100261787	K09264	MADS-box transcription factor, plant	0.0291998	0.0930964	1.80302
	Oeu023236.1	ath:AT3G61890	K09338	homeobox-leucine zipper protein	3.95068e-06	3.97424e-05	1.71756
	Oeu010620.1	ath:AT3G03260	K09338	homeobox-leucine zipper protein	0.101054	0.257958	1.70118
	Oeu046268.1	rcu:RCOM_1597800	K00844	hexokinase	1.73605e-07	2.39105e-06	1.61738
	Oeu027079.1	ath:AT1G09530	K12126	phytochrome-interacting factor 3	0.260676	0.540398	1.43597
	Oeu051389.1	rcu:RCOM_1192240	K00457	4-hydroxyphenylpyruvate dioxygenase	6.29938e-18	6.66376e-16	1.4206
	Oeu024185.1	ath:AT3G60390	K09338	homeobox-leucine zipper protein	0.0236164	0.0781398	1.41144
	Oeu025889.1	pop:POPTR_797614	K00844	hexokinase	3.30247e-11	9.77801e-10	1.3437
	Oeu062942.1	rcu:RCOM_0818130	K09264	MADS-box transcription factor, plant	0.209924	0.459037	1.32662
	Oeu006602.1	vvi:100261787	K09264	MADS-box transcription factor, plant	0.16095	0.373351	1.25026
	Oeu030627.1	nvi:100117163	K09349	homeobox protein Nkx-5	5.80534e-16	4.23893e-14	1.24836
	Oeu016906.1	vvi:100257072	K09264	MADS-box transcription factor, plant	0.438459	0.800223	1.23998
	Oeu047615.1	ppp:PHYPADRAFT_235327	K09264	MADS-box transcription factor, plant	0.127818	0.311148	1.2284
	Oeu059535.1	ath:AT3G03260	K09338	homeobox-leucine zipper protein	0.91103	1	1.22057
	Oeu037771.1	pop:POPTR_758707	K09264	MADS-box transcription factor, plant	0.216508	0.469681	1.22013
	Oeu027984.2	vvi:100242641	K05928	tocopherol O-methyltransferase	1.22445e-07	1.75145e-06	1.2133
	Oeu061529.1	ath:AT4G37790	K09338	homeobox-leucine zipper protein	1.28109e-05	0.000113687	1.204
	Oeu047009.1	rcu:RCOM_1471870	K10960	geranylgeranyl reductase	3.69959e-06	3.75191e-05	1.13973
	Oeu041062.1	ath:AT1G09530	K12126	phytochrome-interacting factor 3	0.0947584	0.244767	1.02145
	Oeu024186.1	ath:AT3G60390	K09338	homeobox-leucine zipper protein	0.403939	0.754492	0.99497
	Oeu014651.1	--	--	--	0.316269	0.626895	0.981009
	Oeu012691.1	ath:AT4G04890	K09338	homeobox-leucine zipper protein	0.0025059	0.0116354	0.979683
	Oeu013042.2	--	--	--	3.11589e-14	1.68698e-12	0.937593
	Oeu061767.1	vvi:100261787	K09264	MADS-box transcription factor, plant	0.428656	0.786971	0.934137
	Oeu028865.1	ath:AT4G04890	K09338	homeobox-leucine zipper protein	0.196783	0.437304	0.850491
	Oeu015783.1	vvi:100242358	K00844	hexokinase	0.011577	0.0427061	0.788119
	Oeu032553.1	ath:AT3G60390	K09338	homeobox-leucine zipper protein	0.111083	0.278024	0.772637
	Oeu040891.2	ppp:PHYPADRAFT_209690	K09265	MADS-box transcription factor, other eukaryote	0.000985958	0.00519494	0.763009
	Oeu034892.1	ath:AT5G06710	K09338	homeobox-leucine zipper protein	0.231693	0.493769	0.716728
	Oeu012690.1	ath:AT4G04890	K09338	homeobox-leucine zipper protein	0.0312833	0.0984868	0.655011
	Oeu057214.1	vvi:100232952	K09264	MADS-box transcription factor, plant	0.405427	0.756643	0.649344
	Oeu060675.1	ppp:PHYPADRAFT_209690	K09265	MADS-box transcription factor, other eukaryote	0.710318	1	0.647041
	Oeu058243.1	--	--	--	0.673879	1	0.632304
	Oeu034960.1	--	--	--	0.243525	0.512873	0.549673
	Oeu061838.1	ppp:PHYPADRAFT_209690	K09265	MADS-box transcription factor, other eukaryote	0.00623696	0.025289	0.541852
	Oeu049377.1	vvi:100253242	K03500	ribosomal RNA small subunit methyltransferase B	0.356768	0.686085	0.527352
	Oeu061788.1	vvi:100242097	K14490	histidine-containing phosphotransfer peotein	0.345856	0.67024	0.409265
	Oeu043454.1	vvi:100257072	K09264	MADS-box transcription factor, plant	0.966358	1	0.343205
	Oeu014313.1	ath:AT4G37790	K09338	homeobox-leucine zipper protein	0.335879	0.655975	0.311349
	Oeu061299.2	pop:POPTR_797614	K00844	hexokinase	0.273384	0.560836	0.309973
	Oeu046544.1	rcu:RCOM_0818130	K09264	MADS-box transcription factor, plant	0.21004	0.459202	0.287345
	Oeu024864.1	ath:AT3G01470	K09338	homeobox-leucine zipper protein	0.168886	0.387682	0.270604
	Oeu056822.1	pop:POPTR_226095	K09264	MADS-box transcription factor, plant	0.877943	1	0.258841
	Oeu002550.1	ath:AT4G37790	K09338	homeobox-leucine zipper protein	0.881043	1	0.258841
	Oeu036210.1	--	--	--	0.881256	1	0.258841
	Oeu003244.1	--	--	--	0.885553	1	0.258841
	Oeu030264.1	ath:AT2G45650	K09264	MADS-box transcription factor, plant	0.892861	1	0.258841
	Oeu029488.1	ppp:PHYPADRAFT_235327	K09264	MADS-box transcription factor, plant	0.96353	1	0.258837
	Oeu064601.1	ppp:PHYPADRAFT_235327	K09264	MADS-box transcription factor, plant	0.969357	1	0.258836
	Oeu052267.1	pop:POPTR_804358	K09264	MADS-box transcription factor, plant	0.971271	1	0.258835
	Oeu049759.1	ppp:PHYPADRAFT_209690	K09265	MADS-box transcription factor, other eukaryote	0.973877	1	0.258833
	Oeu033016.1	ppp:PHYPADRAFT_235327	K09264	MADS-box transcription factor, plant	0.980601	1	0.258827
	Oeu000452.1	--	--	--	0.981096	1	0.258826
	Oeu004528.1	--	--	--	0.981096	1	0.258826
	Oeu038754.1	vvi:100250669	K04040	chlorophyll synthase	0.143447	0.34057	0.241786
	Oeu033284.1	--	--	--	0.808321	1	0.232577
	Oeu024901.3	pop:POPTR_1106960	K06916	--	0.229471	0.490197	0.224141
	Oeu022534.1	zma:542709	K09264	MADS-box transcription factor, plant	0.780682	1	0.223647
	Oeu012464.1	pop:POPTR_804358	K09264	MADS-box transcription factor, plant	0.638375	1	0.199051
	Oeu002548.1	vvi:100232967	K09833	homogenitisate phytyltransferase	0.567207	0.959619	0.177804
	Oeu036363.2	vvi:100268095	K09834	tocopherol cyclase	0.252559	0.52737	0.170039
	Oeu018117.1	vvi:100233029	K09264	MADS-box transcription factor, plant	0.831243	1	0.167659
	Oeu007865.1	ath:AT3G61890	K09338	homeobox-leucine zipper protein	0.569112	0.961972	0.166064
	Oeu035786.1	pop:POPTR_826373	K14066	geranyl diphosphate synthase	0.73068	1	0.105551
	Oeu053236.1	afm:AFUA_1G14180	K00599	--	0.680692	1	0.0619091
	Oeu062175.1	vvi:100232867	K09264	MADS-box transcription factor, plant	0.947706	1	0.053339
	Oeu024184.1	ath:AT3G60390	K09338	homeobox-leucine zipper protein	0.925416	1	0.0458094
	Oeu001621.3	vvi:100243947	K12592	exosome complex protein LRP1	0.799317	1	0.0453815
	Oeu031881.1	ath:AT4G04890	K09338	homeobox-leucine zipper protein	0.882336	1	0.0451061
	Oeu015811.1	pop:POPTR_825877	K00844	hexokinase	0.984243	1	0.0054762
	Oeu009310.1	--	--	--	1	1	0
	Oeu017007.1	ath:AT2G36610	K09338	homeobox-leucine zipper protein	1	1	0
	Oeu020076.1	--	--	--	1	1	0
	Oeu020126.1	ath:AT4G04890	K09338	homeobox-leucine zipper protein	1	1	0
	Oeu038882.1	ath:AT2G36610	K09338	homeobox-leucine zipper protein	1	1	0
	Oeu055897.1	--	--	--	1	1	0
	Oeu056501.1	ath:AT5G06710	K09338	homeobox-leucine zipper protein	1	1	0
	Oeu059810.1	vvi:100262786	K00844	hexokinase	1	1	0
	Oeu002551.1	ath:AT5G06710	K09338	homeobox-leucine zipper protein	1	1	0
	Oeu009929.1	ppp:PHYPADRAFT_209690	K09265	MADS-box transcription factor, other eukaryote	1	1	0
	Oeu009933.1	olu:OSTLU_29140	K09260	MADS-box transcription enhancer factor 2A	1	1	0
	Oeu010545.1	ppp:PHYPADRAFT_235327	K09264	MADS-box transcription factor, plant	1	1	0
	Oeu014260.1	vvi:100232864	K09264	MADS-box transcription factor, plant	1	1	0
	Oeu014602.1	vvi:100253115	K10960	geranylgeranyl reductase	1	1	0
	Oeu014922.1	ath:AT4G36740	K09338	homeobox-leucine zipper protein	1	1	0
	Oeu016647.1	ppp:PHYPADRAFT_209690	K09265	MADS-box transcription factor, other eukaryote	1	1	0
	Oeu017584.1	zma:100037764	K09264	MADS-box transcription factor, plant	1	1	0
	Oeu017585.1	zma:100037764	K09264	MADS-box transcription factor, plant	1	1	0
	Oeu017586.1	zma:100037764	K09264	MADS-box transcription factor, plant	1	1	0
	Oeu017587.1	zma:100037764	K09264	MADS-box transcription factor, plant	1	1	0
	Oeu020889.1	ppp:PHYPADRAFT_209690	K09265	MADS-box transcription factor, other eukaryote	1	1	0
	Oeu023015.1	ath:AT1G73360	K09338	homeobox-leucine zipper protein	1	1	0
	Oeu024642.1	pop:POPTR_896788	K09264	MADS-box transcription factor, plant	1	1	0
	Oeu026782.1	rcu:RCOM_1489450	K14490	histidine-containing phosphotransfer peotein	1	1	0
	Oeu026783.1	rcu:RCOM_1489450	K14490	histidine-containing phosphotransfer peotein	1	1	0
	Oeu026784.1	rcu:RCOM_1489450	K14490	histidine-containing phosphotransfer peotein	1	1	0
	Oeu028405.1	ppp:PHYPADRAFT_209690	K09265	MADS-box transcription factor, other eukaryote	1	1	0
	Oeu031968.1	--	--	--	1	1	0
	Oeu036191.1	--	--	--	1	1	0
	Oeu036749.1	ath:AT4G04890	K09338	homeobox-leucine zipper protein	1	1	0
	Oeu041404.1	olu:OSTLU_29140	K09260	MADS-box transcription enhancer factor 2A	1	1	0
	Oeu041903.1	ath:AT1G73360	K09338	homeobox-leucine zipper protein	1	1	0
	Oeu051193.1	ath:AT2G45650	K09264	MADS-box transcription factor, plant	1	1	0
	Oeu053261.1	vvi:100244955	K09264	MADS-box transcription factor, plant	1	1	0
	Oeu055567.1	ppp:PHYPADRAFT_235327	K09264	MADS-box transcription factor, plant	1	1	0
	Oeu059557.1	ath:AT1G73360	K09338	homeobox-leucine zipper protein	1	1	0
	Oeu021545.4	pop:POPTR_758707	K09264	MADS-box transcription factor, plant	0.991778	1	-0.00893915
	Oeu022830.1	ath:AT2G01430	K09338	homeobox-leucine zipper protein	0.981241	1	-0.0125609
	Oeu043281.1	nvi:100117163	K09349	homeobox protein Nkx-5	0.915703	1	-0.0190114
	Oeu049760.1	vvi:100244955	K09264	MADS-box transcription factor, plant	0.956024	1	-0.0291727
	Oeu016160.3	vvi:100259260	K09313	homeobox protein cut-like	0.852073	1	-0.0366483
	Oeu057265.1	ath:AT1G09530	K12126	phytochrome-interacting factor 3	0.91409	1	-0.0451689
	Oeu025900.1	bfo:BRAFLDRAFT_129968	K09304	homeobox protein HoxA/B/C/D4	0.702533	1	-0.0608338
	Oeu018576.1	vvi:100242358	K00844	hexokinase	0.630173	1	-0.0768062
	Oeu056505.2	vvi:100232967	K09833	homogenitisate phytyltransferase	0.915512	1	-0.078758
	Oeu045108.2	pop:POPTR_1106960	K06916	--	0.667485	1	-0.0906681
	Oeu002089.1	ppp:PHYPADRAFT_209690	K09265	MADS-box transcription factor, other eukaryote	0.756308	1	-0.102474
	Oeu021664.1	ath:AT1G17920	K09338	homeobox-leucine zipper protein	0.867181	1	-0.114005
	Oeu005478.2	rcu:RCOM_0522470	K03500	ribosomal RNA small subunit methyltransferase B	0.379656	0.719525	-0.115434
	Oeu000926.1	vvi:100232867	K09264	MADS-box transcription factor, plant			-0.131494
	Oeu032719.1	rcu:RCOM_0747390	K14066	geranyl diphosphate synthase	0.386115	0.728873	-0.15548
	Oeu011489.1	rcu:RCOM_1488780	K00844	hexokinase	0.520223	0.903665	-0.161633
	Oeu064871.1	--	--	--	0.602319	1	-0.165093
	Oeu056311.2	ath:AT5G60690	K09338	homeobox-leucine zipper protein	0.47575	0.848546	-0.177705
	Oeu052268.2	sbi:SORBI_10g029810	K09264	MADS-box transcription factor, plant	0.536723	0.923536	-0.197128
	Oeu018033.1	afm:AFUA_1G17090	K00599	--	0.134376	0.32367	-0.201906
	Oeu035069.1	vvi:100244955	K09264	MADS-box transcription factor, plant	0.9305	1	-0.215202
	Oeu013585.1	ath:AT5G06710	K09338	homeobox-leucine zipper protein	0.522102	0.905949	-0.222241
	Oeu042999.1	osa:4329771	K09264	MADS-box transcription factor, plant	0.501261	0.880335	-0.24813
	Oeu026465.1	sbi:SORBI_03g002525	K09264	MADS-box transcription factor, plant	0.87397	1	-0.251903
	Oeu000620.1	ath:AT1G69780	K09338	homeobox-leucine zipper protein	0.629915	1	-0.25726
	Oeu039871.1	--	--	--	0.86639	1	-0.268122
	Oeu023243.1	vvi:100244955	K09264	MADS-box transcription factor, plant	0.884455	1	-0.275662
	Oeu019112.1	ath:AT5G06710	K09338	homeobox-leucine zipper protein	0.15838	0.368769	-0.31328
	Oeu053597.1	osa:4329771	K09264	MADS-box transcription factor, plant	0.59052	0.987829	-0.333682
	Oeu040085.1	osa:4333544	K09338	homeobox-leucine zipper protein	0.249463	0.522393	-0.345759
	Oeu025061.2	ath:AT3G61150	K09338	homeobox-leucine zipper protein	0.210099	0.459285	-0.35143
	Oeu048734.2	ath:AT3G01470	K09338	homeobox-leucine zipper protein	0.0634874	0.176397	-0.355101
	Oeu014193.3	ppp:PHYPADRAFT_235327	K09264	MADS-box transcription factor, plant	0.354111	0.682221	-0.384342
	Oeu030190.1	ath:AT5G60690	K09338	homeobox-leucine zipper protein	0.0777411	0.208377	-0.396823
	Oeu020067.1	vvi:100232864	K09264	MADS-box transcription factor, plant	0.806719	1	-0.405157
	Oeu038578.1	vvi:100261787	K09264	MADS-box transcription factor, plant	0.062226	0.173688	-0.453925
	Oeu015772.1	vvi:100242358	K00844	hexokinase	0.195908	0.435862	-0.463149
	Oeu030732.1	vvi:100250669	K04040	chlorophyll synthase	0.36903	0.703965	-0.483008
	Oeu028704.1	vvi:100232867	K09264	MADS-box transcription factor, plant	0.539141	0.926453	-0.507609
	Oeu024086.1	rcu:RCOM_1488780	K00844	hexokinase	0.0177942	0.0616621	-0.519323
	Oeu028296.1	ath:AT1G69780	K09338	homeobox-leucine zipper protein	0.0718898	0.195282	-0.597281
	Oeu013461.1	ath:AT5G60690	K09338	homeobox-leucine zipper protein	0.0268498	0.0868849	-0.607569
	Oeu010457.1	vvi:100232978	K09264	MADS-box transcription factor, plant	0.954799	1	-0.618285
	Oeu046899.1	ppp:PHYPADRAFT_209690	K09265	MADS-box transcription factor, other eukaryote	0.926278	1	-0.623999
	Oeu055854.1	--	--	--	0.713529	1	-0.624118
	Oeu050604.1	ath:AT1G52150	K09338	homeobox-leucine zipper protein	0.00880265	0.0338782	-0.624127
	Oeu006515.1	vvi:100232867	K09264	MADS-box transcription factor, plant	0.379361	0.719178	-0.632253
	Oeu040928.1	--	--	--	0.710199	1	-0.632877
	Oeu006202.1	ath:AT5G06710	K09338	homeobox-leucine zipper protein	0.224151	0.481561	-0.636603
	Oeu019139.1	ath:AT1G73360	K09338	homeobox-leucine zipper protein	0.703809	1	-0.641564
	Oeu024986.1	osa:4329771	K09264	MADS-box transcription factor, plant	0.951312	1	-0.665936
	Oeu042737.3	osa:4333544	K09338	homeobox-leucine zipper protein	0.0191412	0.0654854	-0.679861
	Oeu032369.1	ath:AT2G22430	K09338	homeobox-leucine zipper protein	0.000753066	0.00411919	-0.681605
	Oeu056635.1	olu:OSTLU_27152	K00599	--	1.57913e-07	2.19513e-06	-0.694207
	Oeu017066.1	ath:AT4G17710	K09338	homeobox-leucine zipper protein	0.0634571	0.176346	-0.697006
	Oeu012394.1	ath:AT2G22430	K09338	homeobox-leucine zipper protein	5.80064e-05	0.000433904	-0.735468
	Oeu019130.1	ppp:PHYPADRAFT_209690	K09265	MADS-box transcription factor, other eukaryote	0.886561	1	-0.735968
	Oeu033508.1	ath:AT1G79840	K09338	homeobox-leucine zipper protein	0.162513	0.376183	-0.750868
	Oeu033311.1	ath:AT3G01470	K09338	homeobox-leucine zipper protein	0.0229312	0.0762268	-0.788118
	Oeu039418.1	rcu:RCOM_0522470	K03500	ribosomal RNA small subunit methyltransferase B	0.000322903	0.0019594	-0.800186
	Oeu039510.1	rcu:RCOM_0818130	K09264	MADS-box transcription factor, plant	0.141884	0.337643	-0.846505
	Oeu000886.1	ath:AT4G40060	K09338	homeobox-leucine zipper protein	0.0169696	0.0591794	-0.87814
	Oeu062405.1	pop:POPTR_825877	K00844	hexokinase	0.000607912	0.00342068	-0.881795
	Oeu058915.1	vvi:100232867	K09264	MADS-box transcription factor, plant	0.242925	0.511826	-0.917722
	Oeu040877.1	vvi:100244955	K09264	MADS-box transcription factor, plant	0.339787	0.661362	-0.961791
	Oeu044805.1	vvi:100251055	K14490	histidine-containing phosphotransfer peotein	0.00558841	0.023032	-0.98343
	Oeu064521.1	pop:POPTR_896788	K09264	MADS-box transcription factor, plant	0.73339	1	-1.00819
	Oeu051190.1	ath:AT3G61150	K09338	homeobox-leucine zipper protein	0.000467352	0.00271589	-1.01035
	Oeu014692.1	ath:AT3G61150	K09338	homeobox-leucine zipper protein	0.0271345	0.0876668	-1.05928
	Oeu036692.1	ath:AT2G18550	K09338	homeobox-leucine zipper protein	0.0652095	0.180289	-1.07535
	Oeu029978.1	vvi:100253242	K03500	ribosomal RNA small subunit methyltransferase B	2.40569e-06	2.55216e-05	-1.0806
	Oeu060931.1	ath:AT1G69780	K09338	homeobox-leucine zipper protein	0.103278	0.26235	-1.10249
	Oeu058849.1	ppp:PHYPADRAFT_209690	K09265	MADS-box transcription factor, other eukaryote	0.174078	0.39738	-1.11411
	Oeu001594.1	ath:AT3G01470	K09338	homeobox-leucine zipper protein	8.84715e-05	0.000630739	-1.13559
	Oeu016006.1	dsi:Dsim_GD23020	K09452	homeobox protein aristaless-related	0.00108858	0.00566319	-1.15871
	Oeu034986.1	--	--	--	0.000704282	0.00388837	-1.16117
	Oeu058731.1	ath:AT1G73360	K09338	homeobox-leucine zipper protein	0.096776	0.249105	-1.16562
	Oeu043065.1	ath:AT3G01470	K09338	homeobox-leucine zipper protein	0.00118383	0.00608116	-1.20469
	Oeu042086.1	pop:POPTR_592711	K14490	histidine-containing phosphotransfer peotein	0.897057	1	-1.22281
	Oeu050737.1	ath:AT1G73360	K09338	homeobox-leucine zipper protein	0.341939	0.664535	-1.2948
	Oeu024216.1	ath:AT4G36740	K09338	homeobox-leucine zipper protein	0.159294	0.370355	-1.31243
	Oeu034833.1	ath:AT5G06710	K09338	homeobox-leucine zipper protein	0.342274	0.664911	-1.34799
	Oeu041553.1	ath:AT3G58780	K09264	MADS-box transcription factor, plant	0.581926	0.978138	-1.35141
	Oeu028309.1	ath:AT4G16780	K09338	homeobox-leucine zipper protein	8.78387e-05	0.000626526	-1.35715
	Oeu049406.1	pop:POPTR_798161	K03500	ribosomal RNA small subunit methyltransferase B	1.97124e-16	1.58285e-14	-1.37842
	Oeu063870.1	ath:AT5G06710	K09338	homeobox-leucine zipper protein	0.033956	0.105339	-1.42052
	Oeu001883.1	osa:4333544	K09338	homeobox-leucine zipper protein	2.00932e-06	2.17221e-05	-1.48118
	Oeu037035.2	ath:AT3G61890	K09338	homeobox-leucine zipper protein	0.000592667	0.00334748	-1.51446
	Oeu001885.1	ath:AT1G52150	K09338	homeobox-leucine zipper protein	2.71208e-08	4.43477e-07	-1.60321
	Oeu002235.1	--	--	--	0.363265	0.695155	-1.62759
	Oeu053598.1	ppp:PHYPADRAFT_235327	K09264	MADS-box transcription factor, plant	0.312853	0.621661	-1.62997
	Oeu020326.1	--	--	--	0.269961	0.555389	-1.6329
	Oeu001884.1	osa:4333544	K09338	homeobox-leucine zipper protein	0.466293	0.836532	-1.645
	Oeu064524.1	vvi:100257072	K09264	MADS-box transcription factor, plant	0.369476	0.704724	-1.68352
	Oeu051090.1	ath:AT2G18550	K09338	homeobox-leucine zipper protein	0.158187	0.368393	-1.6871
	Oeu063937.1	ath:AT1G52150	K09338	homeobox-leucine zipper protein	5.55176e-10	1.28717e-08	-1.71319
	Oeu017800.1	vvi:100250669	K04040	chlorophyll synthase	3.90547e-06	3.93227e-05	-1.72946
	Oeu018600.1	pop:POPTR_661810	K09264	MADS-box transcription factor, plant	0.0177685	0.0615874	-1.85969
	Oeu042429.1	--	--	--	0.0222302	0.0742705	-1.86904
	Oeu040698.1	ath:AT4G16780	K09338	homeobox-leucine zipper protein	4.65342e-08	7.23496e-07	-1.8828
	Oeu028403.1	ppp:PHYPADRAFT_209690	K09265	MADS-box transcription factor, other eukaryote	0.80083	1	-1.89079
	Oeu005327.1	ath:AT2G01430	K09338	homeobox-leucine zipper protein	0.0495521	0.144054	-1.94686
	Oeu014923.1	ath:AT4G36740	K09338	homeobox-leucine zipper protein	0.174945	0.39881	-1.96332
	Oeu023537.1	ath:AT1G73360	K09338	homeobox-leucine zipper protein	0.191505	0.428203	-1.96371
	Oeu001351.2	vvi:100242641	K05928	tocopherol O-methyltransferase	3.78581e-06	3.82467e-05	-1.96646
	Oeu039052.1	ath:AT2G18550	K09338	homeobox-leucine zipper protein	0.0279948	0.0900061	-2.05596
	Oeu019561.1	ath:AT1G17920	K09338	homeobox-leucine zipper protein	0.135082	0.325041	-2.12351
	Oeu059218.1	vvi:100232868	K09264	MADS-box transcription factor, plant	0.02772	0.0892697	-2.1241
	Oeu054678.1	ath:AT3G01470	K09338	homeobox-leucine zipper protein	1.44521e-05	0.000126699	-2.1508
	Oeu011699.2	ath:AT3G01470	K09338	homeobox-leucine zipper protein	1.07053e-19	1.443e-17	-2.17974
	Oeu028655.1	--	--	--	0.548598	0.9378	-2.18842
	Oeu043001.1	ppp:PHYPADRAFT_235332	K09264	MADS-box transcription factor, plant	0.0116859	0.0430509	-2.19745
	Oeu013358.1	ath:AT4G37790	K09338	homeobox-leucine zipper protein	4.0964e-06	4.10794e-05	-2.20615
	Oeu054505.1	ath:AT1G52150	K09338	homeobox-leucine zipper protein	1.41166e-06	1.57661e-05	-2.25729
	Oeu047960.3	osa:4338067	K09264	MADS-box transcription factor, plant	0.00095621	0.00506257	-2.28049
	Oeu043888.1	ath:AT4G32880	K09338	homeobox-leucine zipper protein	6.52523e-06	6.22247e-05	-2.3053
	Oeu024644.1	rcu:RCOM_1612950	K09264	MADS-box transcription factor, plant	0.00142408	0.00715004	-2.34562
	Oeu062176.1	vvi:100232952	K09264	MADS-box transcription factor, plant	0.00184071	0.00892531	-2.35784
	Oeu017713.1	--	--	--	0.3943	0.740246	-2.42187
	Oeu017710.1	--	--	--	0.347018	0.67191	-2.42378
	Oeu036693.1	ath:AT2G18550	K09338	homeobox-leucine zipper protein	0.109562	0.274998	-2.43859
	Oeu013380.1	ath:AT3G61890	K09338	homeobox-leucine zipper protein	0.0774314	0.207654	-2.44093
	Oeu021608.1	ath:AT3G60390	K09338	homeobox-leucine zipper protein	0.0277258	0.0892818	-2.48122
	Oeu009306.1	--	--	--	0.808549	1	-2.63417
	Oeu008304.1	pop:POPTR_751856	K14490	histidine-containing phosphotransfer peotein	0.0468677	0.137398	-2.64976
	Oeu058478.1	osa:4333544	K09338	homeobox-leucine zipper protein	7.79318e-07	9.21266e-06	-2.65576
	Oeu055077.1	vvi:100232952	K09264	MADS-box transcription factor, plant	0.00935489	0.0356485	-2.6673
	Oeu017709.1	--	--	--	0.0830701	0.219929	-2.92658
	Oeu061813.1	ath:AT4G37790	K09338	homeobox-leucine zipper protein	2.41955e-13	1.0948e-11	-2.99044
	Oeu062913.1	ath:AT3G01470	K09338	homeobox-leucine zipper protein	2.63875e-13	1.18325e-11	-3.0629
	Oeu057994.1	--	--	--	0.0124871	0.0456429	-3.20319
	Oeu018997.1	vvi:100232867	K09264	MADS-box transcription factor, plant	2.87308e-05	0.000232166	-3.24227
	Oeu006607.1	ppp:PHYPADRAFT_235327	K09264	MADS-box transcription factor, plant	0.00742476	0.0293732	-3.37714
	Oeu039844.1	ath:AT2G36610	K09338	homeobox-leucine zipper protein	0.0341742	0.105877	-3.48043
	Oeu051778.1	vvi:100232867	K09264	MADS-box transcription factor, plant	0.0232419	0.077111	-3.62712
	Oeu023603.1	pop:POPTR_751856	K14490	histidine-containing phosphotransfer peotein	0.0207467	0.0700757	-3.65828
	Oeu042954.1	ath:AT3G61890	K09338	homeobox-leucine zipper protein	6.39285e-11	1.77788e-09	-3.74101
	Oeu029679.2	ppp:PHYPADRAFT_235327	K09264	MADS-box transcription factor, plant	0.00309365	0.0138829	-3.80231
	Oeu046900.1	vvi:100232864	K09264	MADS-box transcription factor, plant	0.00320572	0.014297	-3.99698
	Oeu045414.1	ath:AT1G69780	K09338	homeobox-leucine zipper protein	0.00139284	0.00701121	-4.02112
	Oeu062125.1	ath:AT3G01220	K09338	homeobox-leucine zipper protein	0.00598683	0.024414	-4.38653
	Oeu037890.1	--	--	--	0.000219499	0.0013979	-4.59583
	Oeu018998.1	vvi:100232867	K09264	MADS-box transcription factor, plant	3.59984e-05	0.000284276	-5.30505
	Oeu002302.1	vvi:100232952	K09264	MADS-box transcription factor, plant	1.34586e-09	2.87802e-08	-5.46627
	Oeu014569.1	ath:AT5G06710	K09338	homeobox-leucine zipper protein	1.0568e-05	9.55785e-05	-5.51793
	Oeu020359.1	vvi:100232952	K09264	MADS-box transcription factor, plant	1.18637e-07	1.70295e-06	-6.52547
	Oeu020357.1	vvi:100232952	K09264	MADS-box transcription factor, plant	1.9096e-07	2.61021e-06	-7.51048
	Oeu061017.1	ath:AT3G61890	K09338	homeobox-leucine zipper protein	1.75052e-10	4.47205e-09	-7.7961

## Sheet: CHOvsKO_degs_stage 4 endocarp_q
Supplementary Data S10F. Fruit quality genes in the Chondrolia Chalkidikis (CHO) vs Koroneiki (KO) stage 4 endocarp DEGs dataset.
	Genes	Gene_id_from.others.genes	Kegg_Number	Blast_Description	CHO.KO_stage4Endocarp.pvalue	CHO.KO_stage4Endocarp.padj	CHO.KO_stage4Endocarp.log2FoldChange
	Oeu030210.2	pop:POPTR_651468	K09264	MADS-box transcription factor, plant	1.5075e-10	1.85297e-09	6.42184
	Oeu020103.1	vvi:100232978	K09264	MADS-box transcription factor, plant	4.91748e-05	0.000213771	5.35972
	Oeu012161.1	ath:AT3G01470	K09338	homeobox-leucine zipper protein	1.08704e-35	2.21337e-33	5.32966
	Oeu049759.1	ppp:PHYPADRAFT_209690	K09265	MADS-box transcription factor, other eukaryote	0.640646		3.66793
	Oeu049758.1	vvi:100244955	K09264	MADS-box transcription factor, plant	0.000379321	0.00133379	3.27518
	Oeu004265.3	vvi:100261787	K09264	MADS-box transcription factor, plant	0.00022149	0.000823696	3.05327
	Oeu051415.1	ppp:PHYPADRAFT_235327	K09264	MADS-box transcription factor, plant	0.617647	0.744729	2.91006
	Oeu018792.1	pop:POPTR_808845	K00818	acetylornithine aminotransferase	4.15588e-41	1.37614e-38	2.79897
	Oeu046268.1	rcu:RCOM_1597800	K00844	hexokinase	1.06255e-16	3.1268e-15	2.55925
	Oeu023403.1	kla:KLLA0E24025g	K09265	MADS-box transcription factor, other eukaryote	0.000533754	0.00181003	2.3363
	Oeu047009.1	rcu:RCOM_1471870	K10960	geranylgeranyl reductase	6.38435e-19	2.54613e-17	2.16802
	Oeu002551.1	ath:AT5G06710	K09338	homeobox-leucine zipper protein	0.361139	0.490446	2.07394
	Oeu043454.1	vvi:100257072	K09264	MADS-box transcription factor, plant	0.799324	0.899133	2.07388
	Oeu017584.1	zma:100037764	K09264	MADS-box transcription factor, plant	0.849423		2.07383
	Oeu036191.1	--	--	--	0.849423		2.07383
	Oeu059535.1	ath:AT3G03260	K09338	homeobox-leucine zipper protein	0.849423		2.07383
	Oeu014260.1	vvi:100232864	K09264	MADS-box transcription factor, plant	0.849423		2.07383
	Oeu032553.1	ath:AT3G60390	K09338	homeobox-leucine zipper protein	2.08934e-05	9.8494e-05	2.05513
	Oeu060675.1	ppp:PHYPADRAFT_209690	K09265	MADS-box transcription factor, other eukaryote	0.252525		1.93814
	Oeu041062.1	ath:AT1G09530	K12126	phytochrome-interacting factor 3	0.000574712	0.00193634	1.9043
	Oeu003244.1	--	--	--	0.140612	0.2278	1.87906
	Oeu027984.2	vvi:100242641	K05928	tocopherol O-methyltransferase	3.69535e-17	1.16819e-15	1.86005
	Oeu008953.1	osa:4333544	K09338	homeobox-leucine zipper protein	0.0335749	0.0677533	1.61209
	Oeu024185.1	ath:AT3G60390	K09338	homeobox-leucine zipper protein	0.0330514	0.0668491	1.57874
	Oeu061529.1	ath:AT4G37790	K09338	homeobox-leucine zipper protein	2.34814e-08	1.98342e-07	1.56267
	Oeu012464.1	pop:POPTR_804358	K09264	MADS-box transcription factor, plant	0.000304307	0.00109468	1.52528
	Oeu051389.1	rcu:RCOM_1192240	K00457	4-hydroxyphenylpyruvate dioxygenase	8.48649e-18	2.92231e-16	1.40809
	Oeu024186.1	ath:AT3G60390	K09338	homeobox-leucine zipper protein	0.35744	0.486369	1.26026
	Oeu034960.1	--	--	--	0.00641883	0.0161677	1.22665
	Oeu064871.1	--	--	--	0.000131059	0.000516542	1.20011
	Oeu063567.1	ath:AT5G06710	K09338	homeobox-leucine zipper protein	0.543721	0.675945	1.11215
	Oeu029488.1	ppp:PHYPADRAFT_235327	K09264	MADS-box transcription factor, plant	0.84425		1.11213
	Oeu042401.1	vvi:100244955	K09264	MADS-box transcription factor, plant	0.0139806	0.0317589	1.03554
	Oeu042999.1	osa:4329771	K09264	MADS-box transcription factor, plant	0.00503608	0.0130808	0.990018
	Oeu044867.2	aml:100466225	K00884	N-acetylglucosamine kinase	0.00594905	0.0151191	0.964257
	Oeu051414.2	ath:AT2G45650	K09264	MADS-box transcription factor, plant	0.457469	0.589866	0.885706
	Oeu015783.1	vvi:100242358	K00844	hexokinase	0.00572672	0.0146301	0.8631
	Oeu019112.1	ath:AT5G06710	K09338	homeobox-leucine zipper protein	0.000120148	0.000477532	0.839111
	Oeu046544.1	rcu:RCOM_0818130	K09264	MADS-box transcription factor, plant	0.000177488	0.00067668	0.832278
	Oeu058243.1	--	--	--	0.558967	0.690383	0.781068
	Oeu043281.1	nvi:100117163	K09349	homeobox protein Nkx-5	2.43065e-05	0.000112944	0.748179
	Oeu036693.1	ath:AT2G18550	K09338	homeobox-leucine zipper protein	0.511329	0.643778	0.717963
	Oeu009953.1	ath:AT1G09530	K12126	phytochrome-interacting factor 3	0.489703		0.705161
	Oeu049377.1	vvi:100253242	K03500	ribosomal RNA small subunit methyltransferase B	0.296359	0.419037	0.615769
	Oeu024864.1	ath:AT3G01470	K09338	homeobox-leucine zipper protein	0.00198018	0.00576708	0.603679
	Oeu021545.4	pop:POPTR_758707	K09264	MADS-box transcription factor, plant	0.494255	0.626602	0.59285
	Oeu047615.1	ppp:PHYPADRAFT_235327	K09264	MADS-box transcription factor, plant	0.472621	0.60493	0.580794
	Oeu037771.1	pop:POPTR_758707	K09264	MADS-box transcription factor, plant	0.568495	0.699486	0.502264
	Oeu030627.1	nvi:100117163	K09349	homeobox protein Nkx-5	0.00632462	0.0159598	0.431983
	Oeu010620.1	ath:AT3G03260	K09338	homeobox-leucine zipper protein	0.703194	0.817247	0.403581
	Oeu001594.1	ath:AT3G01470	K09338	homeobox-leucine zipper protein	0.182328	0.28211	0.365083
	Oeu036363.2	vvi:100268095	K09834	tocopherol cyclase	0.0271331	0.0563746	0.329264
	Oeu062175.1	vvi:100232867	K09264	MADS-box transcription factor, plant	0.691635	0.807363	0.322458
	Oeu035069.1	vvi:100244955	K09264	MADS-box transcription factor, plant	0.906442	0.984749	0.302629
	Oeu016160.3	vvi:100259260	K09313	homeobox protein cut-like	0.125181	0.206995	0.299733
	Oeu051090.1	ath:AT2G18550	K09338	homeobox-leucine zipper protein	0.645683	0.770262	0.291021
	Oeu023236.1	ath:AT3G61890	K09338	homeobox-leucine zipper protein	0.450556	0.582951	0.281699
	Oeu002548.1	vvi:100232967	K09833	homogenitisate phytyltransferase	0.370272	0.500032	0.277926
	Oeu056311.2	ath:AT5G60690	K09338	homeobox-leucine zipper protein	0.285893	0.407395	0.26579
	Oeu016906.1	vvi:100257072	K09264	MADS-box transcription factor, plant	0.887314	0.969921	0.241858
	Oeu048734.2	ath:AT3G01470	K09338	homeobox-leucine zipper protein	0.210747	0.31852	0.238574
	Oeu024086.1	rcu:RCOM_1488780	K00844	hexokinase	0.263875	0.381982	0.223521
	Oeu012394.1	ath:AT2G22430	K09338	homeobox-leucine zipper protein	0.253627	0.370104	0.208322
	Oeu002089.1	ppp:PHYPADRAFT_209690	K09265	MADS-box transcription factor, other eukaryote	0.502263	0.634722	0.206093
	Oeu045108.2	pop:POPTR_1106960	K06916	--	0.355639	0.48434	0.194079
	Oeu025889.1	pop:POPTR_797614	K00844	hexokinase	0.45827	0.590504	0.154027
	Oeu002550.1	ath:AT4G37790	K09338	homeobox-leucine zipper protein	0.93073	1	0.150356
	Oeu023537.1	ath:AT1G73360	K09338	homeobox-leucine zipper protein	0.933358	1	0.150356
	Oeu046899.1	ppp:PHYPADRAFT_209690	K09265	MADS-box transcription factor, other eukaryote	0.982278		0.150353
	Oeu033016.1	ppp:PHYPADRAFT_235327	K09264	MADS-box transcription factor, plant	0.98873	1	0.150347
	Oeu024986.1	osa:4329771	K09264	MADS-box transcription factor, plant	0.989018		0.150347
	Oeu036692.1	ath:AT2G18550	K09338	homeobox-leucine zipper protein	0.814408	0.910881	0.122156
	Oeu049760.1	vvi:100244955	K09264	MADS-box transcription factor, plant	0.817305	0.913403	0.120176
	Oeu015811.1	pop:POPTR_825877	K00844	hexokinase	0.696576	0.811455	0.108322
	Oeu040891.2	ppp:PHYPADRAFT_209690	K09265	MADS-box transcription factor, other eukaryote	0.683214	0.800097	0.0948744
	Oeu042429.1	--	--	--	0.931242	1	0.051233
	Oeu056505.2	vvi:100232967	K09833	homogenitisate phytyltransferase	0.959843	1	0.0415784
	Oeu035786.1	pop:POPTR_826373	K14066	geranyl diphosphate synthase	0.920615	0.99537	0.0309539
	Oeu013042.2	--	--	--	0.93444	1	0.0104818
	Oeu005478.2	rcu:RCOM_0522470	K03500	ribosomal RNA small subunit methyltransferase B	0.961746	1	0.0062917
	Oeu036210.1	--	--	--	1	1	0
	Oeu019139.1	ath:AT1G73360	K09338	homeobox-leucine zipper protein	1	1	0
	Oeu002235.1	--	--	--	1	1	0
	Oeu009310.1	--	--	--	1	1	0
	Oeu017007.1	ath:AT2G36610	K09338	homeobox-leucine zipper protein	1	1	0
	Oeu020126.1	ath:AT4G04890	K09338	homeobox-leucine zipper protein	1	1	0
	Oeu028403.1	ppp:PHYPADRAFT_209690	K09265	MADS-box transcription factor, other eukaryote	1	1	0
	Oeu038882.1	ath:AT2G36610	K09338	homeobox-leucine zipper protein	1	1	0
	Oeu055897.1	--	--	--	1	1	0
	Oeu056501.1	ath:AT5G06710	K09338	homeobox-leucine zipper protein	1	1	0
	Oeu056822.1	pop:POPTR_226095	K09264	MADS-box transcription factor, plant	1	1	0
	Oeu059810.1	vvi:100262786	K00844	hexokinase	1	1	0
	Oeu000452.1	--	--	--	1		0
	Oeu004528.1	--	--	--	1		0
	Oeu009929.1	ppp:PHYPADRAFT_209690	K09265	MADS-box transcription factor, other eukaryote	1		0
	Oeu009933.1	olu:OSTLU_29140	K09260	MADS-box transcription enhancer factor 2A	1		0
	Oeu010545.1	ppp:PHYPADRAFT_235327	K09264	MADS-box transcription factor, plant	1		0
	Oeu011266.1	--	--	--	1		0
	Oeu014602.1	vvi:100253115	K10960	geranylgeranyl reductase	1		0
	Oeu014922.1	ath:AT4G36740	K09338	homeobox-leucine zipper protein	1		0
	Oeu016647.1	ppp:PHYPADRAFT_209690	K09265	MADS-box transcription factor, other eukaryote	1		0
	Oeu017585.1	zma:100037764	K09264	MADS-box transcription factor, plant	1		0
	Oeu017586.1	zma:100037764	K09264	MADS-box transcription factor, plant	1		0
	Oeu017587.1	zma:100037764	K09264	MADS-box transcription factor, plant	1		0
	Oeu020889.1	ppp:PHYPADRAFT_209690	K09265	MADS-box transcription factor, other eukaryote	1		0
	Oeu023015.1	ath:AT1G73360	K09338	homeobox-leucine zipper protein	1		0
	Oeu024642.1	pop:POPTR_896788	K09264	MADS-box transcription factor, plant	1		0
	Oeu026782.1	rcu:RCOM_1489450	K14490	histidine-containing phosphotransfer peotein	1		0
	Oeu026783.1	rcu:RCOM_1489450	K14490	histidine-containing phosphotransfer peotein	1		0
	Oeu026784.1	rcu:RCOM_1489450	K14490	histidine-containing phosphotransfer peotein	1		0
	Oeu028405.1	ppp:PHYPADRAFT_209690	K09265	MADS-box transcription factor, other eukaryote	1		0
	Oeu028655.1	--	--	--	1	1	0
	Oeu031968.1	--	--	--	1		0
	Oeu036749.1	ath:AT4G04890	K09338	homeobox-leucine zipper protein	1		0
	Oeu041404.1	olu:OSTLU_29140	K09260	MADS-box transcription enhancer factor 2A	1		0
	Oeu041903.1	ath:AT1G73360	K09338	homeobox-leucine zipper protein	1		0
	Oeu051193.1	ath:AT2G45650	K09264	MADS-box transcription factor, plant	1		0
	Oeu052267.1	pop:POPTR_804358	K09264	MADS-box transcription factor, plant	1	1	0
	Oeu053261.1	vvi:100244955	K09264	MADS-box transcription factor, plant	1		0
	Oeu055567.1	ppp:PHYPADRAFT_235327	K09264	MADS-box transcription factor, plant	1		0
	Oeu059557.1	ath:AT1G73360	K09338	homeobox-leucine zipper protein	1		0
	Oeu061769.1	vvi:100261787	K09264	MADS-box transcription factor, plant	1		0
	Oeu064823.1	ath:AT1G09530	K12126	phytochrome-interacting factor 3	1		0
	Oeu000886.1	ath:AT4G40060	K09338	homeobox-leucine zipper protein	0.928695	1	-0.0327224
	Oeu025900.1	bfo:BRAFLDRAFT_129968	K09304	homeobox protein HoxA/B/C/D4	0.585054	0.71479	-0.0865347
	Oeu028296.1	ath:AT1G69780	K09338	homeobox-leucine zipper protein	0.752025	0.859375	-0.104773
	Oeu000926.1	vvi:100232867	K09264	MADS-box transcription factor, plant			-0.118182
	Oeu028865.1	ath:AT4G04890	K09338	homeobox-leucine zipper protein	0.866991	0.952566	-0.12156
	Oeu002971.1	--	--	--	0.85689	0.944347	-0.185115
	Oeu038754.1	vvi:100250669	K04040	chlorophyll synthase	0.162616	0.256329	-0.235291
	Oeu018576.1	vvi:100242358	K00844	hexokinase	0.113212	0.190275	-0.2516
	Oeu042737.3	osa:4333544	K09338	homeobox-leucine zipper protein	0.307157	0.43099	-0.293338
	Oeu001621.3	vvi:100243947	K12592	exosome complex protein LRP1	0.101311	0.173321	-0.306578
	Oeu018033.1	afm:AFUA_1G17090	K00599	--	0.0205234	0.0442182	-0.314898
	Oeu058915.1	vvi:100232867	K09264	MADS-box transcription factor, plant	0.686862	0.803075	-0.316667
	Oeu061299.2	pop:POPTR_797614	K00844	hexokinase	0.21265	0.320937	-0.35381
	Oeu022534.1	zma:542709	K09264	MADS-box transcription factor, plant	0.683046	0.799929	-0.358098
	Oeu038316.1	pop:POPTR_661810	K09264	MADS-box transcription factor, plant	0.674161	0.79275	-0.379776
	Oeu028704.1	vvi:100232867	K09264	MADS-box transcription factor, plant	0.635917	0.761476	-0.390088
	Oeu044805.1	vvi:100251055	K14490	histidine-containing phosphotransfer peotein	0.261961	0.379782	-0.394961
	Oeu011489.1	rcu:RCOM_1488780	K00844	hexokinase	0.106433	0.180719	-0.410096
	Oeu024184.1	ath:AT3G60390	K09338	homeobox-leucine zipper protein	0.411305	0.543006	-0.425472
	Oeu007865.1	ath:AT3G61890	K09338	homeobox-leucine zipper protein	0.145269	0.23398	-0.436123
	Oeu030732.1	vvi:100250669	K04040	chlorophyll synthase	0.482164	0.61441	-0.436321
	Oeu032719.1	rcu:RCOM_0747390	K14066	geranyl diphosphate synthase	0.0171064	0.0377961	-0.439725
	Oeu061838.1	ppp:PHYPADRAFT_209690	K09265	MADS-box transcription factor, other eukaryote	0.0257188	0.0538902	-0.44722
	Oeu014193.3	ppp:PHYPADRAFT_235327	K09264	MADS-box transcription factor, plant	0.254824	0.371421	-0.476697
	Oeu057214.1	vvi:100232952	K09264	MADS-box transcription factor, plant	0.585044	0.71479	-0.494084
	Oeu039510.1	rcu:RCOM_0818130	K09264	MADS-box transcription factor, plant	0.375674	0.505992	-0.511032
	Oeu006515.1	vvi:100232867	K09264	MADS-box transcription factor, plant	0.449471	0.581957	-0.543842
	Oeu061767.1	vvi:100261787	K09264	MADS-box transcription factor, plant	0.679157	0.79657	-0.579465
	Oeu031881.1	ath:AT4G04890	K09338	homeobox-leucine zipper protein	0.0634471	0.116804	-0.585813
	Oeu052268.2	sbi:SORBI_10g029810	K09264	MADS-box transcription factor, plant	0.0727835	0.131445	-0.586814
	Oeu017800.1	vvi:100250669	K04040	chlorophyll synthase	0.0712912	0.12912	-0.588532
	Oeu008304.1	pop:POPTR_751856	K14490	histidine-containing phosphotransfer peotein	0.594871	0.723897	-0.589211
	Oeu013461.1	ath:AT5G60690	K09338	homeobox-leucine zipper protein	0.0308133	0.0628773	-0.596808
	Oeu062405.1	pop:POPTR_825877	K00844	hexokinase	0.0110172	0.0258511	-0.6418
	Oeu012691.1	ath:AT4G04890	K09338	homeobox-leucine zipper protein	0.0633283	0.116618	-0.654371
	Oeu002311.1	ath:AT3G58780	K09264	MADS-box transcription factor, plant	0.951117		-0.66887
	Oeu025061.2	ath:AT3G61150	K09338	homeobox-leucine zipper protein	0.0132818	0.030367	-0.697228
	Oeu064521.1	pop:POPTR_896788	K09264	MADS-box transcription factor, plant	0.818386	0.914052	-0.704959
	Oeu020076.1	--	--	--	0.811189	0.908511	-0.705382
	Oeu053236.1	afm:AFUA_1G14180	K00599	--	1.96528e-05	9.31008e-05	-0.712088
	Oeu038578.1	vvi:100261787	K09264	MADS-box transcription factor, plant	0.00282598	0.00788167	-0.715344
	Oeu034986.1	--	--	--	0.0338793	0.0682752	-0.722384
	Oeu028309.1	ath:AT4G16780	K09338	homeobox-leucine zipper protein	0.0387337	0.0766398	-0.727645
	Oeu040085.1	osa:4333544	K09338	homeobox-leucine zipper protein	0.015741	0.0351633	-0.732655
	Oeu057265.1	ath:AT1G09530	K12126	phytochrome-interacting factor 3	0.0905202	0.157876	-0.734704
	Oeu033284.1	--	--	--	0.649073	0.772673	-0.749391
	Oeu030190.1	ath:AT5G60690	K09338	homeobox-leucine zipper protein	0.000855337	0.00276689	-0.755144
	Oeu024901.3	pop:POPTR_1106960	K06916	--	8.7768e-05	0.000360553	-0.776172
	Oeu056635.1	olu:OSTLU_27152	K00599	--	3.03583e-09	3.00213e-08	-0.783258
	Oeu030264.1	ath:AT2G45650	K09264	MADS-box transcription factor, plant	0.663871	0.784507	-0.7906
	Oeu033311.1	ath:AT3G01470	K09338	homeobox-leucine zipper protein	0.0188822	0.0411458	-0.811395
	Oeu015772.1	vvi:100242358	K00844	hexokinase	0.0173583	0.0382497	-0.862962
	Oeu037035.2	ath:AT3G61890	K09338	homeobox-leucine zipper protein	0.0416286	0.0815799	-0.868126
	Oeu019130.1	ppp:PHYPADRAFT_209690	K09265	MADS-box transcription factor, other eukaryote	0.866191	0.951964	-0.872038
	Oeu017713.1	--	--	--	0.767493	0.872176	-0.874054
	Oeu012690.1	ath:AT4G04890	K09338	homeobox-leucine zipper protein	0.0065378	0.0164282	-0.874653
	Oeu006602.1	vvi:100261787	K09264	MADS-box transcription factor, plant	0.325426	0.451483	-0.881773
	Oeu060931.1	ath:AT1G69780	K09338	homeobox-leucine zipper protein	0.181724	0.281308	-0.882007
	Oeu024216.1	ath:AT4G36740	K09338	homeobox-leucine zipper protein	0.298045	0.420941	-0.887964
	Oeu064524.1	vvi:100257072	K09264	MADS-box transcription factor, plant	0.612689	0.739895	-0.903864
	Oeu062942.1	rcu:RCOM_0818130	K09264	MADS-box transcription factor, plant	0.400228	0.531164	-0.938899
	Oeu049406.1	pop:POPTR_798161	K03500	ribosomal RNA small subunit methyltransferase B	6.16494e-09	5.78583e-08	-0.940774
	Oeu029978.1	vvi:100253242	K03500	ribosomal RNA small subunit methyltransferase B	3.39329e-05	0.000152906	-0.949284
	Oeu050604.1	ath:AT1G52150	K09338	homeobox-leucine zipper protein	4.50769e-05	0.000197634	-0.972327
	Oeu040877.1	vvi:100244955	K09264	MADS-box transcription factor, plant	0.362036	0.491236	-1.02003
	Oeu053597.1	osa:4329771	K09264	MADS-box transcription factor, plant	0.0942475	0.163196	-1.05068
	Oeu043001.1	ppp:PHYPADRAFT_235332	K09264	MADS-box transcription factor, plant	0.110217	0.186014	-1.06808
	Oeu022830.1	ath:AT2G01430	K09338	homeobox-leucine zipper protein	0.120873	0.201099	-1.08716
	Oeu039871.1	--	--	--	0.467487	0.599788	-1.09419
	Oeu061788.1	vvi:100242097	K14490	histidine-containing phosphotransfer peotein	0.0378673	0.0751524	-1.11551
	Oeu014313.1	ath:AT4G37790	K09338	homeobox-leucine zipper protein	0.000380983	0.00133848	-1.16402
	Oeu026465.1	sbi:SORBI_03g002525	K09264	MADS-box transcription factor, plant	0.228223	0.339981	-1.1693
	Oeu032369.1	ath:AT2G22430	K09338	homeobox-leucine zipper protein	6.5647e-09	6.12768e-08	-1.19646
	Oeu059218.1	vvi:100232868	K09264	MADS-box transcription factor, plant	0.211443	0.31941	-1.19957
	Oeu016006.1	dsi:Dsim_GD23020	K09452	homeobox protein aristaless-related	0.000623082	0.00208045	-1.20004
	Oeu029679.2	ppp:PHYPADRAFT_235327	K09264	MADS-box transcription factor, plant	0.307941	0.431905	-1.20747
	Oeu012603.1	ath:AT4G37790	K09338	homeobox-leucine zipper protein	0.00444241	0.0117388	-1.27139
	Oeu039418.1	rcu:RCOM_0522470	K03500	ribosomal RNA small subunit methyltransferase B	6.85952e-09	6.36121e-08	-1.29393
	Oeu055854.1	--	--	--	0.390819	0.521473	-1.36097
	Oeu001351.2	vvi:100242641	K05928	tocopherol O-methyltransferase	0.00124997	0.00385589	-1.36665
	Oeu027079.1	ath:AT1G09530	K12126	phytochrome-interacting factor 3	0.345274	0.473153	-1.3713
	Oeu028656.1	--	--	--	0.316243	0.441302	-1.39432
	Oeu010457.1	vvi:100232978	K09264	MADS-box transcription factor, plant	0.896435		-1.4175
	Oeu043065.1	ath:AT3G01470	K09338	homeobox-leucine zipper protein	9.87307e-05	0.000399826	-1.44014
	Oeu017710.1	--	--	--	0.581611	0.711645	-1.45605
	Oeu006607.1	ppp:PHYPADRAFT_235327	K09264	MADS-box transcription factor, plant	0.0208395	0.0448404	-1.49639
	Oeu054678.1	ath:AT3G01470	K09338	homeobox-leucine zipper protein	0.00124065	0.00382981	-1.58027
	Oeu063937.1	ath:AT1G52150	K09338	homeobox-leucine zipper protein	6.60622e-09	6.15416e-08	-1.59793
	Oeu009306.1	--	--	--	0.877018		-1.68443
	Oeu001884.1	osa:4333544	K09338	homeobox-leucine zipper protein	0.454236		-1.69399
	Oeu051190.1	ath:AT3G61150	K09338	homeobox-leucine zipper protein	3.43628e-08	2.82114e-07	-1.69765
	Oeu042086.1	pop:POPTR_592711	K14490	histidine-containing phosphotransfer peotein	0.857095		-1.7005
	Oeu020326.1	--	--	--	0.237874	0.351165	-1.74509
	Oeu043888.1	ath:AT4G32880	K09338	homeobox-leucine zipper protein	6.7127e-05	0.000283467	-1.7883
	Oeu021608.1	ath:AT3G60390	K09338	homeobox-leucine zipper protein	0.0370006	0.0736911	-1.79681
	Oeu006202.1	ath:AT5G06710	K09338	homeobox-leucine zipper protein	0.00104113	0.00329286	-1.82581
	Oeu001885.1	ath:AT1G52150	K09338	homeobox-leucine zipper protein	1.21266e-10	1.51499e-09	-1.86639
	Oeu011699.2	ath:AT3G01470	K09338	homeobox-leucine zipper protein	3.69395e-16	1.00829e-14	-1.96701
	Oeu014692.1	ath:AT3G61150	K09338	homeobox-leucine zipper protein	0.000232167	0.000858728	-1.98798
	Oeu005327.1	ath:AT2G01430	K09338	homeobox-leucine zipper protein	0.083082	0.146999	-2.02155
	Oeu034833.1	ath:AT5G06710	K09338	homeobox-leucine zipper protein	0.19078	0.29314	-2.03284
	Oeu018117.1	vvi:100233029	K09264	MADS-box transcription factor, plant	0.00977755	0.0233434	-2.03848
	Oeu001883.1	osa:4333544	K09338	homeobox-leucine zipper protein	2.17761e-10	2.60915e-09	-2.04673
	Oeu040698.1	ath:AT4G16780	K09338	homeobox-leucine zipper protein	1.37041e-09	1.43209e-08	-2.10737
	Oeu064601.1	ppp:PHYPADRAFT_235327	K09264	MADS-box transcription factor, plant	0.750203		-2.12187
	Oeu040928.1	--	--	--	0.15615	0.247841	-2.12952
	Oeu062176.1	vvi:100232952	K09264	MADS-box transcription factor, plant	0.00435158	0.0115285	-2.14248
	Oeu041553.1	ath:AT3G58780	K09264	MADS-box transcription factor, plant	0.396403	0.527091	-2.14411
	Oeu013585.1	ath:AT5G06710	K09338	homeobox-leucine zipper protein	2.65724e-09	2.65254e-08	-2.18408
	Oeu063870.1	ath:AT5G06710	K09338	homeobox-leucine zipper protein	0.00354286	0.00962317	-2.22823
	Oeu058478.1	osa:4333544	K09338	homeobox-leucine zipper protein	3.42487e-05	0.000154201	-2.23682
	Oeu033508.1	ath:AT1G79840	K09338	homeobox-leucine zipper protein	0.00321196	0.00881643	-2.25143
	Oeu039052.1	ath:AT2G18550	K09338	homeobox-leucine zipper protein	0.00211791	0.00612306	-2.29164
	Oeu018997.1	vvi:100232867	K09264	MADS-box transcription factor, plant	0.000920879	0.00295413	-2.31576
	Oeu034892.1	ath:AT5G06710	K09338	homeobox-leucine zipper protein	0.00317961	0.00874227	-2.34381
	Oeu014651.1	--	--	--	0.0639447	0.117601	-2.43801
	Oeu039844.1	ath:AT2G36610	K09338	homeobox-leucine zipper protein	0.13875	0.225352	-2.4722
	Oeu054505.1	ath:AT1G52150	K09338	homeobox-leucine zipper protein	1.22443e-07	9.1143e-07	-2.48543
	Oeu058849.1	ppp:PHYPADRAFT_209690	K09265	MADS-box transcription factor, other eukaryote	0.00553539	0.014207	-2.51936
	Oeu020067.1	vvi:100232864	K09264	MADS-box transcription factor, plant	0.173398	0.270643	-2.73067
	Oeu055077.1	vvi:100232952	K09264	MADS-box transcription factor, plant	0.0130074	0.0298461	-2.75186
	Oeu023603.1	pop:POPTR_751856	K14490	histidine-containing phosphotransfer peotein	0.0528184	0.100017	-2.7553
	Oeu017066.1	ath:AT4G17710	K09338	homeobox-leucine zipper protein	1.0355e-05	5.2104e-05	-2.78356
	Oeu013358.1	ath:AT4G37790	K09338	homeobox-leucine zipper protein	1.27919e-09	1.34621e-08	-2.8558
	Oeu047960.3	osa:4338067	K09264	MADS-box transcription factor, plant	0.000139017	0.000544085	-2.92694
	Oeu037890.1	--	--	--	0.0182904	0.0400398	-2.97807
	Oeu000620.1	ath:AT1G69780	K09338	homeobox-leucine zipper protein	2.82829e-05	0.000129583	-3.02442
	Oeu053598.1	ppp:PHYPADRAFT_235327	K09264	MADS-box transcription factor, plant	0.0453637	0.0876784	-3.03449
	Oeu023243.1	vvi:100244955	K09264	MADS-box transcription factor, plant	0.0840737	0.148409	-3.05315
	Oeu018600.1	pop:POPTR_661810	K09264	MADS-box transcription factor, plant	0.000385828	0.0013526	-3.06941
	Oeu017709.1	--	--	--	0.07083	0.128448	-3.10121
	Oeu021664.1	ath:AT1G17920	K09338	homeobox-leucine zipper protein	0.0080347	0.0196518	-3.13025
	Oeu013380.1	ath:AT3G61890	K09338	homeobox-leucine zipper protein	0.0144576	0.0326906	-3.27456
	Oeu062913.1	ath:AT3G01470	K09338	homeobox-leucine zipper protein	3.43153e-15	8.27321e-14	-3.33394
	Oeu062125.1	ath:AT3G01220	K09338	homeobox-leucine zipper protein	0.0243632	0.0514014	-3.37632
	Oeu018998.1	vvi:100232867	K09264	MADS-box transcription factor, plant	0.000117709	0.000469374	-3.37935
	Oeu020357.1	vvi:100232952	K09264	MADS-box transcription factor, plant	0.000242319	0.000892158	-3.43185
	Oeu020359.1	vvi:100232952	K09264	MADS-box transcription factor, plant	1.70386e-06	1.01335e-05	-3.67879
	Oeu024644.1	rcu:RCOM_1612950	K09264	MADS-box transcription factor, plant	0.000521953	0.00177423	-3.74145
	Oeu002302.1	vvi:100232952	K09264	MADS-box transcription factor, plant	2.53891e-10	3.00472e-09	-3.8904
	Oeu014923.1	ath:AT4G36740	K09338	homeobox-leucine zipper protein	0.00344015	0.0093737	-3.91983
	Oeu045414.1	ath:AT1G69780	K09338	homeobox-leucine zipper protein	0.000207151	0.000775738	-4.00276
	Oeu061813.1	ath:AT4G37790	K09338	homeobox-leucine zipper protein	2.66021e-23	1.76176e-21	-4.13153
	Oeu042954.1	ath:AT3G61890	K09338	homeobox-leucine zipper protein	3.60826e-10	4.165e-09	-4.22639
	Oeu014569.1	ath:AT5G06710	K09338	homeobox-leucine zipper protein	1.7807e-08	1.53942e-07	-4.59366
	Oeu051778.1	vvi:100232867	K09264	MADS-box transcription factor, plant	0.00241939	0.00687867	-4.78383
	Oeu058731.1	ath:AT1G73360	K09338	homeobox-leucine zipper protein	0.000225859	0.000838517	-4.94179
	Oeu057994.1	--	--	--	2.50761e-05	0.000116228	-5.32657
	Oeu046900.1	vvi:100232864	K09264	MADS-box transcription factor, plant	7.12163e-05	0.000298964	-5.37283
	Oeu019561.1	ath:AT1G17920	K09338	homeobox-leucine zipper protein	0.000561445	0.0018953	-6.24361
	Oeu061017.1	ath:AT3G61890	K09338	homeobox-leucine zipper protein	2.9139e-09	2.88939e-08	-6.35424
	Oeu050737.1	ath:AT1G73360	K09338	homeobox-leucine zipper protein	0.000339838	0.00120922	-6.37657

## Sheet: CHOvsKO_degs_stage 2 fruit_qual
Supplementary Data S10G. Fruit quality genes in the Chondrolia Chalkidikis (CHO) vs Koroneiki (KO) stage 2 fruit DEGs dataset.
	Genes	Gene_id_from.others.genes	Kegg_Number	Blast_Description	CHO.KO.stage2_fruit.pvalue	CHO.KO.stage2_fruit.padj	CHO.KO.stage2_fruit.log2FoldChange
	Oeu020067.1	vvi:100232864	K09264	MADS-box transcription factor, plant	2.07349e-13	4.60669e-12	16.8536
	Oeu008953.1	osa:4333544	K09338	homeobox-leucine zipper protein	1.43683e-08	1.47524e-07	7.90486
	Oeu054678.1	ath:AT3G01470	K09338	homeobox-leucine zipper protein	7.71453e-16	2.43746e-14	5.87147
	Oeu063870.1	ath:AT5G06710	K09338	homeobox-leucine zipper protein	9.91132e-05	0.000462969	5.17489
	Oeu049377.1	vvi:100253242	K03500	ribosomal RNA small subunit methyltransferase B	2.41641e-07	1.9558e-06	5.056
	Oeu010620.1	ath:AT3G03260	K09338	homeobox-leucine zipper protein	0.00142468	0.00494802	5.02064
	Oeu063567.1	ath:AT5G06710	K09338	homeobox-leucine zipper protein	0.00108519	0.00388636	4.72229
	Oeu012464.1	pop:POPTR_804358	K09264	MADS-box transcription factor, plant	2.8195e-08	2.73859e-07	4.69872
	Oeu061813.1	ath:AT4G37790	K09338	homeobox-leucine zipper protein	4.33935e-05	0.000219211	4.48623
	Oeu030210.2	pop:POPTR_651468	K09264	MADS-box transcription factor, plant	6.07723e-05	0.000297029	4.41124
	Oeu026465.1	sbi:SORBI_03g002525	K09264	MADS-box transcription factor, plant	0.00257266	0.00832545	4.39141
	Oeu032553.1	ath:AT3G60390	K09338	homeobox-leucine zipper protein	1.33426e-15	4.05534e-14	4.23464
	Oeu020103.1	vvi:100232978	K09264	MADS-box transcription factor, plant	0.0185672	0.0462853	4.08983
	Oeu006607.1	ppp:PHYPADRAFT_235327	K09264	MADS-box transcription factor, plant	0.00495147	0.0147719	3.90242
	Oeu049759.1	ppp:PHYPADRAFT_209690	K09265	MADS-box transcription factor, other eukaryote	0.621359		3.87397
	Oeu037771.1	pop:POPTR_758707	K09264	MADS-box transcription factor, plant	0.00757327	0.0213713	3.78059
	Oeu012161.1	ath:AT3G01470	K09338	homeobox-leucine zipper protein	3.51662e-18	1.54263e-16	3.68903
	Oeu047615.1	ppp:PHYPADRAFT_235327	K09264	MADS-box transcription factor, plant	0.00688835	0.0196461	3.64425
	Oeu041062.1	ath:AT1G09530	K12126	phytochrome-interacting factor 3	0.0133293	0.0348956	3.58322
	Oeu002302.1	vvi:100232952	K09264	MADS-box transcription factor, plant	0.0106547	0.0287874	3.42477
	Oeu013358.1	ath:AT4G37790	K09338	homeobox-leucine zipper protein	0.000137026	0.000619425	3.39955
	Oeu008304.1	pop:POPTR_751856	K14490	histidine-containing phosphotransfer peotein	0.014991	0.0385174	3.36228
	Oeu059218.1	vvi:100232868	K09264	MADS-box transcription factor, plant	0.0032901	0.0103071	3.18004
	Oeu024216.1	ath:AT4G36740	K09338	homeobox-leucine zipper protein	0.0558858	0.118342	3.16905
	Oeu019112.1	ath:AT5G06710	K09338	homeobox-leucine zipper protein	1.69387e-34	4.31757e-32	3.01752
	Oeu001594.1	ath:AT3G01470	K09338	homeobox-leucine zipper protein	2.21069e-27	2.82817e-25	2.98977
	Oeu040085.1	osa:4333544	K09338	homeobox-leucine zipper protein	4.80998e-19	2.30208e-17	2.9258
	Oeu000620.1	ath:AT1G69780	K09338	homeobox-leucine zipper protein	0.00340339	0.0106255	2.92531
	Oeu018792.1	pop:POPTR_808845	K00818	acetylornithine aminotransferase	1.18017e-36	3.78171e-34	2.76999
	Oeu056311.2	ath:AT5G60690	K09338	homeobox-leucine zipper protein	6.04967e-28	8.24078e-26	2.74786
	Oeu037890.1	--	--	--	0.0637741	0.132436	2.6216
	Oeu019139.1	ath:AT1G73360	K09338	homeobox-leucine zipper protein	0.124586	0.230311	2.59091
	Oeu057214.1	vvi:100232952	K09264	MADS-box transcription factor, plant	0.117215	0.21959	2.57347
	Oeu064823.1	ath:AT1G09530	K12126	phytochrome-interacting factor 3	0.582907		2.43092
	Oeu056505.2	vvi:100232967	K09833	homogenitisate phytyltransferase	0.0110416	0.0297061	2.35317
	Oeu045108.2	pop:POPTR_1106960	K06916	--	6.20335e-28	8.38225e-26	2.3441
	Oeu023403.1	kla:KLLA0E24025g	K09265	MADS-box transcription factor, other eukaryote	0.0572774	0.12081	2.15324
	Oeu013461.1	ath:AT5G60690	K09338	homeobox-leucine zipper protein	1.5137e-13	3.41811e-12	2.08162
	Oeu061529.1	ath:AT4G37790	K09338	homeobox-leucine zipper protein	3.07883e-13	6.67033e-12	2.04153
	Oeu044805.1	vvi:100251055	K14490	histidine-containing phosphotransfer peotein	2.43126e-08	2.38839e-07	2.03734
	Oeu015811.1	pop:POPTR_825877	K00844	hexokinase	6.51133e-06	3.95238e-05	2.02351
	Oeu055077.1	vvi:100232952	K09264	MADS-box transcription factor, plant	0.0414546	0.0918043	2.01189
	Oeu060675.1	ppp:PHYPADRAFT_209690	K09265	MADS-box transcription factor, other eukaryote	0.187404		2.0098
	Oeu057265.1	ath:AT1G09530	K12126	phytochrome-interacting factor 3	0.00158261	0.00542631	2.00957
	Oeu028704.1	vvi:100232867	K09264	MADS-box transcription factor, plant	0.0167448	0.0423764	1.98037
	Oeu015783.1	vvi:100242358	K00844	hexokinase	4.94053e-05	0.000246484	1.94191
	Oeu013585.1	ath:AT5G06710	K09338	homeobox-leucine zipper protein	7.21075e-05	0.000346986	1.8533
	Oeu020326.1	--	--	--	0.0235863	0.0569367	1.84829
	Oeu058478.1	osa:4333544	K09338	homeobox-leucine zipper protein	0.000381274	0.00154288	1.83644
	Oeu044867.2	aml:100466225	K00884	N-acetylglucosamine kinase	3.04149e-06	1.97404e-05	1.82058
	Oeu043888.1	ath:AT4G32880	K09338	homeobox-leucine zipper protein	0.000138474	0.000625465	1.75898
	Oeu018117.1	vvi:100233029	K09264	MADS-box transcription factor, plant	0.0395909	0.0884218	1.75124
	Oeu034892.1	ath:AT5G06710	K09338	homeobox-leucine zipper protein	0.316149	0.488503	1.68883
	Oeu057994.1	--	--	--	0.324778	0.498218	1.68883
	Oeu002550.1	ath:AT4G37790	K09338	homeobox-leucine zipper protein	0.328874	0.502398	1.68883
	Oeu013380.1	ath:AT3G61890	K09338	homeobox-leucine zipper protein	0.329574	0.503215	1.68883
	Oeu006202.1	ath:AT5G06710	K09338	homeobox-leucine zipper protein	0.330293	0.504016	1.68883
	Oeu062942.1	rcu:RCOM_0818130	K09264	MADS-box transcription factor, plant	0.389826	0.567109	1.68883
	Oeu027079.1	ath:AT1G09530	K12126	phytochrome-interacting factor 3	0.411675	0.591908	1.68883
	Oeu052267.1	pop:POPTR_804358	K09264	MADS-box transcription factor, plant	0.814224	0.982918	1.68879
	Oeu017585.1	zma:100037764	K09264	MADS-box transcription factor, plant	0.877137		1.68874
	Oeu021608.1	ath:AT3G60390	K09338	homeobox-leucine zipper protein	0.311468	0.483224	1.62426
	Oeu042999.1	osa:4329771	K09264	MADS-box transcription factor, plant	1.42686e-06	9.92605e-06	1.58238
	Oeu020357.1	vvi:100232952	K09264	MADS-box transcription factor, plant	0.139233	0.251794	1.55179
	Oeu014569.1	ath:AT5G06710	K09338	homeobox-leucine zipper protein	0.0793073	0.159173	1.47161
	Oeu033311.1	ath:AT3G01470	K09338	homeobox-leucine zipper protein	1.34049e-05	7.60321e-05	1.46158
	Oeu061788.1	vvi:100242097	K14490	histidine-containing phosphotransfer peotein	0.000331143	0.00136067	1.42176
	Oeu020359.1	vvi:100232952	K09264	MADS-box transcription factor, plant	0.0988164	0.191403	1.37305
	Oeu062405.1	pop:POPTR_825877	K00844	hexokinase	0.0953504	0.185872	1.31388
	Oeu030190.1	ath:AT5G60690	K09338	homeobox-leucine zipper protein	5.56606e-07	4.184e-06	1.17606
	Oeu042401.1	vvi:100244955	K09264	MADS-box transcription factor, plant	0.0570654	0.120431	1.14141
	Oeu046544.1	rcu:RCOM_0818130	K09264	MADS-box transcription factor, plant	8.66017e-05	0.000409645	0.925143
	Oeu004265.3	vvi:100261787	K09264	MADS-box transcription factor, plant	0.282815	0.44735	0.88794
	Oeu018576.1	vvi:100242358	K00844	hexokinase	2.3773e-08	2.33879e-07	0.887252
	Oeu018600.1	pop:POPTR_661810	K09264	MADS-box transcription factor, plant	0.1781	0.307568	0.850239
	Oeu000886.1	ath:AT4G40060	K09338	homeobox-leucine zipper protein	0.0197373	0.04879	0.844902
	Oeu049758.1	vvi:100244955	K09264	MADS-box transcription factor, plant	0.233835	0.38373	0.836359
	Oeu028309.1	ath:AT4G16780	K09338	homeobox-leucine zipper protein	0.00902991	0.024885	0.80769
	Oeu024864.1	ath:AT3G01470	K09338	homeobox-leucine zipper protein	0.000130734	0.000593504	0.747014
	Oeu015772.1	vvi:100242358	K00844	hexokinase	0.448714	0.633098	0.736461
	Oeu024184.1	ath:AT3G60390	K09338	homeobox-leucine zipper protein	0.461386	0.646259	0.736037
	Oeu024644.1	rcu:RCOM_1612950	K09264	MADS-box transcription factor, plant	0.667464	0.852698	0.727038
	Oeu024185.1	ath:AT3G60390	K09338	homeobox-leucine zipper protein	0.675931	0.859717	0.727038
	Oeu028865.1	ath:AT4G04890	K09338	homeobox-leucine zipper protein	0.681723	0.864872	0.727038
	Oeu001884.1	osa:4333544	K09338	homeobox-leucine zipper protein	0.766012		0.727037
	Oeu053236.1	afm:AFUA_1G14180	K00599	--	4.05519e-05	0.000206322	0.609238
	Oeu025889.1	pop:POPTR_797614	K00844	hexokinase	0.0029421	0.00934483	0.588086
	Oeu043281.1	nvi:100117163	K09349	homeobox protein Nkx-5	0.00070257	0.00264879	0.580512
	Oeu062176.1	vvi:100232952	K09264	MADS-box transcription factor, plant	0.42417	0.606091	0.578461
	Oeu042737.3	osa:4333544	K09338	homeobox-leucine zipper protein	0.031116	0.0722219	0.548616
	Oeu012394.1	ath:AT2G22430	K09338	homeobox-leucine zipper protein	0.00386833	0.0118613	0.525255
	Oeu011699.2	ath:AT3G01470	K09338	homeobox-leucine zipper protein	0.0178986	0.0448646	0.468249
	Oeu014313.1	ath:AT4G37790	K09338	homeobox-leucine zipper protein	0.684201	0.866936	0.413638
	Oeu036692.1	ath:AT2G18550	K09338	homeobox-leucine zipper protein	0.524661	0.712178	0.369075
	Oeu058915.1	vvi:100232867	K09264	MADS-box transcription factor, plant	0.709675	0.888172	0.292392
	Oeu001883.1	osa:4333544	K09338	homeobox-leucine zipper protein	0.354262	0.528043	0.282078
	Oeu046268.1	rcu:RCOM_1597800	K00844	hexokinase	0.386167	0.563051	0.262174
	Oeu016006.1	dsi:Dsim_GD23020	K09452	homeobox protein aristaless-related	0.507631	0.69509	0.226609
	Oeu058849.1	ppp:PHYPADRAFT_209690	K09265	MADS-box transcription factor, other eukaryote	0.853583	1	0.201778
	Oeu024901.3	pop:POPTR_1106960	K06916	--	0.294739	0.46258	0.171522
	Oeu035786.1	pop:POPTR_826373	K14066	geranyl diphosphate synthase	0.602205	0.790581	0.169507
	Oeu002089.1	ppp:PHYPADRAFT_209690	K09265	MADS-box transcription factor, other eukaryote	0.594713	0.783374	0.15696
	Oeu014193.3	ppp:PHYPADRAFT_235327	K09264	MADS-box transcription factor, plant	0.811162	0.980454	0.129449
	Oeu036363.2	vvi:100268095	K09834	tocopherol cyclase	0.456483	0.640939	0.10252
	Oeu050604.1	ath:AT1G52150	K09338	homeobox-leucine zipper protein	0.66826	0.853422	0.10138
	Oeu018997.1	vvi:100232867	K09264	MADS-box transcription factor, plant	0.861502	1	0.100418
	Oeu005478.2	rcu:RCOM_0522470	K03500	ribosomal RNA small subunit methyltransferase B	0.535432	0.722899	0.0806108
	Oeu016160.3	vvi:100259260	K09313	homeobox protein cut-like	0.717285	0.894573	0.0704925
	Oeu051090.1	ath:AT2G18550	K09338	homeobox-leucine zipper protein	1	1	0
	Oeu003244.1	--	--	--	1	1	0
	Oeu016906.1	vvi:100257072	K09264	MADS-box transcription factor, plant	1	1	0
	Oeu039844.1	ath:AT2G36610	K09338	homeobox-leucine zipper protein	1	1	0
	Oeu002235.1	--	--	--	1	1	0
	Oeu005327.1	ath:AT2G01430	K09338	homeobox-leucine zipper protein	1	1	0
	Oeu006602.1	vvi:100261787	K09264	MADS-box transcription factor, plant	1	1	0
	Oeu009310.1	--	--	--	1	1	0
	Oeu017709.1	--	--	--	1	1	0
	Oeu017710.1	--	--	--	1	1	0
	Oeu017713.1	--	--	--	1	1	0
	Oeu019130.1	ppp:PHYPADRAFT_209690	K09265	MADS-box transcription factor, other eukaryote	1	1	0
	Oeu020076.1	--	--	--	1	1	0
	Oeu020126.1	ath:AT4G04890	K09338	homeobox-leucine zipper protein	1	1	0
	Oeu022830.1	ath:AT2G01430	K09338	homeobox-leucine zipper protein	1	1	0
	Oeu023537.1	ath:AT1G73360	K09338	homeobox-leucine zipper protein	1	1	0
	Oeu023603.1	pop:POPTR_751856	K14490	histidine-containing phosphotransfer peotein	1	1	0
	Oeu028403.1	ppp:PHYPADRAFT_209690	K09265	MADS-box transcription factor, other eukaryote	1	1	0
	Oeu030264.1	ath:AT2G45650	K09264	MADS-box transcription factor, plant	1	1	0
	Oeu033016.1	ppp:PHYPADRAFT_235327	K09264	MADS-box transcription factor, plant	1	1	0
	Oeu034833.1	ath:AT5G06710	K09338	homeobox-leucine zipper protein	1	1	0
	Oeu040891.2	ppp:PHYPADRAFT_209690	K09265	MADS-box transcription factor, other eukaryote	1	1	0
	Oeu040928.1	--	--	--	1	1	0
	Oeu051414.2	ath:AT2G45650	K09264	MADS-box transcription factor, plant	1	1	0
	Oeu051415.1	ppp:PHYPADRAFT_235327	K09264	MADS-box transcription factor, plant	1	1	0
	Oeu053598.1	ppp:PHYPADRAFT_235327	K09264	MADS-box transcription factor, plant	1	1	0
	Oeu055854.1	--	--	--	1	1	0
	Oeu055897.1	--	--	--	1	1	0
	Oeu056501.1	ath:AT5G06710	K09338	homeobox-leucine zipper protein	1	1	0
	Oeu056822.1	pop:POPTR_226095	K09264	MADS-box transcription factor, plant	1	1	0
	Oeu014923.1	ath:AT4G36740	K09338	homeobox-leucine zipper protein	1	1	0
	Oeu059810.1	vvi:100262786	K00844	hexokinase	1	1	0
	Oeu061767.1	vvi:100261787	K09264	MADS-box transcription factor, plant	1	1	0
	Oeu061838.1	ppp:PHYPADRAFT_209690	K09265	MADS-box transcription factor, other eukaryote	1	1	0
	Oeu062125.1	ath:AT3G01220	K09338	homeobox-leucine zipper protein	1	1	0
	Oeu000452.1	--	--	--	1	1	0
	Oeu002311.1	ath:AT3G58780	K09264	MADS-box transcription factor, plant	1		0
	Oeu002551.1	ath:AT5G06710	K09338	homeobox-leucine zipper protein	1	1	0
	Oeu004528.1	--	--	--	1		0
	Oeu009306.1	--	--	--	1		0
	Oeu009929.1	ppp:PHYPADRAFT_209690	K09265	MADS-box transcription factor, other eukaryote	1		0
	Oeu009933.1	olu:OSTLU_29140	K09260	MADS-box transcription enhancer factor 2A	1	1	0
	Oeu010457.1	vvi:100232978	K09264	MADS-box transcription factor, plant	1		0
	Oeu010545.1	ppp:PHYPADRAFT_235327	K09264	MADS-box transcription factor, plant	1		0
	Oeu011266.1	--	--	--	1	1	0
	Oeu014260.1	vvi:100232864	K09264	MADS-box transcription factor, plant	1		0
	Oeu014602.1	vvi:100253115	K10960	geranylgeranyl reductase	1		0
	Oeu014922.1	ath:AT4G36740	K09338	homeobox-leucine zipper protein	1		0
	Oeu016647.1	ppp:PHYPADRAFT_209690	K09265	MADS-box transcription factor, other eukaryote	1	1	0
	Oeu017584.1	zma:100037764	K09264	MADS-box transcription factor, plant	1		0
	Oeu017586.1	zma:100037764	K09264	MADS-box transcription factor, plant	1		0
	Oeu017587.1	zma:100037764	K09264	MADS-box transcription factor, plant	1		0
	Oeu020889.1	ppp:PHYPADRAFT_209690	K09265	MADS-box transcription factor, other eukaryote	1		0
	Oeu023015.1	ath:AT1G73360	K09338	homeobox-leucine zipper protein	1		0
	Oeu024642.1	pop:POPTR_896788	K09264	MADS-box transcription factor, plant	1		0
	Oeu024986.1	osa:4329771	K09264	MADS-box transcription factor, plant	1		0
	Oeu026782.1	rcu:RCOM_1489450	K14490	histidine-containing phosphotransfer peotein	1		0
	Oeu026783.1	rcu:RCOM_1489450	K14490	histidine-containing phosphotransfer peotein	1		0
	Oeu026784.1	rcu:RCOM_1489450	K14490	histidine-containing phosphotransfer peotein	1	1	0
	Oeu028405.1	ppp:PHYPADRAFT_209690	K09265	MADS-box transcription factor, other eukaryote	1		0
	Oeu028655.1	--	--	--	1	1	0
	Oeu029488.1	ppp:PHYPADRAFT_235327	K09264	MADS-box transcription factor, plant	1		0
	Oeu031968.1	--	--	--	1		0
	Oeu035069.1	vvi:100244955	K09264	MADS-box transcription factor, plant	1	1	0
	Oeu036191.1	--	--	--	1		0
	Oeu036749.1	ath:AT4G04890	K09338	homeobox-leucine zipper protein	1		0
	Oeu041404.1	olu:OSTLU_29140	K09260	MADS-box transcription enhancer factor 2A	1		0
	Oeu041903.1	ath:AT1G73360	K09338	homeobox-leucine zipper protein	1		0
	Oeu042086.1	pop:POPTR_592711	K14490	histidine-containing phosphotransfer peotein	1		0
	Oeu046899.1	ppp:PHYPADRAFT_209690	K09265	MADS-box transcription factor, other eukaryote	1		0
	Oeu051193.1	ath:AT2G45650	K09264	MADS-box transcription factor, plant	1		0
	Oeu051778.1	vvi:100232867	K09264	MADS-box transcription factor, plant	1	1	0
	Oeu053261.1	vvi:100244955	K09264	MADS-box transcription factor, plant	1		0
	Oeu055567.1	ppp:PHYPADRAFT_235327	K09264	MADS-box transcription factor, plant	1		0
	Oeu059535.1	ath:AT3G03260	K09338	homeobox-leucine zipper protein	1		0
	Oeu059557.1	ath:AT1G73360	K09338	homeobox-leucine zipper protein	1		0
	Oeu061769.1	vvi:100261787	K09264	MADS-box transcription factor, plant	1	1	0
	Oeu064601.1	ppp:PHYPADRAFT_235327	K09264	MADS-box transcription factor, plant	1		0
	Oeu062175.1	vvi:100232867	K09264	MADS-box transcription factor, plant	0.992297	1	-0.00784921
	Oeu001885.1	ath:AT1G52150	K09338	homeobox-leucine zipper protein	0.948265	1	-0.0185172
	Oeu006515.1	vvi:100232867	K09264	MADS-box transcription factor, plant	0.976313	1	-0.0213397
	Oeu042429.1	--	--	--	0.921806	1	-0.0349601
	Oeu018998.1	vvi:100232867	K09264	MADS-box transcription factor, plant	0.929843	1	-0.0486941
	Oeu021545.4	pop:POPTR_758707	K09264	MADS-box transcription factor, plant	0.953088	1	-0.0510277
	Oeu064521.1	pop:POPTR_896788	K09264	MADS-box transcription factor, plant	0.984936	1	-0.0581146
	Oeu049760.1	vvi:100244955	K09264	MADS-box transcription factor, plant	0.913529	1	-0.0601692
	Oeu028296.1	ath:AT1G69780	K09338	homeobox-leucine zipper protein	0.846031	1	-0.0634522
	Oeu021664.1	ath:AT1G17920	K09338	homeobox-leucine zipper protein	0.937221	1	-0.0670712
	Oeu000926.1	vvi:100232867	K09264	MADS-box transcription factor, plant			-0.0683046
	Oeu048734.2	ath:AT3G01470	K09338	homeobox-leucine zipper protein	0.701626	0.880979	-0.0740624
	Oeu033508.1	ath:AT1G79840	K09338	homeobox-leucine zipper protein	0.816178	0.984694	-0.0939921
	Oeu002548.1	vvi:100232967	K09833	homogenitisate phytyltransferase	0.74933	0.925175	-0.0974319
	Oeu051389.1	rcu:RCOM_1192240	K00457	4-hydroxyphenylpyruvate dioxygenase	0.376567	0.551876	-0.143656
	Oeu030627.1	nvi:100117163	K09349	homeobox protein Nkx-5	0.324402	0.49794	-0.166492
	Oeu007865.1	ath:AT3G61890	K09338	homeobox-leucine zipper protein	0.543227	0.730776	-0.175179
	Oeu052268.2	sbi:SORBI_10g029810	K09264	MADS-box transcription factor, plant	0.554956	0.742845	-0.218329
	Oeu043454.1	vvi:100257072	K09264	MADS-box transcription factor, plant	0.977043	1	-0.23475
	Oeu041553.1	ath:AT3G58780	K09264	MADS-box transcription factor, plant	0.932025	1	-0.234757
	Oeu017007.1	ath:AT2G36610	K09338	homeobox-leucine zipper protein	0.91658	1	-0.234757
	Oeu024186.1	ath:AT3G60390	K09338	homeobox-leucine zipper protein	0.905068	1	-0.234757
	Oeu038316.1	pop:POPTR_661810	K09264	MADS-box transcription factor, plant	0.899387	1	-0.234757
	Oeu009953.1	ath:AT1G09530	K12126	phytochrome-interacting factor 3	0.896866	1	-0.234757
	Oeu047960.3	osa:4338067	K09264	MADS-box transcription factor, plant	0.890898	1	-0.234757
	Oeu054505.1	ath:AT1G52150	K09338	homeobox-leucine zipper protein	0.561773	0.749941	-0.268403
	Oeu053597.1	osa:4329771	K09264	MADS-box transcription factor, plant	0.657637	0.843645	-0.332792
	Oeu001621.3	vvi:100243947	K12592	exosome complex protein LRP1	0.0652584	0.135044	-0.341379
	Oeu049406.1	pop:POPTR_798161	K03500	ribosomal RNA small subunit methyltransferase B	0.0470515	0.102247	-0.362108
	Oeu038754.1	vvi:100250669	K04040	chlorophyll synthase	0.0202887	0.0500097	-0.386561
	Oeu029978.1	vvi:100253242	K03500	ribosomal RNA small subunit methyltransferase B	0.0752714	0.152327	-0.414854
	Oeu061299.2	pop:POPTR_797614	K00844	hexokinase	0.136306	0.247271	-0.460347
	Oeu023236.1	ath:AT3G61890	K09338	homeobox-leucine zipper protein	0.655905	0.842151	-0.472713
	Oeu062913.1	ath:AT3G01470	K09338	homeobox-leucine zipper protein	0.244015	0.397373	-0.507597
	Oeu017800.1	vvi:100250669	K04040	chlorophyll synthase	0.0280744	0.0660323	-0.555134
	Oeu025900.1	bfo:BRAFLDRAFT_129968	K09304	homeobox protein HoxA/B/C/D4	0.000370562	0.00150542	-0.572823
	Oeu039052.1	ath:AT2G18550	K09338	homeobox-leucine zipper protein	0.501088	0.688111	-0.63024
	Oeu058243.1	--	--	--	0.581214	0.769509	-0.67061
	Oeu043001.1	ppp:PHYPADRAFT_235332	K09264	MADS-box transcription factor, plant	0.171323	0.297699	-0.723373
	Oeu018033.1	afm:AFUA_1G17090	K00599	--	6.56668e-06	3.98094e-05	-0.735087
	Oeu056635.1	olu:OSTLU_27152	K00599	--	8.69057e-09	9.25619e-08	-0.762071
	Oeu064871.1	--	--	--	0.0148273	0.0381933	-0.779813
	Oeu039418.1	rcu:RCOM_0522470	K03500	ribosomal RNA small subunit methyltransferase B	0.000450686	0.00178503	-0.800407
	Oeu013042.2	--	--	--	1.21136e-10	1.76746e-09	-0.805772
	Oeu029679.2	ppp:PHYPADRAFT_235327	K09264	MADS-box transcription factor, plant	0.49036	0.677312	-0.854998
	Oeu043065.1	ath:AT3G01470	K09338	homeobox-leucine zipper protein	0.0277382	0.0653511	-0.879832
	Oeu047009.1	rcu:RCOM_1471870	K10960	geranylgeranyl reductase	0.000139095	0.000628019	-0.906796
	Oeu030732.1	vvi:100250669	K04040	chlorophyll synthase	0.0882532	0.174136	-0.946105
	Oeu024086.1	rcu:RCOM_1488780	K00844	hexokinase	6.51111e-08	5.88018e-07	-0.992318
	Oeu039510.1	rcu:RCOM_0818130	K09264	MADS-box transcription factor, plant	0.0473251	0.102728	-1.01197
	Oeu063937.1	ath:AT1G52150	K09338	homeobox-leucine zipper protein	0.000175641	0.000770786	-1.01472
	Oeu027984.2	vvi:100242641	K05928	tocopherol O-methyltransferase	4.87926e-08	4.51506e-07	-1.07774
	Oeu012690.1	ath:AT4G04890	K09338	homeobox-leucine zipper protein	0.00173379	0.00588234	-1.12362
	Oeu058731.1	ath:AT1G73360	K09338	homeobox-leucine zipper protein	0.502176	0.689135	-1.12456
	Oeu022534.1	zma:542709	K09264	MADS-box transcription factor, plant	0.487881	0.674648	-1.12486
	Oeu025061.2	ath:AT3G61150	K09338	homeobox-leucine zipper protein	5.18447e-05	0.000257205	-1.12559
	Oeu051190.1	ath:AT3G61150	K09338	homeobox-leucine zipper protein	1.47062e-05	8.2688e-05	-1.19967
	Oeu038578.1	vvi:100261787	K09264	MADS-box transcription factor, plant	5.17209e-07	3.91056e-06	-1.21114
	Oeu039871.1	--	--	--	0.427421	0.609907	-1.21719
	Oeu012691.1	ath:AT4G04890	K09338	homeobox-leucine zipper protein	0.000253952	0.00107235	-1.26105
	Oeu014692.1	ath:AT3G61150	K09338	homeobox-leucine zipper protein	2.80137e-05	0.000147642	-1.29741
	Oeu017066.1	ath:AT4G17710	K09338	homeobox-leucine zipper protein	6.05309e-05	0.000296021	-1.31966
	Oeu036210.1	--	--	--	0.102987	0.197949	-1.39782
	Oeu011489.1	rcu:RCOM_1488780	K00844	hexokinase	4.9715e-09	5.54062e-08	-1.517
	Oeu014651.1	--	--	--	0.250702	0.406551	-1.54666
	Oeu032719.1	rcu:RCOM_0747390	K14066	geranyl diphosphate synthase	3.36246e-16	1.12907e-14	-1.56558
	Oeu046900.1	vvi:100232864	K09264	MADS-box transcription factor, plant	0.0414818	0.0918524	-1.61081
	Oeu064524.1	vvi:100257072	K09264	MADS-box transcription factor, plant	0.391415	0.568977	-1.70537
	Oeu033284.1	--	--	--	0.261017	0.419498	-1.73023
	Oeu028656.1	--	--	--	0.0306551	0.07128	-1.80428
	Oeu032369.1	ath:AT2G22430	K09338	homeobox-leucine zipper protein	1.00838e-20	5.98377e-19	-1.91391
	Oeu031881.1	ath:AT4G04890	K09338	homeobox-leucine zipper protein	0.000168329	0.000741987	-1.957
	Oeu040698.1	ath:AT4G16780	K09338	homeobox-leucine zipper protein	5.66301e-08	5.16814e-07	-2.00779
	Oeu036693.1	ath:AT2G18550	K09338	homeobox-leucine zipper protein	0.185188	0.317349	-2.11547
	Oeu023243.1	vvi:100244955	K09264	MADS-box transcription factor, plant	0.243865	0.397215	-2.15622
	Oeu060931.1	ath:AT1G69780	K09338	homeobox-leucine zipper protein	6.3836e-07	4.75288e-06	-2.16186
	Oeu001351.2	vvi:100242641	K05928	tocopherol O-methyltransferase	2.6339e-08	2.57243e-07	-2.27816
	Oeu038882.1	ath:AT2G36610	K09338	homeobox-leucine zipper protein	0.0712232	0.145394	-2.68989
	Oeu002971.1	--	--	--	0.0102641	0.0278728	-2.72157
	Oeu040877.1	vvi:100244955	K09264	MADS-box transcription factor, plant	0.0276021	0.0650669	-3.13469
	Oeu037035.2	ath:AT3G61890	K09338	homeobox-leucine zipper protein	8.9286e-07	6.45769e-06	-3.578
	Oeu034960.1	--	--	--	0.000108374	0.000501078	-4.23371
	Oeu034986.1	--	--	--	2.96367e-09	3.42901e-08	-4.30675
	Oeu042954.1	ath:AT3G61890	K09338	homeobox-leucine zipper protein	1.82298e-06	1.23736e-05	-4.43327
	Oeu045414.1	ath:AT1G69780	K09338	homeobox-leucine zipper protein	2.71577e-19	1.33199e-17	-4.69305
	Oeu061017.1	ath:AT3G61890	K09338	homeobox-leucine zipper protein	3.61174e-12	6.70273e-11	-5.50128
	Oeu019561.1	ath:AT1G17920	K09338	homeobox-leucine zipper protein	0.00195904	0.00655663	-5.605
	Oeu050737.1	ath:AT1G73360	K09338	homeobox-leucine zipper protein	0.000999803	0.00361325	-5.87277
	Oeu012603.1	ath:AT4G37790	K09338	homeobox-leucine zipper protein	3.25036e-07	2.55876e-06	-6.34721

## Sheet: CHOvsKO_degs_stage 3 fruit_qual
Supplementary Data S10H. Fruit quality genes in the Chondrolia Chalkidikis (CHO) vs Koroneiki (KO) stage 3 fruit DEGs dataset.
	Genes	Gene_id_from.others.genes	Kegg_Number	Blast_Description	CHO.KO_stage3Fruit.pvalue	CHO.KO_stage3Fruit.padj	CHO.KO_stage3Fruit.log2FoldChange
	Oeu008953.1	osa:4333544	K09338	homeobox-leucine zipper protein	1.4542e-08	1.87177e-07	7.92892
	Oeu057265.1	ath:AT1G09530	K12126	phytochrome-interacting factor 3	0.000177025	0.000893515	4.83583
	Oeu020103.1	vvi:100232978	K09264	MADS-box transcription factor, plant	0.000325241	0.00152029	4.61377
	Oeu054678.1	ath:AT3G01470	K09338	homeobox-leucine zipper protein	9.51661e-12	2.15911e-10	4.53745
	Oeu012161.1	ath:AT3G01470	K09338	homeobox-leucine zipper protein	1.67593e-26	2.99937e-24	4.36917
	Oeu012464.1	pop:POPTR_804358	K09264	MADS-box transcription factor, plant	3.28612e-10	5.77361e-09	4.19426
	Oeu002302.1	vvi:100232952	K09264	MADS-box transcription factor, plant	0.00405731	0.0137226	3.97412
	Oeu020326.1	--	--	--	0.00627526	0.0199846	3.95002
	Oeu064823.1	ath:AT1G09530	K12126	phytochrome-interacting factor 3	0.414635		3.62642
	Oeu030210.2	pop:POPTR_651468	K09264	MADS-box transcription factor, plant	0.000206419	0.00102075	3.62025
	Oeu049377.1	vvi:100253242	K03500	ribosomal RNA small subunit methyltransferase B	4.07966e-05	0.000246479	3.28418
	Oeu018792.1	pop:POPTR_808845	K00818	acetylornithine aminotransferase	3.81358e-39	3.2078e-36	2.71147
	Oeu049759.1	ppp:PHYPADRAFT_209690	K09265	MADS-box transcription factor, other eukaryote	0.735657		2.66085
	Oeu028704.1	vvi:100232867	K09264	MADS-box transcription factor, plant	0.00159432	0.00613969	2.64999
	Oeu061529.1	ath:AT4G37790	K09338	homeobox-leucine zipper protein	4.6255e-19	3.19568e-17	2.55774
	Oeu040085.1	osa:4333544	K09338	homeobox-leucine zipper protein	2.22327e-10	4.02823e-09	2.39201
	Oeu058478.1	osa:4333544	K09338	homeobox-leucine zipper protein	0.00408469	0.0137958	2.35928
	Oeu059218.1	vvi:100232868	K09264	MADS-box transcription factor, plant	0.188874	0.335029	2.2688
	Oeu032553.1	ath:AT3G60390	K09338	homeobox-leucine zipper protein	6.43349e-06	4.69547e-05	2.22538
	Oeu015811.1	pop:POPTR_825877	K00844	hexokinase	8.94574e-06	6.33793e-05	2.1853
	Oeu058849.1	ppp:PHYPADRAFT_209690	K09265	MADS-box transcription factor, other eukaryote	0.141962	0.268024	2.10858
	Oeu044805.1	vvi:100251055	K14490	histidine-containing phosphotransfer peotein	8.28151e-07	7.32877e-06	1.99495
	Oeu044867.2	aml:100466225	K00884	N-acetylglucosamine kinase	1.28096e-06	1.09167e-05	1.82028
	Oeu056311.2	ath:AT5G60690	K09338	homeobox-leucine zipper protein	2.26325e-12	5.73847e-11	1.75448
	Oeu047960.3	osa:4338067	K09264	MADS-box transcription factor, plant	0.308067	0.488556	1.74447
	Oeu028865.1	ath:AT4G04890	K09338	homeobox-leucine zipper protein	0.325099	0.506533	1.74447
	Oeu010620.1	ath:AT3G03260	K09338	homeobox-leucine zipper protein	0.362687	0.547955	1.74447
	Oeu062942.1	rcu:RCOM_0818130	K09264	MADS-box transcription factor, plant	0.374399	0.560833	1.74447
	Oeu042401.1	vvi:100244955	K09264	MADS-box transcription factor, plant	0.00232168	0.00848709	1.63063
	Oeu024216.1	ath:AT4G36740	K09338	homeobox-leucine zipper protein	0.181658	0.325179	1.62373
	Oeu023403.1	kla:KLLA0E24025g	K09265	MADS-box transcription factor, other eukaryote	0.0531651	0.121422	1.60836
	Oeu014193.3	ppp:PHYPADRAFT_235327	K09264	MADS-box transcription factor, plant	0.00767774	0.0237453	1.45121
	Oeu043888.1	ath:AT4G32880	K09338	homeobox-leucine zipper protein	0.0173995	0.0477662	1.38594
	Oeu004265.3	vvi:100261787	K09264	MADS-box transcription factor, plant	0.0953691	0.195422	1.37865
	Oeu036692.1	ath:AT2G18550	K09338	homeobox-leucine zipper protein	0.118958	0.233013	1.37398
	Oeu009953.1	ath:AT1G09530	K12126	phytochrome-interacting factor 3	0.367756	0.553526	1.35054
	Oeu024901.3	pop:POPTR_1106960	K06916	--	5.73674e-14	1.84707e-12	1.30328
	Oeu021664.1	ath:AT1G17920	K09338	homeobox-leucine zipper protein	0.0753935	0.161655	1.29029
	Oeu013585.1	ath:AT5G06710	K09338	homeobox-leucine zipper protein	0.00063705	0.00274446	1.24947
	Oeu060675.1	ppp:PHYPADRAFT_209690	K09265	MADS-box transcription factor, other eukaryote	0.46122		1.17584
	Oeu049758.1	vvi:100244955	K09264	MADS-box transcription factor, plant	0.19015	0.336762	1.13605
	Oeu013461.1	ath:AT5G60690	K09338	homeobox-leucine zipper protein	0.000224947	0.00110136	1.06725
	Oeu001594.1	ath:AT3G01470	K09338	homeobox-leucine zipper protein	5.17772e-05	0.000304137	1.03911
	Oeu045108.2	pop:POPTR_1106960	K06916	--	1.00099e-06	8.72971e-06	1.03519
	Oeu036210.1	--	--	--	0.189724	0.336167	1.02565
	Oeu046268.1	rcu:RCOM_1597800	K00844	hexokinase	0.000839507	0.00352151	1.01171
	Oeu025889.1	pop:POPTR_797614	K00844	hexokinase	8.33312e-07	7.3725e-06	0.997827
	Oeu018576.1	vvi:100242358	K00844	hexokinase	7.75087e-10	1.27275e-08	0.980968
	Oeu015783.1	vvi:100242358	K00844	hexokinase	0.0958164	0.196181	0.931128
	Oeu028296.1	ath:AT1G69780	K09338	homeobox-leucine zipper protein	0.0124267	0.0359015	0.815693
	Oeu053597.1	osa:4329771	K09264	MADS-box transcription factor, plant	0.23617	0.400352	0.806207
	Oeu035786.1	pop:POPTR_826373	K14066	geranyl diphosphate synthase	0.0101396	0.030199	0.796935
	Oeu014569.1	ath:AT5G06710	K09338	homeobox-leucine zipper protein	0.184633	0.32919	0.789357
	Oeu034892.1	ath:AT5G06710	K09338	homeobox-leucine zipper protein	0.366986	0.552738	0.784757
	Oeu042999.1	osa:4329771	K09264	MADS-box transcription factor, plant	0.0230835	0.0607983	0.745425
	Oeu042737.3	osa:4333544	K09338	homeobox-leucine zipper protein	0.0129157	0.0370691	0.654992
	Oeu024864.1	ath:AT3G01470	K09338	homeobox-leucine zipper protein	0.00166462	0.0063783	0.614701
	Oeu062175.1	vvi:100232867	K09264	MADS-box transcription factor, plant	0.480742	0.677291	0.573093
	Oeu041062.1	ath:AT1G09530	K12126	phytochrome-interacting factor 3	0.536611	0.731586	0.563569
	Oeu018997.1	vvi:100232867	K09264	MADS-box transcription factor, plant	0.378821	0.565902	0.530931
	Oeu026465.1	sbi:SORBI_03g002525	K09264	MADS-box transcription factor, plant	0.649194	0.837241	0.49815
	Oeu061788.1	vvi:100242097	K14490	histidine-containing phosphotransfer peotein	0.238979	0.403954	0.483751
	Oeu030627.1	nvi:100117163	K09349	homeobox protein Nkx-5	0.0046714	0.0155065	0.465252
	Oeu018998.1	vvi:100232867	K09264	MADS-box transcription factor, plant	0.436493	0.629268	0.449836
	Oeu028309.1	ath:AT4G16780	K09338	homeobox-leucine zipper protein	0.21826	0.375696	0.383743
	Oeu000886.1	ath:AT4G40060	K09338	homeobox-leucine zipper protein	0.296538	0.476153	0.378791
	Oeu016160.3	vvi:100259260	K09313	homeobox protein cut-like	0.0634147	0.140224	0.360645
	Oeu039052.1	ath:AT2G18550	K09338	homeobox-leucine zipper protein	0.767841	0.937708	0.297763
	Oeu011699.2	ath:AT3G01470	K09338	homeobox-leucine zipper protein	0.150014	0.280317	0.286744
	Oeu005478.2	rcu:RCOM_0522470	K03500	ribosomal RNA small subunit methyltransferase B	0.0533911	0.121864	0.250957
	Oeu051389.1	rcu:RCOM_1192240	K00457	4-hydroxyphenylpyruvate dioxygenase	0.140138	0.265324	0.237397
	Oeu053236.1	afm:AFUA_1G14180	K00599	--	0.147757	0.276899	0.233904
	Oeu043281.1	nvi:100117163	K09349	homeobox protein Nkx-5	0.197865	0.347481	0.229412
	Oeu013358.1	ath:AT4G37790	K09338	homeobox-leucine zipper protein	0.716992	0.892506	0.202501
	Oeu050604.1	ath:AT1G52150	K09338	homeobox-leucine zipper protein	0.491674	0.689023	0.164158
	Oeu049760.1	vvi:100244955	K09264	MADS-box transcription factor, plant	0.854964	1	0.0966847
	Oeu019112.1	ath:AT5G06710	K09338	homeobox-leucine zipper protein	0.698224	0.875996	0.085076
	Oeu016006.1	dsi:Dsim_GD23020	K09452	homeobox protein aristaless-related	0.841391	1	0.0692217
	Oeu013042.2	--	--	--	0.616216	0.807179	0.0645089
	Oeu048734.2	ath:AT3G01470	K09338	homeobox-leucine zipper protein	0.772703	0.941902	0.0543675
	Oeu000926.1	vvi:100232867	K09264	MADS-box transcription factor, plant			0.0533018
	Oeu046544.1	rcu:RCOM_0818130	K09264	MADS-box transcription factor, plant	0.852604	1	0.0413196
	Oeu020067.1	vvi:100232864	K09264	MADS-box transcription factor, plant	1	1	0
	Oeu045414.1	ath:AT1G69780	K09338	homeobox-leucine zipper protein	1	1	0
	Oeu063567.1	ath:AT5G06710	K09338	homeobox-leucine zipper protein	1	1	0
	Oeu063870.1	ath:AT5G06710	K09338	homeobox-leucine zipper protein	1	1	0
	Oeu037890.1	--	--	--	1	1	0
	Oeu006607.1	ppp:PHYPADRAFT_235327	K09264	MADS-box transcription factor, plant	1	1	0
	Oeu057214.1	vvi:100232952	K09264	MADS-box transcription factor, plant	1	1	0
	Oeu019139.1	ath:AT1G73360	K09338	homeobox-leucine zipper protein	1	1	0
	Oeu016906.1	vvi:100257072	K09264	MADS-box transcription factor, plant	1	1	0
	Oeu024644.1	rcu:RCOM_1612950	K09264	MADS-box transcription factor, plant	1	1	0
	Oeu002550.1	ath:AT4G37790	K09338	homeobox-leucine zipper protein	1	1	0
	Oeu006202.1	ath:AT5G06710	K09338	homeobox-leucine zipper protein	1	1	0
	Oeu039844.1	ath:AT2G36610	K09338	homeobox-leucine zipper protein	1	1	0
	Oeu002235.1	--	--	--	1	1	0
	Oeu005327.1	ath:AT2G01430	K09338	homeobox-leucine zipper protein	1	1	0
	Oeu006602.1	vvi:100261787	K09264	MADS-box transcription factor, plant	1	1	0
	Oeu009310.1	--	--	--	1	1	0
	Oeu017007.1	ath:AT2G36610	K09338	homeobox-leucine zipper protein	1	1	0
	Oeu017709.1	--	--	--	1	1	0
	Oeu017713.1	--	--	--	1	1	0
	Oeu019130.1	ppp:PHYPADRAFT_209690	K09265	MADS-box transcription factor, other eukaryote	1	1	0
	Oeu020076.1	--	--	--	1	1	0
	Oeu020126.1	ath:AT4G04890	K09338	homeobox-leucine zipper protein	1	1	0
	Oeu022534.1	zma:542709	K09264	MADS-box transcription factor, plant	1	1	0
	Oeu023537.1	ath:AT1G73360	K09338	homeobox-leucine zipper protein	1	1	0
	Oeu023603.1	pop:POPTR_751856	K14490	histidine-containing phosphotransfer peotein	1	1	0
	Oeu028403.1	ppp:PHYPADRAFT_209690	K09265	MADS-box transcription factor, other eukaryote	1	1	0
	Oeu030264.1	ath:AT2G45650	K09264	MADS-box transcription factor, plant	1	1	0
	Oeu033016.1	ppp:PHYPADRAFT_235327	K09264	MADS-box transcription factor, plant	1	1	0
	Oeu034833.1	ath:AT5G06710	K09338	homeobox-leucine zipper protein	1	1	0
	Oeu038316.1	pop:POPTR_661810	K09264	MADS-box transcription factor, plant	1	1	0
	Oeu040891.2	ppp:PHYPADRAFT_209690	K09265	MADS-box transcription factor, other eukaryote	1	1	0
	Oeu040928.1	--	--	--	1	1	0
	Oeu041553.1	ath:AT3G58780	K09264	MADS-box transcription factor, plant	1	1	0
	Oeu051414.2	ath:AT2G45650	K09264	MADS-box transcription factor, plant	1	1	0
	Oeu051415.1	ppp:PHYPADRAFT_235327	K09264	MADS-box transcription factor, plant	1	1	0
	Oeu053598.1	ppp:PHYPADRAFT_235327	K09264	MADS-box transcription factor, plant	1	1	0
	Oeu055854.1	--	--	--	1	1	0
	Oeu055897.1	--	--	--	1	1	0
	Oeu056501.1	ath:AT5G06710	K09338	homeobox-leucine zipper protein	1	1	0
	Oeu056822.1	pop:POPTR_226095	K09264	MADS-box transcription factor, plant	1	1	0
	Oeu014923.1	ath:AT4G36740	K09338	homeobox-leucine zipper protein	1	1	0
	Oeu059810.1	vvi:100262786	K00844	hexokinase	1	1	0
	Oeu061767.1	vvi:100261787	K09264	MADS-box transcription factor, plant	1	1	0
	Oeu061838.1	ppp:PHYPADRAFT_209690	K09265	MADS-box transcription factor, other eukaryote	1	1	0
	Oeu062125.1	ath:AT3G01220	K09338	homeobox-leucine zipper protein	1	1	0
	Oeu000452.1	--	--	--	1	1	0
	Oeu002311.1	ath:AT3G58780	K09264	MADS-box transcription factor, plant	1		0
	Oeu002551.1	ath:AT5G06710	K09338	homeobox-leucine zipper protein	1	1	0
	Oeu004528.1	--	--	--	1		0
	Oeu009306.1	--	--	--	1		0
	Oeu009929.1	ppp:PHYPADRAFT_209690	K09265	MADS-box transcription factor, other eukaryote	1		0
	Oeu009933.1	olu:OSTLU_29140	K09260	MADS-box transcription enhancer factor 2A	1	1	0
	Oeu010457.1	vvi:100232978	K09264	MADS-box transcription factor, plant	1		0
	Oeu010545.1	ppp:PHYPADRAFT_235327	K09264	MADS-box transcription factor, plant	1		0
	Oeu011266.1	--	--	--	1	1	0
	Oeu014260.1	vvi:100232864	K09264	MADS-box transcription factor, plant	1		0
	Oeu014602.1	vvi:100253115	K10960	geranylgeranyl reductase	1		0
	Oeu014922.1	ath:AT4G36740	K09338	homeobox-leucine zipper protein	1		0
	Oeu016647.1	ppp:PHYPADRAFT_209690	K09265	MADS-box transcription factor, other eukaryote	1	1	0
	Oeu017584.1	zma:100037764	K09264	MADS-box transcription factor, plant	1		0
	Oeu017585.1	zma:100037764	K09264	MADS-box transcription factor, plant	1		0
	Oeu017586.1	zma:100037764	K09264	MADS-box transcription factor, plant	1		0
	Oeu017587.1	zma:100037764	K09264	MADS-box transcription factor, plant	1		0
	Oeu020889.1	ppp:PHYPADRAFT_209690	K09265	MADS-box transcription factor, other eukaryote	1		0
	Oeu023015.1	ath:AT1G73360	K09338	homeobox-leucine zipper protein	1		0
	Oeu024642.1	pop:POPTR_896788	K09264	MADS-box transcription factor, plant	1		0
	Oeu024986.1	osa:4329771	K09264	MADS-box transcription factor, plant	1		0
	Oeu026782.1	rcu:RCOM_1489450	K14490	histidine-containing phosphotransfer peotein	1		0
	Oeu026783.1	rcu:RCOM_1489450	K14490	histidine-containing phosphotransfer peotein	1		0
	Oeu026784.1	rcu:RCOM_1489450	K14490	histidine-containing phosphotransfer peotein	1	1	0
	Oeu027079.1	ath:AT1G09530	K12126	phytochrome-interacting factor 3	1	1	0
	Oeu028405.1	ppp:PHYPADRAFT_209690	K09265	MADS-box transcription factor, other eukaryote	1		0
	Oeu028655.1	--	--	--	1	1	0
	Oeu031968.1	--	--	--	1		0
	Oeu035069.1	vvi:100244955	K09264	MADS-box transcription factor, plant	1	1	0
	Oeu036191.1	--	--	--	1		0
	Oeu036749.1	ath:AT4G04890	K09338	homeobox-leucine zipper protein	1		0
	Oeu041404.1	olu:OSTLU_29140	K09260	MADS-box transcription enhancer factor 2A	1		0
	Oeu041903.1	ath:AT1G73360	K09338	homeobox-leucine zipper protein	1		0
	Oeu042086.1	pop:POPTR_592711	K14490	histidine-containing phosphotransfer peotein	1		0
	Oeu046899.1	ppp:PHYPADRAFT_209690	K09265	MADS-box transcription factor, other eukaryote	1		0
	Oeu051193.1	ath:AT2G45650	K09264	MADS-box transcription factor, plant	1		0
	Oeu051778.1	vvi:100232867	K09264	MADS-box transcription factor, plant	1	1	0
	Oeu055567.1	ppp:PHYPADRAFT_235327	K09264	MADS-box transcription factor, plant	1		0
	Oeu059535.1	ath:AT3G03260	K09338	homeobox-leucine zipper protein	1		0
	Oeu059557.1	ath:AT1G73360	K09338	homeobox-leucine zipper protein	1		0
	Oeu061769.1	vvi:100261787	K09264	MADS-box transcription factor, plant	1	1	0
	Oeu064601.1	ppp:PHYPADRAFT_235327	K09264	MADS-box transcription factor, plant	1		0
	Oeu027984.2	vvi:100242641	K05928	tocopherol O-methyltransferase	0.866829	1	-0.0301287
	Oeu030190.1	ath:AT5G60690	K09338	homeobox-leucine zipper protein	0.87179	1	-0.0376143
	Oeu038578.1	vvi:100261787	K09264	MADS-box transcription factor, plant	0.807092	0.972267	-0.0565915
	Oeu018600.1	pop:POPTR_661810	K09264	MADS-box transcription factor, plant	0.905778	1	-0.078744
	Oeu001884.1	osa:4333544	K09338	homeobox-leucine zipper protein	0.973035		-0.0803151
	Oeu052267.1	pop:POPTR_804358	K09264	MADS-box transcription factor, plant	0.987768	1	-0.109816
	Oeu064521.1	pop:POPTR_896788	K09264	MADS-box transcription factor, plant	0.96872	1	-0.120121
	Oeu053261.1	vvi:100244955	K09264	MADS-box transcription factor, plant	0.986918		-0.179108
	Oeu043454.1	vvi:100257072	K09264	MADS-box transcription factor, plant	0.982483	1	-0.179113
	Oeu029488.1	ppp:PHYPADRAFT_235327	K09264	MADS-box transcription factor, plant	0.974758		-0.179116
	Oeu017710.1	--	--	--	0.948629	1	-0.179118
	Oeu008304.1	pop:POPTR_751856	K14490	histidine-containing phosphotransfer peotein	0.923141	1	-0.179119
	Oeu058243.1	--	--	--	0.921406	1	-0.179119
	Oeu022830.1	ath:AT2G01430	K09338	homeobox-leucine zipper protein	0.91701	1	-0.179119
	Oeu021608.1	ath:AT3G60390	K09338	homeobox-leucine zipper protein	0.916578	1	-0.179119
	Oeu028656.1	--	--	--	0.79861	0.964224	-0.197244
	Oeu033284.1	--	--	--	0.876802	1	-0.210603
	Oeu061813.1	ath:AT4G37790	K09338	homeobox-leucine zipper protein	0.77081	0.940309	-0.21302
	Oeu024184.1	ath:AT3G60390	K09338	homeobox-leucine zipper protein	0.753059	0.924714	-0.224633
	Oeu039871.1	--	--	--	0.874162	1	-0.225995
	Oeu033311.1	ath:AT3G01470	K09338	homeobox-leucine zipper protein	0.397303	0.586765	-0.290749
	Oeu012394.1	ath:AT2G22430	K09338	homeobox-leucine zipper protein	0.096777	0.197823	-0.301676
	Oeu062176.1	vvi:100232952	K09264	MADS-box transcription factor, plant	0.618682	0.809559	-0.362926
	Oeu036363.2	vvi:100268095	K09834	tocopherol cyclase	0.00652315	0.0206645	-0.37478
	Oeu047009.1	rcu:RCOM_1471870	K10960	geranylgeranyl reductase	0.115225	0.226996	-0.375146
	Oeu031881.1	ath:AT4G04890	K09338	homeobox-leucine zipper protein	0.455136	0.649483	-0.390566
	Oeu012691.1	ath:AT4G04890	K09338	homeobox-leucine zipper protein	0.225219	0.384949	-0.395816
	Oeu024086.1	rcu:RCOM_1488780	K00844	hexokinase	0.0264478	0.0681469	-0.401064
	Oeu029978.1	vvi:100253242	K03500	ribosomal RNA small subunit methyltransferase B	0.0556438	0.126082	-0.448308
	Oeu002548.1	vvi:100232967	K09833	homogenitisate phytyltransferase	0.136752	0.260188	-0.449088
	Oeu001621.3	vvi:100243947	K12592	exosome complex protein LRP1	0.0128558	0.036932	-0.46828
	Oeu042429.1	--	--	--	0.180476	0.323609	-0.498748
	Oeu018033.1	afm:AFUA_1G17090	K00599	--	0.000369061	0.00170125	-0.522802
	Oeu011489.1	rcu:RCOM_1488780	K00844	hexokinase	0.0180136	0.0492334	-0.601799
	Oeu056635.1	olu:OSTLU_27152	K00599	--	3.93517e-06	3.00437e-05	-0.607739
	Oeu021545.4	pop:POPTR_758707	K09264	MADS-box transcription factor, plant	0.475737	0.671871	-0.618422
	Oeu002089.1	ppp:PHYPADRAFT_209690	K09265	MADS-box transcription factor, other eukaryote	0.0265289	0.0682985	-0.633584
	Oeu039418.1	rcu:RCOM_0522470	K03500	ribosomal RNA small subunit methyltransferase B	0.00469334	0.0155732	-0.639318
	Oeu046900.1	vvi:100232864	K09264	MADS-box transcription factor, plant	0.379687	0.566767	-0.646713
	Oeu038754.1	vvi:100250669	K04040	chlorophyll synthase	6.75564e-05	0.000384668	-0.672131
	Oeu006515.1	vvi:100232867	K09264	MADS-box transcription factor, plant	0.341267	0.523706	-0.684037
	Oeu001885.1	ath:AT1G52150	K09338	homeobox-leucine zipper protein	0.0167328	0.0461734	-0.684354
	Oeu001883.1	osa:4333544	K09338	homeobox-leucine zipper protein	0.0219728	0.0583181	-0.706377
	Oeu007865.1	ath:AT3G61890	K09338	homeobox-leucine zipper protein	0.0106153	0.03141	-0.734302
	Oeu018117.1	vvi:100233029	K09264	MADS-box transcription factor, plant	0.387246	0.575396	-0.737444
	Oeu058915.1	vvi:100232867	K09264	MADS-box transcription factor, plant	0.331436	0.513091	-0.762628
	Oeu012690.1	ath:AT4G04890	K09338	homeobox-leucine zipper protein	0.0409201	0.0978073	-0.763879
	Oeu047615.1	ppp:PHYPADRAFT_235327	K09264	MADS-box transcription factor, plant	0.326528	0.507875	-0.818999
	Oeu043001.1	ppp:PHYPADRAFT_235332	K09264	MADS-box transcription factor, plant	0.154108	0.286407	-0.845072
	Oeu054505.1	ath:AT1G52150	K09338	homeobox-leucine zipper protein	0.0695574	0.151343	-0.850562
	Oeu025061.2	ath:AT3G61150	K09338	homeobox-leucine zipper protein	0.00113289	0.00456441	-0.906758
	Oeu039510.1	rcu:RCOM_0818130	K09264	MADS-box transcription factor, plant	0.0572618	0.129044	-0.988767
	Oeu029679.2	ppp:PHYPADRAFT_235327	K09264	MADS-box transcription factor, plant	0.40065	0.590359	-1.02402
	Oeu025900.1	bfo:BRAFLDRAFT_129968	K09304	homeobox protein HoxA/B/C/D4	5.11507e-11	1.02016e-09	-1.03866
	Oeu052268.2	sbi:SORBI_10g029810	K09264	MADS-box transcription factor, plant	0.00834252	0.0255159	-1.04835
	Oeu017800.1	vvi:100250669	K04040	chlorophyll synthase	2.30021e-05	0.000148461	-1.07361
	Oeu013380.1	ath:AT3G61890	K09338	homeobox-leucine zipper protein	0.509676	0.706808	-1.07412
	Oeu058731.1	ath:AT1G73360	K09338	homeobox-leucine zipper protein	0.519356	0.715483	-1.07886
	Oeu036693.1	ath:AT2G18550	K09338	homeobox-leucine zipper protein	0.534711	0.729676	-1.08546
	Oeu064524.1	vvi:100257072	K09264	MADS-box transcription factor, plant	0.599463	0.791893	-1.08795
	Oeu049406.1	pop:POPTR_798161	K03500	ribosomal RNA small subunit methyltransferase B	4.32694e-10	7.46204e-09	-1.08936
	Oeu024186.1	ath:AT3G60390	K09338	homeobox-leucine zipper protein	0.526972	0.722096	-1.09812
	Oeu061299.2	pop:POPTR_797614	K00844	hexokinase	0.00017701	0.000893515	-1.12426
	Oeu064871.1	--	--	--	0.000178827	0.000901532	-1.18467
	Oeu012603.1	ath:AT4G37790	K09338	homeobox-leucine zipper protein	0.00923146	0.0278417	-1.20037
	Oeu032719.1	rcu:RCOM_0747390	K14066	geranyl diphosphate synthase	3.86463e-11	7.88534e-10	-1.25309
	Oeu043065.1	ath:AT3G01470	K09338	homeobox-leucine zipper protein	0.00169209	0.00646531	-1.30897
	Oeu014651.1	--	--	--	0.128783	0.248255	-1.31217
	Oeu063937.1	ath:AT1G52150	K09338	homeobox-leucine zipper protein	3.3987e-07	3.25791e-06	-1.38125
	Oeu023243.1	vvi:100244955	K09264	MADS-box transcription factor, plant	0.409467	0.599962	-1.38276
	Oeu017066.1	ath:AT4G17710	K09338	homeobox-leucine zipper protein	6.56349e-05	0.00037506	-1.50356
	Oeu024185.1	ath:AT3G60390	K09338	homeobox-leucine zipper protein	0.2045	0.356527	-1.55496
	Oeu051190.1	ath:AT3G61150	K09338	homeobox-leucine zipper protein	7.85827e-09	1.06527e-07	-1.59424
	Oeu014313.1	ath:AT4G37790	K09338	homeobox-leucine zipper protein	0.0117036	0.0341437	-1.61214
	Oeu062405.1	pop:POPTR_825877	K00844	hexokinase	0.25494	0.425476	-1.65945
	Oeu055077.1	vvi:100232952	K09264	MADS-box transcription factor, plant	0.197035	0.346419	-1.69627
	Oeu033508.1	ath:AT1G79840	K09338	homeobox-leucine zipper protein	3.70626e-05	0.000226359	-1.71073
	Oeu002971.1	--	--	--	0.0405439	0.0970642	-1.74122
	Oeu015772.1	vvi:100242358	K00844	hexokinase	0.11697	0.229949	-1.8063
	Oeu020359.1	vvi:100232952	K09264	MADS-box transcription factor, plant	0.109024	0.217299	-1.82492
	Oeu034986.1	--	--	--	2.94623e-07	2.86583e-06	-1.92135
	Oeu040877.1	vvi:100244955	K09264	MADS-box transcription factor, plant	0.0447926	0.105528	-1.98749
	Oeu042954.1	ath:AT3G61890	K09338	homeobox-leucine zipper protein	1.06008e-05	7.37996e-05	-2.11537
	Oeu030732.1	vvi:100250669	K04040	chlorophyll synthase	0.00100621	0.00412662	-2.18803
	Oeu032369.1	ath:AT2G22430	K09338	homeobox-leucine zipper protein	2.6949e-27	5.33367e-25	-2.2727
	Oeu040698.1	ath:AT4G16780	K09338	homeobox-leucine zipper protein	5.52797e-12	1.30705e-10	-2.44774
	Oeu057994.1	--	--	--	0.000239827	0.0011654	-2.57353
	Oeu037771.1	pop:POPTR_758707	K09264	MADS-box transcription factor, plant	0.0663731	0.145598	-2.67017
	Oeu060931.1	ath:AT1G69780	K09338	homeobox-leucine zipper protein	7.07366e-08	7.86519e-07	-2.82301
	Oeu014692.1	ath:AT3G61150	K09338	homeobox-leucine zipper protein	2.87124e-16	1.31436e-14	-2.8374
	Oeu037035.2	ath:AT3G61890	K09338	homeobox-leucine zipper protein	8.13365e-11	1.56828e-09	-2.91419
	Oeu001351.2	vvi:100242641	K05928	tocopherol O-methyltransferase	9.58269e-14	2.99646e-12	-3.02828
	Oeu020357.1	vvi:100232952	K09264	MADS-box transcription factor, plant	0.0362563	0.0884933	-3.10703
	Oeu034960.1	--	--	--	8.81419e-08	9.61927e-07	-3.23511
	Oeu000620.1	ath:AT1G69780	K09338	homeobox-leucine zipper protein	0.00918289	0.0277225	-3.35619
	Oeu056505.2	vvi:100232967	K09833	homogenitisate phytyltransferase	0.0160854	0.0446395	-3.39125
	Oeu038882.1	ath:AT2G36610	K09338	homeobox-leucine zipper protein	0.018571	0.0505452	-3.39409
	Oeu062913.1	ath:AT3G01470	K09338	homeobox-leucine zipper protein	9.52347e-20	7.09398e-18	-4.17308
	Oeu023236.1	ath:AT3G61890	K09338	homeobox-leucine zipper protein	1.73981e-09	2.68696e-08	-4.5117
	Oeu003244.1	--	--	--	0.000138215	0.000720542	-5.22113
	Oeu061017.1	ath:AT3G61890	K09338	homeobox-leucine zipper protein	1.60116e-15	6.48286e-14	-5.33631
	Oeu051090.1	ath:AT2G18550	K09338	homeobox-leucine zipper protein	2.07611e-05	0.000135529	-5.52987
	Oeu050737.1	ath:AT1G73360	K09338	homeobox-leucine zipper protein	0.000267904	0.00128312	-6.47743
	Oeu019561.1	ath:AT1G17920	K09338	homeobox-leucine zipper protein	3.90587e-05	0.000236873	-7.43225

## Sheet: CHOvsKO_degs_stage 4 fruit_qual
Supplementary Data S10I. Fruit quality genes in the Chondrolia Chalkidikis (CHO) vs Koroneiki (KO) stage 4 fruit DEGs dataset.
	Genes	Gene_id_from.others.genes	Kegg_Number	Blast_Description	CHO.KO_stage4Fruit.pvalue	CHO.KO_stage4Fruit.padj	CHO.KO_stage4Fruit.log2FoldChange
	Oeu008953.1	osa:4333544	K09338	homeobox-leucine zipper protein	3.48242e-09	4.38836e-08	8.24276
	Oeu036692.1	ath:AT2G18550	K09338	homeobox-leucine zipper protein	0.000679627	0.00263046	4.43415
	Oeu049759.1	ppp:PHYPADRAFT_209690	K09265	MADS-box transcription factor, other eukaryote	0.635076		3.72068
	Oeu012161.1	ath:AT3G01470	K09338	homeobox-leucine zipper protein	1.28541e-20	9.08593e-19	3.68359
	Oeu012464.1	pop:POPTR_804358	K09264	MADS-box transcription factor, plant	1.06855e-08	1.22038e-07	3.48326
	Oeu040085.1	osa:4333544	K09338	homeobox-leucine zipper protein	7.24114e-12	1.4624e-10	3.48043
	Oeu020326.1	--	--	--	0.0312437	0.0729966	3.19473
	Oeu020103.1	vvi:100232978	K09264	MADS-box transcription factor, plant	0.0114973	0.0311791	3.15613
	Oeu049758.1	vvi:100244955	K09264	MADS-box transcription factor, plant	0.00208364	0.00702888	3.11007
	Oeu018792.1	pop:POPTR_808845	K00818	acetylornithine aminotransferase	2.54581e-48	2.67677e-45	3.08614
	Oeu030210.2	pop:POPTR_651468	K09264	MADS-box transcription factor, plant	0.00198974	0.0067548	3.01396
	Oeu039052.1	ath:AT2G18550	K09338	homeobox-leucine zipper protein	0.00232486	0.00772279	2.90111
	Oeu054678.1	ath:AT3G01470	K09338	homeobox-leucine zipper protein	7.03623e-05	0.000349278	2.55858
	Oeu058731.1	ath:AT1G73360	K09338	homeobox-leucine zipper protein	0.180698	0.313924	2.23793
	Oeu015783.1	vvi:100242358	K00844	hexokinase	0.000218577	0.000962851	2.22098
	Oeu058478.1	osa:4333544	K09338	homeobox-leucine zipper protein	0.176794	0.308544	2.20141
	Oeu049377.1	vvi:100253242	K03500	ribosomal RNA small subunit methyltransferase B	0.00753175	0.0215891	2.1966
	Oeu062942.1	rcu:RCOM_0818130	K09264	MADS-box transcription factor, plant	0.214327	0.358822	2.16101
	Oeu061529.1	ath:AT4G37790	K09338	homeobox-leucine zipper protein	7.06976e-14	1.98224e-12	2.12545
	Oeu023403.1	kla:KLLA0E24025g	K09265	MADS-box transcription factor, other eukaryote	0.0115404	0.0312859	1.89753
	Oeu059218.1	vvi:100232868	K09264	MADS-box transcription factor, plant	0.296591	0.4659	1.80896
	Oeu060675.1	ppp:PHYPADRAFT_209690	K09265	MADS-box transcription factor, other eukaryote	0.329719		1.80133
	Oeu004265.3	vvi:100261787	K09264	MADS-box transcription factor, plant	0.0315755	0.0736595	1.7771
	Oeu047615.1	ppp:PHYPADRAFT_235327	K09264	MADS-box transcription factor, plant	0.0321873	0.0748376	1.73368
	Oeu042737.3	osa:4333544	K09338	homeobox-leucine zipper protein	5.79571e-08	5.71687e-07	1.60695
	Oeu032553.1	ath:AT3G60390	K09338	homeobox-leucine zipper protein	0.00117855	0.00426979	1.59811
	Oeu015811.1	pop:POPTR_825877	K00844	hexokinase	0.00114936	0.00417663	1.59243
	Oeu044867.2	aml:100466225	K00884	N-acetylglucosamine kinase	1.05539e-05	6.4223e-05	1.57865
	Oeu042401.1	vvi:100244955	K09264	MADS-box transcription factor, plant	0.000524821	0.00209542	1.56011
	Oeu056311.2	ath:AT5G60690	K09338	homeobox-leucine zipper protein	1.77156e-09	2.36156e-08	1.50944
	Oeu025889.1	pop:POPTR_797614	K00844	hexokinase	1.80619e-11	3.45487e-10	1.46617
	Oeu042999.1	osa:4329771	K09264	MADS-box transcription factor, plant	1.98996e-05	0.000112946	1.43329
	Oeu024901.3	pop:POPTR_1106960	K06916	--	4.38926e-14	1.26874e-12	1.40775
	Oeu028865.1	ath:AT4G04890	K09338	homeobox-leucine zipper protein	0.452807	0.642623	1.3309
	Oeu058243.1	--	--	--	0.463502	0.652291	1.3309
	Oeu008304.1	pop:POPTR_751856	K14490	histidine-containing phosphotransfer peotein	0.473462	0.661824	1.3309
	Oeu043454.1	vvi:100257072	K09264	MADS-box transcription factor, plant	0.870408	1	1.33086
	Oeu014260.1	vvi:100232864	K09264	MADS-box transcription factor, plant	0.903031		1.33082
	Oeu026783.1	rcu:RCOM_1489450	K14490	histidine-containing phosphotransfer peotein	0.903031		1.33082
	Oeu064823.1	ath:AT1G09530	K12126	phytochrome-interacting factor 3	0.771106		1.28972
	Oeu016906.1	vvi:100257072	K09264	MADS-box transcription factor, plant	0.451981	0.64185	1.27868
	Oeu018576.1	vvi:100242358	K00844	hexokinase	2.74989e-15	9.4798e-14	1.27067
	Oeu037890.1	--	--	--	0.425965	0.615927	1.26304
	Oeu028704.1	vvi:100232867	K09264	MADS-box transcription factor, plant	0.137351	0.251062	1.23517
	Oeu024864.1	ath:AT3G01470	K09338	homeobox-leucine zipper protein	5.7863e-09	6.97481e-08	1.1439
	Oeu024216.1	ath:AT4G36740	K09338	homeobox-leucine zipper protein	0.205858	0.347461	1.1294
	Oeu046268.1	rcu:RCOM_1597800	K00844	hexokinase	0.000616324	0.00241154	1.03804
	Oeu064871.1	--	--	--	0.00102785	0.00379176	1.02795
	Oeu018998.1	vvi:100232867	K09264	MADS-box transcription factor, plant	0.0879079	0.174109	1.01253
	Oeu019112.1	ath:AT5G06710	K09338	homeobox-leucine zipper protein	9.63261e-06	5.91421e-05	0.959764
	Oeu001594.1	ath:AT3G01470	K09338	homeobox-leucine zipper protein	0.000736535	0.00281735	0.866143
	Oeu045108.2	pop:POPTR_1106960	K06916	--	6.35829e-05	0.000318824	0.852223
	Oeu000886.1	ath:AT4G40060	K09338	homeobox-leucine zipper protein	0.0235021	0.0574047	0.824877
	Oeu014193.3	ppp:PHYPADRAFT_235327	K09264	MADS-box transcription factor, plant	0.128955	0.238607	0.815111
	Oeu043888.1	ath:AT4G32880	K09338	homeobox-leucine zipper protein	0.0811955	0.162836	0.810462
	Oeu026465.1	sbi:SORBI_03g002525	K09264	MADS-box transcription factor, plant	0.316154	0.489815	0.793598
	Oeu049760.1	vvi:100244955	K09264	MADS-box transcription factor, plant	0.143897	0.260986	0.776695
	Oeu062175.1	vvi:100232867	K09264	MADS-box transcription factor, plant	0.366167	0.548876	0.734441
	Oeu028296.1	ath:AT1G69780	K09338	homeobox-leucine zipper protein	0.0271358	0.0648124	0.723421
	Oeu035786.1	pop:POPTR_826373	K14066	geranyl diphosphate synthase	0.022761	0.0558583	0.689418
	Oeu013461.1	ath:AT5G60690	K09338	homeobox-leucine zipper protein	0.0269272	0.0643689	0.665815
	Oeu048734.2	ath:AT3G01470	K09338	homeobox-leucine zipper protein	0.000675451	0.00261672	0.640832
	Oeu043281.1	nvi:100117163	K09349	homeobox protein Nkx-5	0.000886113	0.00332228	0.594498
	Oeu043001.1	ppp:PHYPADRAFT_235332	K09264	MADS-box transcription factor, plant	0.351366	0.532405	0.52911
	Oeu044805.1	vvi:100251055	K14490	histidine-containing phosphotransfer peotein	0.210068	0.353079	0.520702
	Oeu018997.1	vvi:100232867	K09264	MADS-box transcription factor, plant	0.407902	0.595881	0.489086
	Oeu053236.1	afm:AFUA_1G14180	K00599	--	0.00334896	0.0106442	0.479345
	Oeu016160.3	vvi:100259260	K09313	homeobox protein cut-like	0.0342193	0.0787835	0.411567
	Oeu036210.1	--	--	--	0.83132	0.97877	0.369103
	Oeu057265.1	ath:AT1G09530	K12126	phytochrome-interacting factor 3	0.678308	0.865345	0.361404
	Oeu005478.2	rcu:RCOM_0522470	K03500	ribosomal RNA small subunit methyltransferase B	0.00642457	0.0188228	0.35579
	Oeu041062.1	ath:AT1G09530	K12126	phytochrome-interacting factor 3	0.697805	0.883691	0.345229
	Oeu061299.2	pop:POPTR_797614	K00844	hexokinase	0.263504	0.423091	0.321041
	Oeu050604.1	ath:AT1G52150	K09338	homeobox-leucine zipper protein	0.241896	0.394961	0.280429
	Oeu027984.2	vvi:100242641	K05928	tocopherol O-methyltransferase	0.134063	0.246204	0.269494
	Oeu030627.1	nvi:100117163	K09349	homeobox protein Nkx-5	0.113255	0.214777	0.25776
	Oeu046544.1	rcu:RCOM_0818130	K09264	MADS-box transcription factor, plant	0.493777	0.681388	0.152756
	Oeu012691.1	ath:AT4G04890	K09338	homeobox-leucine zipper protein	0.708344	0.893708	0.124838
	Oeu020067.1	vvi:100232864	K09264	MADS-box transcription factor, plant	1	1	0
	Oeu063567.1	ath:AT5G06710	K09338	homeobox-leucine zipper protein	1	1	0
	Oeu002302.1	vvi:100232952	K09264	MADS-box transcription factor, plant	1	1	0
	Oeu006607.1	ppp:PHYPADRAFT_235327	K09264	MADS-box transcription factor, plant	1	1	0
	Oeu021608.1	ath:AT3G60390	K09338	homeobox-leucine zipper protein	1	1	0
	Oeu057214.1	vvi:100232952	K09264	MADS-box transcription factor, plant	1	1	0
	Oeu019139.1	ath:AT1G73360	K09338	homeobox-leucine zipper protein	1	1	0
	Oeu024644.1	rcu:RCOM_1612950	K09264	MADS-box transcription factor, plant	1	1	0
	Oeu006202.1	ath:AT5G06710	K09338	homeobox-leucine zipper protein	1	1	0
	Oeu010620.1	ath:AT3G03260	K09338	homeobox-leucine zipper protein	1	1	0
	Oeu039844.1	ath:AT2G36610	K09338	homeobox-leucine zipper protein	1	1	0
	Oeu002235.1	--	--	--	1	1	0
	Oeu005327.1	ath:AT2G01430	K09338	homeobox-leucine zipper protein	1	1	0
	Oeu006602.1	vvi:100261787	K09264	MADS-box transcription factor, plant	1	1	0
	Oeu009310.1	--	--	--	1	1	0
	Oeu017007.1	ath:AT2G36610	K09338	homeobox-leucine zipper protein	1	1	0
	Oeu017709.1	--	--	--	1	1	0
	Oeu019130.1	ppp:PHYPADRAFT_209690	K09265	MADS-box transcription factor, other eukaryote	1	1	0
	Oeu020076.1	--	--	--	1	1	0
	Oeu020126.1	ath:AT4G04890	K09338	homeobox-leucine zipper protein	1	1	0
	Oeu022534.1	zma:542709	K09264	MADS-box transcription factor, plant	1	1	0
	Oeu022830.1	ath:AT2G01430	K09338	homeobox-leucine zipper protein	1	1	0
	Oeu023537.1	ath:AT1G73360	K09338	homeobox-leucine zipper protein	1	1	0
	Oeu023603.1	pop:POPTR_751856	K14490	histidine-containing phosphotransfer peotein	1	1	0
	Oeu028403.1	ppp:PHYPADRAFT_209690	K09265	MADS-box transcription factor, other eukaryote	1	1	0
	Oeu030264.1	ath:AT2G45650	K09264	MADS-box transcription factor, plant	1	1	0
	Oeu033016.1	ppp:PHYPADRAFT_235327	K09264	MADS-box transcription factor, plant	1	1	0
	Oeu033284.1	--	--	--	1	1	0
	Oeu034833.1	ath:AT5G06710	K09338	homeobox-leucine zipper protein	1	1	0
	Oeu036693.1	ath:AT2G18550	K09338	homeobox-leucine zipper protein	1	1	0
	Oeu038316.1	pop:POPTR_661810	K09264	MADS-box transcription factor, plant	1	1	0
	Oeu040891.2	ppp:PHYPADRAFT_209690	K09265	MADS-box transcription factor, other eukaryote	1	1	0
	Oeu041553.1	ath:AT3G58780	K09264	MADS-box transcription factor, plant	1	1	0
	Oeu047960.3	osa:4338067	K09264	MADS-box transcription factor, plant	1	1	0
	Oeu051414.2	ath:AT2G45650	K09264	MADS-box transcription factor, plant	1	1	0
	Oeu051415.1	ppp:PHYPADRAFT_235327	K09264	MADS-box transcription factor, plant	1	1	0
	Oeu053598.1	ppp:PHYPADRAFT_235327	K09264	MADS-box transcription factor, plant	1	1	0
	Oeu055897.1	--	--	--	1	1	0
	Oeu056501.1	ath:AT5G06710	K09338	homeobox-leucine zipper protein	1	1	0
	Oeu056822.1	pop:POPTR_226095	K09264	MADS-box transcription factor, plant	1	1	0
	Oeu059810.1	vvi:100262786	K00844	hexokinase	1	1	0
	Oeu061838.1	ppp:PHYPADRAFT_209690	K09265	MADS-box transcription factor, other eukaryote	1	1	0
	Oeu000452.1	--	--	--	1	1	0
	Oeu002311.1	ath:AT3G58780	K09264	MADS-box transcription factor, plant	1		0
	Oeu002551.1	ath:AT5G06710	K09338	homeobox-leucine zipper protein	1	1	0
	Oeu004528.1	--	--	--	1		0
	Oeu009306.1	--	--	--	1		0
	Oeu009929.1	ppp:PHYPADRAFT_209690	K09265	MADS-box transcription factor, other eukaryote	1		0
	Oeu009933.1	olu:OSTLU_29140	K09260	MADS-box transcription enhancer factor 2A	1	1	0
	Oeu009953.1	ath:AT1G09530	K12126	phytochrome-interacting factor 3	1	1	0
	Oeu010457.1	vvi:100232978	K09264	MADS-box transcription factor, plant	1		0
	Oeu010545.1	ppp:PHYPADRAFT_235327	K09264	MADS-box transcription factor, plant	1		0
	Oeu011266.1	--	--	--	1	1	0
	Oeu014922.1	ath:AT4G36740	K09338	homeobox-leucine zipper protein	1		0
	Oeu017584.1	zma:100037764	K09264	MADS-box transcription factor, plant	1		0
	Oeu017585.1	zma:100037764	K09264	MADS-box transcription factor, plant	1		0
	Oeu017586.1	zma:100037764	K09264	MADS-box transcription factor, plant	1		0
	Oeu017587.1	zma:100037764	K09264	MADS-box transcription factor, plant	1		0
	Oeu020889.1	ppp:PHYPADRAFT_209690	K09265	MADS-box transcription factor, other eukaryote	1		0
	Oeu023015.1	ath:AT1G73360	K09338	homeobox-leucine zipper protein	1		0
	Oeu024642.1	pop:POPTR_896788	K09264	MADS-box transcription factor, plant	1		0
	Oeu024986.1	osa:4329771	K09264	MADS-box transcription factor, plant	1		0
	Oeu026782.1	rcu:RCOM_1489450	K14490	histidine-containing phosphotransfer peotein	1		0
	Oeu026784.1	rcu:RCOM_1489450	K14490	histidine-containing phosphotransfer peotein	1	1	0
	Oeu027079.1	ath:AT1G09530	K12126	phytochrome-interacting factor 3	1	1	0
	Oeu028405.1	ppp:PHYPADRAFT_209690	K09265	MADS-box transcription factor, other eukaryote	1		0
	Oeu028655.1	--	--	--	1	1	0
	Oeu031968.1	--	--	--	1		0
	Oeu035069.1	vvi:100244955	K09264	MADS-box transcription factor, plant	1	1	0
	Oeu036191.1	--	--	--	1		0
	Oeu036749.1	ath:AT4G04890	K09338	homeobox-leucine zipper protein	1		0
	Oeu041404.1	olu:OSTLU_29140	K09260	MADS-box transcription enhancer factor 2A	1		0
	Oeu042086.1	pop:POPTR_592711	K14490	histidine-containing phosphotransfer peotein	1		0
	Oeu046899.1	ppp:PHYPADRAFT_209690	K09265	MADS-box transcription factor, other eukaryote	1		0
	Oeu051193.1	ath:AT2G45650	K09264	MADS-box transcription factor, plant	1		0
	Oeu051778.1	vvi:100232867	K09264	MADS-box transcription factor, plant	1	1	0
	Oeu052267.1	pop:POPTR_804358	K09264	MADS-box transcription factor, plant	1	1	0
	Oeu055567.1	ppp:PHYPADRAFT_235327	K09264	MADS-box transcription factor, plant	1		0
	Oeu059535.1	ath:AT3G03260	K09338	homeobox-leucine zipper protein	1		0
	Oeu059557.1	ath:AT1G73360	K09338	homeobox-leucine zipper protein	1		0
	Oeu061769.1	vvi:100261787	K09264	MADS-box transcription factor, plant	1	1	0
	Oeu051389.1	rcu:RCOM_1192240	K00457	4-hydroxyphenylpyruvate dioxygenase	0.893598	1	-0.0214993
	Oeu052268.2	sbi:SORBI_10g029810	K09264	MADS-box transcription factor, plant	0.944269	1	-0.0250408
	Oeu030190.1	ath:AT5G60690	K09338	homeobox-leucine zipper protein	0.845524	0.986801	-0.0457604
	Oeu001621.3	vvi:100243947	K12592	exosome complex protein LRP1	0.682357	0.869015	-0.0767686
	Oeu038578.1	vvi:100261787	K09264	MADS-box transcription factor, plant	0.670711	0.857856	-0.0977195
	Oeu039418.1	rcu:RCOM_0522470	K03500	ribosomal RNA small subunit methyltransferase B	0.594433	0.783526	-0.119349
	Oeu013585.1	ath:AT5G06710	K09338	homeobox-leucine zipper protein	0.700688	0.886524	-0.135856
	Oeu000926.1	vvi:100232867	K09264	MADS-box transcription factor, plant			-0.149024
	Oeu018033.1	afm:AFUA_1G17090	K00599	--	0.232808	0.383035	-0.165143
	Oeu013042.2	--	--	--	0.0766026	0.154992	-0.234062
	Oeu011699.2	ath:AT3G01470	K09338	homeobox-leucine zipper protein	0.222881	0.369958	-0.242406
	Oeu061788.1	vvi:100242097	K14490	histidine-containing phosphotransfer peotein	0.588068	0.776778	-0.297919
	Oeu011489.1	rcu:RCOM_1488780	K00844	hexokinase	0.236001	0.387209	-0.299568
	Oeu024086.1	rcu:RCOM_1488780	K00844	hexokinase	0.0431359	0.0959126	-0.36456
	Oeu002548.1	vvi:100232967	K09833	homogenitisate phytyltransferase	0.222976	0.370042	-0.372634
	Oeu012690.1	ath:AT4G04890	K09338	homeobox-leucine zipper protein	0.276943	0.440881	-0.388109
	Oeu028309.1	ath:AT4G16780	K09338	homeobox-leucine zipper protein	0.236716	0.388089	-0.393822
	Oeu032369.1	ath:AT2G22430	K09338	homeobox-leucine zipper protein	0.0308284	0.0721617	-0.436508
	Oeu029978.1	vvi:100253242	K03500	ribosomal RNA small subunit methyltransferase B	0.0534864	0.114858	-0.451596
	Oeu034960.1	--	--	--	0.179274	0.311885	-0.508561
	Oeu047009.1	rcu:RCOM_1471870	K10960	geranylgeranyl reductase	0.0312096	0.0729222	-0.513898
	Oeu056635.1	olu:OSTLU_27152	K00599	--	8.4614e-05	0.000413017	-0.51824
	Oeu006515.1	vvi:100232867	K09264	MADS-box transcription factor, plant	0.462742	0.651549	-0.527862
	Oeu053597.1	osa:4329771	K09264	MADS-box transcription factor, plant	0.492123	0.679608	-0.530474
	Oeu049406.1	pop:POPTR_798161	K03500	ribosomal RNA small subunit methyltransferase B	0.00107886	0.00395118	-0.531081
	Oeu001884.1	osa:4333544	K09338	homeobox-leucine zipper protein	0.821914		-0.533459
	Oeu012394.1	ath:AT2G22430	K09338	homeobox-leucine zipper protein	0.0023743	0.00786276	-0.552896
	Oeu016006.1	dsi:Dsim_GD23020	K09452	homeobox protein aristaless-related	0.106727	0.204554	-0.554655
	Oeu032719.1	rcu:RCOM_0747390	K14066	geranyl diphosphate synthase	0.00348146	0.0110164	-0.562311
	Oeu001885.1	ath:AT1G52150	K09338	homeobox-leucine zipper protein	0.0457899	0.10081	-0.569014
	Oeu064601.1	ppp:PHYPADRAFT_235327	K09264	MADS-box transcription factor, plant	0.932127		-0.571479
	Oeu014602.1	vvi:100253115	K10960	geranylgeranyl reductase	0.956731		-0.592658
	Oeu016647.1	ppp:PHYPADRAFT_209690	K09265	MADS-box transcription factor, other eukaryote	0.956731	1	-0.592658
	Oeu041903.1	ath:AT1G73360	K09338	homeobox-leucine zipper protein	0.956731		-0.592658
	Oeu029488.1	ppp:PHYPADRAFT_235327	K09264	MADS-box transcription factor, plant	0.916615		-0.592684
	Oeu017713.1	--	--	--	0.844814	0.986521	-0.59269
	Oeu017710.1	--	--	--	0.831178	0.978715	-0.592691
	Oeu062125.1	ath:AT3G01220	K09338	homeobox-leucine zipper protein	0.763936	0.928469	-0.592692
	Oeu061767.1	vvi:100261787	K09264	MADS-box transcription factor, plant	0.76067	0.926931	-0.592692
	Oeu040928.1	--	--	--	0.742141	0.917253	-0.592692
	Oeu055854.1	--	--	--	0.741488	0.917157	-0.592692
	Oeu002550.1	ath:AT4G37790	K09338	homeobox-leucine zipper protein	0.731855	0.912929	-0.592692
	Oeu063870.1	ath:AT5G06710	K09338	homeobox-leucine zipper protein	0.731432	0.912757	-0.592692
	Oeu054505.1	ath:AT1G52150	K09338	homeobox-leucine zipper protein	0.201026	0.341016	-0.597132
	Oeu058915.1	vvi:100232867	K09264	MADS-box transcription factor, plant	0.405316	0.592924	-0.653431
	Oeu034986.1	--	--	--	0.0507417	0.109837	-0.670912
	Oeu002089.1	ppp:PHYPADRAFT_209690	K09265	MADS-box transcription factor, other eukaryote	0.0139743	0.0367961	-0.703376
	Oeu036363.2	vvi:100268095	K09834	tocopherol cyclase	4.86213e-08	4.86734e-07	-0.79425
	Oeu029679.2	ppp:PHYPADRAFT_235327	K09264	MADS-box transcription factor, plant	0.39027	0.57577	-0.815919
	Oeu024185.1	ath:AT3G60390	K09338	homeobox-leucine zipper protein	0.445157	0.635245	-0.847694
	Oeu063937.1	ath:AT1G52150	K09338	homeobox-leucine zipper protein	0.00102831	0.00379284	-0.890362
	Oeu001883.1	osa:4333544	K09338	homeobox-leucine zipper protein	0.00280221	0.00912094	-0.910032
	Oeu025061.2	ath:AT3G61150	K09338	homeobox-leucine zipper protein	0.000811857	0.00307437	-0.935655
	Oeu012603.1	ath:AT4G37790	K09338	homeobox-leucine zipper protein	0.0137541	0.0363214	-0.96261
	Oeu039510.1	rcu:RCOM_0818130	K09264	MADS-box transcription factor, plant	0.0621251	0.129959	-0.974598
	Oeu058849.1	ppp:PHYPADRAFT_209690	K09265	MADS-box transcription factor, other eukaryote	0.477127	0.665339	-1.02748
	Oeu033311.1	ath:AT3G01470	K09338	homeobox-leucine zipper protein	0.00369825	0.0116171	-1.03884
	Oeu064521.1	pop:POPTR_896788	K09264	MADS-box transcription factor, plant	0.720695	0.905493	-1.07613
	Oeu018117.1	vvi:100233029	K09264	MADS-box transcription factor, plant	0.184264	0.318639	-1.08156
	Oeu021545.4	pop:POPTR_758707	K09264	MADS-box transcription factor, plant	0.202074	0.342367	-1.10619
	Oeu031881.1	ath:AT4G04890	K09338	homeobox-leucine zipper protein	0.0277262	0.0659929	-1.12425
	Oeu025900.1	bfo:BRAFLDRAFT_129968	K09304	homeobox protein HoxA/B/C/D4	2.17423e-13	5.71965e-12	-1.1477
	Oeu028656.1	--	--	--	0.332862	0.510273	-1.22504
	Oeu030732.1	vvi:100250669	K04040	chlorophyll synthase	0.0595631	0.125536	-1.26437
	Oeu023243.1	vvi:100244955	K09264	MADS-box transcription factor, plant	0.455013	0.644606	-1.27604
	Oeu014313.1	ath:AT4G37790	K09338	homeobox-leucine zipper protein	0.00827652	0.0234345	-1.27797
	Oeu038754.1	vvi:100250669	K04040	chlorophyll synthase	9.07726e-14	2.49929e-12	-1.32502
	Oeu051190.1	ath:AT3G61150	K09338	homeobox-leucine zipper protein	1.11292e-06	8.39768e-06	-1.34848
	Oeu040877.1	vvi:100244955	K09264	MADS-box transcription factor, plant	0.13433	0.246577	-1.35913
	Oeu017800.1	vvi:100250669	K04040	chlorophyll synthase	2.65684e-07	2.28332e-06	-1.3732
	Oeu037771.1	pop:POPTR_758707	K09264	MADS-box transcription factor, plant	0.126996	0.235798	-1.40186
	Oeu062176.1	vvi:100232952	K09264	MADS-box transcription factor, plant	0.0602366	0.12674	-1.40387
	Oeu017066.1	ath:AT4G17710	K09338	homeobox-leucine zipper protein	0.00037608	0.00156237	-1.40436
	Oeu053261.1	vvi:100244955	K09264	MADS-box transcription factor, plant	0.895368		-1.43473
	Oeu040698.1	ath:AT4G16780	K09338	homeobox-leucine zipper protein	1.60293e-05	9.34217e-05	-1.48669
	Oeu021664.1	ath:AT1G17920	K09338	homeobox-leucine zipper protein	0.133849	0.245932	-1.49545
	Oeu033508.1	ath:AT1G79840	K09338	homeobox-leucine zipper protein	0.000319273	0.00135055	-1.51862
	Oeu024184.1	ath:AT3G60390	K09338	homeobox-leucine zipper protein	0.0409878	0.0918527	-1.57845
	Oeu046900.1	vvi:100232864	K09264	MADS-box transcription factor, plant	0.0361828	0.0826706	-1.63641
	Oeu002971.1	--	--	--	0.21535	0.360266	-1.70239
	Oeu042429.1	--	--	--	1.64506e-05	9.55293e-05	-1.70897
	Oeu034892.1	ath:AT5G06710	K09338	homeobox-leucine zipper protein	0.01126	0.0306119	-1.90989
	Oeu003244.1	--	--	--	0.0431046	0.095862	-1.98077
	Oeu014923.1	ath:AT4G36740	K09338	homeobox-leucine zipper protein	0.173866	0.304635	-2.09112
	Oeu007865.1	ath:AT3G61890	K09338	homeobox-leucine zipper protein	6.82714e-13	1.66191e-11	-2.09814
	Oeu018600.1	pop:POPTR_661810	K09264	MADS-box transcription factor, plant	0.00887525	0.0248904	-2.16977
	Oeu055077.1	vvi:100232952	K09264	MADS-box transcription factor, plant	0.0952151	0.186027	-2.17518
	Oeu037035.2	ath:AT3G61890	K09338	homeobox-leucine zipper protein	1.67109e-07	1.50014e-06	-2.25702
	Oeu062405.1	pop:POPTR_825877	K00844	hexokinase	0.0124753	0.0334192	-2.29698
	Oeu042954.1	ath:AT3G61890	K09338	homeobox-leucine zipper protein	1.02596e-06	7.80101e-06	-2.4189
	Oeu013358.1	ath:AT4G37790	K09338	homeobox-leucine zipper protein	1.61357e-05	9.396e-05	-2.43775
	Oeu013380.1	ath:AT3G61890	K09338	homeobox-leucine zipper protein	0.0892303	0.176322	-2.48303
	Oeu056505.2	vvi:100232967	K09833	homogenitisate phytyltransferase	0.100281	0.194291	-2.49007
	Oeu014692.1	ath:AT3G61150	K09338	homeobox-leucine zipper protein	5.37518e-13	1.33471e-11	-2.53545
	Oeu051090.1	ath:AT2G18550	K09338	homeobox-leucine zipper protein	4.46474e-05	0.0002329	-2.64211
	Oeu060931.1	ath:AT1G69780	K09338	homeobox-leucine zipper protein	5.93283e-07	4.75163e-06	-2.71479
	Oeu000620.1	ath:AT1G69780	K09338	homeobox-leucine zipper protein	0.00464219	0.0141747	-2.73947
	Oeu064524.1	vvi:100257072	K09264	MADS-box transcription factor, plant	0.14212	0.25839	-2.81433
	Oeu045414.1	ath:AT1G69780	K09338	homeobox-leucine zipper protein	0.0408066	0.091477	-2.81728
	Oeu024186.1	ath:AT3G60390	K09338	homeobox-leucine zipper protein	0.0965314	0.188142	-2.82922
	Oeu015772.1	vvi:100242358	K00844	hexokinase	0.00825128	0.0233709	-2.95463
	Oeu014651.1	--	--	--	0.00233384	0.00774631	-2.99428
	Oeu043065.1	ath:AT3G01470	K09338	homeobox-leucine zipper protein	1.69891e-10	2.73369e-09	-3.19516
	Oeu001351.2	vvi:100242641	K05928	tocopherol O-methyltransferase	9.23242e-15	2.95622e-13	-3.23111
	Oeu039871.1	--	--	--	0.016556	0.0425745	-3.48197
	Oeu014569.1	ath:AT5G06710	K09338	homeobox-leucine zipper protein	3.88287e-09	4.86204e-08	-3.48853
	Oeu023236.1	ath:AT3G61890	K09338	homeobox-leucine zipper protein	2.31207e-18	1.2174e-16	-3.62105
	Oeu020359.1	vvi:100232952	K09264	MADS-box transcription factor, plant	0.00324673	0.0103633	-3.68266
	Oeu038882.1	ath:AT2G36610	K09338	homeobox-leucine zipper protein	0.00789761	0.0225036	-3.82747
	Oeu020357.1	vvi:100232952	K09264	MADS-box transcription factor, plant	0.00257436	0.00845291	-4.47359
	Oeu061813.1	ath:AT4G37790	K09338	homeobox-leucine zipper protein	5.50899e-06	3.57139e-05	-4.88071
	Oeu057994.1	--	--	--	1.97004e-08	2.14234e-07	-6.20342
	Oeu062913.1	ath:AT3G01470	K09338	homeobox-leucine zipper protein	1.24566e-29	2.31555e-27	-7.09086
	Oeu050737.1	ath:AT1G73360	K09338	homeobox-leucine zipper protein	4.14937e-05	0.000218174	-7.29215
	Oeu019561.1	ath:AT1G17920	K09338	homeobox-leucine zipper protein	5.3097e-05	0.000271517	-7.30961
	Oeu061017.1	ath:AT3G61890	K09338	homeobox-leucine zipper protein	8.00805e-16	3.03764e-14	-8.58764

## Sheet: CHOvsKO_degs_closed flower_qual
Supplementary Data S10J. Fruit quality genes in the Chondrolia Chalkidikis (CHO) vs Koroneiki (KO) stage closed flower DEGs dataset.
	Genes	Gene_id_from.others.genes	Kegg_Number	Blast_Description	CHO.KO_closedFlower.pvalue	CHO.KO_closedFlower.padj	CHO.KO_closedFlower.log2FoldChange
	Oeu020126.1	ath:AT4G04890	K09338	homeobox-leucine zipper protein	0.0217009	0.0455465	24.9095
	Oeu028403.1	ppp:PHYPADRAFT_209690	K09265	MADS-box transcription factor, other eukaryote	0.116655	0.190603	11.7095
	Oeu008953.1	osa:4333544	K09338	homeobox-leucine zipper protein	4.27097e-11	1.09947e-09	9.20886
	Oeu046900.1	vvi:100232864	K09264	MADS-box transcription factor, plant	9.16135e-08	9.04733e-07	7.28371
	Oeu061769.1	vvi:100261787	K09264	MADS-box transcription factor, plant	0.505002	0.622346	7.23569
	Oeu051414.2	ath:AT2G45650	K09264	MADS-box transcription factor, plant	5.5615e-06	3.33511e-05	5.7275
	Oeu052267.1	pop:POPTR_804358	K09264	MADS-box transcription factor, plant	0.422928	0.542627	5.66305
	Oeu035069.1	vvi:100244955	K09264	MADS-box transcription factor, plant	0.0384331	0.07433	5.44239
	Oeu053597.1	osa:4329771	K09264	MADS-box transcription factor, plant	8.75957e-05	0.000371189	5.37946
	Oeu010545.1	ppp:PHYPADRAFT_235327	K09264	MADS-box transcription factor, plant	0.634441		5.16615
	Oeu059810.1	vvi:100262786	K00844	hexokinase	0.551131	0.664565	5.06302
	Oeu061838.1	ppp:PHYPADRAFT_209690	K09265	MADS-box transcription factor, other eukaryote	0.000628195	0.00208732	4.64119
	Oeu049759.1	ppp:PHYPADRAFT_209690	K09265	MADS-box transcription factor, other eukaryote	0.582737		4.31222
	Oeu038316.1	pop:POPTR_661810	K09264	MADS-box transcription factor, plant	0.00383152	0.0101263	3.99677
	Oeu051415.1	ppp:PHYPADRAFT_235327	K09264	MADS-box transcription factor, plant	0.505837	0.623284	3.93121
	Oeu008304.1	pop:POPTR_751856	K14490	histidine-containing phosphotransfer peotein	0.00172159	0.00501902	3.84848
	Oeu023403.1	kla:KLLA0E24025g	K09265	MADS-box transcription factor, other eukaryote	3.09705e-05	0.000148819	3.80625
	Oeu062942.1	rcu:RCOM_0818130	K09264	MADS-box transcription factor, plant	0.00129142	0.003911	3.53479
	Oeu033016.1	ppp:PHYPADRAFT_235327	K09264	MADS-box transcription factor, plant	0.743655	0.832452	3.44115
	Oeu058849.1	ppp:PHYPADRAFT_209690	K09265	MADS-box transcription factor, other eukaryote	0.00021058	0.000799683	3.13565
	Oeu046899.1	ppp:PHYPADRAFT_209690	K09265	MADS-box transcription factor, other eukaryote	0.643594		3.10641
	Oeu020076.1	--	--	--	0.232358	0.336429	3.0022
	Oeu010620.1	ath:AT3G03260	K09338	homeobox-leucine zipper protein	0.00241808	0.0067613	2.97663
	Oeu047615.1	ppp:PHYPADRAFT_235327	K09264	MADS-box transcription factor, plant	0.000368838	0.00131086	2.87394
	Oeu062125.1	ath:AT3G01220	K09338	homeobox-leucine zipper protein	0.0232675	0.0483336	2.81629
	Oeu061767.1	vvi:100261787	K09264	MADS-box transcription factor, plant	0.0550329	0.100726	2.72365
	Oeu056505.2	vvi:100232967	K09833	homogenitisate phytyltransferase	7.72308e-05	0.000332332	2.62704
	Oeu004265.3	vvi:100261787	K09264	MADS-box transcription factor, plant	0.00189772	0.00546806	2.56956
	Oeu036749.1	ath:AT4G04890	K09338	homeobox-leucine zipper protein	0.814411		2.56121
	Oeu014922.1	ath:AT4G36740	K09338	homeobox-leucine zipper protein	0.814413		2.56119
	Oeu013358.1	ath:AT4G37790	K09338	homeobox-leucine zipper protein	7.13625e-09	9.6235e-08	2.53969
	Oeu024186.1	ath:AT3G60390	K09338	homeobox-leucine zipper protein	0.175474	0.267524	2.51744
	Oeu023603.1	pop:POPTR_751856	K14490	histidine-containing phosphotransfer peotein	0.170436	0.26119	2.50685
	Oeu040877.1	vvi:100244955	K09264	MADS-box transcription factor, plant	0.158673	0.246194	2.48467
	Oeu002551.1	ath:AT5G06710	K09338	homeobox-leucine zipper protein	0.197734	0.294888	2.25291
	Oeu002302.1	vvi:100232952	K09264	MADS-box transcription factor, plant	5.09075e-06	3.10183e-05	2.18993
	Oeu037771.1	pop:POPTR_758707	K09264	MADS-box transcription factor, plant	0.00547146	0.0138249	2.0942
	Oeu021545.4	pop:POPTR_758707	K09264	MADS-box transcription factor, plant	0.0160472	0.0350804	2.08878
	Oeu024185.1	ath:AT3G60390	K09338	homeobox-leucine zipper protein	0.0461842	0.0868254	1.96318
	Oeu028704.1	vvi:100232867	K09264	MADS-box transcription factor, plant	0.0191247	0.0409357	1.92357
	Oeu024216.1	ath:AT4G36740	K09338	homeobox-leucine zipper protein	0.0333452	0.0657871	1.74506
	Oeu006602.1	vvi:100261787	K09264	MADS-box transcription factor, plant	0.0637469	0.114208	1.71354
	Oeu020067.1	vvi:100232864	K09264	MADS-box transcription factor, plant	0.303697	0.418101	1.62696
	Oeu002235.1	--	--	--	0.202283	0.300328	1.56868
	Oeu061813.1	ath:AT4G37790	K09338	homeobox-leucine zipper protein	1.68147e-06	1.17156e-05	1.51748
	Oeu044805.1	vvi:100251055	K14490	histidine-containing phosphotransfer peotein	9.60398e-06	5.36503e-05	1.51621
	Oeu036191.1	--	--	--	0.891062		1.49454
	Oeu039052.1	ath:AT2G18550	K09338	homeobox-leucine zipper protein	0.00822951	0.0197089	1.48037
	Oeu001594.1	ath:AT3G01470	K09338	homeobox-leucine zipper protein	4.7525e-06	2.91847e-05	1.47346
	Oeu013380.1	ath:AT3G61890	K09338	homeobox-leucine zipper protein	0.0844015	0.145175	1.44372
	Oeu034986.1	--	--	--	0.0239721	0.0495616	1.36989
	Oeu042401.1	vvi:100244955	K09264	MADS-box transcription factor, plant	0.00614257	0.0152978	1.32114
	Oeu002548.1	vvi:100232967	K09833	homogenitisate phytyltransferase	0.000110733	0.000456248	1.13391
	Oeu061529.1	ath:AT4G37790	K09338	homeobox-leucine zipper protein	9.33819e-05	0.00039324	1.09301
	Oeu024864.1	ath:AT3G01470	K09338	homeobox-leucine zipper protein	7.46274e-08	7.54708e-07	1.06539
	Oeu014193.3	ppp:PHYPADRAFT_235327	K09264	MADS-box transcription factor, plant	0.00875958	0.020822	1.06372
	Oeu046544.1	rcu:RCOM_0818130	K09264	MADS-box transcription factor, plant	5.75685e-07	4.54105e-06	1.04275
	Oeu028309.1	ath:AT4G16780	K09338	homeobox-leucine zipper protein	0.000744945	0.00242122	1.02798
	Oeu020103.1	vvi:100232978	K09264	MADS-box transcription factor, plant	0.400352	0.519853	1.00321
	Oeu011489.1	rcu:RCOM_1488780	K00844	hexokinase	3.36256e-05	0.000160024	1.00076
	Oeu039871.1	--	--	--	0.171948	0.263122	0.967265
	Oeu038578.1	vvi:100261787	K09264	MADS-box transcription factor, plant	1.72639e-05	8.94871e-05	0.917204
	Oeu026465.1	sbi:SORBI_03g002525	K09264	MADS-box transcription factor, plant	0.330252	0.446969	0.882694
	Oeu044867.2	aml:100466225	K00884	N-acetylglucosamine kinase	0.013175	0.0296033	0.868388
	Oeu052268.2	sbi:SORBI_10g029810	K09264	MADS-box transcription factor, plant	0.00366344	0.00973926	0.850945
	Oeu041553.1	ath:AT3G58780	K09264	MADS-box transcription factor, plant	0.700101	0.796685	0.846219
	Oeu014260.1	vvi:100232864	K09264	MADS-box transcription factor, plant	0.938217		0.841103
	Oeu019112.1	ath:AT5G06710	K09338	homeobox-leucine zipper protein	0.000174272	0.000677319	0.837124
	Oeu014651.1	--	--	--	0.31758	0.43334	0.826394
	Oeu002971.1	--	--	--	0.292271	0.405649	0.813062
	Oeu062175.1	vvi:100232867	K09264	MADS-box transcription factor, plant	0.331331	0.44816	0.790224
	Oeu018792.1	pop:POPTR_808845	K00818	acetylornithine aminotransferase	0.0007182	0.00234562	0.763059
	Oeu049760.1	vvi:100244955	K09264	MADS-box transcription factor, plant	0.152442	0.23813	0.747956
	Oeu051389.1	rcu:RCOM_1192240	K00457	4-hydroxyphenylpyruvate dioxygenase	1.83387e-05	9.43397e-05	0.741864
	Oeu000452.1	--	--	--	0.946287	0.983043	0.734058
	Oeu056822.1	pop:POPTR_226095	K09264	MADS-box transcription factor, plant	0.0149506	0.0330071	0.727511
	Oeu034960.1	--	--	--	0.270915	0.380927	0.655595
	Oeu015783.1	vvi:100242358	K00844	hexokinase	0.0623025	0.11202	0.655416
	Oeu048734.2	ath:AT3G01470	K09338	homeobox-leucine zipper protein	0.00130752	0.00395155	0.653714
	Oeu011699.2	ath:AT3G01470	K09338	homeobox-leucine zipper protein	0.000891552	0.00283152	0.637965
	Oeu012394.1	ath:AT2G22430	K09338	homeobox-leucine zipper protein	0.000602837	0.00201401	0.635647
	Oeu036210.1	--	--	--	0.310414	0.425547	0.617667
	Oeu042954.1	ath:AT3G61890	K09338	homeobox-leucine zipper protein	0.172287	0.263514	0.601441
	Oeu043454.1	vvi:100257072	K09264	MADS-box transcription factor, plant	0.944387	0.981735	0.568781
	Oeu009306.1	--	--	--	0.958463		0.568414
	Oeu058243.1	--	--	--	0.483051	0.602131	0.547074
	Oeu027984.2	vvi:100242641	K05928	tocopherol O-methyltransferase	0.00296635	0.00809324	0.542619
	Oeu030732.1	vvi:100250669	K04040	chlorophyll synthase	0.367117	0.485517	0.540546
	Oeu064823.1	ath:AT1G09530	K12126	phytochrome-interacting factor 3	0.9043		0.533425
	Oeu063567.1	ath:AT5G06710	K09338	homeobox-leucine zipper protein	0.560125	0.672518	0.505815
	Oeu007865.1	ath:AT3G61890	K09338	homeobox-leucine zipper protein	0.100092	0.16789	0.490455
	Oeu006515.1	vvi:100232867	K09264	MADS-box transcription factor, plant	0.495948	0.61427	0.489504
	Oeu012161.1	ath:AT3G01470	K09338	homeobox-leucine zipper protein	0.279074	0.390588	0.470649
	Oeu030210.2	pop:POPTR_651468	K09264	MADS-box transcription factor, plant	0.627522	0.733009	0.468403
	Oeu064601.1	ppp:PHYPADRAFT_235327	K09264	MADS-box transcription factor, plant	0.943951		0.467732
	Oeu035786.1	pop:POPTR_826373	K14066	geranyl diphosphate synthase	0.0979932	0.164936	0.466626
	Oeu024644.1	rcu:RCOM_1612950	K09264	MADS-box transcription factor, plant	0.184186	0.278347	0.44386
	Oeu039510.1	rcu:RCOM_0818130	K09264	MADS-box transcription factor, plant	0.429364	0.549042	0.42525
	Oeu003244.1	--	--	--	0.597299	0.706226	0.417951
	Oeu002550.1	ath:AT4G37790	K09338	homeobox-leucine zipper protein	0.731203	0.822584	0.391911
	Oeu009953.1	ath:AT1G09530	K12126	phytochrome-interacting factor 3	0.801271	0.877541	0.367201
	Oeu064521.1	pop:POPTR_896788	K09264	MADS-box transcription factor, plant	0.899816	0.949243	0.354863
	Oeu057994.1	--	--	--	0.537616	0.652406	0.333902
	Oeu057265.1	ath:AT1G09530	K12126	phytochrome-interacting factor 3	0.433396	0.553116	0.322675
	Oeu023243.1	vvi:100244955	K09264	MADS-box transcription factor, plant	0.838238	0.904127	0.316086
	Oeu036363.2	vvi:100268095	K09834	tocopherol cyclase	0.0227799	0.0474731	0.313996
	Oeu043001.1	ppp:PHYPADRAFT_235332	K09264	MADS-box transcription factor, plant	0.566654	0.678107	0.311982
	Oeu049758.1	vvi:100244955	K09264	MADS-box transcription factor, plant	0.649518	0.752097	0.284615
	Oeu012464.1	pop:POPTR_804358	K09264	MADS-box transcription factor, plant	0.538027	0.652788	0.257744
	Oeu015811.1	pop:POPTR_825877	K00844	hexokinase	0.402039	0.521533	0.256762
	Oeu062405.1	pop:POPTR_825877	K00844	hexokinase	0.518779	0.63497	0.253563
	Oeu062176.1	vvi:100232952	K09264	MADS-box transcription factor, plant	0.789283	0.868247	0.194271
	Oeu018600.1	pop:POPTR_661810	K09264	MADS-box transcription factor, plant	0.888415	0.94052	0.0921575
	Oeu000620.1	ath:AT1G69780	K09338	homeobox-leucine zipper protein	0.842121	0.906921	0.0807628
	Oeu033311.1	ath:AT3G01470	K09338	homeobox-leucine zipper protein	0.820463	0.891557	0.0749833
	Oeu042999.1	osa:4329771	K09264	MADS-box transcription factor, plant	0.820281	0.891388	0.0727955
	Oeu024184.1	ath:AT3G60390	K09338	homeobox-leucine zipper protein	0.911	0.95771	0.0703232
	Oeu032553.1	ath:AT3G60390	K09338	homeobox-leucine zipper protein	0.904502	0.952635	0.0582133
	Oeu060675.1	ppp:PHYPADRAFT_209690	K09265	MADS-box transcription factor, other eukaryote	0.986416		0.03115
	Oeu000926.1	vvi:100232867	K09264	MADS-box transcription factor, plant			0.0290045
	Oeu061788.1	vvi:100242097	K14490	histidine-containing phosphotransfer peotein	0.948502	0.984491	0.0216227
	Oeu034833.1	ath:AT5G06710	K09338	homeobox-leucine zipper protein	0.987221	1	0.0151578
	Oeu019130.1	ppp:PHYPADRAFT_209690	K09265	MADS-box transcription factor, other eukaryote	1	1	0
	Oeu040891.2	ppp:PHYPADRAFT_209690	K09265	MADS-box transcription factor, other eukaryote	1	1	0
	Oeu002311.1	ath:AT3G58780	K09264	MADS-box transcription factor, plant	1		0
	Oeu004528.1	--	--	--	1		0
	Oeu009929.1	ppp:PHYPADRAFT_209690	K09265	MADS-box transcription factor, other eukaryote	1		0
	Oeu009933.1	olu:OSTLU_29140	K09260	MADS-box transcription enhancer factor 2A	1	1	0
	Oeu010457.1	vvi:100232978	K09264	MADS-box transcription factor, plant	1		0
	Oeu011266.1	--	--	--	1	1	0
	Oeu014602.1	vvi:100253115	K10960	geranylgeranyl reductase	1		0
	Oeu016647.1	ppp:PHYPADRAFT_209690	K09265	MADS-box transcription factor, other eukaryote	1	1	0
	Oeu017584.1	zma:100037764	K09264	MADS-box transcription factor, plant	1		0
	Oeu017585.1	zma:100037764	K09264	MADS-box transcription factor, plant	1		0
	Oeu017586.1	zma:100037764	K09264	MADS-box transcription factor, plant	1		0
	Oeu017587.1	zma:100037764	K09264	MADS-box transcription factor, plant	1		0
	Oeu020889.1	ppp:PHYPADRAFT_209690	K09265	MADS-box transcription factor, other eukaryote	1		0
	Oeu023015.1	ath:AT1G73360	K09338	homeobox-leucine zipper protein	1		0
	Oeu024986.1	osa:4329771	K09264	MADS-box transcription factor, plant	1		0
	Oeu026782.1	rcu:RCOM_1489450	K14490	histidine-containing phosphotransfer peotein	1		0
	Oeu026783.1	rcu:RCOM_1489450	K14490	histidine-containing phosphotransfer peotein	1		0
	Oeu026784.1	rcu:RCOM_1489450	K14490	histidine-containing phosphotransfer peotein	1	1	0
	Oeu028405.1	ppp:PHYPADRAFT_209690	K09265	MADS-box transcription factor, other eukaryote	1		0
	Oeu031968.1	--	--	--	1		0
	Oeu041903.1	ath:AT1G73360	K09338	homeobox-leucine zipper protein	1		0
	Oeu051193.1	ath:AT2G45650	K09264	MADS-box transcription factor, plant	1		0
	Oeu055567.1	ppp:PHYPADRAFT_235327	K09264	MADS-box transcription factor, plant	1		0
	Oeu059535.1	ath:AT3G03260	K09338	homeobox-leucine zipper protein	1		0
	Oeu059557.1	ath:AT1G73360	K09338	homeobox-leucine zipper protein	1		0
	Oeu043281.1	nvi:100117163	K09349	homeobox protein Nkx-5	0.881932	0.935925	-0.0263365
	Oeu018117.1	vvi:100233029	K09264	MADS-box transcription factor, plant	0.969504	0.998406	-0.0300382
	Oeu001621.3	vvi:100243947	K12592	exosome complex protein LRP1	0.873026	0.929329	-0.0309369
	Oeu024086.1	rcu:RCOM_1488780	K00844	hexokinase	0.840808	0.906036	-0.0364174
	Oeu046268.1	rcu:RCOM_1597800	K00844	hexokinase	0.898197	0.948012	-0.0397324
	Oeu058915.1	vvi:100232867	K09264	MADS-box transcription factor, plant	0.946715	0.983303	-0.052481
	Oeu014313.1	ath:AT4G37790	K09338	homeobox-leucine zipper protein	0.872612	0.92901	-0.0563359
	Oeu042429.1	--	--	--	0.868626	0.9258	-0.109006
	Oeu064524.1	vvi:100257072	K09264	MADS-box transcription factor, plant	0.945025	0.982114	-0.110045
	Oeu047009.1	rcu:RCOM_1471870	K10960	geranylgeranyl reductase	0.605885	0.714007	-0.123704
	Oeu013042.2	--	--	--	0.196449	0.293296	-0.156901
	Oeu030627.1	nvi:100117163	K09349	homeobox protein Nkx-5	0.342068	0.45923	-0.157706
	Oeu059218.1	vvi:100232868	K09264	MADS-box transcription factor, plant	0.859563	0.91929	-0.168241
	Oeu038754.1	vvi:100250669	K04040	chlorophyll synthase	0.185062	0.279408	-0.221598
	Oeu053236.1	afm:AFUA_1G14180	K00599	--	0.107186	0.17776	-0.237214
	Oeu037035.2	ath:AT3G61890	K09338	homeobox-leucine zipper protein	0.764511	0.848655	-0.23899
	Oeu018033.1	afm:AFUA_1G17090	K00599	--	0.0855487	0.146863	-0.253316
	Oeu021608.1	ath:AT3G60390	K09338	homeobox-leucine zipper protein	0.74878	0.836631	-0.264496
	Oeu053261.1	vvi:100244955	K09264	MADS-box transcription factor, plant	0.978194		-0.297901
	Oeu024642.1	pop:POPTR_896788	K09264	MADS-box transcription factor, plant	0.978191		-0.297948
	Oeu029488.1	ppp:PHYPADRAFT_235327	K09264	MADS-box transcription factor, plant	0.955604		-0.31044
	Oeu013585.1	ath:AT5G06710	K09338	homeobox-leucine zipper protein	0.337521	0.45454	-0.319144
	Oeu050737.1	ath:AT1G73360	K09338	homeobox-leucine zipper protein	0.8491	0.911664	-0.361296
	Oeu041404.1	olu:OSTLU_29140	K09260	MADS-box transcription enhancer factor 2A	0.973104		-0.367385
	Oeu025900.1	bfo:BRAFLDRAFT_129968	K09304	homeobox protein HoxA/B/C/D4	0.0180032	0.0387994	-0.3954
	Oeu023236.1	ath:AT3G61890	K09338	homeobox-leucine zipper protein	0.307967	0.422961	-0.396602
	Oeu001883.1	osa:4333544	K09338	homeobox-leucine zipper protein	0.118868	0.193743	-0.433961
	Oeu056311.2	ath:AT5G60690	K09338	homeobox-leucine zipper protein	0.0968804	0.163407	-0.437915
	Oeu002089.1	ppp:PHYPADRAFT_209690	K09265	MADS-box transcription factor, other eukaryote	0.138954	0.220781	-0.445796
	Oeu055077.1	vvi:100232952	K09264	MADS-box transcription factor, plant	0.493603	0.611817	-0.486083
	Oeu018576.1	vvi:100242358	K00844	hexokinase	0.00155629	0.00459607	-0.506176
	Oeu012603.1	ath:AT4G37790	K09338	homeobox-leucine zipper protein	0.184835	0.279098	-0.515175
	Oeu017710.1	--	--	--	0.824431	0.894079	-0.517017
	Oeu024901.3	pop:POPTR_1106960	K06916	--	0.00347146	0.00929795	-0.523519
	Oeu029978.1	vvi:100253242	K03500	ribosomal RNA small subunit methyltransferase B	0.00852772	0.0203362	-0.609372
	Oeu006607.1	ppp:PHYPADRAFT_235327	K09264	MADS-box transcription factor, plant	0.236072	0.340793	-0.664218
	Oeu058478.1	osa:4333544	K09338	homeobox-leucine zipper protein	0.147919	0.232315	-0.683431
	Oeu016160.3	vvi:100259260	K09313	homeobox protein cut-like	0.000507239	0.00173054	-0.690985
	Oeu032369.1	ath:AT2G22430	K09338	homeobox-leucine zipper protein	0.000408378	0.00143442	-0.69813
	Oeu064871.1	--	--	--	0.0621338	0.111752	-0.715929
	Oeu005478.2	rcu:RCOM_0522470	K03500	ribosomal RNA small subunit methyltransferase B	5.21654e-08	5.50672e-07	-0.730432
	Oeu045108.2	pop:POPTR_1106960	K06916	--	0.000607177	0.00202629	-0.744324
	Oeu032719.1	rcu:RCOM_0747390	K14066	geranyl diphosphate synthase	8.42608e-05	0.000358593	-0.791457
	Oeu028296.1	ath:AT1G69780	K09338	homeobox-leucine zipper protein	0.0127187	0.0287011	-0.817752
	Oeu060931.1	ath:AT1G69780	K09338	homeobox-leucine zipper protein	0.0319711	0.0634331	-0.818077
	Oeu030264.1	ath:AT2G45650	K09264	MADS-box transcription factor, plant	0.503137	0.620766	-0.82625
	Oeu043065.1	ath:AT3G01470	K09338	homeobox-leucine zipper protein	0.0241002	0.0497927	-0.844175
	Oeu061017.1	ath:AT3G61890	K09338	homeobox-leucine zipper protein	0.0629392	0.112984	-0.873665
	Oeu001351.2	vvi:100242641	K05928	tocopherol O-methyltransferase	0.0261467	0.0533559	-0.880038
	Oeu022830.1	ath:AT2G01430	K09338	homeobox-leucine zipper protein	0.541975	0.656465	-0.916522
	Oeu040698.1	ath:AT4G16780	K09338	homeobox-leucine zipper protein	0.0080108	0.0192536	-0.923175
	Oeu017800.1	vvi:100250669	K04040	chlorophyll synthase	0.000170704	0.000665606	-0.92755
	Oeu053598.1	ppp:PHYPADRAFT_235327	K09264	MADS-box transcription factor, plant	0.539266	0.653985	-0.947071
	Oeu013461.1	ath:AT5G60690	K09338	homeobox-leucine zipper protein	0.00161482	0.0047489	-0.950172
	Oeu019561.1	ath:AT1G17920	K09338	homeobox-leucine zipper protein	0.613113	0.720478	-0.951236
	Oeu051778.1	vvi:100232867	K09264	MADS-box transcription factor, plant	0.562392	0.674325	-0.956859
	Oeu021664.1	ath:AT1G17920	K09338	homeobox-leucine zipper protein	0.106889	0.177354	-0.979243
	Oeu000886.1	ath:AT4G40060	K09338	homeobox-leucine zipper protein	0.00678863	0.016693	-0.982588
	Oeu039418.1	rcu:RCOM_0522470	K03500	ribosomal RNA small subunit methyltransferase B	5.99206e-06	3.56199e-05	-1.0214
	Oeu017066.1	ath:AT4G17710	K09338	homeobox-leucine zipper protein	0.000975774	0.00306487	-1.02165
	Oeu025889.1	pop:POPTR_797614	K00844	hexokinase	1.08585e-05	5.96675e-05	-1.03204
	Oeu049406.1	pop:POPTR_798161	K03500	ribosomal RNA small subunit methyltransferase B	2.58781e-11	7.06734e-10	-1.06355
	Oeu006202.1	ath:AT5G06710	K09338	homeobox-leucine zipper protein	0.0581163	0.105531	-1.06619
	Oeu014923.1	ath:AT4G36740	K09338	homeobox-leucine zipper protein	0.254872	0.36242	-1.07542
	Oeu043888.1	ath:AT4G32880	K09338	homeobox-leucine zipper protein	0.00850947	0.0202984	-1.09615
	Oeu028656.1	--	--	--	0.0343058	0.0673897	-1.1205
	Oeu049377.1	vvi:100253242	K03500	ribosomal RNA small subunit methyltransferase B	0.20924	0.308925	-1.14292
	Oeu050604.1	ath:AT1G52150	K09338	homeobox-leucine zipper protein	8.66216e-07	6.55379e-06	-1.17141
	Oeu001885.1	ath:AT1G52150	K09338	homeobox-leucine zipper protein	1.02236e-05	5.66229e-05	-1.25188
	Oeu056635.1	olu:OSTLU_27152	K00599	--	1.30787e-19	4.27228e-17	-1.26115
	Oeu030190.1	ath:AT5G60690	K09338	homeobox-leucine zipper protein	1.05993e-07	1.02566e-06	-1.26252
	Oeu033284.1	--	--	--	0.0433526	0.0822882	-1.2855
	Oeu061299.2	pop:POPTR_797614	K00844	hexokinase	1.0399e-05	5.74426e-05	-1.29907
	Oeu020357.1	vvi:100232952	K09264	MADS-box transcription factor, plant	0.117143	0.191302	-1.3057
	Oeu027079.1	ath:AT1G09530	K12126	phytochrome-interacting factor 3	0.466168	0.585645	-1.33604
	Oeu051190.1	ath:AT3G61150	K09338	homeobox-leucine zipper protein	1.2069e-06	8.7882e-06	-1.34746
	Oeu015772.1	vvi:100242358	K00844	hexokinase	0.0206171	0.0436114	-1.36057
	Oeu055897.1	--	--	--	0.39127	0.510514	-1.38838
	Oeu018998.1	vvi:100232867	K09264	MADS-box transcription factor, plant	0.00519239	0.0132087	-1.41743
	Oeu017709.1	--	--	--	0.269241	0.378906	-1.42078
	Oeu040085.1	osa:4333544	K09338	homeobox-leucine zipper protein	1.14332e-06	8.36629e-06	-1.42988
	Oeu028655.1	--	--	--	0.68155	0.780485	-1.4863
	Oeu063870.1	ath:AT5G06710	K09338	homeobox-leucine zipper protein	0.0134116	0.0300555	-1.53236
	Oeu041062.1	ath:AT1G09530	K12126	phytochrome-interacting factor 3	0.245938	0.35203	-1.53948
	Oeu063937.1	ath:AT1G52150	K09338	homeobox-leucine zipper protein	3.94514e-09	5.70672e-08	-1.61982
	Oeu042737.3	osa:4333544	K09338	homeobox-leucine zipper protein	8.40596e-09	1.10782e-07	-1.63065
	Oeu042086.1	pop:POPTR_592711	K14490	histidine-containing phosphotransfer peotein	0.861834		-1.64129
	Oeu047960.3	osa:4338067	K09264	MADS-box transcription factor, plant	7.61559e-05	0.000328253	-1.67182
	Oeu040928.1	--	--	--	0.0799571	0.138593	-1.71586
	Oeu017007.1	ath:AT2G36610	K09338	homeobox-leucine zipper protein	0.283953	0.396295	-1.75962
	Oeu054678.1	ath:AT3G01470	K09338	homeobox-leucine zipper protein	0.000321846	0.00116289	-1.81857
	Oeu062913.1	ath:AT3G01470	K09338	homeobox-leucine zipper protein	1.39346e-05	7.40201e-05	-1.86527
	Oeu020359.1	vvi:100232952	K09264	MADS-box transcription factor, plant	0.00612742	0.015268	-1.91328
	Oeu045414.1	ath:AT1G69780	K09338	homeobox-leucine zipper protein	1.29252e-07	1.21781e-06	-1.9206
	Oeu012690.1	ath:AT4G04890	K09338	homeobox-leucine zipper protein	8.57528e-10	1.52497e-08	-1.92782
	Oeu017713.1	--	--	--	0.461239	0.581105	-1.95923
	Oeu014692.1	ath:AT3G61150	K09338	homeobox-leucine zipper protein	3.63369e-08	4.01508e-07	-1.96068
	Oeu012691.1	ath:AT4G04890	K09338	homeobox-leucine zipper protein	9.15929e-10	1.61094e-08	-2.06202
	Oeu051090.1	ath:AT2G18550	K09338	homeobox-leucine zipper protein	0.0349265	0.0684173	-2.08545
	Oeu009310.1	--	--	--	0.725582	0.817772	-2.13036
	Oeu025061.2	ath:AT3G61150	K09338	homeobox-leucine zipper protein	4.70833e-14	3.1557e-12	-2.14167
	Oeu005327.1	ath:AT2G01430	K09338	homeobox-leucine zipper protein	0.0604359	0.10913	-2.18115
	Oeu014569.1	ath:AT5G06710	K09338	homeobox-leucine zipper protein	0.00105664	0.00328271	-2.18304
	Oeu018997.1	vvi:100232867	K09264	MADS-box transcription factor, plant	5.06332e-05	0.000229349	-2.24426
	Oeu001884.1	osa:4333544	K09338	homeobox-leucine zipper protein	0.293061		-2.31386
	Oeu031881.1	ath:AT4G04890	K09338	homeobox-leucine zipper protein	1.39523e-14	1.08416e-12	-2.3696
	Oeu029679.2	ppp:PHYPADRAFT_235327	K09264	MADS-box transcription factor, plant	1.82454e-08	2.20031e-07	-2.3709
	Oeu034892.1	ath:AT5G06710	K09338	homeobox-leucine zipper protein	0.0240517	0.0497065	-2.44774
	Oeu023537.1	ath:AT1G73360	K09338	homeobox-leucine zipper protein	0.000901112	0.00285811	-2.48632
	Oeu016906.1	vvi:100257072	K09264	MADS-box transcription factor, plant	0.00149504	0.00443876	-2.53065
	Oeu057214.1	vvi:100232952	K09264	MADS-box transcription factor, plant	1.28029e-05	6.88786e-05	-2.56434
	Oeu019139.1	ath:AT1G73360	K09338	homeobox-leucine zipper protein	0.00026423	0.000977707	-2.63009
	Oeu054505.1	ath:AT1G52150	K09338	homeobox-leucine zipper protein	7.17715e-09	9.66316e-08	-2.73205
	Oeu033508.1	ath:AT1G79840	K09338	homeobox-leucine zipper protein	5.56234e-14	3.64106e-12	-2.73573
	Oeu037890.1	--	--	--	2.2511e-08	2.65105e-07	-2.81005
	Oeu038882.1	ath:AT2G36610	K09338	homeobox-leucine zipper protein	0.000255913	0.000950277	-2.89589
	Oeu055854.1	--	--	--	0.0304645	0.0608495	-2.96796
	Oeu016006.1	dsi:Dsim_GD23020	K09452	homeobox protein aristaless-related	2.21421e-10	4.67667e-09	-3.02611
	Oeu028865.1	ath:AT4G04890	K09338	homeobox-leucine zipper protein	3.24209e-06	2.08532e-05	-3.03107
	Oeu036692.1	ath:AT2G18550	K09338	homeobox-leucine zipper protein	1.36024e-10	3.04705e-09	-3.03558
	Oeu022534.1	zma:542709	K09264	MADS-box transcription factor, plant	1.55347e-08	1.91177e-07	-3.17533
	Oeu056501.1	ath:AT5G06710	K09338	homeobox-leucine zipper protein	0.642565	0.745997	-3.38309
	Oeu058731.1	ath:AT1G73360	K09338	homeobox-leucine zipper protein	3.66547e-07	3.0557e-06	-3.56198
	Oeu020326.1	--	--	--	0.000834656	0.00266896	-4.30095
	Oeu039844.1	ath:AT2G36610	K09338	homeobox-leucine zipper protein	0.000356308	0.00127143	-4.42227
	Oeu036693.1	ath:AT2G18550	K09338	homeobox-leucine zipper protein	4.56061e-08	4.88838e-07	-7.78951

[truncated: 1 more sheets: CHOvsKO_degs_open flower_qual]
