# Supplementary material for: High‐resolution gene expression atlases of two contrasting major Greek olive (Olea europaea L.) tree cultivars for oil and table olive production
Source: Physiol Plant. 2024 Nov 5;176(6):e14600. doi: 10.1111/ppl.14600 (PMC11659808; doi:10.1111/ppl.14600)
Supplement: Supplementary file 11 — Supplementary Data S11 C. Chondrolia Chalkidikis (CHO) vs. Koroneiki (KO) Endocarp, Fruit, and Flower DEGs intersections with Known genes. The genes annotated as “Known” correspond to genes with documented function (based on bibliography) in fatty acid biosynthesis and/ or fruit development. Gene intersection coding follows the order of scoring in S11B. [file PPL-176-e14600-s005.xlsx]

## Sheet: S11A_Dataset
Supplementary Data S11A. Dataset of Chondrolia Chalkidikis (CHO) vs Koroneiki (KO) DEGs of Endocap, Fruit, and Flower tissue types/ developmental stages. The genes annotated as "Known" correspond to genes with documented function (based on bibliography) in fatty acid biosynthesis and fruit development.
Gene	Tissue	Stage	Tissue_Stage	Gene_id_from_others_genes	Kegg_Number	Blast_Description	The_role	The_pathway	Reference
Oeu000239.1	Endocarp	Stage_2	EndocarpStage_2	--	--	--	NA	NA	NA
Oeu000241.1	Endocarp	Stage_2	EndocarpStage_2	--	--	--	NA	NA	NA
Oeu000251.1	Endocarp	Stage_2	EndocarpStage_2	--	--	--	NA	NA	NA
Oeu000375.3	Endocarp	Stage_2	EndocarpStage_2	--	--	--	NA	NA	NA
Oeu000561.1	Endocarp	Stage_2	EndocarpStage_2	--	--	--	NA	NA	NA
Oeu000926.1	Endocarp	Stage_2	EndocarpStage_2	vvi:100232867	K09264	MADS-box transcription factor, plant	SHATTERPROOF	Size and shape of the fruit
Oeu000973.1	Endocarp	Stage_2	EndocarpStage_2	pop:POPTR_560622	K02438	glycogen operon protein GlgX	NA	NA	NA
Oeu001065.1	Endocarp	Stage_2	EndocarpStage_2	rcu:RCOM_1428040	K00514	zeta-carotene desaturase	NA	NA	NA
Oeu001234.1	Endocarp	Stage_2	EndocarpStage_2	vvi:100262205	K01955	carbamoyl-phosphate synthase large subunit	NA	NA	NA
Oeu001267.3	Endocarp	Stage_2	EndocarpStage_2	vvi:100262179	K04499	RuvB-like protein 1 (pontin 52)	NA	NA	NA
Oeu001271.1	Endocarp	Stage_2	EndocarpStage_2	rcu:RCOM_1356060	K09872	aquaporin PIP	NA	NA	NA
Oeu001337.1	Endocarp	Stage_2	EndocarpStage_2	ath:AT1G71830	K13418	--	NA	NA	NA
Oeu001442.2	Endocarp	Stage_2	EndocarpStage_2	ota:Ot13g02430	K10770	alkylated DNA repair protein alkB homolog 8	NA	NA	NA
Oeu001446.1	Endocarp	Stage_2	EndocarpStage_2	ppp:PHYPADRAFT_187073	K08145	MFS transporter, SP family, solute carrier family 2 (facilitated glucose transporter), member 8	NA	NA	NA
Oeu001480.1	Endocarp	Stage_2	EndocarpStage_2	--	--	--	NA	NA	NA
Oeu001516.1	Endocarp	Stage_2	EndocarpStage_2	mcc:706308	K10594	E3 ubiquitin-protein ligase HERC1	NA	NA	NA
Oeu001740.1	Endocarp	Stage_2	EndocarpStage_2	tet:TTHERM_00189520	K00344	NADPH2:quinone reductase	NA	NA	NA
Oeu001858.1	Endocarp	Stage_2	EndocarpStage_2	--	--	--	NA	NA	NA
Oeu001901.1	Endocarp	Stage_2	EndocarpStage_2	cfa:607695	K09355	pre-B-cell leukemia transcription factor	NA	NA	NA
Oeu002092.1	Endocarp	Stage_2	EndocarpStage_2	--	--	--	NA	NA	NA
Oeu002504.2	Endocarp	Stage_2	EndocarpStage_2	vvi:100254058	K08248	mandelonitrile lyase	NA	NA	NA
Oeu002688.1	Endocarp	Stage_2	EndocarpStage_2	pop:POPTR_548061	K13430	serine/threonine-protein kinase PBS1	NA	NA	NA
Oeu002709.1	Endocarp	Stage_2	EndocarpStage_2	pop:POPTR_559103	K12118	cryptochrome 1	NA	NA	NA
Oeu002736.1	Endocarp	Stage_2	EndocarpStage_2	pop:POPTR_647567	K00430	peroxidase	NA	NA	NA
Oeu002869.1	Endocarp	Stage_2	EndocarpStage_2	pop:POPTR_723538	K09580	protein disulfide-isomerase A1	NA	NA	NA
Oeu002893.1	Endocarp	Stage_2	EndocarpStage_2	mdo:100029810	K07750	methylsterol monooxygenase	NA	NA	NA
Oeu002965.1	Endocarp	Stage_2	EndocarpStage_2	ath:AT2G21260	K00085	aldose-6-phosphate reductase (NADPH2)	NA	NA	NA
Oeu002986.1	Endocarp	Stage_2	EndocarpStage_2	sbi:SORBI_04g020990	K13430	serine/threonine-protein kinase PBS1	NA	NA	NA
Oeu003071.1	Endocarp	Stage_2	EndocarpStage_2	pop:POPTR_731288	K08237	hydroquinone glucosyltransferase	NA	NA	NA
Oeu003123.1	Endocarp	Stage_2	EndocarpStage_2	--	--	--	NA	NA	NA
Oeu003127.2	Endocarp	Stage_2	EndocarpStage_2	--	--	--	NA	NA	NA
Oeu003237.1	Endocarp	Stage_2	EndocarpStage_2	osa:4342410	K00924	--	NA	NA	NA
Oeu003420.2	Endocarp	Stage_2	EndocarpStage_2	pop:POPTR_409088	K00928	aspartate kinase	NA	NA	NA
Oeu003571.1	Endocarp	Stage_2	EndocarpStage_2	--	--	--	NA	NA	NA
Oeu003855.1	Endocarp	Stage_2	EndocarpStage_2	ath:AT3G03800	K08486	syntaxin 1B/2/3	NA	NA	NA
Oeu003981.1	Endocarp	Stage_2	EndocarpStage_2	--	--	--	NA	NA	NA
Oeu004034.1	Endocarp	Stage_2	EndocarpStage_2	ppp:PHYPADRAFT_118478	K14493	gibberellin receptor GID1	NA	NA	NA
Oeu004173.2	Endocarp	Stage_2	EndocarpStage_2	--	--	--	NA	NA	NA
Oeu004294.1	Endocarp	Stage_2	EndocarpStage_2	ath:AT5G20730	K14486	auxin response factor	NA	NA	NA
Oeu004309.1	Endocarp	Stage_2	EndocarpStage_2	--	--	--	NA	NA	NA
Oeu004696.1	Endocarp	Stage_2	EndocarpStage_2	--	--	--	NA	NA	NA
Oeu005219.1	Endocarp	Stage_2	EndocarpStage_2	pno:SNOG_10260	K01529	--	NA	NA	NA
Oeu005422.1	Endocarp	Stage_2	EndocarpStage_2	--	--	--	NA	NA	NA
Oeu005430.1	Endocarp	Stage_2	EndocarpStage_2	tps:THAPSDRAFT_16755	K13348	protein Mpv17	NA	NA	NA
Oeu005514.1	Endocarp	Stage_2	EndocarpStage_2	ath:AT1G16240	K08503	syntaxin of plants SYP5	NA	NA	NA
Oeu005596.1	Endocarp	Stage_2	EndocarpStage_2	ath:AT2G30980	K00924	--	NA	NA	NA
Oeu005961.1	Endocarp	Stage_2	EndocarpStage_2	pop:POPTR_254658	K08065	nuclear transcription factor Y, beta	NA	NA	NA
Oeu005998.1	Endocarp	Stage_2	EndocarpStage_2	--	--	--	NA	NA	NA
Oeu006372.1	Endocarp	Stage_2	EndocarpStage_2	--	--	--	NA	NA	NA
Oeu006569.1	Endocarp	Stage_2	EndocarpStage_2	--	--	--	NA	NA	NA
Oeu006652.1	Endocarp	Stage_2	EndocarpStage_2	vvi:100254771	K13463	coronatine-insensitive protein 1	NA	NA	NA
Oeu006744.1	Endocarp	Stage_2	EndocarpStage_2	cim:CIMG_09460	K01230	mannosyl-oligosaccharide alpha-1,2-mannosidase	NA	NA	NA
Oeu006750.1	Endocarp	Stage_2	EndocarpStage_2	vvi:100251413	K01051	pectinesterase	NA	NA	NA
Oeu006893.1	Endocarp	Stage_2	EndocarpStage_2	vvi:100261411	K09562	hsp70-interacting protein	NA	NA	NA
Oeu007168.3	Endocarp	Stage_2	EndocarpStage_2	--	--	--	NA	NA	NA
Oeu007291.1	Endocarp	Stage_2	EndocarpStage_2	vvi:100243434	K14432	ABA responsive element binding factor	NA	NA	NA
Oeu007403.1	Endocarp	Stage_2	EndocarpStage_2	--	--	--	NA	NA	NA
Oeu007412.1	Endocarp	Stage_2	EndocarpStage_2	vvi:100249279	K00695	sucrose synthase	NA	NA	NA
Oeu007421.1	Endocarp	Stage_2	EndocarpStage_2	vvi:100254231	K13464	jasmonate ZIM domain-containing protein	NA	NA	NA
Oeu007602.1	Endocarp	Stage_2	EndocarpStage_2	pon:100447505	K08818	cell division cycle 2-like	NA	NA	NA
Oeu007723.1	Endocarp	Stage_2	EndocarpStage_2	ath:AT1G01060	K12133	LATE ELONGATED HYPOCOTYL	NA	NA	NA
Oeu007734.1	Endocarp	Stage_2	EndocarpStage_2	ath:AT2G36830	K09873	aquaporin TIP	NA	NA	NA
Oeu007785.1	Endocarp	Stage_2	EndocarpStage_2	--	--	--	NA	NA	NA
Oeu007822.1	Endocarp	Stage_2	EndocarpStage_2	sbi:SORBI_01g003680	K13095	splicing factor 1	NA	NA	NA
Oeu007941.1	Endocarp	Stage_2	EndocarpStage_2	--	--	--	NA	NA	NA
Oeu007972.1	Endocarp	Stage_2	EndocarpStage_2	sbi:SORBI_01g001220	K13030	cyanohydrin beta-glucosyltransferase	NA	NA	NA
Oeu008103.1	Endocarp	Stage_2	EndocarpStage_2	--	--	--	NA	NA	NA
Oeu008135.1	Endocarp	Stage_2	EndocarpStage_2	pif:PITG_11759	K10380	ankyrin	NA	NA	NA
Oeu008217.1	Endocarp	Stage_2	EndocarpStage_2	spo:SPAC7D4.05	K07025	putative hydrolase of the HAD superfamily	NA	NA	NA
Oeu008343.1	Endocarp	Stage_2	EndocarpStage_2	pop:POPTR_828432	K09286	EREBP-like factor	NA	NA	NA
Oeu008467.1	Endocarp	Stage_2	EndocarpStage_2	rcu:RCOM_1176970	K00558	DNA (cytosine-5-)-methyltransferase	NA	NA	NA
Oeu008519.1	Endocarp	Stage_2	EndocarpStage_2	--	--	--	NA	NA	NA
Oeu008538.1	Endocarp	Stage_2	EndocarpStage_2	pop:POPTR_755797	K13457	disease resistance protein RPM1	NA	NA	NA
Oeu008731.1	Endocarp	Stage_2	EndocarpStage_2	yli:YALI0C14564g	K07025	putative hydrolase of the HAD superfamily	NA	NA	NA
Oeu008767.2	Endocarp	Stage_2	EndocarpStage_2	pop:POPTR_733616	K12164	ubiquitin-like modifier-activating enzyme 5	NA	NA	NA
Oeu008878.1	Endocarp	Stage_2	EndocarpStage_2	--	--	--	NA	NA	NA
Oeu009042.1	Endocarp	Stage_2	EndocarpStage_2	mdo:100025710	K02599	Notch	NA	NA	NA
Oeu009071.1	Endocarp	Stage_2	EndocarpStage_2	pop:POPTR_547844	K09841	xanthoxin dehydrogenase	NA	NA	NA
Oeu009181.1	Endocarp	Stage_2	EndocarpStage_2	--	--	--	NA	NA	NA
Oeu009286.1	Endocarp	Stage_2	EndocarpStage_2	vcn:VOLCADRAFT_103251	K00861	riboflavin kinase	NA	NA	NA
Oeu009288.1	Endocarp	Stage_2	EndocarpStage_2	ath:AT2G36750	K13496	UDP-glucosyl transferase 73C	NA	NA	NA
Oeu009325.1	Endocarp	Stage_2	EndocarpStage_2	sbi:SORBI_06g019840	K01188	beta-glucosidase	NA	NA	NA
Oeu009633.1	Endocarp	Stage_2	EndocarpStage_2	ath:AT1G77320	K10728	topoisomerase (DNA) II binding protein 1	NA	NA	NA
Oeu009645.1	Endocarp	Stage_2	EndocarpStage_2	--	--	--	NA	NA	NA
Oeu009687.1	Endocarp	Stage_2	EndocarpStage_2	rcu:RCOM_0654820	K09422	myb proto-oncogene protein, plant	NA	NA	NA
Oeu009789.1	Endocarp	Stage_2	EndocarpStage_2	--	--	--	NA	NA	NA
Oeu009873.3	Endocarp	Stage_2	EndocarpStage_2	pkn:PKH_083520	K02357	elongation factor EF-Ts	NA	NA	NA
Oeu009919.1	Endocarp	Stage_2	EndocarpStage_2	ath:AT5G36220	K00517	--	NA	NA	NA
Oeu009955.1	Endocarp	Stage_2	EndocarpStage_2	rcu:RCOM_1579770	K14497	protein phosphatase 2C	NA	NA	NA
Oeu010085.1	Endocarp	Stage_2	EndocarpStage_2	--	--	--	NA	NA	NA
Oeu010517.3	Endocarp	Stage_2	EndocarpStage_2	--	--	--	NA	NA	NA
Oeu010655.2	Endocarp	Stage_2	EndocarpStage_2	ppp:PHYPADRAFT_131303	K14611	--	NA	NA	NA
Oeu010702.1	Endocarp	Stage_2	EndocarpStage_2	ppp:PHYPADRAFT_196684	K11790	denticleless	NA	NA	NA
Oeu010796.4	Endocarp	Stage_2	EndocarpStage_2	rcu:RCOM_0493240	K10999	cellulose synthase A	NA	NA	NA
Oeu010957.1	Endocarp	Stage_2	EndocarpStage_2	--	--	--	NA	NA	NA
Oeu010999.1	Endocarp	Stage_2	EndocarpStage_2	vvi:100243120	K09584	protein disulfide-isomerase A6	NA	NA	NA
Oeu011186.1	Endocarp	Stage_2	EndocarpStage_2	afm:AFUA_6G14340	K00309	--	NA	NA	NA
Oeu011353.1	Endocarp	Stage_2	EndocarpStage_2	vvi:100267681	K00036	glucose-6-phosphate 1-dehydrogenase	NA	NA	NA
Oeu011724.1	Endocarp	Stage_2	EndocarpStage_2	rcu:RCOM_1348030	K10532	heparan-alpha-glucosaminide N-acetyltransferase	NA	NA	NA
Oeu011747.1	Endocarp	Stage_2	EndocarpStage_2	pti:PHATRDRAFT_50624	K14404	cleavage and polyadenylation specificity factor subunit 4	NA	NA	NA
Oeu011894.1	Endocarp	Stage_2	EndocarpStage_2	rcu:RCOM_1046940	K10752	histone-binding protein RBBP4	NA	NA	NA
Oeu011895.1	Endocarp	Stage_2	EndocarpStage_2	pop:POPTR_271079	K10752	histone-binding protein RBBP4	NA	NA	NA
Oeu011942.1	Endocarp	Stage_2	EndocarpStage_2	--	--	--	NA	NA	NA
Oeu012086.1	Endocarp	Stage_2	EndocarpStage_2	vvi:100247042	K11341	YEATS domain-containing protein 4	NA	NA	NA
Oeu012103.1	Endocarp	Stage_2	EndocarpStage_2	pop:POPTR_581849	K07200	5'-AMP-activated protein kinase, regulatory gamma subunit	NA	NA	NA
Oeu012148.1	Endocarp	Stage_2	EndocarpStage_2	ath:AT5G44210	K09286	EREBP-like factor	NA	NA	NA
Oeu012394.1	Endocarp	Stage_2	EndocarpStage_2	ath:AT2G22430	K09338	homeobox-leucine zipper protein	WUS TYPE-HOMEOBOX ole during early embryogenesis, oogenesis and flowering, Also required to sustain organogenesis in the floral meristem by contributing to the expression of its own repressor, the AGAMOUS (AG) gene at the end of flower development	Size and shape of the fruit
Oeu012522.2	Endocarp	Stage_2	EndocarpStage_2	pop:POPTR_592888	K00963	UTP--glucose-1-phosphate uridylyltransferase	NA	NA	NA
Oeu012554.1	Endocarp	Stage_2	EndocarpStage_2	ath:AT5G03730	K14510	serine/threonine-protein kinase CTR1	NA	NA	NA
Oeu012993.1	Endocarp	Stage_2	EndocarpStage_2	vvi:100263355	K13993	HSP20 family protein	NA	NA	NA
Oeu013125.1	Endocarp	Stage_2	EndocarpStage_2	rcu:RCOM_0278070	K14190	GDP-L-galactose phosphorylase	NA	NA	NA
Oeu013164.1	Endocarp	Stage_2	EndocarpStage_2	vvi:100241618	K09422	myb proto-oncogene protein, plant	NA	NA	NA
Oeu013416.1	Endocarp	Stage_2	EndocarpStage_2	--	--	--	NA	NA	NA
Oeu013431.1	Endocarp	Stage_2	EndocarpStage_2	vvi:100249249	K03627	putative transcription factor	NA	NA	NA
Oeu013668.4	Endocarp	Stage_2	EndocarpStage_2	spu:594312	K13221	methylosome protein 50	NA	NA	NA
Oeu013700.2	Endocarp	Stage_2	EndocarpStage_2	--	--	--	NA	NA	NA
Oeu013701.3	Endocarp	Stage_2	EndocarpStage_2	--	--	--	NA	NA	NA
Oeu013716.1	Endocarp	Stage_2	EndocarpStage_2	vvi:100243434	K14432	ABA responsive element binding factor	NA	NA	NA
Oeu013756.1	Endocarp	Stage_2	EndocarpStage_2	pti:PHATRDRAFT_23811	K08963	methylthioribose-1-phosphate isomerase	NA	NA	NA
Oeu013950.1	Endocarp	Stage_2	EndocarpStage_2	ppp:PHYPADRAFT_145834	K00939	adenylate kinase	NA	NA	NA
Oeu014161.1	Endocarp	Stage_2	EndocarpStage_2	ath:AT5G15840	K12135	zinc finger protein CONSTANS	NA	NA	NA
Oeu014197.1	Endocarp	Stage_2	EndocarpStage_2	--	--	--	NA	NA	NA
Oeu014304.1	Endocarp	Stage_2	EndocarpStage_2	osa:4345689	K09753	cinnamoyl-CoA reductase	NA	NA	NA
Oeu014383.1	Endocarp	Stage_2	EndocarpStage_2	vvi:100241377	K10775	phenylalanine ammonia-lyase	NA	NA	NA
Oeu014558.1	Endocarp	Stage_2	EndocarpStage_2	--	--	--	NA	NA	NA
Oeu014864.1	Endocarp	Stage_2	EndocarpStage_2	--	--	--	NA	NA	NA
Oeu015082.1	Endocarp	Stage_2	EndocarpStage_2	ppp:PHYPADRAFT_144039	K14209	solute carrier family 36 (proton-coupled amino acid transporter), member 1	NA	NA	NA
Oeu015187.1	Endocarp	Stage_2	EndocarpStage_2	--	--	--	NA	NA	NA
Oeu015499.1	Endocarp	Stage_2	EndocarpStage_2	--	--	--	NA	NA	NA
Oeu015626.1	Endocarp	Stage_2	EndocarpStage_2	ath:AT4G31940	K00517	--	NA	NA	NA
Oeu015661.2	Endocarp	Stage_2	EndocarpStage_2	vvi:100245032	K00392	sulfite reductase (ferredoxin)	NA	NA	NA
Oeu016380.1	Endocarp	Stage_2	EndocarpStage_2	dgr:Dgri_GH16833	K10407	kinesin light chain	NA	NA	NA
Oeu016569.1	Endocarp	Stage_2	EndocarpStage_2	vvi:100252177	K13692	UDP-glucose:(indol-3-yl)acetate beta-D-glucosyltransferase	NA	NA	NA
Oeu016611.2	Endocarp	Stage_2	EndocarpStage_2	--	--	--	NA	NA	NA
Oeu016659.2	Endocarp	Stage_2	EndocarpStage_2	ath:AT5G38990	K04733	interleukin-1 receptor-associated kinase 4	NA	NA	NA
Oeu016853.1	Endocarp	Stage_2	EndocarpStage_2	ppp:PHYPADRAFT_144039	K14209	solute carrier family 36 (proton-coupled amino acid transporter), member 1	NA	NA	NA
Oeu016876.1	Endocarp	Stage_2	EndocarpStage_2	rcu:RCOM_1053570	K01090	protein phosphatase	NA	NA	NA
Oeu017058.1	Endocarp	Stage_2	EndocarpStage_2	--	--	--	NA	NA	NA
Oeu017123.1	Endocarp	Stage_2	EndocarpStage_2	--	--	--	NA	NA	NA
Oeu017147.1	Endocarp	Stage_2	EndocarpStage_2	vvi:100232964	K03178	ubiquitin-activating enzyme E1	NA	NA	NA
Oeu017269.1	Endocarp	Stage_2	EndocarpStage_2	--	--	--	NA	NA	NA
Oeu017680.1	Endocarp	Stage_2	EndocarpStage_2	ota:Ot16g01320	K14491	two-component response regulator ARR-B family	NA	NA	NA
Oeu017987.1	Endocarp	Stage_2	EndocarpStage_2	--	--	--	NA	NA	NA
Oeu018026.1	Endocarp	Stage_2	EndocarpStage_2	vvi:100245585	K14686	solute carrier family 31 (copper transporter), member 1	NA	NA	NA
Oeu018344.1	Endocarp	Stage_2	EndocarpStage_2	--	--	--	NA	NA	NA
Oeu018701.1	Endocarp	Stage_2	EndocarpStage_2	--	--	--	NA	NA	NA
Oeu019019.1	Endocarp	Stage_2	EndocarpStage_2	vcn:VOLCADRAFT_41528	K08332	vacuolar protein 8	NA	NA	NA
Oeu019219.1	Endocarp	Stage_2	EndocarpStage_2	--	--	--	NA	NA	NA
Oeu019235.1	Endocarp	Stage_2	EndocarpStage_2	sbi:SORBI_01g001220	K13030	cyanohydrin beta-glucosyltransferase	NA	NA	NA
Oeu019265.1	Endocarp	Stage_2	EndocarpStage_2	vvi:100248512	K10999	cellulose synthase A	NA	NA	NA
Oeu019300.1	Endocarp	Stage_2	EndocarpStage_2	pop:POPTR_568851	K00815	tyrosine aminotransferase	NA	NA	NA
Oeu019507.1	Endocarp	Stage_2	EndocarpStage_2	vvi:100241156	K00814	alanine transaminase	NA	NA	NA
Oeu019624.1	Endocarp	Stage_2	EndocarpStage_2	vvi:100241784	K06911	--	NA	NA	NA
Oeu019988.1	Endocarp	Stage_2	EndocarpStage_2	pop:POPTR_831623	K08176	MFS transporter, PHS family, inorganic phosphate transporter	NA	NA	NA
Oeu020269.1	Endocarp	Stage_2	EndocarpStage_2	--	--	--	NA	NA	NA
Oeu020290.4	Endocarp	Stage_2	EndocarpStage_2	ath:AT5G09640	K09756	--	NA	NA	NA
Oeu020350.1	Endocarp	Stage_2	EndocarpStage_2	osa:4337593	K00924	--	NA	NA	NA
Oeu020885.1	Endocarp	Stage_2	EndocarpStage_2	pop:POPTR_710099	K06890	--	NA	NA	NA
Oeu021045.1	Endocarp	Stage_2	EndocarpStage_2	--	--	--	NA	NA	NA
Oeu021221.1	Endocarp	Stage_2	EndocarpStage_2	--	--	--	NA	NA	NA
Oeu021367.1	Endocarp	Stage_2	EndocarpStage_2	--	--	--	NA	NA	NA
Oeu021380.2	Endocarp	Stage_2	EndocarpStage_2	vvi:100254227	K03869	cullin 3	NA	NA	NA
Oeu021507.1	Endocarp	Stage_2	EndocarpStage_2	--	--	--	NA	NA	NA
Oeu021853.2	Endocarp	Stage_2	EndocarpStage_2	ath:AT2G23600	K08233	polyneuridine-aldehyde esterase	NA	NA	NA
Oeu021854.1	Endocarp	Stage_2	EndocarpStage_2	pif:PITG_12099	K01354	oligopeptidase B	NA	NA	NA
Oeu021882.1	Endocarp	Stage_2	EndocarpStage_2	pop:POPTR_679959	K14209	solute carrier family 36 (proton-coupled amino acid transporter), member 1	NA	NA	NA
Oeu021936.3	Endocarp	Stage_2	EndocarpStage_2	ath:AT5G15840	K12135	zinc finger protein CONSTANS	NA	NA	NA
Oeu022016.1	Endocarp	Stage_2	EndocarpStage_2	vvi:100244516	K03781	catalase	NA	NA	NA
Oeu022175.1	Endocarp	Stage_2	EndocarpStage_2	--	--	--	NA	NA	NA
Oeu022260.2	Endocarp	Stage_2	EndocarpStage_2	--	--	--	NA	NA	NA
Oeu022722.2	Endocarp	Stage_2	EndocarpStage_2	pop:POPTR_566874	K09422	myb proto-oncogene protein, plant	NA	NA	NA
Oeu022886.1	Endocarp	Stage_2	EndocarpStage_2	--	--	--	NA	NA	NA
Oeu022914.1	Endocarp	Stage_2	EndocarpStage_2	vvi:100249056	K07759	poly(ADP-ribose) glycohydrolase	NA	NA	NA
Oeu023244.1	Endocarp	Stage_2	EndocarpStage_2	ath:AT5G22850	K00924	--	NA	NA	NA
Oeu023579.1	Endocarp	Stage_2	EndocarpStage_2	--	--	--	NA	NA	NA
Oeu023723.1	Endocarp	Stage_2	EndocarpStage_2	--	--	--	NA	NA	NA
Oeu023725.1	Endocarp	Stage_2	EndocarpStage_2	vvi:100251616	K13680	beta-mannan synthase	NA	NA	NA
Oeu023843.2	Endocarp	Stage_2	EndocarpStage_2	vvi:100261276	K00873	pyruvate kinase	NA	NA	NA
Oeu024088.1	Endocarp	Stage_2	EndocarpStage_2	osa:4351208	K03283	heat shock 70kDa protein 1/8	NA	NA	NA
Oeu024451.3	Endocarp	Stage_2	EndocarpStage_2	ath:AT1G09530	K12126	phytochrome-interacting factor 3	NA	NA	NA
Oeu024514.1	Endocarp	Stage_2	EndocarpStage_2	--	--	--	NA	NA	NA
Oeu024577.2	Endocarp	Stage_2	EndocarpStage_2	--	--	--	NA	NA	NA
Oeu024663.1	Endocarp	Stage_2	EndocarpStage_2	rcu:RCOM_1512730	K00966	mannose-1-phosphate guanylyltransferase	NA	NA	NA
Oeu024777.1	Endocarp	Stage_2	EndocarpStage_2	vvi:100265167	K04124	gibberellin 3-beta-dioxygenase	NA	NA	NA
Oeu025324.1	Endocarp	Stage_2	EndocarpStage_2	pop:POPTR_550337	K05356	--	NA	NA	NA
Oeu025361.1	Endocarp	Stage_2	EndocarpStage_2	pop:POPTR_568851	K00815	tyrosine aminotransferase	NA	NA	NA
Oeu025390.1	Endocarp	Stage_2	EndocarpStage_2	--	--	--	NA	NA	NA
Oeu025450.1	Endocarp	Stage_2	EndocarpStage_2	pop:POPTR_816499	K13513	--	NA	NA	NA
Oeu025451.1	Endocarp	Stage_2	EndocarpStage_2	--	--	--	NA	NA	NA
Oeu025478.1	Endocarp	Stage_2	EndocarpStage_2	uma:UM01477.1	K13124	mitogen-activated protein kinase organizer 1	NA	NA	NA
Oeu025480.1	Endocarp	Stage_2	EndocarpStage_2	sbi:SORBI_04g020990	K13430	serine/threonine-protein kinase PBS1	NA	NA	NA
Oeu025527.2	Endocarp	Stage_2	EndocarpStage_2	vvi:100260436	K07359	calcium/calmodulin-dependent protein kinase kinase	NA	NA	NA
Oeu025534.1	Endocarp	Stage_2	EndocarpStage_2	--	--	--	NA	NA	NA
Oeu025574.1	Endocarp	Stage_2	EndocarpStage_2	pop:POPTR_767565	K13448	calcium-binding protein CML	NA	NA	NA
Oeu025716.1	Endocarp	Stage_2	EndocarpStage_2	vvi:100255873	K03921	acyl-[acyl-carrier-protein] desaturase	Stearoyl-[acyl-carrier-protein] 9-desaturase	Fatty acid syntehsis
Oeu025876.2	Endocarp	Stage_2	EndocarpStage_2	rcu:RCOM_1607830	K01058	phospholipase A1	NA	NA	NA
Oeu025889.1	Endocarp	Stage_2	EndocarpStage_2	pop:POPTR_797614	K00844	hexokinase	HEXOKINASE	Size and shape of the fruit
Oeu026162.1	Endocarp	Stage_2	EndocarpStage_2	--	--	--	NA	NA	NA
Oeu026198.1	Endocarp	Stage_2	EndocarpStage_2	vvi:100244281	K11654	SWI/SNF-related matrix-associated actin-dependent regulator of chromatin subfamily A member 5	NA	NA	NA
Oeu026239.1	Endocarp	Stage_2	EndocarpStage_2	osa:4333912	K00924	--	NA	NA	NA
Oeu026401.1	Endocarp	Stage_2	EndocarpStage_2	--	--	--	NA	NA	NA
Oeu026469.1	Endocarp	Stage_2	EndocarpStage_2	--	--	--	NA	NA	NA
Oeu026509.1	Endocarp	Stage_2	EndocarpStage_2	pop:POPTR_818865	K12385	Niemann-Pick C1 protein	NA	NA	NA
Oeu026707.1	Endocarp	Stage_2	EndocarpStage_2	--	--	--	NA	NA	NA
Oeu027025.1	Endocarp	Stage_2	EndocarpStage_2	ath:AT1G53830	K01051	pectinesterase	NA	NA	NA
Oeu027105.1	Endocarp	Stage_2	EndocarpStage_2	nvi:100118163	K10638	E3 ubiquitin-protein ligase UHRF1	NA	NA	NA
Oeu027394.1	Endocarp	Stage_2	EndocarpStage_2	osa:4345689	K09753	cinnamoyl-CoA reductase	NA	NA	NA
Oeu027475.1	Endocarp	Stage_2	EndocarpStage_2	--	--	--	NA	NA	NA
Oeu027570.1	Endocarp	Stage_2	EndocarpStage_2	osa:4347101	K09285	AP2-like factor, ANT lineage	NA	NA	NA
Oeu027597.1	Endocarp	Stage_2	EndocarpStage_2	--	--	--	NA	NA	NA
Oeu027610.1	Endocarp	Stage_2	EndocarpStage_2	pop:POPTR_644125	K01176	alpha-amylase	NA	NA	NA
Oeu027743.2	Endocarp	Stage_2	EndocarpStage_2	--	--	--	NA	NA	NA
Oeu027760.1	Endocarp	Stage_2	EndocarpStage_2	pop:POPTR_1105096	K00472	prolyl 4-hydroxylase	NA	NA	NA
Oeu027861.1	Endocarp	Stage_2	EndocarpStage_2	--	--	--	NA	NA	NA
Oeu027982.1	Endocarp	Stage_2	EndocarpStage_2	oaa:100086500	K10604	E3 ubiquitin-protein ligase MGRN1	NA	NA	NA
Oeu028008.1	Endocarp	Stage_2	EndocarpStage_2	aml:100480713	K09522	DnaJ homolog subfamily C member 2	NA	NA	NA
Oeu028012.2	Endocarp	Stage_2	EndocarpStage_2	ota:Ot05g02490	K06185	ATP-binding cassette, sub-family F, member 2	NA	NA	NA
Oeu028040.2	Endocarp	Stage_2	EndocarpStage_2	pop:POPTR_1109792	K00873	pyruvate kinase	NA	NA	NA
Oeu028237.2	Endocarp	Stage_2	EndocarpStage_2	vvi:100259138	K09580	protein disulfide-isomerase A1	NA	NA	NA
Oeu028264.3	Endocarp	Stage_2	EndocarpStage_2	ngr:NAEGRDRAFT_80621	K04412	serine/threonine kinase 3	NA	NA	NA
Oeu028298.1	Endocarp	Stage_2	EndocarpStage_2	ptr:459866	K12734	peptidyl-prolyl cis-trans isomerase-like 3	NA	NA	NA
Oeu028329.1	Endocarp	Stage_2	EndocarpStage_2	ath:AT1G64230	K06689	ubiquitin-conjugating enzyme E2 D/E	NA	NA	NA
Oeu028562.1	Endocarp	Stage_2	EndocarpStage_2	rcu:RCOM_1030560	K01698	porphobilinogen synthase	NA	NA	NA
Oeu029017.1	Endocarp	Stage_2	EndocarpStage_2	ppp:PHYPADRAFT_118478	K14493	gibberellin receptor GID1	NA	NA	NA
Oeu029067.1	Endocarp	Stage_2	EndocarpStage_2	osa:4342410	K00924	--	NA	NA	NA
Oeu029287.1	Endocarp	Stage_2	EndocarpStage_2	--	--	--	NA	NA	NA
Oeu029288.4	Endocarp	Stage_2	EndocarpStage_2	pop:POPTR_1089316	K11801	WD repeat-containing protein 23	NA	NA	NA
Oeu029292.1	Endocarp	Stage_2	EndocarpStage_2	--	--	--	NA	NA	NA
Oeu029329.1	Endocarp	Stage_2	EndocarpStage_2	ath:AT3G55450	K00924	--	NA	NA	NA
Oeu029337.1	Endocarp	Stage_2	EndocarpStage_2	ppp:PHYPADRAFT_189464	K14638	--	NA	NA	NA
Oeu029415.1	Endocarp	Stage_2	EndocarpStage_2	osa:4333912	K00924	--	NA	NA	NA
Oeu029702.2	Endocarp	Stage_2	EndocarpStage_2	rcu:RCOM_0681060	K05931	histone-arginine methyltransferase CARM1	NA	NA	NA
Oeu029774.2	Endocarp	Stage_2	EndocarpStage_2	ath:AT5G17770	K00326	cytochrome-b5 reductase	NA	NA	NA
Oeu030003.1	Endocarp	Stage_2	EndocarpStage_2	--	--	--	NA	NA	NA
Oeu030440.3	Endocarp	Stage_2	EndocarpStage_2	--	--	--	NA	NA	NA
Oeu030545.1	Endocarp	Stage_2	EndocarpStage_2	sbi:SORBI_01g001220	K13030	cyanohydrin beta-glucosyltransferase	NA	NA	NA
Oeu030610.1	Endocarp	Stage_2	EndocarpStage_2	ath:AT5G05410	K09286	EREBP-like factor	NA	NA	NA
Oeu030631.3	Endocarp	Stage_2	EndocarpStage_2	rcu:RCOM_1264750	K03002	DNA-directed RNA polymerase I subunit RPA2	NA	NA	NA
Oeu030788.1	Endocarp	Stage_2	EndocarpStage_2	rcu:RCOM_1198120	K02993	small subunit ribosomal protein S7e	NA	NA	NA
Oeu031125.1	Endocarp	Stage_2	EndocarpStage_2	vvi:100246482	K08237	hydroquinone glucosyltransferase	NA	NA	NA
Oeu031127.1	Endocarp	Stage_2	EndocarpStage_2	ath:AT2G36800	K13496	UDP-glucosyl transferase 73C	NA	NA	NA
Oeu031132.1	Endocarp	Stage_2	EndocarpStage_2	ath:AT2G36800	K13496	UDP-glucosyl transferase 73C	NA	NA	NA
Oeu031378.1	Endocarp	Stage_2	EndocarpStage_2	rcu:RCOM_1346470	K06611	stachyose synthetase	NA	NA	NA
Oeu031428.1	Endocarp	Stage_2	EndocarpStage_2	--	--	--	NA	NA	NA
Oeu031452.3	Endocarp	Stage_2	EndocarpStage_2	sbi:SORBI_06g024520	K09503	DnaJ homolog subfamily A member 2	NA	NA	NA
Oeu031456.1	Endocarp	Stage_2	EndocarpStage_2	ath:AT1G66150	K00924	--	NA	NA	NA
Oeu031533.1	Endocarp	Stage_2	EndocarpStage_2	rcu:RCOM_1620240	K01057	6-phosphogluconolactonase	NA	NA	NA
Oeu031619.3	Endocarp	Stage_2	EndocarpStage_2	sbi:SORBI_01g001220	K13030	cyanohydrin beta-glucosyltransferase	NA	NA	NA
Oeu031653.3	Endocarp	Stage_2	EndocarpStage_2	--	--	--	NA	NA	NA
Oeu031784.1	Endocarp	Stage_2	EndocarpStage_2	ath:AT2G01450	K00924	--	NA	NA	NA
Oeu032453.1	Endocarp	Stage_2	EndocarpStage_2	rcu:RCOM_1346470	K06611	stachyose synthetase	NA	NA	NA
Oeu032479.2	Endocarp	Stage_2	EndocarpStage_2	vvi:100258727	K00827	--	NA	NA	NA
Oeu032562.2	Endocarp	Stage_2	EndocarpStage_2	pop:POPTR_563103	K12356	coniferyl-alcohol glucosyltransferase	NA	NA	NA
Oeu032705.1	Endocarp	Stage_2	EndocarpStage_2	--	--	--	NA	NA	NA
Oeu032873.1	Endocarp	Stage_2	EndocarpStage_2	aml:100479576	K01432	arylformamidase	NA	NA	NA
Oeu033162.1	Endocarp	Stage_2	EndocarpStage_2	spu:593900	K08150	MFS transporter, SP family, solute carrier family 2 (myo-inositol transporter), member 13	NA	NA	NA
Oeu033263.1	Endocarp	Stage_2	EndocarpStage_2	--	--	--	NA	NA	NA
Oeu033559.1	Endocarp	Stage_2	EndocarpStage_2	rcu:RCOM_0847660	K00522	ferritin heavy chain	NA	NA	NA
Oeu033661.1	Endocarp	Stage_2	EndocarpStage_2	--	--	--	NA	NA	NA
Oeu033752.1	Endocarp	Stage_2	EndocarpStage_2	tml:GSTUM_00011053001	K01613	phosphatidylserine decarboxylase	NA	NA	NA
Oeu033893.1	Endocarp	Stage_2	EndocarpStage_2	olu:OSTLU_28350	K03327	multidrug resistance protein, MATE family	NA	NA	NA
Oeu033974.1	Endocarp	Stage_2	EndocarpStage_2	pop:POPTR_752070	K14638	--	NA	NA	NA
Oeu034043.1	Endocarp	Stage_2	EndocarpStage_2	vvi:100245702	K01489	cytidine deaminase	NA	NA	NA
Oeu034314.1	Endocarp	Stage_2	EndocarpStage_2	pop:POPTR_572886	K08235	xyloglucan:xyloglucosyl transferase	NA	NA	NA
Oeu034393.1	Endocarp	Stage_2	EndocarpStage_2	osa:4342596	K13457	disease resistance protein RPM1	NA	NA	NA
Oeu034427.1	Endocarp	Stage_2	EndocarpStage_2	--	--	--	NA	NA	NA
Oeu034564.1	Endocarp	Stage_2	EndocarpStage_2	vvi:100246006	K05857	phospholipase C, delta	NA	NA	NA
Oeu034930.1	Endocarp	Stage_2	EndocarpStage_2	--	--	--	NA	NA	NA
Oeu034978.2	Endocarp	Stage_2	EndocarpStage_2	vvi:100244419	K00927	phosphoglycerate kinase	NA	NA	NA
Oeu035016.1	Endocarp	Stage_2	EndocarpStage_2	--	--	--	NA	NA	NA
Oeu035050.1	Endocarp	Stage_2	EndocarpStage_2	ath:AT4G13310	K00517	--	NA	NA	NA
Oeu035088.3	Endocarp	Stage_2	EndocarpStage_2	--	--	--	NA	NA	NA
Oeu035096.1	Endocarp	Stage_2	EndocarpStage_2	--	--	--	NA	NA	NA
Oeu035127.1	Endocarp	Stage_2	EndocarpStage_2	--	--	--	NA	NA	NA
Oeu035241.1	Endocarp	Stage_2	EndocarpStage_2	--	--	--	NA	NA	NA
Oeu035496.1	Endocarp	Stage_2	EndocarpStage_2	nve:NEMVE_v1g203470	K13165	splicing factor, arginine/serine-rich 12	NA	NA	NA
Oeu036106.1	Endocarp	Stage_2	EndocarpStage_2	smm:Smp_126030	K09355	pre-B-cell leukemia transcription factor	NA	NA	NA
Oeu036160.1	Endocarp	Stage_2	EndocarpStage_2	osa:4351208	K03283	heat shock 70kDa protein 1/8	NA	NA	NA
Oeu036438.1	Endocarp	Stage_2	EndocarpStage_2	ath:AT4G22753	K14423	4,4-dimethyl-9beta,19-cyclopropylsterol-4alpha-methyl oxidase	NA	NA	NA
Oeu036683.1	Endocarp	Stage_2	EndocarpStage_2	vvi:100241384	K03885	NADH dehydrogenase	NA	NA	NA
Oeu037119.1	Endocarp	Stage_2	EndocarpStage_2	ath:AT5G24090	K01183	chitinase	NA	NA	NA
Oeu037228.1	Endocarp	Stage_2	EndocarpStage_2	--	--	--	NA	NA	NA
Oeu037546.1	Endocarp	Stage_2	EndocarpStage_2	zro:ZYRO0B06688g	K08150	MFS transporter, SP family, solute carrier family 2 (myo-inositol transporter), member 13	NA	NA	NA
Oeu037647.1	Endocarp	Stage_2	EndocarpStage_2	vvi:100241232	K01193	beta-fructofuranosidase	NA	NA	NA
Oeu037763.2	Endocarp	Stage_2	EndocarpStage_2	rcu:RCOM_0820310	K12896	splicing factor, arginine/serine-rich 7	NA	NA	NA
Oeu037875.1	Endocarp	Stage_2	EndocarpStage_2	tgu:100228641	K11655	bromodomain adjacent to zinc finger domain protein 1A	NA	NA	NA
Oeu037895.1	Endocarp	Stage_2	EndocarpStage_2	vvi:100232937	K14494	DELLA protein	NA	NA	NA
Oeu037946.1	Endocarp	Stage_2	EndocarpStage_2	--	--	--	NA	NA	NA
Oeu037973.2	Endocarp	Stage_2	EndocarpStage_2	nve:NEMVE_v1g203470	K13165	splicing factor, arginine/serine-rich 12	NA	NA	NA
Oeu038024.1	Endocarp	Stage_2	EndocarpStage_2	osa:4352518	K11666	INO80 complex subunit B	NA	NA	NA
Oeu038103.2	Endocarp	Stage_2	EndocarpStage_2	uma:UM01059.1	K03454	mitochondrial carrier protein, MC family	NA	NA	NA
Oeu038256.1	Endocarp	Stage_2	EndocarpStage_2	rcu:RCOM_1346470	K06611	stachyose synthetase	NA	NA	NA
Oeu038428.2	Endocarp	Stage_2	EndocarpStage_2	--	--	--	NA	NA	NA
Oeu038581.1	Endocarp	Stage_2	EndocarpStage_2	--	--	--	NA	NA	NA
Oeu038633.1	Endocarp	Stage_2	EndocarpStage_2	rcu:RCOM_0598050	K13148	integrator complex subunit 11	NA	NA	NA
Oeu038666.2	Endocarp	Stage_2	EndocarpStage_2	vvi:100264789	K00134	glyceraldehyde 3-phosphate dehydrogenase	NA	NA	NA
Oeu038683.1	Endocarp	Stage_2	EndocarpStage_2	--	--	--	NA	NA	NA
Oeu038757.1	Endocarp	Stage_2	EndocarpStage_2	sce:YHR111W	K11996	adenylyltransferase and sulfurtransferase	NA	NA	NA
Oeu038884.1	Endocarp	Stage_2	EndocarpStage_2	--	--	--	NA	NA	NA
Oeu039097.1	Endocarp	Stage_2	EndocarpStage_2	--	--	--	NA	NA	NA
Oeu039141.1	Endocarp	Stage_2	EndocarpStage_2	vvi:100254468	K08832	serine/threonine kinase 23	NA	NA	NA
Oeu039142.1	Endocarp	Stage_2	EndocarpStage_2	ath:AT2G27880	K11596	argonaute	NA	NA	NA
Oeu039189.1	Endocarp	Stage_2	EndocarpStage_2	vvi:100261610	K02183	calmodulin	NA	NA	NA
Oeu039714.1	Endocarp	Stage_2	EndocarpStage_2	ath:AT3G51880	K10802	high mobility group protein B1	NA	NA	NA
Oeu039848.1	Endocarp	Stage_2	EndocarpStage_2	rcu:RCOM_1428040	K00514	zeta-carotene desaturase	NA	NA	NA
Oeu039927.1	Endocarp	Stage_2	EndocarpStage_2	--	--	--	NA	NA	NA
Oeu039976.1	Endocarp	Stage_2	EndocarpStage_2	bta:515333	K05673	ATP-binding cassette, subfamily C (CFTR/MRP), member 4	NA	NA	NA
Oeu040034.1	Endocarp	Stage_2	EndocarpStage_2	vvi:100249305	K00232	acyl-CoA oxidase	Essential role in lipid metabolism by catalyzing the conversion of acyl-CoA into trans-2-enoyl-CoA during fatty acid beta-oxidation	Fatty acid syntehsis
Oeu040108.1	Endocarp	Stage_2	EndocarpStage_2	tet:TTHERM_00414230	K07767	microtubule-severing ATPase	NA	NA	NA
Oeu040443.1	Endocarp	Stage_2	EndocarpStage_2	--	--	--	NA	NA	NA
Oeu040532.1	Endocarp	Stage_2	EndocarpStage_2	rcu:RCOM_0383870	K01623	fructose-bisphosphate aldolase, class I	NA	NA	NA
Oeu040651.1	Endocarp	Stage_2	EndocarpStage_2	pop:POPTR_915608	K08235	xyloglucan:xyloglucosyl transferase	NA	NA	NA
Oeu040655.1	Endocarp	Stage_2	EndocarpStage_2	--	--	--	NA	NA	NA
Oeu040671.1	Endocarp	Stage_2	EndocarpStage_2	gga:424075	K12734	peptidyl-prolyl cis-trans isomerase-like 3	NA	NA	NA
Oeu040957.1	Endocarp	Stage_2	EndocarpStage_2	--	--	--	NA	NA	NA
Oeu041007.1	Endocarp	Stage_2	EndocarpStage_2	--	--	--	NA	NA	NA
Oeu041060.1	Endocarp	Stage_2	EndocarpStage_2	--	--	--	NA	NA	NA
Oeu041130.1	Endocarp	Stage_2	EndocarpStage_2	afm:AFUA_6G14340	K00309	--	NA	NA	NA
Oeu041378.1	Endocarp	Stage_2	EndocarpStage_2	--	--	--	NA	NA	NA
Oeu041475.1	Endocarp	Stage_2	EndocarpStage_2	ssl:SS1G_04895	K01915	glutamine synthetase	NA	NA	NA
Oeu041521.1	Endocarp	Stage_2	EndocarpStage_2	pop:POPTR_547844	K09841	xanthoxin dehydrogenase	NA	NA	NA
Oeu041623.1	Endocarp	Stage_2	EndocarpStage_2	pop:POPTR_648650	K03064	26S proteasome regulatory subunit T4	NA	NA	NA
Oeu041766.1	Endocarp	Stage_2	EndocarpStage_2	ath:AT5G11850	K04424	sterile alpha motif and leucine zipper containing kinase AZK	NA	NA	NA
Oeu041953.1	Endocarp	Stage_2	EndocarpStage_2	ath:AT5G15840	K12135	zinc finger protein CONSTANS	NA	NA	NA
Oeu042032.1	Endocarp	Stage_2	EndocarpStage_2	vvi:100247683	K13418	--	NA	NA	NA
Oeu042170.1	Endocarp	Stage_2	EndocarpStage_2	--	--	--	NA	NA	NA
Oeu042247.4	Endocarp	Stage_2	EndocarpStage_2	aml:100483572	K08726	soluble epoxide hydrolase	NA	NA	NA
Oeu042316.1	Endocarp	Stage_2	EndocarpStage_2	--	--	--	NA	NA	NA
Oeu042451.1	Endocarp	Stage_2	EndocarpStage_2	--	--	--	NA	NA	NA
Oeu042965.1	Endocarp	Stage_2	EndocarpStage_2	--	--	--	NA	NA	NA
Oeu043171.1	Endocarp	Stage_2	EndocarpStage_2	ath:AT5G05410	K09286	EREBP-like factor	NA	NA	NA
Oeu043296.1	Endocarp	Stage_2	EndocarpStage_2	zma:541643	K03319	divalent anion:Na+ symporter, DASS family	NA	NA	NA
Oeu043310.1	Endocarp	Stage_2	EndocarpStage_2	vvi:100260286	K07374	tubulin alpha	NA	NA	NA
Oeu043317.1	Endocarp	Stage_2	EndocarpStage_2	vvi:100265530	K13065	shikimate O-hydroxycinnamoyltransferase	NA	NA	NA
Oeu043404.1	Endocarp	Stage_2	EndocarpStage_2	mdo:100019097	K12796	erbb2-interacting protein	NA	NA	NA
Oeu043631.1	Endocarp	Stage_2	EndocarpStage_2	aml:100474999	K04602	cadherin EGF LAG seven-pass G-type receptor 3 (flamingo)	NA	NA	NA
Oeu043642.1	Endocarp	Stage_2	EndocarpStage_2	--	--	--	NA	NA	NA
Oeu043799.1	Endocarp	Stage_2	EndocarpStage_2	nve:NEMVE_v1g175792	K00734	galactosylxylosylprotein 3-beta-galactosyltransferase	NA	NA	NA
Oeu043997.1	Endocarp	Stage_2	EndocarpStage_2	--	--	--	NA	NA	NA
Oeu044200.1	Endocarp	Stage_2	EndocarpStage_2	vvi:100267990	K14515	EIN3-binding F-box protein	NA	NA	NA
Oeu044257.1	Endocarp	Stage_2	EndocarpStage_2	osa:4342960	K09131	hypothetical protein	NA	NA	NA
Oeu044341.1	Endocarp	Stage_2	EndocarpStage_2	cme:CMS467C	K05681	ATP-binding cassette, subfamily G (WHITE), member 2	NA	NA	NA
Oeu044516.1	Endocarp	Stage_2	EndocarpStage_2	nvi:100118163	K10638	E3 ubiquitin-protein ligase UHRF1	NA	NA	NA
Oeu044525.1	Endocarp	Stage_2	EndocarpStage_2	vvi:100245251	K14486	auxin response factor	NA	NA	NA
Oeu044702.1	Endocarp	Stage_2	EndocarpStage_2	ath:AT4G31500	K11818	cytochrome P450, family 83, subfamily B, polypeptide 1	NA	NA	NA
Oeu044896.1	Endocarp	Stage_2	EndocarpStage_2	ath:AT5G09640	K09756	--	NA	NA	NA
Oeu044930.1	Endocarp	Stage_2	EndocarpStage_2	pop:POPTR_805077	K14638	--	NA	NA	NA
Oeu045009.2	Endocarp	Stage_2	EndocarpStage_2	--	--	--	NA	NA	NA
Oeu045318.1	Endocarp	Stage_2	EndocarpStage_2	pop:POPTR_203252	K03885	NADH dehydrogenase	NA	NA	NA
Oeu045375.1	Endocarp	Stage_2	EndocarpStage_2	--	--	--	NA	NA	NA
Oeu045388.1	Endocarp	Stage_2	EndocarpStage_2	xla:444106	K11161	retinol dehydrogenase 13	NA	NA	NA
Oeu045406.2	Endocarp	Stage_2	EndocarpStage_2	pif:PITG_09820	K11494	RCC1 and BTB domain-containing protein	NA	NA	NA
Oeu045488.1	Endocarp	Stage_2	EndocarpStage_2	ota:Ot08g01100	K11446	histone demethylase JARID1	NA	NA	NA
Oeu045534.1	Endocarp	Stage_2	EndocarpStage_2	mmu:333789	K01567	--	NA	NA	NA
Oeu045598.2	Endocarp	Stage_2	EndocarpStage_2	rcu:RCOM_0066700	K03809	Trp repressor binding protein	NA	NA	NA
Oeu045640.1	Endocarp	Stage_2	EndocarpStage_2	osa:4345689	K09753	cinnamoyl-CoA reductase	NA	NA	NA
Oeu045793.1	Endocarp	Stage_2	EndocarpStage_2	--	--	--	NA	NA	NA
Oeu046017.1	Endocarp	Stage_2	EndocarpStage_2	rcu:RCOM_1170790	K01590	histidine decarboxylase	NA	NA	NA
Oeu046040.1	Endocarp	Stage_2	EndocarpStage_2	--	--	--	NA	NA	NA
Oeu046093.3	Endocarp	Stage_2	EndocarpStage_2	ppp:PHYPADRAFT_163787	K00423	L-ascorbate oxidase	NA	NA	NA
Oeu046102.1	Endocarp	Stage_2	EndocarpStage_2	rcu:RCOM_1579770	K14497	protein phosphatase 2C	NA	NA	NA
Oeu046121.1	Endocarp	Stage_2	EndocarpStage_2	--	--	--	NA	NA	NA
Oeu046261.1	Endocarp	Stage_2	EndocarpStage_2	osa:4347660	K01179	endoglucanase	NA	NA	NA
Oeu046305.1	Endocarp	Stage_2	EndocarpStage_2	rcu:RCOM_1035790	K06630	tyrosine 3-monooxygenase/tryptophan 5-monooxygenase activation protein	NA	NA	NA
Oeu046461.1	Endocarp	Stage_2	EndocarpStage_2	--	--	--	NA	NA	NA
Oeu046611.1	Endocarp	Stage_2	EndocarpStage_2	osa:4349484	K13422	transcription factor MYC2	NA	NA	NA
Oeu046658.1	Endocarp	Stage_2	EndocarpStage_2	--	--	--	NA	NA	NA
Oeu046780.1	Endocarp	Stage_2	EndocarpStage_2	--	--	--	NA	NA	NA
Oeu047135.1	Endocarp	Stage_2	EndocarpStage_2	--	--	--	NA	NA	NA
Oeu047138.1	Endocarp	Stage_2	EndocarpStage_2	--	--	--	NA	NA	NA
Oeu047276.1	Endocarp	Stage_2	EndocarpStage_2	rcu:RCOM_1471180	K08238	xyloglucan 6-xylosyltransferase	NA	NA	NA
Oeu047511.1	Endocarp	Stage_2	EndocarpStage_2	sbi:SORBI_01g045500	K08064	nuclear transcription factor Y, alpha	NA	NA	NA
Oeu047715.1	Endocarp	Stage_2	EndocarpStage_2	phu:Phum_PHUM492030	K13718	OTU domain-containing protein 4	NA	NA	NA
Oeu048107.1	Endocarp	Stage_2	EndocarpStage_2	--	--	--	NA	NA	NA
Oeu048198.1	Endocarp	Stage_2	EndocarpStage_2	--	--	--	NA	NA	NA
Oeu048234.1	Endocarp	Stage_2	EndocarpStage_2	--	--	--	NA	NA	NA
Oeu048672.1	Endocarp	Stage_2	EndocarpStage_2	vvi:100243946	K00850	6-phosphofructokinase	NA	NA	NA
Oeu048808.1	Endocarp	Stage_2	EndocarpStage_2	rcu:RCOM_0656830	K14514	ethylene-insensitive protein 3	NA	NA	NA
Oeu048822.1	Endocarp	Stage_2	EndocarpStage_2	--	--	--	NA	NA	NA
Oeu049058.1	Endocarp	Stage_2	EndocarpStage_2	vvi:100263145	K14489	arabidopsis histidine kinase 2/3/4 (cytokinin receptor)	NA	NA	NA
Oeu049134.1	Endocarp	Stage_2	EndocarpStage_2	tpv:TP01_0978	K10755	replication factor C subunit 2/4	NA	NA	NA
Oeu049702.1	Endocarp	Stage_2	EndocarpStage_2	pop:POPTR_568162	K05933	aminocyclopropanecarboxylate oxidase	NA	NA	NA
Oeu049762.2	Endocarp	Stage_2	EndocarpStage_2	--	--	--	NA	NA	NA
Oeu049791.1	Endocarp	Stage_2	EndocarpStage_2	--	--	--	NA	NA	NA
Oeu050113.1	Endocarp	Stage_2	EndocarpStage_2	--	--	--	NA	NA	NA
Oeu050177.2	Endocarp	Stage_2	EndocarpStage_2	--	--	--	NA	NA	NA
Oeu050181.1	Endocarp	Stage_2	EndocarpStage_2	--	--	--	NA	NA	NA
Oeu050387.1	Endocarp	Stage_2	EndocarpStage_2	dme:Dmel_CG12746	K01080	phosphatidate phosphatase	NA	NA	NA
Oeu050396.1	Endocarp	Stage_2	EndocarpStage_2	rcu:RCOM_0864470	K13422	transcription factor MYC2	NA	NA	NA
Oeu050553.1	Endocarp	Stage_2	EndocarpStage_2	rcu:RCOM_1574190	K12929	casbene synthase	NA	NA	NA
Oeu050593.1	Endocarp	Stage_2	EndocarpStage_2	osa:4333912	K00924	--	NA	NA	NA
Oeu050619.1	Endocarp	Stage_2	EndocarpStage_2	--	--	--	NA	NA	NA
Oeu050681.1	Endocarp	Stage_2	EndocarpStage_2	vvi:100260586	K12450	UDP-glucose 4,6-dehydratase	NA	NA	NA
Oeu050688.1	Endocarp	Stage_2	EndocarpStage_2	pop:POPTR_785393	K11855	ubiquitin carboxyl-terminal hydrolase 36/42	NA	NA	NA
Oeu050738.1	Endocarp	Stage_2	EndocarpStage_2	--	--	--	NA	NA	NA
Oeu050859.1	Endocarp	Stage_2	EndocarpStage_2	--	--	--	NA	NA	NA
Oeu050984.1	Endocarp	Stage_2	EndocarpStage_2	pop:POPTR_833897	K00600	glycine hydroxymethyltransferase	NA	NA	NA
Oeu051317.2	Endocarp	Stage_2	EndocarpStage_2	osa:4331796	K08064	nuclear transcription factor Y, alpha	NA	NA	NA
Oeu051328.1	Endocarp	Stage_2	EndocarpStage_2	--	--	--	NA	NA	NA
Oeu051381.3	Endocarp	Stage_2	EndocarpStage_2	pop:POPTR_782432	K08832	serine/threonine kinase 23	NA	NA	NA
Oeu051669.1	Endocarp	Stage_2	EndocarpStage_2	--	--	--	NA	NA	NA
Oeu051846.1	Endocarp	Stage_2	EndocarpStage_2	vvi:100267604	K04523	ubiquilin	NA	NA	NA
Oeu051855.1	Endocarp	Stage_2	EndocarpStage_2	vvi:100257075	K07512	mitochondrial trans-2-enoyl-CoA reductase	NA	NA	NA
Oeu051914.1	Endocarp	Stage_2	EndocarpStage_2	--	--	--	NA	NA	NA
Oeu052208.1	Endocarp	Stage_2	EndocarpStage_2	rcu:RCOM_0623540	K13431	signal recognition particle receptor subunit alpha	NA	NA	NA
Oeu052544.1	Endocarp	Stage_2	EndocarpStage_2	ppp:PHYPADRAFT_189464	K14638	--	NA	NA	NA
Oeu052671.1	Endocarp	Stage_2	EndocarpStage_2	cel:M05B5.4	K06129	lysophospholipase III	NA	NA	NA
Oeu052688.1	Endocarp	Stage_2	EndocarpStage_2	--	--	--	NA	NA	NA
Oeu052738.1	Endocarp	Stage_2	EndocarpStage_2	vvi:100249002	K05278	flavonol synthase	NA	NA	NA
Oeu052785.1	Endocarp	Stage_2	EndocarpStage_2	vvi:100246655	K13754	--	NA	NA	NA
Oeu052996.1	Endocarp	Stage_2	EndocarpStage_2	sbi:SORBI_06g024830	K13783	MFS transporter, OPA family, solute carrier family 37 (glycerol-3-phosphate transporter), member 1/2	NA	NA	NA
Oeu053004.1	Endocarp	Stage_2	EndocarpStage_2	pno:SNOG_09641	K09202	regulatory protein SWI5	NA	NA	NA
Oeu053061.1	Endocarp	Stage_2	EndocarpStage_2	api:100159919	K01099	phosphatidylinositol-bisphosphatase	NA	NA	NA
Oeu053240.1	Endocarp	Stage_2	EndocarpStage_2	rcu:RCOM_1607830	K01058	phospholipase A1	NA	NA	NA
Oeu053262.1	Endocarp	Stage_2	EndocarpStage_2	vvi:100258918	K14289	exportin-5	NA	NA	NA
Oeu053270.1	Endocarp	Stage_2	EndocarpStage_2	vvi:100258977	K05279	flavonol 3-O-methyltransferase	NA	NA	NA
Oeu053412.2	Endocarp	Stage_2	EndocarpStage_2	tet:TTHERM_00194590	K09252	feruloyl esterase	NA	NA	NA
Oeu053700.1	Endocarp	Stage_2	EndocarpStage_2	--	--	--	NA	NA	NA
Oeu053741.2	Endocarp	Stage_2	EndocarpStage_2	--	--	--	NA	NA	NA
Oeu053749.1	Endocarp	Stage_2	EndocarpStage_2	ath:AT5G38990	K04733	interleukin-1 receptor-associated kinase 4	NA	NA	NA
Oeu053894.1	Endocarp	Stage_2	EndocarpStage_2	vvi:100260328	K14424	4-alpha-methyl-delta7-sterol-4alpha-methyl oxidase	NA	NA	NA
Oeu053988.1	Endocarp	Stage_2	EndocarpStage_2	ath:AT3G16240	K09873	aquaporin TIP	NA	NA	NA
Oeu054170.1	Endocarp	Stage_2	EndocarpStage_2	pop:POPTR_580719	K14207	solute carrier family 38 (sodium-coupled neutral amino acid transporter), member 2	NA	NA	NA
Oeu054299.1	Endocarp	Stage_2	EndocarpStage_2	vvi:100253859	K14190	GDP-L-galactose phosphorylase	NA	NA	NA
Oeu054313.1	Endocarp	Stage_2	EndocarpStage_2	osa:4345157	K08503	syntaxin of plants SYP5	NA	NA	NA
Oeu054332.1	Endocarp	Stage_2	EndocarpStage_2	ssl:SS1G_05661	K08008	NADPH oxidase	NA	NA	NA
Oeu054352.1	Endocarp	Stage_2	EndocarpStage_2	--	--	--	NA	NA	NA
Oeu054471.1	Endocarp	Stage_2	EndocarpStage_2	--	--	--	NA	NA	NA
Oeu054484.1	Endocarp	Stage_2	EndocarpStage_2	pop:POPTR_207868	K11982	E3 ubiquitin-protein ligase RNF115/126	NA	NA	NA
Oeu054492.1	Endocarp	Stage_2	EndocarpStage_2	rcu:RCOM_0597990	K13448	calcium-binding protein CML	NA	NA	NA
Oeu054513.2	Endocarp	Stage_2	EndocarpStage_2	vvi:100243120	K09584	protein disulfide-isomerase A6	NA	NA	NA
Oeu054861.1	Endocarp	Stage_2	EndocarpStage_2	--	--	--	NA	NA	NA
Oeu054867.1	Endocarp	Stage_2	EndocarpStage_2	--	--	--	NA	NA	NA
Oeu054897.1	Endocarp	Stage_2	EndocarpStage_2	--	--	--	NA	NA	NA
Oeu055000.1	Endocarp	Stage_2	EndocarpStage_2	sce:YEL013W	K08332	vacuolar protein 8	NA	NA	NA
Oeu055019.1	Endocarp	Stage_2	EndocarpStage_2	vvi:100248512	K10999	cellulose synthase A	NA	NA	NA
Oeu055106.1	Endocarp	Stage_2	EndocarpStage_2	--	--	--	NA	NA	NA
Oeu055129.1	Endocarp	Stage_2	EndocarpStage_2	--	--	--	NA	NA	NA
Oeu055303.1	Endocarp	Stage_2	EndocarpStage_2	ath:AT4G13310	K00517	--	NA	NA	NA
Oeu055385.2	Endocarp	Stage_2	EndocarpStage_2	pop:POPTR_902624	K12890	splicing factor, arginine/serine-rich 1/9	NA	NA	NA
Oeu055431.1	Endocarp	Stage_2	EndocarpStage_2	mcc:715846	K14165	--	NA	NA	NA
Oeu055597.1	Endocarp	Stage_2	EndocarpStage_2	--	--	--	NA	NA	NA
Oeu055602.1	Endocarp	Stage_2	EndocarpStage_2	vvi:100263357	K13120	protein FAM32A	NA	NA	NA
Oeu055655.1	Endocarp	Stage_2	EndocarpStage_2	ath:AT3G59420	K00924	--	NA	NA	NA
Oeu055705.1	Endocarp	Stage_2	EndocarpStage_2	rcu:RCOM_1720970	K04733	interleukin-1 receptor-associated kinase 4	NA	NA	NA
Oeu055726.1	Endocarp	Stage_2	EndocarpStage_2	ath:AT4G28490	K08286	protein-serine/threonine kinase	NA	NA	NA
Oeu056192.2	Endocarp	Stage_2	EndocarpStage_2	--	--	--	NA	NA	NA
Oeu056601.2	Endocarp	Stage_2	EndocarpStage_2	--	--	--	NA	NA	NA
Oeu056649.1	Endocarp	Stage_2	EndocarpStage_2	--	--	--	NA	NA	NA
Oeu056702.1	Endocarp	Stage_2	EndocarpStage_2	pop:POPTR_666563	K01365	cathepsin L	NA	NA	NA
Oeu056806.1	Endocarp	Stage_2	EndocarpStage_2	pop:POPTR_1075175	K13420	LRR receptor-like serine/threonine-protein kinase FLS2	NA	NA	NA
Oeu056871.1	Endocarp	Stage_2	EndocarpStage_2	--	--	--	NA	NA	NA
Oeu056879.1	Endocarp	Stage_2	EndocarpStage_2	ota:Ot16g01320	K14491	two-component response regulator ARR-B family	NA	NA	NA
Oeu056908.1	Endocarp	Stage_2	EndocarpStage_2	sbi:SORBI_04g002360	K09060	plant G-box-binding factor	NA	NA	NA
Oeu056960.1	Endocarp	Stage_2	EndocarpStage_2	vvi:100241955	K00696	sucrose-phosphate synthase	NA	NA	NA
Oeu056974.1	Endocarp	Stage_2	EndocarpStage_2	xtr:100124327	K10641	E3 ubiquitin-protein ligase LRSAM1	NA	NA	NA
Oeu057249.1	Endocarp	Stage_2	EndocarpStage_2	vvi:100262034	K00939	adenylate kinase	NA	NA	NA
Oeu057335.1	Endocarp	Stage_2	EndocarpStage_2	ath:AT5G20480	K13428	LRR receptor-like serine/threonine-protein kinase EFR	NA	NA	NA
Oeu057547.1	Endocarp	Stage_2	EndocarpStage_2	--	--	--	NA	NA	NA
Oeu057634.1	Endocarp	Stage_2	EndocarpStage_2	rcu:RCOM_0847660	K00522	ferritin heavy chain	NA	NA	NA
Oeu057673.2	Endocarp	Stage_2	EndocarpStage_2	rcu:RCOM_0774030	K14498	serine/threonine-protein kinase SRK2	NA	NA	NA
Oeu057762.2	Endocarp	Stage_2	EndocarpStage_2	--	--	--	NA	NA	NA
Oeu057871.1	Endocarp	Stage_2	EndocarpStage_2	--	--	--	NA	NA	NA
Oeu057932.1	Endocarp	Stage_2	EndocarpStage_2	api:100158842	K10457	kelch-like protein 20	NA	NA	NA
Oeu057978.2	Endocarp	Stage_2	EndocarpStage_2	vvi:100251671	K00827	--	NA	NA	NA
Oeu058048.2	Endocarp	Stage_2	EndocarpStage_2	vvi:100267990	K14515	EIN3-binding F-box protein	NA	NA	NA
Oeu058051.1	Endocarp	Stage_2	EndocarpStage_2	vvi:100232987	K01115	phospholipase D	NA	NA	NA
Oeu058056.1	Endocarp	Stage_2	EndocarpStage_2	vvi:100259453	K03426	NAD+ diphosphatase	NA	NA	NA
Oeu058063.1	Endocarp	Stage_2	EndocarpStage_2	vvi:100254338	K00326	cytochrome-b5 reductase	NA	NA	NA
Oeu058124.1	Endocarp	Stage_2	EndocarpStage_2	--	--	--	NA	NA	NA
Oeu058255.1	Endocarp	Stage_2	EndocarpStage_2	pop:POPTR_836660	K13356	fatty acyl-CoA reductase	Catalyzes the reduction of fatty acyl-CoA to fatty alcohols. The preferred substrates are C24:0 and C26:0. May be unable to use saturated and monounsaturated C16 and C18 acyl-CoA as substrates. Involved in cuticular wax formation	Fatty acid reduction
Oeu058667.1	Endocarp	Stage_2	EndocarpStage_2	osa:4347101	K09285	AP2-like factor, ANT lineage	NA	NA	NA
Oeu058685.1	Endocarp	Stage_2	EndocarpStage_2	--	--	--	NA	NA	NA
Oeu058729.2	Endocarp	Stage_2	EndocarpStage_2	--	--	--	NA	NA	NA
Oeu058965.1	Endocarp	Stage_2	EndocarpStage_2	--	--	--	NA	NA	NA
Oeu059028.1	Endocarp	Stage_2	EndocarpStage_2	--	--	--	NA	NA	NA
Oeu059224.1	Endocarp	Stage_2	EndocarpStage_2	clu:CLUG_04357	K06653	CDK inhibitor PHO81	NA	NA	NA
Oeu059275.3	Endocarp	Stage_2	EndocarpStage_2	--	--	--	NA	NA	NA
Oeu059297.1	Endocarp	Stage_2	EndocarpStage_2	--	--	--	NA	NA	NA
Oeu059353.1	Endocarp	Stage_2	EndocarpStage_2	--	--	--	NA	NA	NA
Oeu059439.1	Endocarp	Stage_2	EndocarpStage_2	vvi:100245393	K03542	photosystem II 22kDa protein	NA	NA	NA
Oeu059445.1	Endocarp	Stage_2	EndocarpStage_2	vvi:100259138	K09580	protein disulfide-isomerase A1	NA	NA	NA
Oeu059712.1	Endocarp	Stage_2	EndocarpStage_2	vvi:100262205	K01955	carbamoyl-phosphate synthase large subunit	NA	NA	NA
Oeu059995.1	Endocarp	Stage_2	EndocarpStage_2	rcu:RCOM_1121650	K00261	glutamate dehydrogenase (NAD(P)+)	NA	NA	NA
Oeu060128.1	Endocarp	Stage_2	EndocarpStage_2	bfo:BRAFLDRAFT_212992	K00728	dolichyl-phosphate-mannose-protein mannosyltransferase	NA	NA	NA
Oeu060156.1	Endocarp	Stage_2	EndocarpStage_2	--	--	--	NA	NA	NA
Oeu060225.1	Endocarp	Stage_2	EndocarpStage_2	--	--	--	NA	NA	NA
Oeu060264.2	Endocarp	Stage_2	EndocarpStage_2	vvi:100247244	K00873	pyruvate kinase	NA	NA	NA
Oeu060316.1	Endocarp	Stage_2	EndocarpStage_2	--	--	--	NA	NA	NA
Oeu061048.2	Endocarp	Stage_2	EndocarpStage_2	--	--	--	NA	NA	NA
Oeu061090.1	Endocarp	Stage_2	EndocarpStage_2	--	--	--	NA	NA	NA
Oeu061579.1	Endocarp	Stage_2	EndocarpStage_2	vvi:100245293	K01728	pectate lyase	NA	NA	NA
Oeu061877.2	Endocarp	Stage_2	EndocarpStage_2	--	--	--	NA	NA	NA
Oeu061908.1	Endocarp	Stage_2	EndocarpStage_2	--	--	--	NA	NA	NA
Oeu061965.1	Endocarp	Stage_2	EndocarpStage_2	ath:AT4G38740	K01802	peptidylprolyl isomerase	NA	NA	NA
Oeu062066.1	Endocarp	Stage_2	EndocarpStage_2	pop:POPTR_547844	K09841	xanthoxin dehydrogenase	NA	NA	NA
Oeu062183.1	Endocarp	Stage_2	EndocarpStage_2	--	--	--	NA	NA	NA
Oeu062342.1	Endocarp	Stage_2	EndocarpStage_2	rcu:RCOM_1428040	K00514	zeta-carotene desaturase	NA	NA	NA
Oeu062531.2	Endocarp	Stage_2	EndocarpStage_2	rcu:RCOM_1778810	K14432	ABA responsive element binding factor	NA	NA	NA
Oeu062884.1	Endocarp	Stage_2	EndocarpStage_2	cfa:481758	K09448	TEA domain family member 1/3/4	NA	NA	NA
Oeu062885.1	Endocarp	Stage_2	EndocarpStage_2	ath:AT4G17090	K01177	beta-amylase	NA	NA	NA
Oeu063324.1	Endocarp	Stage_2	EndocarpStage_2	sbi:SORBI_01g045500	K08064	nuclear transcription factor Y, alpha	NA	NA	NA
Oeu063380.1	Endocarp	Stage_2	EndocarpStage_2	rcu:RCOM_0847660	K00522	ferritin heavy chain	NA	NA	NA
Oeu063549.1	Endocarp	Stage_2	EndocarpStage_2	mgr:MGG_08802	K01951	GMP synthase (glutamine-hydrolysing)	NA	NA	NA
Oeu063675.1	Endocarp	Stage_2	EndocarpStage_2	afm:AFUA_2G05000	K01259	proline iminopeptidase	NA	NA	NA
Oeu063945.1	Endocarp	Stage_2	EndocarpStage_2	--	--	--	NA	NA	NA
Oeu064026.2	Endocarp	Stage_2	EndocarpStage_2	rcu:RCOM_0742270	K13457	disease resistance protein RPM1	NA	NA	NA
Oeu064312.1	Endocarp	Stage_2	EndocarpStage_2	--	--	--	NA	NA	NA
Oeu064410.3	Endocarp	Stage_2	EndocarpStage_2	ath:AT2G46830	K12134	circadian clock associated 1	NA	NA	NA
Oeu064590.1	Endocarp	Stage_2	EndocarpStage_2	osa:4325621	K00813	aspartate aminotransferase	NA	NA	NA
Oeu064687.1	Endocarp	Stage_2	EndocarpStage_2	ath:AT4G39400	K13415	--	NA	NA	NA
Oeu064758.1	Endocarp	Stage_2	EndocarpStage_2	sbi:SORBI_01g009890	K14638	--	NA	NA	NA
Oeu064866.1	Endocarp	Stage_2	EndocarpStage_2	ath:AT4G23550	K13426	WRKY transcription factor 29	NA	NA	NA
Oeu000077.1	Endocarp	Stage_3	EndocarpStage_3	xtr:394883	K00750	glycogenin glucosyltransferase	NA	NA	NA
Oeu000277.1	Endocarp	Stage_3	EndocarpStage_3	vvi:100249279	K00695	sucrose synthase	NA	NA	NA
Oeu000516.1	Endocarp	Stage_3	EndocarpStage_3	vvi:100262689	K07297	adiponectin receptor	NA	NA	NA
Oeu000782.1	Endocarp	Stage_3	EndocarpStage_3	pop:POPTR_551354	K13289	cathepsin A (carboxypeptidase C)	NA	NA	NA
Oeu000783.1	Endocarp	Stage_3	EndocarpStage_3	rcu:RCOM_0236080	K00001	alcohol dehydrogenase	NA	NA	NA
Oeu000812.1	Endocarp	Stage_3	EndocarpStage_3	--	--	--	NA	NA	NA
Oeu000926.1	Endocarp	Stage_3	EndocarpStage_3	vvi:100232867	K09264	MADS-box transcription factor, plant	SHATTERPROOF	Size and shape of the fruit
Oeu001009.1	Endocarp	Stage_3	EndocarpStage_3	edi:EDI_344750	K03695	ATP-dependent Clp protease ATP-binding subunit ClpB	NA	NA	NA
Oeu001210.1	Endocarp	Stage_3	EndocarpStage_3	--	--	--	NA	NA	NA
Oeu001234.1	Endocarp	Stage_3	EndocarpStage_3	vvi:100262205	K01955	carbamoyl-phosphate synthase large subunit	NA	NA	NA
Oeu001271.1	Endocarp	Stage_3	EndocarpStage_3	rcu:RCOM_1356060	K09872	aquaporin PIP	NA	NA	NA
Oeu001314.2	Endocarp	Stage_3	EndocarpStage_3	vvi:100232927	K08909	light-harvesting complex I chlorophyll a/b binding protein 3	NA	NA	NA
Oeu001318.1	Endocarp	Stage_3	EndocarpStage_3	--	--	--	NA	NA	NA
Oeu001442.2	Endocarp	Stage_3	EndocarpStage_3	ota:Ot13g02430	K10770	alkylated DNA repair protein alkB homolog 8	NA	NA	NA
Oeu001554.1	Endocarp	Stage_3	EndocarpStage_3	ath:AT1G77000	K03875	F-box and leucine-rich repeat protein 1 (S-phase kinase-associated protein 2)	NA	NA	NA
Oeu001830.1	Endocarp	Stage_3	EndocarpStage_3	--	--	--	NA	NA	NA
Oeu001858.1	Endocarp	Stage_3	EndocarpStage_3	--	--	--	NA	NA	NA
Oeu001901.1	Endocarp	Stage_3	EndocarpStage_3	cfa:607695	K09355	pre-B-cell leukemia transcription factor	NA	NA	NA
Oeu002035.1	Endocarp	Stage_3	EndocarpStage_3	--	--	--	NA	NA	NA
Oeu002119.1	Endocarp	Stage_3	EndocarpStage_3	vvi:100243935	K00827	--	NA	NA	NA
Oeu002392.1	Endocarp	Stage_3	EndocarpStage_3	vvi:100259091	K14574	ribosome maturation protein SDO1	NA	NA	NA
Oeu002412.1	Endocarp	Stage_3	EndocarpStage_3	vvi:100264130	K03033	26S proteasome regulatory subunit N3	NA	NA	NA
Oeu002518.2	Endocarp	Stage_3	EndocarpStage_3	pti:PHATR_13360	K11094	U2 small nuclear ribonucleoprotein B''	NA	NA	NA
Oeu003071.1	Endocarp	Stage_3	EndocarpStage_3	pop:POPTR_731288	K08237	hydroquinone glucosyltransferase	NA	NA	NA
Oeu003127.2	Endocarp	Stage_3	EndocarpStage_3	--	--	--	NA	NA	NA
Oeu003555.1	Endocarp	Stage_3	EndocarpStage_3	ath:AT1G28440	K00924	--	NA	NA	NA
Oeu003654.1	Endocarp	Stage_3	EndocarpStage_3	clu:CLUG_00049	K08332	vacuolar protein 8	NA	NA	NA
Oeu003661.1	Endocarp	Stage_3	EndocarpStage_3	pop:POPTR_835003	K13289	cathepsin A (carboxypeptidase C)	NA	NA	NA
Oeu003683.1	Endocarp	Stage_3	EndocarpStage_3	vvi:100264657	K06883	--	NA	NA	NA
Oeu003859.1	Endocarp	Stage_3	EndocarpStage_3	rcu:RCOM_1321820	K00549	5-methyltetrahydropteroyltriglutamate--homocysteine methyltransferase	NA	NA	NA
Oeu003943.2	Endocarp	Stage_3	EndocarpStage_3	rcu:RCOM_0608890	K06269	protein phosphatase 1, catalytic subunit	NA	NA	NA
Oeu003981.1	Endocarp	Stage_3	EndocarpStage_3	--	--	--	NA	NA	NA
Oeu004136.2	Endocarp	Stage_3	EndocarpStage_3	dre:402858	K13189	RNA-binding protein 14	NA	NA	NA
Oeu004714.1	Endocarp	Stage_3	EndocarpStage_3	vvi:100259356	K01530	phospholipid-translocating ATPase	NA	NA	NA
Oeu004763.1	Endocarp	Stage_3	EndocarpStage_3	ath:AT4G16155	K00382	dihydrolipoamide dehydrogenase	NA	NA	NA
Oeu004908.1	Endocarp	Stage_3	EndocarpStage_3	--	--	--	NA	NA	NA
Oeu005022.1	Endocarp	Stage_3	EndocarpStage_3	--	--	--	NA	NA	NA
Oeu005097.1	Endocarp	Stage_3	EndocarpStage_3	vvi:100258286	K07566	putative translation factor	NA	NA	NA
Oeu005415.1	Endocarp	Stage_3	EndocarpStage_3	vvi:100248631	K00979	3-deoxy-manno-octulosonate cytidylyltransferase (CMP-KDO synthetase)	NA	NA	NA
Oeu005450.1	Endocarp	Stage_3	EndocarpStage_3	osa:4337080	K08770	ubiquitin C	NA	NA	NA
Oeu005452.1	Endocarp	Stage_3	EndocarpStage_3	rcu:RCOM_0905530	K01051	pectinesterase	NA	NA	NA
Oeu005490.1	Endocarp	Stage_3	EndocarpStage_3	lel:LELG_05692	K08332	vacuolar protein 8	NA	NA	NA
Oeu005601.1	Endocarp	Stage_3	EndocarpStage_3	ngr:NAEGRDRAFT_81016	K02350	DNA polymerase zeta subunit	NA	NA	NA
Oeu005739.1	Endocarp	Stage_3	EndocarpStage_3	--	--	--	NA	NA	NA
Oeu005799.2	Endocarp	Stage_3	EndocarpStage_3	rcu:RCOM_1611360	K00615	transketolase	NA	NA	NA
Oeu005837.1	Endocarp	Stage_3	EndocarpStage_3	vvi:100256090	K07119	--	NA	NA	NA
Oeu005998.1	Endocarp	Stage_3	EndocarpStage_3	--	--	--	NA	NA	NA
Oeu006088.1	Endocarp	Stage_3	EndocarpStage_3	--	--	--	NA	NA	NA
Oeu006313.2	Endocarp	Stage_3	EndocarpStage_3	ath:AT1G71830	K13418	--	NA	NA	NA
Oeu006411.1	Endocarp	Stage_3	EndocarpStage_3	vvi:100260562	K14677	aminoacylase	NA	NA	NA
Oeu006442.1	Endocarp	Stage_3	EndocarpStage_3	sbi:SORBI_10g012080	K00666	fatty-acyl-CoA synthase	Catalyzes the reduction of fatty acyl-CoA to fatty alcohols. The preferred substrates are C24:0 and C26:0. May be unable to use saturated and monounsaturated C16 and C18 acyl-CoA as substrates. Involved in cuticular wax formation	Fatty acid syntehsis
Oeu006472.1	Endocarp	Stage_3	EndocarpStage_3	vvi:100246482	K08237	hydroquinone glucosyltransferase	NA	NA	NA
Oeu006604.1	Endocarp	Stage_3	EndocarpStage_3	--	--	--	NA	NA	NA
Oeu006881.1	Endocarp	Stage_3	EndocarpStage_3	--	--	--	NA	NA	NA
Oeu007010.1	Endocarp	Stage_3	EndocarpStage_3	pop:POPTR_551354	K13289	cathepsin A (carboxypeptidase C)	NA	NA	NA
Oeu007044.1	Endocarp	Stage_3	EndocarpStage_3	ath:AT4G40030	K11253	histone H3	NA	NA	NA
Oeu007162.2	Endocarp	Stage_3	EndocarpStage_3	vvi:100257814	K11147	dehydrogenase/reductase SDR family member 4	NA	NA	NA
Oeu007412.1	Endocarp	Stage_3	EndocarpStage_3	vvi:100249279	K00695	sucrose synthase	NA	NA	NA
Oeu007417.1	Endocarp	Stage_3	EndocarpStage_3	dme:Dmel_CG3373	K01774	--	NA	NA	NA
Oeu007444.1	Endocarp	Stage_3	EndocarpStage_3	tps:THAPSDRAFT_270141	K00648	3-oxoacyl-[acyl-carrier-protein] synthase III	B-keto-ACP synthese III	Fatty acid syntehsis
Oeu007501.1	Endocarp	Stage_3	EndocarpStage_3	vvi:100249078	K00510	heme oxygenase	NA	NA	NA
Oeu007773.1	Endocarp	Stage_3	EndocarpStage_3	rcu:RCOM_0700880	K14491	two-component response regulator ARR-B family	NA	NA	NA
Oeu007964.1	Endocarp	Stage_3	EndocarpStage_3	vvi:100252654	K10302	F-box protein 22	NA	NA	NA
Oeu007969.2	Endocarp	Stage_3	EndocarpStage_3	--	--	--	NA	NA	NA
Oeu008343.1	Endocarp	Stage_3	EndocarpStage_3	pop:POPTR_828432	K09286	EREBP-like factor	NA	NA	NA
Oeu008368.2	Endocarp	Stage_3	EndocarpStage_3	vvi:100244772	K01285	lysosomal Pro-X carboxypeptidase	NA	NA	NA
Oeu008387.1	Endocarp	Stage_3	EndocarpStage_3	vvi:100248027	K09286	EREBP-like factor	NA	NA	NA
Oeu008538.1	Endocarp	Stage_3	EndocarpStage_3	pop:POPTR_755797	K13457	disease resistance protein RPM1	NA	NA	NA
Oeu008619.1	Endocarp	Stage_3	EndocarpStage_3	ppp:PHYPADRAFT_118478	K14493	gibberellin receptor GID1	NA	NA	NA
Oeu008636.1	Endocarp	Stage_3	EndocarpStage_3	zma:100191980	K04733	interleukin-1 receptor-associated kinase 4	NA	NA	NA
Oeu008731.1	Endocarp	Stage_3	EndocarpStage_3	yli:YALI0C14564g	K07025	putative hydrolase of the HAD superfamily	NA	NA	NA
Oeu008899.2	Endocarp	Stage_3	EndocarpStage_3	--	--	--	NA	NA	NA
Oeu008929.1	Endocarp	Stage_3	EndocarpStage_3	--	--	--	NA	NA	NA
Oeu008970.1	Endocarp	Stage_3	EndocarpStage_3	mcc:708898	K01514	exopolyphosphatase	NA	NA	NA
Oeu009042.1	Endocarp	Stage_3	EndocarpStage_3	mdo:100025710	K02599	Notch	NA	NA	NA
Oeu009281.1	Endocarp	Stage_3	EndocarpStage_3	rcu:RCOM_1581420	K00873	pyruvate kinase	NA	NA	NA
Oeu009288.1	Endocarp	Stage_3	EndocarpStage_3	ath:AT2G36750	K13496	UDP-glucosyl transferase 73C	NA	NA	NA
Oeu009432.1	Endocarp	Stage_3	EndocarpStage_3	--	--	--	NA	NA	NA
Oeu009486.1	Endocarp	Stage_3	EndocarpStage_3	cnb:CNBJ0160	K03064	26S proteasome regulatory subunit T4	NA	NA	NA
Oeu009630.1	Endocarp	Stage_3	EndocarpStage_3	--	--	--	NA	NA	NA
Oeu009943.1	Endocarp	Stage_3	EndocarpStage_3	vvi:100262293	K03921	acyl-[acyl-carrier-protein] desaturase	Stearoyl-[acyl-carrier-protein] 9-desaturase	Fatty acid syntehsis	10.1007/978-1-4614-7777-8, https://www.researchgate.net/publication/ 257958131_Lipid_Metabolism_in_Olive_Biosynthesis_of_Triacylglycerols_and_Aroma _Components#pf16
Oeu009967.1	Endocarp	Stage_3	EndocarpStage_3	--	--	--	NA	NA	NA
Oeu009977.2	Endocarp	Stage_3	EndocarpStage_3	pop:POPTR_828321	K14486	auxin response factor	NA	NA	NA
Oeu010106.1	Endocarp	Stage_3	EndocarpStage_3	vvi:100247683	K13418	--	NA	NA	NA
Oeu010128.1	Endocarp	Stage_3	EndocarpStage_3	rcu:RCOM_1616660	K13425	WRKY transcription factor 22	NA	NA	NA
Oeu010447.1	Endocarp	Stage_3	EndocarpStage_3	--	--	--	NA	NA	NA
Oeu010517.3	Endocarp	Stage_3	EndocarpStage_3	--	--	--	NA	NA	NA
Oeu010890.3	Endocarp	Stage_3	EndocarpStage_3	cin:778537	K09187	myeloid/lymphoid or mixed-lineage leukemia protein 2	NA	NA	NA
Oeu010959.1	Endocarp	Stage_3	EndocarpStage_3	vvi:100249323	K01662	1-deoxy-D-xylulose-5-phosphate synthase	NA	NA	NA
Oeu011062.1	Endocarp	Stage_3	EndocarpStage_3	ago:AGOS_AFL085C	K09419	heat shock transcription factor, other eukaryote	NA	NA	NA
Oeu011699.2	Endocarp	Stage_3	EndocarpStage_3	ath:AT3G01470	K09338	homeobox-leucine zipper protein	WUS TYPE-HOMEOBOX ole during early embryogenesis, oogenesis and flowering, Also required to sustain organogenesis in the floral meristem by contributing to the expression of its own repressor, the AGAMOUS (AG) gene at the end of flower development	Size and shape of the fruit
Oeu011894.1	Endocarp	Stage_3	EndocarpStage_3	rcu:RCOM_1046940	K10752	histone-binding protein RBBP4	NA	NA	NA
Oeu011933.4	Endocarp	Stage_3	EndocarpStage_3	vvi:100233141	K13082	--	NA	NA	NA
Oeu012137.1	Endocarp	Stage_3	EndocarpStage_3	sbi:SORBI_01g038410	K01090	protein phosphatase	NA	NA	NA
Oeu012161.1	Endocarp	Stage_3	EndocarpStage_3	ath:AT3G01470	K09338	homeobox-leucine zipper protein	WUS TYPE-HOMEOBOX ole during early embryogenesis, oogenesis and flowering, Also required to sustain organogenesis in the floral meristem by contributing to the expression of its own repressor, the AGAMOUS (AG) gene at the end of flower development	Size and shape of the fruit
Oeu012193.1	Endocarp	Stage_3	EndocarpStage_3	--	--	--	NA	NA	NA
Oeu012236.3	Endocarp	Stage_3	EndocarpStage_3	vvi:100265578	K01620	threonine aldolase	NA	NA	NA
Oeu012307.2	Endocarp	Stage_3	EndocarpStage_3	pop:POPTR_710125	K10688	ubiquitin-conjugating enzyme E2 W	NA	NA	NA
Oeu012576.1	Endocarp	Stage_3	EndocarpStage_3	--	--	--	NA	NA	NA
Oeu012615.1	Endocarp	Stage_3	EndocarpStage_3	vvi:100247472	K11662	actin-related protein 6	NA	NA	NA
Oeu012718.1	Endocarp	Stage_3	EndocarpStage_3	vvi:100250049	K00162	pyruvate dehydrogenase E1 component subunit beta	NA	NA	NA
Oeu012993.1	Endocarp	Stage_3	EndocarpStage_3	vvi:100263355	K13993	HSP20 family protein	NA	NA	NA
Oeu012996.1	Endocarp	Stage_3	EndocarpStage_3	vvi:100263355	K13993	HSP20 family protein	NA	NA	NA
Oeu013066.1	Endocarp	Stage_3	EndocarpStage_3	--	--	--	NA	NA	NA
Oeu013164.1	Endocarp	Stage_3	EndocarpStage_3	vvi:100241618	K09422	myb proto-oncogene protein, plant	NA	NA	NA
Oeu013217.1	Endocarp	Stage_3	EndocarpStage_3	--	--	--	NA	NA	NA
Oeu013333.1	Endocarp	Stage_3	EndocarpStage_3	ath:AT5G07720	K08238	xyloglucan 6-xylosyltransferase	NA	NA	NA
Oeu013688.1	Endocarp	Stage_3	EndocarpStage_3	--	--	--	NA	NA	NA
Oeu013701.3	Endocarp	Stage_3	EndocarpStage_3	--	--	--	NA	NA	NA
Oeu013759.1	Endocarp	Stage_3	EndocarpStage_3	--	--	--	NA	NA	NA
Oeu014020.1	Endocarp	Stage_3	EndocarpStage_3	--	--	--	NA	NA	NA
Oeu014024.1	Endocarp	Stage_3	EndocarpStage_3	ath:AT1G20270	K00472	prolyl 4-hydroxylase	NA	NA	NA
Oeu014171.1	Endocarp	Stage_3	EndocarpStage_3	cci:CC1G_15556	K13939	--	NA	NA	NA
Oeu014179.1	Endocarp	Stage_3	EndocarpStage_3	vvi:100264259	K12173	BRCA1-A complex subunit BRE	NA	NA	NA
Oeu014211.1	Endocarp	Stage_3	EndocarpStage_3	--	--	--	NA	NA	NA
Oeu014304.1	Endocarp	Stage_3	EndocarpStage_3	osa:4345689	K09753	cinnamoyl-CoA reductase	NA	NA	NA
Oeu014414.1	Endocarp	Stage_3	EndocarpStage_3	vvi:100260480	K01126	glycerophosphoryl diester phosphodiesterase	NA	NA	NA
Oeu014439.1	Endocarp	Stage_3	EndocarpStage_3	--	--	--	NA	NA	NA
Oeu014501.1	Endocarp	Stage_3	EndocarpStage_3	pop:POPTR_806314	K12130	pseudo-response regulator 5	NA	NA	NA
Oeu014624.1	Endocarp	Stage_3	EndocarpStage_3	ppp:PHYPADRAFT_118478	K14493	gibberellin receptor GID1	NA	NA	NA
Oeu014779.1	Endocarp	Stage_3	EndocarpStage_3	--	--	--	NA	NA	NA
Oeu014896.2	Endocarp	Stage_3	EndocarpStage_3	vvi:100247734	K14432	ABA responsive element binding factor	NA	NA	NA
Oeu014988.1	Endocarp	Stage_3	EndocarpStage_3	vvi:100243330	K13691	pathogen-inducible salicylic acid glucosyltransferase	NA	NA	NA
Oeu015063.1	Endocarp	Stage_3	EndocarpStage_3	zma:100274307	K10526	OPC-8:0 CoA ligase 1	NA	NA	NA
Oeu015177.1	Endocarp	Stage_3	EndocarpStage_3	bfo:BRAFLDRAFT_62571	K01054	acylglycerol lipase	NA	NA	NA
Oeu015626.1	Endocarp	Stage_3	EndocarpStage_3	ath:AT4G31940	K00517	--	NA	NA	NA
Oeu015665.1	Endocarp	Stage_3	EndocarpStage_3	zma:541643	K03319	divalent anion:Na+ symporter, DASS family	NA	NA	NA
Oeu015681.1	Endocarp	Stage_3	EndocarpStage_3	--	--	--	NA	NA	NA
Oeu015732.1	Endocarp	Stage_3	EndocarpStage_3	pop:POPTR_555358	K05350	beta-glucosidase	NA	NA	NA
Oeu015884.1	Endocarp	Stage_3	EndocarpStage_3	--	--	--	NA	NA	NA
Oeu015970.1	Endocarp	Stage_3	EndocarpStage_3	ath:AT3G63150	K06883	--	NA	NA	NA
Oeu016014.1	Endocarp	Stage_3	EndocarpStage_3	pop:POPTR_1118968	K03283	heat shock 70kDa protein 1/8	NA	NA	NA
Oeu016051.1	Endocarp	Stage_3	EndocarpStage_3	pop:POPTR_207868	K11982	E3 ubiquitin-protein ligase RNF115/126	NA	NA	NA
Oeu016124.1	Endocarp	Stage_3	EndocarpStage_3	rcu:RCOM_1095830	K00861	riboflavin kinase	NA	NA	NA
Oeu016152.2	Endocarp	Stage_3	EndocarpStage_3	pop:POPTR_673917	K01738	cysteine synthase A	NA	NA	NA
Oeu016204.1	Endocarp	Stage_3	EndocarpStage_3	--	--	--	NA	NA	NA
Oeu016255.1	Endocarp	Stage_3	EndocarpStage_3	vvi:100258517	K00249	acyl-CoA dehydrogenase	Long-chain fatty acids are an important source of energy where the acyl-CoA dehydrogenases (ACADs) participate in consecutive cycles of ?-oxidation to generate acetyl-CoA	Fatty acid syntehsis
Oeu016277.1	Endocarp	Stage_3	EndocarpStage_3	--	--	--	NA	NA	NA
Oeu016382.1	Endocarp	Stage_3	EndocarpStage_3	vvi:100253619	K13343	peroxin-14	NA	NA	NA
Oeu016422.1	Endocarp	Stage_3	EndocarpStage_3	pop:POPTR_755797	K13457	disease resistance protein RPM1	NA	NA	NA
Oeu016435.1	Endocarp	Stage_3	EndocarpStage_3	afm:AFUA_7G00700	K00100	--	NA	NA	NA
Oeu016788.1	Endocarp	Stage_3	EndocarpStage_3	--	--	--	NA	NA	NA
Oeu016801.1	Endocarp	Stage_3	EndocarpStage_3	pop:POPTR_579131	K13993	HSP20 family protein	NA	NA	NA
Oeu016876.1	Endocarp	Stage_3	EndocarpStage_3	rcu:RCOM_1053570	K01090	protein phosphatase	NA	NA	NA
Oeu017057.2	Endocarp	Stage_3	EndocarpStage_3	zma:100279889	K12353	sphingomyelin phosphodiesterase 4	NA	NA	NA
Oeu017146.1	Endocarp	Stage_3	EndocarpStage_3	--	--	--	NA	NA	NA
Oeu017210.1	Endocarp	Stage_3	EndocarpStage_3	--	--	--	NA	NA	NA
Oeu017615.1	Endocarp	Stage_3	EndocarpStage_3	--	--	--	NA	NA	NA
Oeu017680.1	Endocarp	Stage_3	EndocarpStage_3	ota:Ot16g01320	K14491	two-component response regulator ARR-B family	NA	NA	NA
Oeu017687.1	Endocarp	Stage_3	EndocarpStage_3	spo:SPAC26A3.09c	K08773	RalA-binding protein 1	NA	NA	NA
Oeu017776.1	Endocarp	Stage_3	EndocarpStage_3	--	--	--	NA	NA	NA
Oeu018190.1	Endocarp	Stage_3	EndocarpStage_3	nvi:100113484	K05687	protein DJ-1	NA	NA	NA
Oeu018226.1	Endocarp	Stage_3	EndocarpStage_3	--	--	--	NA	NA	NA
Oeu018676.2	Endocarp	Stage_3	EndocarpStage_3	--	--	--	NA	NA	NA
Oeu018792.1	Endocarp	Stage_3	EndocarpStage_3	pop:POPTR_808845	K00818	acetylornithine aminotransferase	arginine metabolism
Oeu019005.1	Endocarp	Stage_3	EndocarpStage_3	ath:AT4G15440	K10528	hydroperoxide lyase	NA	NA	NA
Oeu019185.1	Endocarp	Stage_3	EndocarpStage_3	pop:POPTR_836925	K13422	transcription factor MYC2	NA	NA	NA
Oeu019288.1	Endocarp	Stage_3	EndocarpStage_3	--	--	--	NA	NA	NA
Oeu019472.1	Endocarp	Stage_3	EndocarpStage_3	vvi:100250148	K11982	E3 ubiquitin-protein ligase RNF115/126	NA	NA	NA
Oeu019837.1	Endocarp	Stage_3	EndocarpStage_3	pop:POPTR_825546	K05658	ATP-binding cassette, subfamily B (MDR/TAP), member 1	NA	NA	NA
Oeu019970.1	Endocarp	Stage_3	EndocarpStage_3	--	--	--	NA	NA	NA
Oeu020138.1	Endocarp	Stage_3	EndocarpStage_3	--	--	--	NA	NA	NA
Oeu020350.1	Endocarp	Stage_3	EndocarpStage_3	osa:4337593	K00924	--	NA	NA	NA
Oeu020759.1	Endocarp	Stage_3	EndocarpStage_3	--	--	--	NA	NA	NA
Oeu021245.2	Endocarp	Stage_3	EndocarpStage_3	--	--	--	NA	NA	NA
Oeu021459.2	Endocarp	Stage_3	EndocarpStage_3	vvi:100262863	K05759	profilin	NA	NA	NA
Oeu021475.1	Endocarp	Stage_3	EndocarpStage_3	--	--	--	NA	NA	NA
Oeu021476.1	Endocarp	Stage_3	EndocarpStage_3	--	--	--	NA	NA	NA
Oeu021736.1	Endocarp	Stage_3	EndocarpStage_3	vvi:100246439	K13458	disease resistance protein	NA	NA	NA
Oeu021861.1	Endocarp	Stage_3	EndocarpStage_3	afm:AFUA_7G00700	K00100	--	NA	NA	NA
Oeu021882.1	Endocarp	Stage_3	EndocarpStage_3	pop:POPTR_679959	K14209	solute carrier family 36 (proton-coupled amino acid transporter), member 1	NA	NA	NA
Oeu022040.1	Endocarp	Stage_3	EndocarpStage_3	pcs:Pc21g15140	K02510	2,4-dihydroxyhept-2-ene-1,7-dioic acid aldolase	NA	NA	NA
Oeu022135.1	Endocarp	Stage_3	EndocarpStage_3	--	--	--	NA	NA	NA
Oeu022248.1	Endocarp	Stage_3	EndocarpStage_3	--	--	--	NA	NA	NA
Oeu022291.1	Endocarp	Stage_3	EndocarpStage_3	--	--	--	NA	NA	NA
Oeu022387.1	Endocarp	Stage_3	EndocarpStage_3	pop:POPTR_582309	K01101	4-nitrophenyl phosphatase	NA	NA	NA
Oeu022477.1	Endocarp	Stage_3	EndocarpStage_3	vvi:100245029	K06674	structural maintenance of chromosome 2	NA	NA	NA
Oeu022578.1	Endocarp	Stage_3	EndocarpStage_3	cfa:475124	K09414	heat shock transcription factor 1	NA	NA	NA
Oeu022740.1	Endocarp	Stage_3	EndocarpStage_3	ath:AT1G30270	K00924	--	NA	NA	NA
Oeu022917.1	Endocarp	Stage_3	EndocarpStage_3	pop:POPTR_819262	K14508	regulatory protein NPR1	NA	NA	NA
Oeu023073.1	Endocarp	Stage_3	EndocarpStage_3	vvi:100261411	K09562	hsp70-interacting protein	NA	NA	NA
Oeu023108.2	Endocarp	Stage_3	EndocarpStage_3	afm:AFUA_5G01290	K00540	--	NA	NA	NA
Oeu023462.1	Endocarp	Stage_3	EndocarpStage_3	pop:POPTR_572594	K06611	stachyose synthetase	NA	NA	NA
Oeu023464.1	Endocarp	Stage_3	EndocarpStage_3	vvi:100262152	K00573	protein-L-isoaspartate(D-aspartate) O-methyltransferase	NA	NA	NA
Oeu023544.1	Endocarp	Stage_3	EndocarpStage_3	osa:4330281	K11596	argonaute	NA	NA	NA
Oeu023587.1	Endocarp	Stage_3	EndocarpStage_3	vvi:100242124	K00938	phosphomevalonate kinase	NA	NA	NA
Oeu023608.1	Endocarp	Stage_3	EndocarpStage_3	--	--	--	NA	NA	NA
Oeu023824.1	Endocarp	Stage_3	EndocarpStage_3	--	--	--	NA	NA	NA
Oeu023843.2	Endocarp	Stage_3	EndocarpStage_3	vvi:100261276	K00873	pyruvate kinase	NA	NA	NA
Oeu023874.1	Endocarp	Stage_3	EndocarpStage_3	tgu:100231489	K08803	death-associated protein kinase	NA	NA	NA
Oeu023907.2	Endocarp	Stage_3	EndocarpStage_3	vvi:100251772	K05610	ubiquitin carboxyl-terminal hydrolase L5	NA	NA	NA
Oeu024065.1	Endocarp	Stage_3	EndocarpStage_3	rcu:RCOM_0980870	K09489	heat shock 70kDa protein 4	NA	NA	NA
Oeu024608.1	Endocarp	Stage_3	EndocarpStage_3	ath:AT3G56760	K00924	--	NA	NA	NA
Oeu024622.1	Endocarp	Stage_3	EndocarpStage_3	rcu:RCOM_1151110	K13946	auxin influx carrier (AUX1 LAX family)	NA	NA	NA
Oeu025126.1	Endocarp	Stage_3	EndocarpStage_3	rcu:RCOM_0497680	K13993	HSP20 family protein	NA	NA	NA
Oeu025324.1	Endocarp	Stage_3	EndocarpStage_3	pop:POPTR_550337	K05356	--	NA	NA	NA
Oeu025350.3	Endocarp	Stage_3	EndocarpStage_3	pon:100173920	K00344	NADPH2:quinone reductase	NA	NA	NA
Oeu025390.1	Endocarp	Stage_3	EndocarpStage_3	--	--	--	NA	NA	NA
Oeu025450.1	Endocarp	Stage_3	EndocarpStage_3	pop:POPTR_816499	K13513	--	NA	NA	NA
Oeu025574.1	Endocarp	Stage_3	EndocarpStage_3	pop:POPTR_767565	K13448	calcium-binding protein CML	NA	NA	NA
Oeu025624.1	Endocarp	Stage_3	EndocarpStage_3	--	--	--	NA	NA	NA
Oeu025716.1	Endocarp	Stage_3	EndocarpStage_3	vvi:100255873	K03921	acyl-[acyl-carrier-protein] desaturase	Stearoyl-[acyl-carrier-protein] 9-desaturase	Fatty acid syntehsis
Oeu025799.1	Endocarp	Stage_3	EndocarpStage_3	rcu:RCOM_1616660	K13425	WRKY transcription factor 22	NA	NA	NA
Oeu025866.1	Endocarp	Stage_3	EndocarpStage_3	zma:541643	K03319	divalent anion:Na+ symporter, DASS family	NA	NA	NA
Oeu025876.2	Endocarp	Stage_3	EndocarpStage_3	rcu:RCOM_1607830	K01058	phospholipase A1	NA	NA	NA
Oeu025992.1	Endocarp	Stage_3	EndocarpStage_3	rcu:RCOM_0731960	K13993	HSP20 family protein	NA	NA	NA
Oeu026182.1	Endocarp	Stage_3	EndocarpStage_3	--	--	--	NA	NA	NA
Oeu026201.1	Endocarp	Stage_3	EndocarpStage_3	vvi:100240938	K08819	Cdc2-related kinase, arginine/serine-rich	NA	NA	NA
Oeu026273.1	Endocarp	Stage_3	EndocarpStage_3	--	--	--	NA	NA	NA
Oeu026345.2	Endocarp	Stage_3	EndocarpStage_3	--	--	--	NA	NA	NA
Oeu026401.1	Endocarp	Stage_3	EndocarpStage_3	--	--	--	NA	NA	NA
Oeu026613.2	Endocarp	Stage_3	EndocarpStage_3	rcu:RCOM_0742270	K13457	disease resistance protein RPM1	NA	NA	NA
Oeu026900.3	Endocarp	Stage_3	EndocarpStage_3	pop:POPTR_831870	K01961	--	NA	NA	NA
Oeu026937.1	Endocarp	Stage_3	EndocarpStage_3	rcu:RCOM_1270490	K03063	26S proteasome regulatory subunit T3	NA	NA	NA
Oeu026968.1	Endocarp	Stage_3	EndocarpStage_3	vvi:100248163	K14685	solute carrier family 40 (iron-regulated transporter), member 1	NA	NA	NA
Oeu027012.1	Endocarp	Stage_3	EndocarpStage_3	--	--	--	NA	NA	NA
Oeu027070.1	Endocarp	Stage_3	EndocarpStage_3	zma:541977	K13229	2-oxoglutarate-dependent dioxygenase	NA	NA	NA
Oeu027139.2	Endocarp	Stage_3	EndocarpStage_3	--	--	--	NA	NA	NA
Oeu027169.1	Endocarp	Stage_3	EndocarpStage_3	pop:POPTR_579131	K13993	HSP20 family protein	NA	NA	NA
Oeu027207.1	Endocarp	Stage_3	EndocarpStage_3	vvi:100260250	K02575	MFS transporter, NNP family, nitrate/nitrite transporter	NA	NA	NA
Oeu027218.1	Endocarp	Stage_3	EndocarpStage_3	pop:POPTR_558178	K12176	COP9 signalosome complex subunit 2	NA	NA	NA
Oeu027314.1	Endocarp	Stage_3	EndocarpStage_3	--	--	--	NA	NA	NA
Oeu027610.1	Endocarp	Stage_3	EndocarpStage_3	pop:POPTR_644125	K01176	alpha-amylase	NA	NA	NA
Oeu027747.1	Endocarp	Stage_3	EndocarpStage_3	--	--	--	NA	NA	NA
Oeu027782.1	Endocarp	Stage_3	EndocarpStage_3	--	--	--	NA	NA	NA
Oeu027948.1	Endocarp	Stage_3	EndocarpStage_3	ath:AT1G63380	K00059	3-oxoacyl-[acyl-carrier protein] reductase	B-keto-ACP FabG	Fatty acid syntehsis	https://www.uniprot.org/uniprot/P33207)
Oeu028209.2	Endocarp	Stage_3	EndocarpStage_3	--	--	--	NA	NA	NA
Oeu028400.1	Endocarp	Stage_3	EndocarpStage_3	ath:AT5G22850	K00924	--	NA	NA	NA
Oeu028511.1	Endocarp	Stage_3	EndocarpStage_3	nvi:100117866	K03454	mitochondrial carrier protein, MC family	NA	NA	NA
Oeu028545.2	Endocarp	Stage_3	EndocarpStage_3	ath:AT1G10430	K04382	protein phosphatase 2 (formerly 2A), catalytic subunit	NA	NA	NA
Oeu028828.1	Endocarp	Stage_3	EndocarpStage_3	ath:AT5G20730	K14486	auxin response factor	NA	NA	NA
Oeu029163.1	Endocarp	Stage_3	EndocarpStage_3	vvi:100259544	K02133	F-type H+-transporting ATPase subunit beta	NA	NA	NA
Oeu029210.1	Endocarp	Stage_3	EndocarpStage_3	sbi:SORBI_01g013390	K09503	DnaJ homolog subfamily A member 2	NA	NA	NA
Oeu029311.3	Endocarp	Stage_3	EndocarpStage_3	ota:Ot13g01170	K11228	mitogen-activated protein kinase kinase kinase	NA	NA	NA
Oeu029318.1	Endocarp	Stage_3	EndocarpStage_3	--	--	--	NA	NA	NA
Oeu029675.1	Endocarp	Stage_3	EndocarpStage_3	--	--	--	NA	NA	NA
Oeu030047.2	Endocarp	Stage_3	EndocarpStage_3	vvi:100262299	K13125	nitric oxide synthase-interacting protein	NA	NA	NA
Oeu030074.1	Endocarp	Stage_3	EndocarpStage_3	tps:THAPSDRAFT_270141	K00648	3-oxoacyl-[acyl-carrier-protein] synthase III	B-keto-ACP synthese III	Fatty acid syntehsis
Oeu030134.1	Endocarp	Stage_3	EndocarpStage_3	ppp:PHYPADRAFT_193793	K13412	calcium-dependent protein kinase	NA	NA	NA
Oeu030136.1	Endocarp	Stage_3	EndocarpStage_3	pop:POPTR_823499	K00008	L-iditol 2-dehydrogenase	NA	NA	NA
Oeu030221.1	Endocarp	Stage_3	EndocarpStage_3	ddi:DDB_G0277927	K11865	protein MYSM1	NA	NA	NA
Oeu030623.1	Endocarp	Stage_3	EndocarpStage_3	rcu:RCOM_1428040	K00514	zeta-carotene desaturase	NA	NA	NA
Oeu030631.3	Endocarp	Stage_3	EndocarpStage_3	rcu:RCOM_1264750	K03002	DNA-directed RNA polymerase I subunit RPA2	NA	NA	NA
Oeu030908.1	Endocarp	Stage_3	EndocarpStage_3	--	--	--	NA	NA	NA
Oeu031301.1	Endocarp	Stage_3	EndocarpStage_3	tad:TRIADDRAFT_19638	K10976	ERO1-like protein beta	NA	NA	NA
Oeu031365.1	Endocarp	Stage_3	EndocarpStage_3	vvi:100233006	K00971	mannose-1-phosphate guanylyltransferase	NA	NA	NA
Oeu031371.1	Endocarp	Stage_3	EndocarpStage_3	--	--	--	NA	NA	NA
Oeu031394.1	Endocarp	Stage_3	EndocarpStage_3	pop:POPTR_832739	K01623	fructose-bisphosphate aldolase, class I	NA	NA	NA
Oeu031535.3	Endocarp	Stage_3	EndocarpStage_3	--	--	--	NA	NA	NA
Oeu031765.1	Endocarp	Stage_3	EndocarpStage_3	vvi:100250907	K01785	aldose 1-epimerase	NA	NA	NA
Oeu031803.1	Endocarp	Stage_3	EndocarpStage_3	osa:4348172	K00517	--	NA	NA	NA
Oeu031999.1	Endocarp	Stage_3	EndocarpStage_3	ath:AT5G52320	K00517	--	NA	NA	NA
Oeu032246.1	Endocarp	Stage_3	EndocarpStage_3	rcu:RCOM_0321820	K10901	bloom syndrome protein	NA	NA	NA
Oeu032425.1	Endocarp	Stage_3	EndocarpStage_3	sbi:SORBI_01g013670	K09422	myb proto-oncogene protein, plant	NA	NA	NA
Oeu032436.1	Endocarp	Stage_3	EndocarpStage_3	cme:CMT465C	K14165	--	NA	NA	NA
Oeu032446.3	Endocarp	Stage_3	EndocarpStage_3	osa:4335906	K09580	protein disulfide-isomerase A1	NA	NA	NA
Oeu032580.1	Endocarp	Stage_3	EndocarpStage_3	zma:541977	K13229	2-oxoglutarate-dependent dioxygenase	NA	NA	NA
Oeu032620.1	Endocarp	Stage_3	EndocarpStage_3	tps:THAPSDRAFT_270141	K00648	3-oxoacyl-[acyl-carrier-protein] synthase III	B-keto-ACP synthese III	Fatty acid syntehsis
Oeu032693.1	Endocarp	Stage_3	EndocarpStage_3	ppp:PHYPADRAFT_151328	K08145	MFS transporter, SP family, solute carrier family 2 (facilitated glucose transporter), member 8	NA	NA	NA
Oeu032869.1	Endocarp	Stage_3	EndocarpStage_3	--	--	--	NA	NA	NA
Oeu032873.1	Endocarp	Stage_3	EndocarpStage_3	aml:100479576	K01432	arylformamidase	NA	NA	NA
Oeu032888.1	Endocarp	Stage_3	EndocarpStage_3	pop:POPTR_591840	K10666	E3 ubiquitin-protein ligase RNF5	NA	NA	NA
Oeu033162.1	Endocarp	Stage_3	EndocarpStage_3	spu:593900	K08150	MFS transporter, SP family, solute carrier family 2 (myo-inositol transporter), member 13	NA	NA	NA
Oeu033501.1	Endocarp	Stage_3	EndocarpStage_3	pop:POPTR_548840	K06215	pyridoxine biosynthesis protein	NA	NA	NA
Oeu033575.1	Endocarp	Stage_3	EndocarpStage_3	rcu:RCOM_0489390	K01568	pyruvate decarboxylase	NA	NA	NA
Oeu033733.1	Endocarp	Stage_3	EndocarpStage_3	sbi:SORBI_06g028760	K13420	LRR receptor-like serine/threonine-protein kinase FLS2	NA	NA	NA
Oeu033739.1	Endocarp	Stage_3	EndocarpStage_3	vvi:100252129	K10256	omega-6 fatty acid desaturase (delta-12 desaturase)	NA	NA	NA
Oeu033784.1	Endocarp	Stage_3	EndocarpStage_3	--	--	--	NA	NA	NA
Oeu033968.2	Endocarp	Stage_3	EndocarpStage_3	bfo:BRAFLDRAFT_66872	K04422	mitogen-activated protein kinase kinase kinase 13	NA	NA	NA
Oeu034192.1	Endocarp	Stage_3	EndocarpStage_3	rcu:RCOM_0706510	K13993	HSP20 family protein	NA	NA	NA
Oeu034230.1	Endocarp	Stage_3	EndocarpStage_3	--	--	--	NA	NA	NA
Oeu034242.1	Endocarp	Stage_3	EndocarpStage_3	--	--	--	NA	NA	NA
Oeu034304.1	Endocarp	Stage_3	EndocarpStage_3	--	--	--	NA	NA	NA
Oeu034337.1	Endocarp	Stage_3	EndocarpStage_3	--	--	--	NA	NA	NA
Oeu034930.1	Endocarp	Stage_3	EndocarpStage_3	--	--	--	NA	NA	NA
Oeu034978.2	Endocarp	Stage_3	EndocarpStage_3	vvi:100244419	K00927	phosphoglycerate kinase	NA	NA	NA
Oeu035050.1	Endocarp	Stage_3	EndocarpStage_3	ath:AT4G13310	K00517	--	NA	NA	NA
Oeu035314.1	Endocarp	Stage_3	EndocarpStage_3	--	--	--	NA	NA	NA
Oeu035882.1	Endocarp	Stage_3	EndocarpStage_3	aag:AaeL_AAEL003678	K07766	diphosphoinositol-polyphosphate diphosphatase	NA	NA	NA
Oeu035917.1	Endocarp	Stage_3	EndocarpStage_3	bmy:Bm1_08700	K08653	membrane-bound transcription factor site-1 protease	NA	NA	NA
Oeu035950.1	Endocarp	Stage_3	EndocarpStage_3	vvi:100248906	K13993	HSP20 family protein	NA	NA	NA
Oeu035959.1	Endocarp	Stage_3	EndocarpStage_3	xtr:496509	K12900	FUS-interacting serine-arginine-rich protein 1	NA	NA	NA
Oeu036014.2	Endocarp	Stage_3	EndocarpStage_3	pop:POPTR_726235	K00276	primary-amine oxidase	NA	NA	NA
Oeu036599.1	Endocarp	Stage_3	EndocarpStage_3	pop:POPTR_834747	K13508	glycerol-3-phosphate acyltransferase	NA	NA	NA
Oeu036917.1	Endocarp	Stage_3	EndocarpStage_3	--	--	--	NA	NA	NA
Oeu037045.1	Endocarp	Stage_3	EndocarpStage_3	--	--	--	NA	NA	NA
Oeu037052.1	Endocarp	Stage_3	EndocarpStage_3	afm:AFUA_5G02310	K01567	--	NA	NA	NA
Oeu037262.1	Endocarp	Stage_3	EndocarpStage_3	--	--	--	NA	NA	NA
Oeu037299.1	Endocarp	Stage_3	EndocarpStage_3	vvi:100241273	K01876	aspartyl-tRNA synthetase	NA	NA	NA
Oeu037546.1	Endocarp	Stage_3	EndocarpStage_3	zro:ZYRO0B06688g	K08150	MFS transporter, SP family, solute carrier family 2 (myo-inositol transporter), member 13	NA	NA	NA
Oeu037612.1	Endocarp	Stage_3	EndocarpStage_3	vvi:100264234	K09660	mannose-P-dolichol utilization defect 1	NA	NA	NA
Oeu037615.1	Endocarp	Stage_3	EndocarpStage_3	ath:AT1G47128	K01376	--	NA	NA	NA
Oeu037647.1	Endocarp	Stage_3	EndocarpStage_3	vvi:100241232	K01193	beta-fructofuranosidase	NA	NA	NA
Oeu037766.1	Endocarp	Stage_3	EndocarpStage_3	vvi:100248960	K10782	--	NA	NA	NA
Oeu037838.1	Endocarp	Stage_3	EndocarpStage_3	ath:AT1G71830	K13418	--	NA	NA	NA
Oeu037946.1	Endocarp	Stage_3	EndocarpStage_3	--	--	--	NA	NA	NA
Oeu038010.1	Endocarp	Stage_3	EndocarpStage_3	vvi:100257422	K00616	transaldolase	NA	NA	NA
Oeu038024.1	Endocarp	Stage_3	EndocarpStage_3	osa:4352518	K11666	INO80 complex subunit B	NA	NA	NA
Oeu038321.1	Endocarp	Stage_3	EndocarpStage_3	vvi:100248906	K13993	HSP20 family protein	NA	NA	NA
Oeu038634.1	Endocarp	Stage_3	EndocarpStage_3	--	--	--	NA	NA	NA
Oeu038666.2	Endocarp	Stage_3	EndocarpStage_3	vvi:100264789	K00134	glyceraldehyde 3-phosphate dehydrogenase	NA	NA	NA
Oeu038684.1	Endocarp	Stage_3	EndocarpStage_3	--	--	--	NA	NA	NA
Oeu038686.1	Endocarp	Stage_3	EndocarpStage_3	--	--	--	NA	NA	NA
Oeu038778.1	Endocarp	Stage_3	EndocarpStage_3	ath:AT4G01970	K06611	stachyose synthetase	NA	NA	NA
Oeu039701.1	Endocarp	Stage_3	EndocarpStage_3	osa:4328091	K00963	UTP--glucose-1-phosphate uridylyltransferase	NA	NA	NA
Oeu039906.1	Endocarp	Stage_3	EndocarpStage_3	ath:AT3G12250	K14431	transcription factor TGA	NA	NA	NA
Oeu039945.2	Endocarp	Stage_3	EndocarpStage_3	rcu:RCOM_0654820	K09422	myb proto-oncogene protein, plant	NA	NA	NA
Oeu039976.1	Endocarp	Stage_3	EndocarpStage_3	bta:515333	K05673	ATP-binding cassette, subfamily C (CFTR/MRP), member 4	NA	NA	NA
Oeu040025.1	Endocarp	Stage_3	EndocarpStage_3	--	--	--	NA	NA	NA
Oeu040235.1	Endocarp	Stage_3	EndocarpStage_3	--	--	--	NA	NA	NA
Oeu040244.1	Endocarp	Stage_3	EndocarpStage_3	vvi:100244464	K14270	aminotransferase	NA	NA	NA
Oeu040403.1	Endocarp	Stage_3	EndocarpStage_3	osa:4336684	K14209	solute carrier family 36 (proton-coupled amino acid transporter), member 1	NA	NA	NA
Oeu040433.1	Endocarp	Stage_3	EndocarpStage_3	ath:AT4G31540	K07195	exocyst complex component 7	NA	NA	NA
Oeu040504.1	Endocarp	Stage_3	EndocarpStage_3	vvi:100262293	K03921	acyl-[acyl-carrier-protein] desaturase	Stearoyl-[acyl-carrier-protein] 9-desaturase	Fatty acid syntehsis
Oeu040532.1	Endocarp	Stage_3	EndocarpStage_3	rcu:RCOM_0383870	K01623	fructose-bisphosphate aldolase, class I	NA	NA	NA
Oeu040558.1	Endocarp	Stage_3	EndocarpStage_3	--	--	--	NA	NA	NA
Oeu040754.1	Endocarp	Stage_3	EndocarpStage_3	rcu:RCOM_1618820	K01689	enolase	NA	NA	NA
Oeu040801.1	Endocarp	Stage_3	EndocarpStage_3	vvi:100266499	K01962	acetyl-CoA carboxylase carboxyl transferase subunit alpha		Fatty acid syntehsis
Oeu040960.2	Endocarp	Stage_3	EndocarpStage_3	--	--	--	NA	NA	NA
Oeu041007.1	Endocarp	Stage_3	EndocarpStage_3	--	--	--	NA	NA	NA
Oeu041378.1	Endocarp	Stage_3	EndocarpStage_3	--	--	--	NA	NA	NA
Oeu041521.1	Endocarp	Stage_3	EndocarpStage_3	pop:POPTR_547844	K09841	xanthoxin dehydrogenase	NA	NA	NA
Oeu041726.1	Endocarp	Stage_3	EndocarpStage_3	--	--	--	NA	NA	NA
Oeu041729.1	Endocarp	Stage_3	EndocarpStage_3	--	--	--	NA	NA	NA
Oeu041937.2	Endocarp	Stage_3	EndocarpStage_3	--	--	--	NA	NA	NA
Oeu041953.1	Endocarp	Stage_3	EndocarpStage_3	ath:AT5G15840	K12135	zinc finger protein CONSTANS	NA	NA	NA
Oeu042017.1	Endocarp	Stage_3	EndocarpStage_3	--	--	--	NA	NA	NA
Oeu042133.1	Endocarp	Stage_3	EndocarpStage_3	vvi:100264980	K02183	calmodulin	NA	NA	NA
Oeu042187.1	Endocarp	Stage_3	EndocarpStage_3	ath:AT4G38740	K01802	peptidylprolyl isomerase	NA	NA	NA
Oeu042247.4	Endocarp	Stage_3	EndocarpStage_3	aml:100483572	K08726	soluble epoxide hydrolase	NA	NA	NA
Oeu042316.1	Endocarp	Stage_3	EndocarpStage_3	--	--	--	NA	NA	NA
Oeu042318.2	Endocarp	Stage_3	EndocarpStage_3	ssl:SS1G_12308	K00102	D-lactate dehydrogenase (cytochrome)	NA	NA	NA
Oeu042451.1	Endocarp	Stage_3	EndocarpStage_3	--	--	--	NA	NA	NA
Oeu042663.2	Endocarp	Stage_3	EndocarpStage_3	tpv:TP04_0688	K09536	DnaJ homolog subfamily C member 16	NA	NA	NA
Oeu042721.3	Endocarp	Stage_3	EndocarpStage_3	vvi:100251806	K01079	phosphoserine phosphatase	NA	NA	NA
Oeu042856.2	Endocarp	Stage_3	EndocarpStage_3	vvi:100243677	K13679	granule-bound starch synthase	NA	NA	NA
Oeu042937.1	Endocarp	Stage_3	EndocarpStage_3	--	--	--	NA	NA	NA
Oeu042971.1	Endocarp	Stage_3	EndocarpStage_3	tad:TRIADDRAFT_53373	K00275	pyridoxamine 5'-phosphate oxidase	NA	NA	NA
Oeu043158.1	Endocarp	Stage_3	EndocarpStage_3	vvi:100254365	K02160	acetyl-CoA carboxylase biotin carboxyl carrier protein	BIOTIN	Biotin carboxylation
Oeu043174.1	Endocarp	Stage_3	EndocarpStage_3	vvi:100265715	K01227	mannosyl-glycoprotein endo-beta-N-acetylglucosaminidase	NA	NA	NA
Oeu043240.1	Endocarp	Stage_3	EndocarpStage_3	ath:AT5G22850	K00924	--	NA	NA	NA
Oeu043288.1	Endocarp	Stage_3	EndocarpStage_3	pop:POPTR_1088048	K03404	magnesium chelatase subunit D	NA	NA	NA
Oeu043306.1	Endocarp	Stage_3	EndocarpStage_3	--	--	--	NA	NA	NA
Oeu043559.1	Endocarp	Stage_3	EndocarpStage_3	--	--	--	NA	NA	NA
Oeu043807.2	Endocarp	Stage_3	EndocarpStage_3	--	--	--	NA	NA	NA
Oeu043837.2	Endocarp	Stage_3	EndocarpStage_3	cfa:609679	K09355	pre-B-cell leukemia transcription factor	NA	NA	NA
Oeu044063.4	Endocarp	Stage_3	EndocarpStage_3	vvi:100257916	K01552	--	NA	NA	NA
Oeu044161.2	Endocarp	Stage_3	EndocarpStage_3	rcu:RCOM_0689650	K04564	superoxide dismutase, Fe-Mn family	NA	NA	NA
Oeu044175.1	Endocarp	Stage_3	EndocarpStage_3	nve:NEMVE_v1g238856	K00344	NADPH2:quinone reductase	NA	NA	NA
Oeu044206.2	Endocarp	Stage_3	EndocarpStage_3	rcu:RCOM_1321070	K00962	polyribonucleotide nucleotidyltransferase	NA	NA	NA
Oeu044395.1	Endocarp	Stage_3	EndocarpStage_3	--	--	--	NA	NA	NA
Oeu045009.2	Endocarp	Stage_3	EndocarpStage_3	--	--	--	NA	NA	NA
Oeu045493.1	Endocarp	Stage_3	EndocarpStage_3	vvi:100262152	K00573	protein-L-isoaspartate(D-aspartate) O-methyltransferase	NA	NA	NA
Oeu045513.2	Endocarp	Stage_3	EndocarpStage_3	vvi:100263989	K12897	transformer-2 protein	NA	NA	NA
Oeu045640.1	Endocarp	Stage_3	EndocarpStage_3	osa:4345689	K09753	cinnamoyl-CoA reductase	NA	NA	NA
Oeu045729.1	Endocarp	Stage_3	EndocarpStage_3	ath:AT3G51480	K05387	glutamate receptor, ionotropic, other eukaryote	NA	NA	NA
Oeu045737.1	Endocarp	Stage_3	EndocarpStage_3	ath:AT2G17480	K08472	mlo protein	NA	NA	NA
Oeu045790.1	Endocarp	Stage_3	EndocarpStage_3	vvi:100256432	K14514	ethylene-insensitive protein 3	NA	NA	NA
Oeu046047.1	Endocarp	Stage_3	EndocarpStage_3	bfo:BRAFLDRAFT_104468	K06640	ataxia telangiectasia and Rad3 related	NA	NA	NA
Oeu046079.2	Endocarp	Stage_3	EndocarpStage_3	ath:AT3G02660	K01866	tyrosyl-tRNA synthetase	NA	NA	NA
Oeu046093.3	Endocarp	Stage_3	EndocarpStage_3	ppp:PHYPADRAFT_163787	K00423	L-ascorbate oxidase	NA	NA	NA
Oeu046391.1	Endocarp	Stage_3	EndocarpStage_3	spo:SPBC2F12.05c	K06867	--	NA	NA	NA
Oeu046797.1	Endocarp	Stage_3	EndocarpStage_3	--	--	--	NA	NA	NA
Oeu046856.1	Endocarp	Stage_3	EndocarpStage_3	--	--	--	NA	NA	NA
Oeu046940.1	Endocarp	Stage_3	EndocarpStage_3	ath:AT5G47750	K08286	protein-serine/threonine kinase	NA	NA	NA
Oeu047252.1	Endocarp	Stage_3	EndocarpStage_3	pop:POPTR_582182	K05278	flavonol synthase	NA	NA	NA
Oeu047511.1	Endocarp	Stage_3	EndocarpStage_3	sbi:SORBI_01g045500	K08064	nuclear transcription factor Y, alpha	NA	NA	NA
Oeu047652.1	Endocarp	Stage_3	EndocarpStage_3	osa:4334702	K10355	actin, other eukaryote	NA	NA	NA
Oeu047724.1	Endocarp	Stage_3	EndocarpStage_3	rcu:RCOM_0742270	K13457	disease resistance protein RPM1	NA	NA	NA
Oeu047853.1	Endocarp	Stage_3	EndocarpStage_3	--	--	--	NA	NA	NA
Oeu048129.1	Endocarp	Stage_3	EndocarpStage_3	--	--	--	NA	NA	NA
Oeu048198.1	Endocarp	Stage_3	EndocarpStage_3	--	--	--	NA	NA	NA
Oeu048306.1	Endocarp	Stage_3	EndocarpStage_3	pop:POPTR_548926	K05759	profilin	NA	NA	NA
Oeu048475.2	Endocarp	Stage_3	EndocarpStage_3	ath:AT1G64230	K06689	ubiquitin-conjugating enzyme E2 D/E	NA	NA	NA
Oeu049058.1	Endocarp	Stage_3	EndocarpStage_3	vvi:100263145	K14489	arabidopsis histidine kinase 2/3/4 (cytokinin receptor)	NA	NA	NA
Oeu049444.1	Endocarp	Stage_3	EndocarpStage_3	--	--	--	NA	NA	NA
Oeu049854.1	Endocarp	Stage_3	EndocarpStage_3	pop:POPTR_592912	K04079	molecular chaperone HtpG	NA	NA	NA
Oeu050057.1	Endocarp	Stage_3	EndocarpStage_3	--	--	--	NA	NA	NA
Oeu050060.1	Endocarp	Stage_3	EndocarpStage_3	--	--	--	NA	NA	NA
Oeu050553.1	Endocarp	Stage_3	EndocarpStage_3	rcu:RCOM_1574190	K12929	casbene synthase	NA	NA	NA
Oeu050796.1	Endocarp	Stage_3	EndocarpStage_3	osa:4329463	K13430	serine/threonine-protein kinase PBS1	NA	NA	NA
Oeu050874.1	Endocarp	Stage_3	EndocarpStage_3	rcu:RCOM_1587610	K00759	adenine phosphoribosyltransferase	NA	NA	NA
Oeu050925.1	Endocarp	Stage_3	EndocarpStage_3	rcu:RCOM_1673240	K09510	DnaJ homolog subfamily B member 4	NA	NA	NA
Oeu050984.1	Endocarp	Stage_3	EndocarpStage_3	pop:POPTR_833897	K00600	glycine hydroxymethyltransferase	NA	NA	NA
Oeu051123.1	Endocarp	Stage_3	EndocarpStage_3	vvi:100253735	K03152	4-methyl-5(b-hydroxyethyl)-thiazole monophosphate biosynthesis	NA	NA	NA
Oeu051278.1	Endocarp	Stage_3	EndocarpStage_3	pop:POPTR_830144	K00430	peroxidase	NA	NA	NA
Oeu051389.1	Endocarp	Stage_3	EndocarpStage_3	rcu:RCOM_1192240	K00457	4-hydroxyphenylpyruvate dioxygenase	HPPD	Vitamin E Biosynthesis	https://dx.doi.org/10.3389%2Ffpls.2015.00871
Oeu051504.1	Endocarp	Stage_3	EndocarpStage_3	rcu:RCOM_0953150	K03750	molybdopterin biosynthesis protein MoeA	NA	NA	NA
Oeu051526.2	Endocarp	Stage_3	EndocarpStage_3	ath:AT4G31940	K00517	--	NA	NA	NA
Oeu051718.1	Endocarp	Stage_3	EndocarpStage_3	vvi:100248512	K10999	cellulose synthase A	NA	NA	NA
Oeu051846.1	Endocarp	Stage_3	EndocarpStage_3	vvi:100267604	K04523	ubiquilin	NA	NA	NA
Oeu052013.1	Endocarp	Stage_3	EndocarpStage_3	--	--	--	NA	NA	NA
Oeu052300.1	Endocarp	Stage_3	EndocarpStage_3	--	--	--	NA	NA	NA
Oeu052335.1	Endocarp	Stage_3	EndocarpStage_3	--	--	--	NA	NA	NA
Oeu052382.1	Endocarp	Stage_3	EndocarpStage_3	rcu:RCOM_0633300	K09458	3-oxoacyl-[acyl-carrier-protein] synthase II	B-keto-ACP synthese II	Fatty acid syntehsis
Oeu052671.1	Endocarp	Stage_3	EndocarpStage_3	cel:M05B5.4	K06129	lysophospholipase III	NA	NA	NA
Oeu052785.1	Endocarp	Stage_3	EndocarpStage_3	vvi:100246655	K13754	--	NA	NA	NA
Oeu052876.1	Endocarp	Stage_3	EndocarpStage_3	pop:POPTR_563103	K12356	coniferyl-alcohol glucosyltransferase	NA	NA	NA
Oeu053167.1	Endocarp	Stage_3	EndocarpStage_3	vvi:100233075	K00029	malate dehydrogenase (oxaloacetate-decarboxylating)(NADP+)	FATTTY ACID SYNTHESIS	Fatty acid syntehsis
Oeu053270.1	Endocarp	Stage_3	EndocarpStage_3	vvi:100258977	K05279	flavonol 3-O-methyltransferase	NA	NA	NA
Oeu053374.2	Endocarp	Stage_3	EndocarpStage_3	rcu:RCOM_1720970	K04733	interleukin-1 receptor-associated kinase 4	NA	NA	NA
Oeu053563.1	Endocarp	Stage_3	EndocarpStage_3	--	--	--	NA	NA	NA
Oeu054021.2	Endocarp	Stage_3	EndocarpStage_3	pop:POPTR_817412	K01897	long-chain acyl-CoA synthetase	catalyze the conversion of long-chain fatty acids to fatty acyl-CoAs	Fatty acids converison
Oeu054166.1	Endocarp	Stage_3	EndocarpStage_3	rcu:RCOM_0390170	K05765	cofilin	NA	NA	NA
Oeu054245.2	Endocarp	Stage_3	EndocarpStage_3	ath:AT2G24610	K05391	cyclic nucleotide gated channel, other eukaryote	NA	NA	NA
Oeu054256.2	Endocarp	Stage_3	EndocarpStage_3	--	--	--	NA	NA	NA
Oeu054332.1	Endocarp	Stage_3	EndocarpStage_3	ssl:SS1G_05661	K08008	NADPH oxidase	NA	NA	NA
Oeu054375.2	Endocarp	Stage_3	EndocarpStage_3	vvi:100265062	K01897	long-chain acyl-CoA synthetase	catalyze the conversion of long-chain fatty acids to fatty acyl-CoAs	Fatty acids converison
Oeu054389.1	Endocarp	Stage_3	EndocarpStage_3	osa:4326907	K14431	transcription factor TGA	NA	NA	NA
Oeu054492.1	Endocarp	Stage_3	EndocarpStage_3	rcu:RCOM_0597990	K13448	calcium-binding protein CML	NA	NA	NA
Oeu054897.1	Endocarp	Stage_3	EndocarpStage_3	--	--	--	NA	NA	NA
Oeu055000.1	Endocarp	Stage_3	EndocarpStage_3	sce:YEL013W	K08332	vacuolar protein 8	NA	NA	NA
Oeu055106.1	Endocarp	Stage_3	EndocarpStage_3	--	--	--	NA	NA	NA
Oeu055136.2	Endocarp	Stage_3	EndocarpStage_3	osa:4347060	K00850	6-phosphofructokinase	NA	NA	NA
Oeu055208.1	Endocarp	Stage_3	EndocarpStage_3	--	--	--	NA	NA	NA
Oeu055219.1	Endocarp	Stage_3	EndocarpStage_3	vvi:100263357	K13120	protein FAM32A	NA	NA	NA
Oeu055303.1	Endocarp	Stage_3	EndocarpStage_3	ath:AT4G13310	K00517	--	NA	NA	NA
Oeu055358.1	Endocarp	Stage_3	EndocarpStage_3	rcu:RCOM_0664190	K13424	WRKY transcription factor 33	NA	NA	NA
Oeu055597.1	Endocarp	Stage_3	EndocarpStage_3	--	--	--	NA	NA	NA
Oeu055640.1	Endocarp	Stage_3	EndocarpStage_3	--	--	--	NA	NA	NA
Oeu055664.1	Endocarp	Stage_3	EndocarpStage_3	xtr:100496333	K10591	E3 ubiquitin-protein ligase NEDD4	NA	NA	NA
Oeu055687.2	Endocarp	Stage_3	EndocarpStage_3	oaa:100081514	K06096	vesicle-associated membrane protein-associated protein A	NA	NA	NA
Oeu055814.1	Endocarp	Stage_3	EndocarpStage_3	--	--	--	NA	NA	NA
Oeu055867.2	Endocarp	Stage_3	EndocarpStage_3	rcu:RCOM_1053330	K12355	coniferyl-aldehyde dehydrogenase	NA	NA	NA
Oeu055967.1	Endocarp	Stage_3	EndocarpStage_3	--	--	--	NA	NA	NA
Oeu056094.1	Endocarp	Stage_3	EndocarpStage_3	--	--	--	NA	NA	NA
Oeu056399.1	Endocarp	Stage_3	EndocarpStage_3	tet:TTHERM_00189520	K00344	NADPH2:quinone reductase	NA	NA	NA
Oeu056415.1	Endocarp	Stage_3	EndocarpStage_3	--	--	--	NA	NA	NA
Oeu056450.4	Endocarp	Stage_3	EndocarpStage_3	pop:POPTR_824273	K09571	FK506-binding protein 4/5	NA	NA	NA
Oeu056594.1	Endocarp	Stage_3	EndocarpStage_3	--	--	--	NA	NA	NA
Oeu056781.2	Endocarp	Stage_3	EndocarpStage_3	ppp:PHYPADRAFT_193192	K03695	ATP-dependent Clp protease ATP-binding subunit ClpB	NA	NA	NA
Oeu056879.1	Endocarp	Stage_3	EndocarpStage_3	ota:Ot16g01320	K14491	two-component response regulator ARR-B family	NA	NA	NA
Oeu056908.1	Endocarp	Stage_3	EndocarpStage_3	sbi:SORBI_04g002360	K09060	plant G-box-binding factor	NA	NA	NA
Oeu056974.1	Endocarp	Stage_3	EndocarpStage_3	xtr:100124327	K10641	E3 ubiquitin-protein ligase LRSAM1	NA	NA	NA
Oeu057423.1	Endocarp	Stage_3	EndocarpStage_3	ath:AT1G74100	K11821	desulfoglucosinolate sulfotransferase A/B/C	NA	NA	NA
Oeu057673.2	Endocarp	Stage_3	EndocarpStage_3	rcu:RCOM_0774030	K14498	serine/threonine-protein kinase SRK2	NA	NA	NA
Oeu057874.2	Endocarp	Stage_3	EndocarpStage_3	pop:POPTR_853157	K14085	--	NA	NA	NA
Oeu057986.1	Endocarp	Stage_3	EndocarpStage_3	--	--	--	NA	NA	NA
Oeu058030.1	Endocarp	Stage_3	EndocarpStage_3	rcu:RCOM_1158790	K01602	ribulose-bisphosphate carboxylase small chain	NA	NA	NA
Oeu058167.4	Endocarp	Stage_3	EndocarpStage_3	cpw:CPC735_038600	K06911	--	NA	NA	NA
Oeu058171.1	Endocarp	Stage_3	EndocarpStage_3	--	--	--	NA	NA	NA
Oeu058183.1	Endocarp	Stage_3	EndocarpStage_3	vvi:100266796	K11838	ubiquitin carboxyl-terminal hydrolase 7	NA	NA	NA
Oeu058427.1	Endocarp	Stage_3	EndocarpStage_3	--	--	--	NA	NA	NA
Oeu058436.1	Endocarp	Stage_3	EndocarpStage_3	vvi:100252492	K00799	glutathione S-transferase	NA	NA	NA
Oeu058535.1	Endocarp	Stage_3	EndocarpStage_3	--	--	--	NA	NA	NA
Oeu058540.1	Endocarp	Stage_3	EndocarpStage_3	ath:AT2G40830	K11982	E3 ubiquitin-protein ligase RNF115/126	NA	NA	NA
Oeu058625.2	Endocarp	Stage_3	EndocarpStage_3	nve:NEMVE_v1g238099	K00079	carbonyl reductase (NADPH)	NA	NA	NA
Oeu058767.1	Endocarp	Stage_3	EndocarpStage_3	gga:429078	K08327	phosducin	NA	NA	NA
Oeu058768.1	Endocarp	Stage_3	EndocarpStage_3	vcn:VOLCADRAFT_106052	K06674	structural maintenance of chromosome 2	NA	NA	NA
Oeu058886.1	Endocarp	Stage_3	EndocarpStage_3	--	--	--	NA	NA	NA
Oeu058887.1	Endocarp	Stage_3	EndocarpStage_3	--	--	--	NA	NA	NA
Oeu058944.1	Endocarp	Stage_3	EndocarpStage_3	vvi:100256047	K00972	UDP-N-acetylglucosamine pyrophosphorylase	NA	NA	NA
Oeu058993.2	Endocarp	Stage_3	EndocarpStage_3	--	--	--	NA	NA	NA
Oeu059224.1	Endocarp	Stage_3	EndocarpStage_3	clu:CLUG_04357	K06653	CDK inhibitor PHO81	NA	NA	NA
Oeu059241.1	Endocarp	Stage_3	EndocarpStage_3	afm:AFUA_4G05870	K00540	--	NA	NA	NA
Oeu059494.1	Endocarp	Stage_3	EndocarpStage_3	--	--	--	NA	NA	NA
Oeu059495.1	Endocarp	Stage_3	EndocarpStage_3	--	--	--	NA	NA	NA
Oeu059728.1	Endocarp	Stage_3	EndocarpStage_3	vvi:100263355	K13993	HSP20 family protein	NA	NA	NA
Oeu059842.2	Endocarp	Stage_3	EndocarpStage_3	vvi:100242715	K10999	cellulose synthase A	NA	NA	NA
Oeu059918.1	Endocarp	Stage_3	EndocarpStage_3	--	--	--	NA	NA	NA
Oeu059995.1	Endocarp	Stage_3	EndocarpStage_3	rcu:RCOM_1121650	K00261	glutamate dehydrogenase (NAD(P)+)	NA	NA	NA
Oeu060565.1	Endocarp	Stage_3	EndocarpStage_3	--	--	--	NA	NA	NA
Oeu060831.2	Endocarp	Stage_3	EndocarpStage_3	--	--	--	NA	NA	NA
Oeu060905.1	Endocarp	Stage_3	EndocarpStage_3	sbi:SORBI_06g028760	K13420	LRR receptor-like serine/threonine-protein kinase FLS2	NA	NA	NA
Oeu061210.1	Endocarp	Stage_3	EndocarpStage_3	ath:AT1G09530	K12126	phytochrome-interacting factor 3	NA	NA	NA
Oeu061223.1	Endocarp	Stage_3	EndocarpStage_3	--	--	--	NA	NA	NA
Oeu061579.1	Endocarp	Stage_3	EndocarpStage_3	vvi:100245293	K01728	pectate lyase	NA	NA	NA
Oeu062177.2	Endocarp	Stage_3	EndocarpStage_3	pif:PITG_09820	K11494	RCC1 and BTB domain-containing protein	NA	NA	NA
Oeu062462.1	Endocarp	Stage_3	EndocarpStage_3	vvi:100233005	K00225	L-galactono-1,4-lactone dehydorogenase	NA	NA	NA
Oeu062636.1	Endocarp	Stage_3	EndocarpStage_3	pop:POPTR_231714	K13148	integrator complex subunit 11	NA	NA	NA
Oeu062657.1	Endocarp	Stage_3	EndocarpStage_3	ota:Ot07g03490	K01190	beta-galactosidase	NA	NA	NA
Oeu062716.1	Endocarp	Stage_3	EndocarpStage_3	vvi:100254799	K13993	HSP20 family protein	NA	NA	NA
Oeu063294.1	Endocarp	Stage_3	EndocarpStage_3	cdu:CD36_17390	K01771	1-phosphatidylinositol phosphodiesterase	NA	NA	NA
Oeu063324.1	Endocarp	Stage_3	EndocarpStage_3	sbi:SORBI_01g045500	K08064	nuclear transcription factor Y, alpha	NA	NA	NA
Oeu063554.1	Endocarp	Stage_3	EndocarpStage_3	zma:100283091	K13430	serine/threonine-protein kinase PBS1	NA	NA	NA
Oeu063573.1	Endocarp	Stage_3	EndocarpStage_3	--	--	--	NA	NA	NA
Oeu063596.1	Endocarp	Stage_3	EndocarpStage_3	--	--	--	NA	NA	NA
Oeu063675.1	Endocarp	Stage_3	EndocarpStage_3	afm:AFUA_2G05000	K01259	proline iminopeptidase	NA	NA	NA
Oeu063840.3	Endocarp	Stage_3	EndocarpStage_3	ath:AT5G38990	K04733	interleukin-1 receptor-associated kinase 4	NA	NA	NA
Oeu063848.1	Endocarp	Stage_3	EndocarpStage_3	--	--	--	NA	NA	NA
Oeu064222.2	Endocarp	Stage_3	EndocarpStage_3	rcu:RCOM_0484660	K10046	--	NA	NA	NA
Oeu064555.1	Endocarp	Stage_3	EndocarpStage_3	--	--	--	NA	NA	NA
Oeu064810.3	Endocarp	Stage_3	EndocarpStage_3	vvi:100248702	K07953	GTP-binding protein SAR1	NA	NA	NA
Oeu064814.2	Endocarp	Stage_3	EndocarpStage_3	pop:POPTR_720147	K00382	dihydrolipoamide dehydrogenase	NA	NA	NA
Oeu000016.1	Endocarp	Stage_4	EndocarpStage_4	pop:POPTR_729432	K08057	calreticulin	NA	NA	NA
Oeu000082.1	Endocarp	Stage_4	EndocarpStage_4	ath:AT5G26751	K00924	--	NA	NA	NA
Oeu000184.1	Endocarp	Stage_4	EndocarpStage_4	ppp:PHYPADRAFT_134814	K14638	--	NA	NA	NA
Oeu000191.1	Endocarp	Stage_4	EndocarpStage_4	rcu:RCOM_1031870	K11982	E3 ubiquitin-protein ligase RNF115/126	NA	NA	NA
Oeu000201.1	Endocarp	Stage_4	EndocarpStage_4	cfa:481758	K09448	TEA domain family member 1/3/4	NA	NA	NA
Oeu000242.1	Endocarp	Stage_4	EndocarpStage_4	--	--	--	NA	NA	NA
Oeu000259.1	Endocarp	Stage_4	EndocarpStage_4	zma:541643	K03319	divalent anion:Na+ symporter, DASS family	NA	NA	NA
Oeu000277.1	Endocarp	Stage_4	EndocarpStage_4	vvi:100249279	K00695	sucrose synthase	NA	NA	NA
Oeu000325.1	Endocarp	Stage_4	EndocarpStage_4	--	--	--	NA	NA	NA
Oeu000689.1	Endocarp	Stage_4	EndocarpStage_4	zma:100279386	K13065	shikimate O-hydroxycinnamoyltransferase	NA	NA	NA
Oeu000753.1	Endocarp	Stage_4	EndocarpStage_4	--	--	--	NA	NA	NA
Oeu000782.1	Endocarp	Stage_4	EndocarpStage_4	pop:POPTR_551354	K13289	cathepsin A (carboxypeptidase C)	NA	NA	NA
Oeu000783.1	Endocarp	Stage_4	EndocarpStage_4	rcu:RCOM_0236080	K00001	alcohol dehydrogenase	NA	NA	NA
Oeu000817.1	Endocarp	Stage_4	EndocarpStage_4	sbi:SORBI_05g026330	K06611	stachyose synthetase	NA	NA	NA
Oeu000911.1	Endocarp	Stage_4	EndocarpStage_4	pop:POPTR_800560	K00847	fructokinase	NA	NA	NA
Oeu000926.1	Endocarp	Stage_4	EndocarpStage_4	vvi:100232867	K09264	MADS-box transcription factor, plant	SHATTERPROOF	Size and shape of the fruit
Oeu000961.1	Endocarp	Stage_4	EndocarpStage_4	nve:NEMVE_v1g116420	K04422	mitogen-activated protein kinase kinase kinase 13	NA	NA	NA
Oeu001065.1	Endocarp	Stage_4	EndocarpStage_4	rcu:RCOM_1428040	K00514	zeta-carotene desaturase	NA	NA	NA
Oeu001067.1	Endocarp	Stage_4	EndocarpStage_4	--	--	--	NA	NA	NA
Oeu001110.1	Endocarp	Stage_4	EndocarpStage_4	osa:4326503	K10527	--	NA	NA	NA
Oeu001147.3	Endocarp	Stage_4	EndocarpStage_4	--	--	--	NA	NA	NA
Oeu001157.1	Endocarp	Stage_4	EndocarpStage_4	rcu:RCOM_1001220	K00849	galactokinase	NA	NA	NA
Oeu001188.1	Endocarp	Stage_4	EndocarpStage_4	--	--	--	NA	NA	NA
Oeu001210.1	Endocarp	Stage_4	EndocarpStage_4	--	--	--	NA	NA	NA
Oeu001234.1	Endocarp	Stage_4	EndocarpStage_4	vvi:100262205	K01955	carbamoyl-phosphate synthase large subunit	NA	NA	NA
Oeu001271.1	Endocarp	Stage_4	EndocarpStage_4	rcu:RCOM_1356060	K09872	aquaporin PIP	NA	NA	NA
Oeu001313.1	Endocarp	Stage_4	EndocarpStage_4	mbr:MONBRDRAFT_26400	K01069	hydroxyacylglutathione hydrolase	B-hydroxyacyl-ACP reductase	Fatty acid synthesis
Oeu001442.2	Endocarp	Stage_4	EndocarpStage_4	ota:Ot13g02430	K10770	alkylated DNA repair protein alkB homolog 8	NA	NA	NA
Oeu001554.1	Endocarp	Stage_4	EndocarpStage_4	ath:AT1G77000	K03875	F-box and leucine-rich repeat protein 1 (S-phase kinase-associated protein 2)	NA	NA	NA
Oeu001638.1	Endocarp	Stage_4	EndocarpStage_4	ath:AT1G09530	K12126	phytochrome-interacting factor 3	NA	NA	NA
Oeu001719.2	Endocarp	Stage_4	EndocarpStage_4	vvi:100251026	K12393	AP-1 complex subunit mu	NA	NA	NA
Oeu001740.1	Endocarp	Stage_4	EndocarpStage_4	tet:TTHERM_00189520	K00344	NADPH2:quinone reductase	NA	NA	NA
Oeu001830.1	Endocarp	Stage_4	EndocarpStage_4	--	--	--	NA	NA	NA
Oeu001865.1	Endocarp	Stage_4	EndocarpStage_4	pop:POPTR_720623	K04733	interleukin-1 receptor-associated kinase 4	NA	NA	NA
Oeu001979.1	Endocarp	Stage_4	EndocarpStage_4	osa:4325730	K08819	Cdc2-related kinase, arginine/serine-rich	NA	NA	NA
Oeu002035.1	Endocarp	Stage_4	EndocarpStage_4	--	--	--	NA	NA	NA
Oeu002040.1	Endocarp	Stage_4	EndocarpStage_4	pop:POPTR_563200	K08900	mitochondrial chaperone BCS1	NA	NA	NA
Oeu002112.1	Endocarp	Stage_4	EndocarpStage_4	rcu:RCOM_0193830	K09755	ferulate-5-hydroxylase	NA	NA	NA
Oeu002119.1	Endocarp	Stage_4	EndocarpStage_4	vvi:100243935	K00827	--	NA	NA	NA
Oeu002297.1	Endocarp	Stage_4	EndocarpStage_4	pop:POPTR_804871	K09775	hypothetical protein	NA	NA	NA
Oeu002412.1	Endocarp	Stage_4	EndocarpStage_4	vvi:100264130	K03033	26S proteasome regulatory subunit N3	NA	NA	NA
Oeu002452.1	Endocarp	Stage_4	EndocarpStage_4	ath:AT1G07410	K07976	Rab family, other	NA	NA	NA
Oeu002509.2	Endocarp	Stage_4	EndocarpStage_4	pop:POPTR_826955	K12823	ATP-dependent RNA helicase DDX5/DBP2	NA	NA	NA
Oeu002511.1	Endocarp	Stage_4	EndocarpStage_4	--	--	--	NA	NA	NA
Oeu002518.2	Endocarp	Stage_4	EndocarpStage_4	pti:PHATR_13360	K11094	U2 small nuclear ribonucleoprotein B''	NA	NA	NA
Oeu002727.1	Endocarp	Stage_4	EndocarpStage_4	rcu:RCOM_0905230	K13989	Derlin-2/3	NA	NA	NA
Oeu002770.1	Endocarp	Stage_4	EndocarpStage_4	vcn:VOLCADRAFT_41528	K08332	vacuolar protein 8	NA	NA	NA
Oeu002865.1	Endocarp	Stage_4	EndocarpStage_4	vvi:100257071	K03526	(E)-4-hydroxy-3-methylbut-2-enyl-diphosphate synthase	NA	NA	NA
Oeu002937.1	Endocarp	Stage_4	EndocarpStage_4	--	--	--	NA	NA	NA
Oeu002952.1	Endocarp	Stage_4	EndocarpStage_4	vvi:100233080	K01583	arginine decarboxylase	NA	NA	NA
Oeu003071.1	Endocarp	Stage_4	EndocarpStage_4	pop:POPTR_731288	K08237	hydroquinone glucosyltransferase	NA	NA	NA
Oeu003114.2	Endocarp	Stage_4	EndocarpStage_4	--	--	--	NA	NA	NA
Oeu003127.2	Endocarp	Stage_4	EndocarpStage_4	--	--	--	NA	NA	NA
Oeu003184.1	Endocarp	Stage_4	EndocarpStage_4	bfo:BRAFLDRAFT_62571	K01054	acylglycerol lipase	NA	NA	NA
Oeu003433.1	Endocarp	Stage_4	EndocarpStage_4	--	--	--	NA	NA	NA
Oeu003555.1	Endocarp	Stage_4	EndocarpStage_4	ath:AT1G28440	K00924	--	NA	NA	NA
Oeu003661.1	Endocarp	Stage_4	EndocarpStage_4	pop:POPTR_835003	K13289	cathepsin A (carboxypeptidase C)	NA	NA	NA
Oeu003683.1	Endocarp	Stage_4	EndocarpStage_4	vvi:100264657	K06883	--	NA	NA	NA
Oeu003701.2	Endocarp	Stage_4	EndocarpStage_4	ppp:PHYPADRAFT_118478	K14493	gibberellin receptor GID1	NA	NA	NA
Oeu003735.1	Endocarp	Stage_4	EndocarpStage_4	tet:TTHERM_01228990	K00476	aspartate beta-hydroxylase	NA	NA	NA
Oeu003855.1	Endocarp	Stage_4	EndocarpStage_4	ath:AT3G03800	K08486	syntaxin 1B/2/3	NA	NA	NA
Oeu003859.1	Endocarp	Stage_4	EndocarpStage_4	rcu:RCOM_1321820	K00549	5-methyltetrahydropteroyltriglutamate--homocysteine methyltransferase	NA	NA	NA
Oeu003921.1	Endocarp	Stage_4	EndocarpStage_4	--	--	--	NA	NA	NA
Oeu003943.2	Endocarp	Stage_4	EndocarpStage_4	rcu:RCOM_0608890	K06269	protein phosphatase 1, catalytic subunit	NA	NA	NA
Oeu003946.1	Endocarp	Stage_4	EndocarpStage_4	--	--	--	NA	NA	NA
Oeu003981.1	Endocarp	Stage_4	EndocarpStage_4	--	--	--	NA	NA	NA
Oeu004051.1	Endocarp	Stage_4	EndocarpStage_4	--	--	--	NA	NA	NA
Oeu004118.1	Endocarp	Stage_4	EndocarpStage_4	--	--	--	NA	NA	NA
Oeu004140.1	Endocarp	Stage_4	EndocarpStage_4	ppp:PHYPADRAFT_193793	K13412	calcium-dependent protein kinase	NA	NA	NA
Oeu004162.1	Endocarp	Stage_4	EndocarpStage_4	pop:POPTR_645273	K14494	DELLA protein	NA	NA	NA
Oeu004214.1	Endocarp	Stage_4	EndocarpStage_4	vvi:100251587	K00864	glycerol kinase	NA	NA	NA
Oeu004306.1	Endocarp	Stage_4	EndocarpStage_4	--	--	--	NA	NA	NA
Oeu004350.1	Endocarp	Stage_4	EndocarpStage_4	vvi:100251405	K00627	pyruvate dehydrogenase E2 component (dihydrolipoamide acetyltransferase)	NA	NA	NA
Oeu004635.1	Endocarp	Stage_4	EndocarpStage_4	vvi:100244100	K03257	translation initiation factor eIF-4A	NA	NA	NA
Oeu004672.1	Endocarp	Stage_4	EndocarpStage_4	--	--	--	NA	NA	NA
Oeu004714.1	Endocarp	Stage_4	EndocarpStage_4	vvi:100259356	K01530	phospholipid-translocating ATPase	NA	NA	NA
Oeu004763.1	Endocarp	Stage_4	EndocarpStage_4	ath:AT4G16155	K00382	dihydrolipoamide dehydrogenase	NA	NA	NA
Oeu004773.1	Endocarp	Stage_4	EndocarpStage_4	vvi:100259847	K01104	protein-tyrosine phosphatase	NA	NA	NA
Oeu004790.1	Endocarp	Stage_4	EndocarpStage_4	pop:POPTR_553829	K01051	pectinesterase	NA	NA	NA
Oeu005157.1	Endocarp	Stage_4	EndocarpStage_4	--	--	--	NA	NA	NA
Oeu005218.3	Endocarp	Stage_4	EndocarpStage_4	vvi:100247312	K13289	cathepsin A (carboxypeptidase C)	NA	NA	NA
Oeu005355.3	Endocarp	Stage_4	EndocarpStage_4	vvi:100245074	K00645	[acyl-carrier-protein] S-malonyltransferase	FATTY ACID SYNTHESIS	Fatty acid syntehsis	https://doi.org/10.1073/ pnas.1708621114
Oeu005392.1	Endocarp	Stage_4	EndocarpStage_4	rcu:RCOM_1520380	K00026	malate dehydrogenase	FATTTY ACID SYNTHESIS	Fatty acid syntehsis
Oeu005400.1	Endocarp	Stage_4	EndocarpStage_4	rcu:RCOM_0651450	K00826	branched-chain amino acid aminotransferase	NA	NA	NA
Oeu005415.1	Endocarp	Stage_4	EndocarpStage_4	vvi:100248631	K00979	3-deoxy-manno-octulosonate cytidylyltransferase (CMP-KDO synthetase)	NA	NA	NA
Oeu005450.1	Endocarp	Stage_4	EndocarpStage_4	osa:4337080	K08770	ubiquitin C	NA	NA	NA
Oeu005452.1	Endocarp	Stage_4	EndocarpStage_4	rcu:RCOM_0905530	K01051	pectinesterase	NA	NA	NA
Oeu005470.2	Endocarp	Stage_4	EndocarpStage_4	cme:CMS467C	K05681	ATP-binding cassette, subfamily G (WHITE), member 2	NA	NA	NA
Oeu005601.1	Endocarp	Stage_4	EndocarpStage_4	ngr:NAEGRDRAFT_81016	K02350	DNA polymerase zeta subunit	NA	NA	NA
Oeu005708.1	Endocarp	Stage_4	EndocarpStage_4	rcu:RCOM_0846690	K00999	CDP-diacylglycerol--inositol 3-phosphatidyltransferase	NA	NA	NA
Oeu005799.2	Endocarp	Stage_4	EndocarpStage_4	rcu:RCOM_1611360	K00615	transketolase	NA	NA	NA
Oeu005837.1	Endocarp	Stage_4	EndocarpStage_4	vvi:100256090	K07119	--	NA	NA	NA
Oeu005838.1	Endocarp	Stage_4	EndocarpStage_4	vvi:100256090	K07119	--	NA	NA	NA
Oeu006052.1	Endocarp	Stage_4	EndocarpStage_4	--	--	--	NA	NA	NA
Oeu006088.1	Endocarp	Stage_4	EndocarpStage_4	--	--	--	NA	NA	NA
Oeu006136.1	Endocarp	Stage_4	EndocarpStage_4	fgr:FG02526.1	K00799	glutathione S-transferase	NA	NA	NA
Oeu006214.1	Endocarp	Stage_4	EndocarpStage_4	vvi:100256634	K00679	phospholipid:diacylglycerol acyltransferase	NA	NA	NA
Oeu006305.1	Endocarp	Stage_4	EndocarpStage_4	pop:POPTR_755797	K13457	disease resistance protein RPM1	NA	NA	NA
Oeu006313.2	Endocarp	Stage_4	EndocarpStage_4	ath:AT1G71830	K13418	--	NA	NA	NA
Oeu006321.1	Endocarp	Stage_4	EndocarpStage_4	rcu:RCOM_0817880	K03644	lipoic acid synthetase	NA	NA	NA
Oeu006411.1	Endocarp	Stage_4	EndocarpStage_4	vvi:100260562	K14677	aminoacylase	NA	NA	NA
Oeu006442.1	Endocarp	Stage_4	EndocarpStage_4	sbi:SORBI_10g012080	K00666	fatty-acyl-CoA synthase	Catalyzes the reduction of fatty acyl-CoA to fatty alcohols. The preferred substrates are C24:0 and C26:0. May be unable to use saturated and monounsaturated C16 and C18 acyl-CoA as substrates. Involved in cuticular wax formation	Fatty acid syntehsis
Oeu006472.1	Endocarp	Stage_4	EndocarpStage_4	vvi:100246482	K08237	hydroquinone glucosyltransferase	NA	NA	NA
Oeu006600.1	Endocarp	Stage_4	EndocarpStage_4	--	--	--	NA	NA	NA
Oeu006604.1	Endocarp	Stage_4	EndocarpStage_4	--	--	--	NA	NA	NA
Oeu006690.1	Endocarp	Stage_4	EndocarpStage_4	--	--	--	NA	NA	NA
Oeu006691.1	Endocarp	Stage_4	EndocarpStage_4	vvi:100264130	K03033	26S proteasome regulatory subunit N3	NA	NA	NA
Oeu006823.1	Endocarp	Stage_4	EndocarpStage_4	--	--	--	NA	NA	NA
Oeu006881.1	Endocarp	Stage_4	EndocarpStage_4	--	--	--	NA	NA	NA
Oeu006979.1	Endocarp	Stage_4	EndocarpStage_4	mbr:MONBRDRAFT_1946	K00750	glycogenin glucosyltransferase	NA	NA	NA
Oeu006991.2	Endocarp	Stage_4	EndocarpStage_4	vvi:100252374	K01438	acetylornithine deacetylase	NA	NA	NA
Oeu007010.1	Endocarp	Stage_4	EndocarpStage_4	pop:POPTR_551354	K13289	cathepsin A (carboxypeptidase C)	NA	NA	NA
Oeu007044.1	Endocarp	Stage_4	EndocarpStage_4	ath:AT4G40030	K11253	histone H3	NA	NA	NA
Oeu007053.1	Endocarp	Stage_4	EndocarpStage_4	--	--	--	NA	NA	NA
Oeu007057.5	Endocarp	Stage_4	EndocarpStage_4	vvi:100264653	K00012	UDPglucose 6-dehydrogenase	NA	NA	NA
Oeu007087.1	Endocarp	Stage_4	EndocarpStage_4	ath:AT3G55450	K00924	--	NA	NA	NA
Oeu007155.1	Endocarp	Stage_4	EndocarpStage_4	vvi:100256839	K00895	pyrophosphate--fructose-6-phosphate 1-phosphotransferase	NA	NA	NA
Oeu007162.2	Endocarp	Stage_4	EndocarpStage_4	vvi:100257814	K11147	dehydrogenase/reductase SDR family member 4	NA	NA	NA
Oeu007178.1	Endocarp	Stage_4	EndocarpStage_4	rcu:RCOM_0628900	K01835	phosphoglucomutase	NA	NA	NA
Oeu007412.1	Endocarp	Stage_4	EndocarpStage_4	vvi:100249279	K00695	sucrose synthase	NA	NA	NA
Oeu007417.1	Endocarp	Stage_4	EndocarpStage_4	dme:Dmel_CG3373	K01774	--	NA	NA	NA
Oeu007419.1	Endocarp	Stage_4	EndocarpStage_4	vvi:100261826	K02730	20S proteasome subunit alpha 1	NA	NA	NA
Oeu007481.1	Endocarp	Stage_4	EndocarpStage_4	sbi:SORBI_10g012080	K00666	fatty-acyl-CoA synthase	Catalyzes the reduction of fatty acyl-CoA to fatty alcohols. The preferred substrates are C24:0 and C26:0. May be unable to use saturated and monounsaturated C16 and C18 acyl-CoA as substrates. Involved in cuticular wax formation	Fatty acid syntehsis
Oeu007585.1	Endocarp	Stage_4	EndocarpStage_4	vvi:100248170	K01113	alkaline phosphatase D	NA	NA	NA
Oeu007664.1	Endocarp	Stage_4	EndocarpStage_4	dan:Dana_GF14284	K13675	UDP-glucose:O-linked fucose beta-1,3-glucosyltransferase	NA	NA	NA
Oeu007743.2	Endocarp	Stage_4	EndocarpStage_4	pop:POPTR_757540	K12392	AP-1 complex subunit beta-1	NA	NA	NA
Oeu007750.1	Endocarp	Stage_4	EndocarpStage_4	rcu:RCOM_0864470	K13422	transcription factor MYC2	NA	NA	NA
Oeu007754.1	Endocarp	Stage_4	EndocarpStage_4	--	--	--	NA	NA	NA
Oeu007768.1	Endocarp	Stage_4	EndocarpStage_4	pop:POPTR_576267	K00208	enoyl-[acyl-carrier protein] reductase I	EAR related	Fatty acid syntehsis
Oeu007769.1	Endocarp	Stage_4	EndocarpStage_4	--	--	--	NA	NA	NA
Oeu007859.2	Endocarp	Stage_4	EndocarpStage_4	--	--	--	NA	NA	NA
Oeu007913.1	Endocarp	Stage_4	EndocarpStage_4	vvi:100264423	K00161	pyruvate dehydrogenase E1 component subunit alpha	NA	NA	NA
Oeu007915.2	Endocarp	Stage_4	EndocarpStage_4	--	--	--	NA	NA	NA
Oeu007954.1	Endocarp	Stage_4	EndocarpStage_4	rcu:RCOM_1712710	K02372	3R-hydroxymyristoyl ACP dehydrase	NA	NA	NA
Oeu007964.1	Endocarp	Stage_4	EndocarpStage_4	vvi:100252654	K10302	F-box protein 22	NA	NA	NA
Oeu007988.1	Endocarp	Stage_4	EndocarpStage_4	vvi:100249002	K05278	flavonol synthase	NA	NA	NA
Oeu008014.1	Endocarp	Stage_4	EndocarpStage_4	pop:POPTR_829875	K12606	CCR4-NOT transcription complex subunit 9	NA	NA	NA
Oeu008027.1	Endocarp	Stage_4	EndocarpStage_4	--	--	--	NA	NA	NA
Oeu008135.1	Endocarp	Stage_4	EndocarpStage_4	pif:PITG_11759	K10380	ankyrin	NA	NA	NA
Oeu008217.1	Endocarp	Stage_4	EndocarpStage_4	spo:SPAC7D4.05	K07025	putative hydrolase of the HAD superfamily	NA	NA	NA
Oeu008233.1	Endocarp	Stage_4	EndocarpStage_4	--	--	--	NA	NA	NA
Oeu008266.1	Endocarp	Stage_4	EndocarpStage_4	vvi:100254365	K02160	acetyl-CoA carboxylase biotin carboxyl carrier protein	NA	NA	NA
Oeu008325.1	Endocarp	Stage_4	EndocarpStage_4	rcu:RCOM_0491260	K00434	L-ascorbate peroxidase	NA	NA	NA
Oeu008326.1	Endocarp	Stage_4	EndocarpStage_4	xtr:100496333	K10591	E3 ubiquitin-protein ligase NEDD4	NA	NA	NA
Oeu008368.2	Endocarp	Stage_4	EndocarpStage_4	vvi:100244772	K01285	lysosomal Pro-X carboxypeptidase	NA	NA	NA
Oeu008387.1	Endocarp	Stage_4	EndocarpStage_4	vvi:100248027	K09286	EREBP-like factor	NA	NA	NA
Oeu008538.1	Endocarp	Stage_4	EndocarpStage_4	pop:POPTR_755797	K13457	disease resistance protein RPM1	NA	NA	NA
Oeu008603.2	Endocarp	Stage_4	EndocarpStage_4	--	--	--	NA	NA	NA
Oeu008619.1	Endocarp	Stage_4	EndocarpStage_4	ppp:PHYPADRAFT_118478	K14493	gibberellin receptor GID1	NA	NA	NA
Oeu008636.1	Endocarp	Stage_4	EndocarpStage_4	zma:100191980	K04733	interleukin-1 receptor-associated kinase 4	NA	NA	NA
Oeu008731.1	Endocarp	Stage_4	EndocarpStage_4	yli:YALI0C14564g	K07025	putative hydrolase of the HAD superfamily	NA	NA	NA
Oeu008899.2	Endocarp	Stage_4	EndocarpStage_4	--	--	--	NA	NA	NA
Oeu008929.1	Endocarp	Stage_4	EndocarpStage_4	--	--	--	NA	NA	NA
Oeu008952.2	Endocarp	Stage_4	EndocarpStage_4	--	--	--	NA	NA	NA
Oeu008970.1	Endocarp	Stage_4	EndocarpStage_4	mcc:708898	K01514	exopolyphosphatase	NA	NA	NA
Oeu008971.1	Endocarp	Stage_4	EndocarpStage_4	--	--	--	NA	NA	NA
Oeu009042.1	Endocarp	Stage_4	EndocarpStage_4	mdo:100025710	K02599	Notch	NA	NA	NA
Oeu009043.2	Endocarp	Stage_4	EndocarpStage_4	--	--	--	NA	NA	NA
Oeu009071.1	Endocarp	Stage_4	EndocarpStage_4	pop:POPTR_547844	K09841	xanthoxin dehydrogenase	NA	NA	NA
Oeu009112.1	Endocarp	Stage_4	EndocarpStage_4	--	--	--	NA	NA	NA
Oeu009113.1	Endocarp	Stage_4	EndocarpStage_4	pop:POPTR_832826	K00873	pyruvate kinase	NA	NA	NA
Oeu009156.1	Endocarp	Stage_4	EndocarpStage_4	rcu:RCOM_1402800	K03454	mitochondrial carrier protein, MC family	NA	NA	NA
Oeu009186.1	Endocarp	Stage_4	EndocarpStage_4	--	--	--	NA	NA	NA
Oeu009281.1	Endocarp	Stage_4	EndocarpStage_4	rcu:RCOM_1581420	K00873	pyruvate kinase	NA	NA	NA
Oeu009286.1	Endocarp	Stage_4	EndocarpStage_4	vcn:VOLCADRAFT_103251	K00861	riboflavin kinase	NA	NA	NA
Oeu009288.1	Endocarp	Stage_4	EndocarpStage_4	ath:AT2G36750	K13496	UDP-glucosyl transferase 73C	NA	NA	NA
Oeu009302.1	Endocarp	Stage_4	EndocarpStage_4	pop:POPTR_825192	K14664	IAA-amino acid hydrolase	NA	NA	NA
Oeu009388.2	Endocarp	Stage_4	EndocarpStage_4	rcu:RCOM_1721240	K08515	vesicle-associated membrane protein 7	NA	NA	NA
Oeu009406.1	Endocarp	Stage_4	EndocarpStage_4	vvi:100252109	K08272	calcium binding protein 39	NA	NA	NA
Oeu009432.1	Endocarp	Stage_4	EndocarpStage_4	--	--	--	NA	NA	NA
Oeu009486.1	Endocarp	Stage_4	EndocarpStage_4	cnb:CNBJ0160	K03064	26S proteasome regulatory subunit T4	NA	NA	NA
Oeu009506.1	Endocarp	Stage_4	EndocarpStage_4	--	--	--	NA	NA	NA
Oeu009553.2	Endocarp	Stage_4	EndocarpStage_4	pop:POPTR_836439	K03030	26S proteasome regulatory subunit N11	NA	NA	NA
Oeu009593.2	Endocarp	Stage_4	EndocarpStage_4	--	--	--	NA	NA	NA
Oeu009630.1	Endocarp	Stage_4	EndocarpStage_4	--	--	--	NA	NA	NA
Oeu009661.1	Endocarp	Stage_4	EndocarpStage_4	vvi:100244565	K00873	pyruvate kinase	NA	NA	NA
Oeu009701.1	Endocarp	Stage_4	EndocarpStage_4	rcu:RCOM_0654970	K02218	casein kinase 1	NA	NA	NA
Oeu009735.1	Endocarp	Stage_4	EndocarpStage_4	pop:POPTR_665593	K02160	acetyl-CoA carboxylase biotin carboxyl carrier protein	BIOTIN	Biotin carboxylation	10.1007/978-1-4614-7777-8, https://www.researchgate.net/publication/ 257958131_Lipid_Metabolism_in_Olive_Biosynthesis_of_Triacylglycerols_and_Aroma _Components#pf16)
Oeu009738.1	Endocarp	Stage_4	EndocarpStage_4	vvi:100251321	K13289	cathepsin A (carboxypeptidase C)	NA	NA	NA
Oeu009809.1	Endocarp	Stage_4	EndocarpStage_4	pop:POPTR_554899	K13065	shikimate O-hydroxycinnamoyltransferase	NA	NA	NA
Oeu009826.1	Endocarp	Stage_4	EndocarpStage_4	--	--	--	NA	NA	NA
Oeu009869.1	Endocarp	Stage_4	EndocarpStage_4	--	--	--	NA	NA	NA
Oeu009898.1	Endocarp	Stage_4	EndocarpStage_4	--	--	--	NA	NA	NA
Oeu009943.1	Endocarp	Stage_4	EndocarpStage_4	vvi:100262293	K03921	acyl-[acyl-carrier-protein] desaturase	Stearoyl-[acyl-carrier-protein] 9-desaturase	Fatty acid syntehsis	10.1007/978-1-4614-7777-8, https://www.researchgate.net/publication/ 257958131_Lipid_Metabolism_in_Olive_Biosynthesis_of_Triacylglycerols_and_Aroma _Components#pf16
Oeu009977.2	Endocarp	Stage_4	EndocarpStage_4	pop:POPTR_828321	K14486	auxin response factor	NA	NA	NA
Oeu009980.1	Endocarp	Stage_4	EndocarpStage_4	vvi:100258086	K03031	26S proteasome regulatory subunit N12	NA	NA	NA
Oeu010009.1	Endocarp	Stage_4	EndocarpStage_4	--	--	--	NA	NA	NA
Oeu010015.1	Endocarp	Stage_4	EndocarpStage_4	--	--	--	NA	NA	NA
Oeu010096.1	Endocarp	Stage_4	EndocarpStage_4	vvi:100232886	K07025	putative hydrolase of the HAD superfamily	NA	NA	NA
Oeu010106.1	Endocarp	Stage_4	EndocarpStage_4	vvi:100247683	K13418	--	NA	NA	NA
Oeu010107.1	Endocarp	Stage_4	EndocarpStage_4	--	--	--	NA	NA	NA
Oeu010128.1	Endocarp	Stage_4	EndocarpStage_4	rcu:RCOM_1616660	K13425	WRKY transcription factor 22	NA	NA	NA
Oeu010610.4	Endocarp	Stage_4	EndocarpStage_4	xtr:100101764	K04427	mitogen-activated protein kinase kinase kinase 7	NA	NA	NA
Oeu010803.1	Endocarp	Stage_4	EndocarpStage_4	vvi:100267397	K04121	ent-kaurene synthase	NA	NA	NA
Oeu010882.3	Endocarp	Stage_4	EndocarpStage_4	vvi:100241833	K06067	histone deacetylase 1/2	NA	NA	NA
Oeu010968.1	Endocarp	Stage_4	EndocarpStage_4	bbo:BBOV_I004020	K14537	nuclear GTP-binding protein	NA	NA	NA
Oeu011039.5	Endocarp	Stage_4	EndocarpStage_4	--	--	--	NA	NA	NA
Oeu011091.1	Endocarp	Stage_4	EndocarpStage_4	--	--	--	NA	NA	NA
Oeu011325.2	Endocarp	Stage_4	EndocarpStage_4	vvi:100245381	K14500	BR-signaling kinase	NA	NA	NA
Oeu011353.1	Endocarp	Stage_4	EndocarpStage_4	vvi:100267681	K00036	glucose-6-phosphate 1-dehydrogenase	NA	NA	NA
Oeu011401.1	Endocarp	Stage_4	EndocarpStage_4	aml:100477037	K10380	ankyrin	NA	NA	NA
Oeu011500.1	Endocarp	Stage_4	EndocarpStage_4	pop:POPTR_747123	K00025	malate dehydrogenase	FATTTY ACID SYNTHESIS	Fatty acid syntehsis
Oeu011600.1	Endocarp	Stage_4	EndocarpStage_4	ath:AT4G37360	K00517	--	NA	NA	NA
Oeu011636.2	Endocarp	Stage_4	EndocarpStage_4	--	--	--	NA	NA	NA
Oeu011761.4	Endocarp	Stage_4	EndocarpStage_4	ath:AT1G20510	K10526	OPC-8:0 CoA ligase 1	NA	NA	NA
Oeu011779.1	Endocarp	Stage_4	EndocarpStage_4	rcu:RCOM_1182920	K00430	peroxidase	NA	NA	NA
Oeu011894.1	Endocarp	Stage_4	EndocarpStage_4	rcu:RCOM_1046940	K10752	histone-binding protein RBBP4	NA	NA	NA
Oeu011902.1	Endocarp	Stage_4	EndocarpStage_4	--	--	--	NA	NA	NA
Oeu012018.1	Endocarp	Stage_4	EndocarpStage_4	--	--	--	NA	NA	NA
Oeu012095.1	Endocarp	Stage_4	EndocarpStage_4	vcn:VOLCADRAFT_102054	K00826	branched-chain amino acid aminotransferase	NA	NA	NA
Oeu012137.1	Endocarp	Stage_4	EndocarpStage_4	sbi:SORBI_01g038410	K01090	protein phosphatase	NA	NA	NA
Oeu012161.1	Endocarp	Stage_4	EndocarpStage_4	ath:AT3G01470	K09338	homeobox-leucine zipper protein	WUS TYPE-HOMEOBOX ole during early embryogenesis, oogenesis and flowering, Also required to sustain organogenesis in the floral meristem by contributing to the expression of its own repressor, the AGAMOUS (AG) gene at the end of flower development	Size and shape of the fruit
Oeu012193.1	Endocarp	Stage_4	EndocarpStage_4	--	--	--	NA	NA	NA
Oeu012232.1	Endocarp	Stage_4	EndocarpStage_4	pop:POPTR_656234	K09588	cytochrome P450, family 90, subfamily A, polypeptide 1	NA	NA	NA
Oeu012236.3	Endocarp	Stage_4	EndocarpStage_4	vvi:100265578	K01620	threonine aldolase	NA	NA	NA
Oeu012522.2	Endocarp	Stage_4	EndocarpStage_4	pop:POPTR_592888	K00963	UTP--glucose-1-phosphate uridylyltransferase	NA	NA	NA
Oeu012576.1	Endocarp	Stage_4	EndocarpStage_4	--	--	--	NA	NA	NA
Oeu012615.1	Endocarp	Stage_4	EndocarpStage_4	vvi:100247472	K11662	actin-related protein 6	NA	NA	NA
Oeu012639.1	Endocarp	Stage_4	EndocarpStage_4	pop:POPTR_654206	K00813	aspartate aminotransferase	NA	NA	NA
Oeu012653.1	Endocarp	Stage_4	EndocarpStage_4	vvi:100267681	K00036	glucose-6-phosphate 1-dehydrogenase	NA	NA	NA
Oeu012718.1	Endocarp	Stage_4	EndocarpStage_4	vvi:100250049	K00162	pyruvate dehydrogenase E1 component subunit beta	NA	NA	NA
Oeu012878.1	Endocarp	Stage_4	EndocarpStage_4	rcu:RCOM_1594440	K08145	MFS transporter, SP family, solute carrier family 2 (facilitated glucose transporter), member 8	NA	NA	NA
Oeu012952.1	Endocarp	Stage_4	EndocarpStage_4	vvi:100255846	K13126	polyadenylate-binding protein	NA	NA	NA
Oeu012993.1	Endocarp	Stage_4	EndocarpStage_4	vvi:100263355	K13993	HSP20 family protein	NA	NA	NA
Oeu013022.1	Endocarp	Stage_4	EndocarpStage_4	pop:POPTR_667694	K00083	cinnamyl-alcohol dehydrogenase	NA	NA	NA
Oeu013047.1	Endocarp	Stage_4	EndocarpStage_4	osa:4347101	K09285	AP2-like factor, ANT lineage	NA	NA	NA
Oeu013066.1	Endocarp	Stage_4	EndocarpStage_4	--	--	--	NA	NA	NA
Oeu013164.1	Endocarp	Stage_4	EndocarpStage_4	vvi:100241618	K09422	myb proto-oncogene protein, plant	NA	NA	NA
Oeu013239.1	Endocarp	Stage_4	EndocarpStage_4	rcu:RCOM_1616660	K13425	WRKY transcription factor 22	NA	NA	NA
Oeu013354.1	Endocarp	Stage_4	EndocarpStage_4	pop:POPTR_1083939	K01285	lysosomal Pro-X carboxypeptidase	NA	NA	NA
Oeu013468.1	Endocarp	Stage_4	EndocarpStage_4	ath:AT2G28260	K05391	cyclic nucleotide gated channel, other eukaryote	NA	NA	NA
Oeu013473.1	Endocarp	Stage_4	EndocarpStage_4	pno:SNOG_01866	K00799	glutathione S-transferase	NA	NA	NA
Oeu013547.1	Endocarp	Stage_4	EndocarpStage_4	spo:SPBC2F12.05c	K06867	--	NA	NA	NA
Oeu013668.4	Endocarp	Stage_4	EndocarpStage_4	spu:594312	K13221	methylosome protein 50	NA	NA	NA
Oeu013701.3	Endocarp	Stage_4	EndocarpStage_4	--	--	--	NA	NA	NA
Oeu013731.2	Endocarp	Stage_4	EndocarpStage_4	--	--	--	NA	NA	NA
Oeu013748.1	Endocarp	Stage_4	EndocarpStage_4	--	--	--	NA	NA	NA
Oeu013759.1	Endocarp	Stage_4	EndocarpStage_4	--	--	--	NA	NA	NA
Oeu013862.1	Endocarp	Stage_4	EndocarpStage_4	--	--	--	NA	NA	NA
Oeu013903.1	Endocarp	Stage_4	EndocarpStage_4	xtr:779475	K13703	abhydrolase domain-containing protein 11	NA	NA	NA
Oeu013945.1	Endocarp	Stage_4	EndocarpStage_4	spu:584679	K10457	kelch-like protein 20	NA	NA	NA
Oeu013969.1	Endocarp	Stage_4	EndocarpStage_4	vvi:100256017	K12741	heterogeneous nuclear ribonucleoprotein A1/A3	NA	NA	NA
Oeu013988.1	Endocarp	Stage_4	EndocarpStage_4	--	--	--	NA	NA	NA
Oeu014011.1	Endocarp	Stage_4	EndocarpStage_4	rcu:RCOM_1355090	K13525	transitional endoplasmic reticulum ATPase	NA	NA	NA
Oeu014020.1	Endocarp	Stage_4	EndocarpStage_4	--	--	--	NA	NA	NA
Oeu014024.1	Endocarp	Stage_4	EndocarpStage_4	ath:AT1G20270	K00472	prolyl 4-hydroxylase	NA	NA	NA
Oeu014157.2	Endocarp	Stage_4	EndocarpStage_4	ssc:100157894	K07748	sterol-4alpha-carboxylate 3-dehydrogenase (decarboxylating)	NA	NA	NA
Oeu014179.1	Endocarp	Stage_4	EndocarpStage_4	vvi:100264259	K12173	BRCA1-A complex subunit BRE	NA	NA	NA
Oeu014190.1	Endocarp	Stage_4	EndocarpStage_4	vvi:100263997	K01673	carbonic anhydrase	NA	NA	NA
Oeu014304.1	Endocarp	Stage_4	EndocarpStage_4	osa:4345689	K09753	cinnamoyl-CoA reductase	NA	NA	NA
Oeu014321.1	Endocarp	Stage_4	EndocarpStage_4	--	--	--	NA	NA	NA
Oeu014439.1	Endocarp	Stage_4	EndocarpStage_4	--	--	--	NA	NA	NA
Oeu014501.1	Endocarp	Stage_4	EndocarpStage_4	pop:POPTR_806314	K12130	pseudo-response regulator 5	NA	NA	NA
Oeu014517.3	Endocarp	Stage_4	EndocarpStage_4	tgu:100228461	K04424	sterile alpha motif and leucine zipper containing kinase AZK	NA	NA	NA
Oeu014624.1	Endocarp	Stage_4	EndocarpStage_4	ppp:PHYPADRAFT_118478	K14493	gibberellin receptor GID1	NA	NA	NA
Oeu014785.1	Endocarp	Stage_4	EndocarpStage_4	ath:AT4G15475	K10268	F-box and leucine-rich repeat protein 2/20	NA	NA	NA
Oeu014804.1	Endocarp	Stage_4	EndocarpStage_4	vvi:100254388	K06892	--	NA	NA	NA
Oeu014896.2	Endocarp	Stage_4	EndocarpStage_4	vvi:100247734	K14432	ABA responsive element binding factor	NA	NA	NA
Oeu014978.1	Endocarp	Stage_4	EndocarpStage_4	--	--	--	NA	NA	NA
Oeu015063.1	Endocarp	Stage_4	EndocarpStage_4	zma:100274307	K10526	OPC-8:0 CoA ligase 1	NA	NA	NA
Oeu015069.1	Endocarp	Stage_4	EndocarpStage_4	ath:AT1G55570	K00423	L-ascorbate oxidase	NA	NA	NA
Oeu015082.1	Endocarp	Stage_4	EndocarpStage_4	ppp:PHYPADRAFT_144039	K14209	solute carrier family 36 (proton-coupled amino acid transporter), member 1	NA	NA	NA
Oeu015090.1	Endocarp	Stage_4	EndocarpStage_4	pop:POPTR_661656	K13464	jasmonate ZIM domain-containing protein	NA	NA	NA
Oeu015143.1	Endocarp	Stage_4	EndocarpStage_4	afm:AFUA_6G14340	K00309	--	NA	NA	NA
Oeu015174.2	Endocarp	Stage_4	EndocarpStage_4	rcu:RCOM_0478150	K13415	--	NA	NA	NA
Oeu015190.1	Endocarp	Stage_4	EndocarpStage_4	--	--	--	NA	NA	NA
Oeu015222.1	Endocarp	Stage_4	EndocarpStage_4	vvi:100246487	K07029	--	NA	NA	NA
Oeu015385.1	Endocarp	Stage_4	EndocarpStage_4	sbi:SORBI_06g019840	K01188	beta-glucosidase	NA	NA	NA
Oeu015516.2	Endocarp	Stage_4	EndocarpStage_4	ath:AT4G38510	K02147	V-type H+-transporting ATPase subunit B	NA	NA	NA
Oeu015626.1	Endocarp	Stage_4	EndocarpStage_4	ath:AT4G31940	K00517	--	NA	NA	NA
Oeu015680.1	Endocarp	Stage_4	EndocarpStage_4	--	--	--	NA	NA	NA
Oeu015681.1	Endocarp	Stage_4	EndocarpStage_4	--	--	--	NA	NA	NA
Oeu015715.1	Endocarp	Stage_4	EndocarpStage_4	--	--	--	NA	NA	NA
Oeu015884.1	Endocarp	Stage_4	EndocarpStage_4	--	--	--	NA	NA	NA
Oeu015968.1	Endocarp	Stage_4	EndocarpStage_4	pop:POPTR_823621	K07870	Ras homolog gene family, member T1	NA	NA	NA
Oeu015970.1	Endocarp	Stage_4	EndocarpStage_4	ath:AT3G63150	K06883	--	NA	NA	NA
Oeu016051.1	Endocarp	Stage_4	EndocarpStage_4	pop:POPTR_207868	K11982	E3 ubiquitin-protein ligase RNF115/126	NA	NA	NA
Oeu016116.1	Endocarp	Stage_4	EndocarpStage_4	--	--	--	NA	NA	NA
Oeu016124.1	Endocarp	Stage_4	EndocarpStage_4	rcu:RCOM_1095830	K00861	riboflavin kinase	NA	NA	NA
Oeu016152.2	Endocarp	Stage_4	EndocarpStage_4	pop:POPTR_673917	K01738	cysteine synthase A	NA	NA	NA
Oeu016184.1	Endocarp	Stage_4	EndocarpStage_4	vvi:100258699	K13413	mitogen-activated protein kinase kinase 4/5, plant	NA	NA	NA
Oeu016204.1	Endocarp	Stage_4	EndocarpStage_4	--	--	--	NA	NA	NA
Oeu016255.1	Endocarp	Stage_4	EndocarpStage_4	vvi:100258517	K00249	acyl-CoA dehydrogenase	Long-chain fatty acids are an important source of energy where the acyl-CoA dehydrogenases (ACADs) participate in consecutive cycles of ?-oxidation to generate acetyl-CoA	Fatty acid syntehsis
Oeu016371.1	Endocarp	Stage_4	EndocarpStage_4	--	--	--	NA	NA	NA
Oeu016380.1	Endocarp	Stage_4	EndocarpStage_4	dgr:Dgri_GH16833	K10407	kinesin light chain	NA	NA	NA
Oeu016382.1	Endocarp	Stage_4	EndocarpStage_4	vvi:100253619	K13343	peroxin-14	NA	NA	NA
Oeu016420.1	Endocarp	Stage_4	EndocarpStage_4	--	--	--	NA	NA	NA
Oeu016422.1	Endocarp	Stage_4	EndocarpStage_4	pop:POPTR_755797	K13457	disease resistance protein RPM1	NA	NA	NA
Oeu016644.1	Endocarp	Stage_4	EndocarpStage_4	ath:AT5G49810	K08247	methionine S-methyltransferase	NA	NA	NA
Oeu016759.2	Endocarp	Stage_4	EndocarpStage_4	mgr:MGG_07382	K06867	--	NA	NA	NA
Oeu016788.1	Endocarp	Stage_4	EndocarpStage_4	--	--	--	NA	NA	NA
Oeu016816.1	Endocarp	Stage_4	EndocarpStage_4	pop:POPTR_716898	K10047	--	NA	NA	NA
Oeu016817.1	Endocarp	Stage_4	EndocarpStage_4	vvi:100252109	K08272	calcium binding protein 39	NA	NA	NA
Oeu016836.1	Endocarp	Stage_4	EndocarpStage_4	pop:POPTR_1071816	K01810	glucose-6-phosphate isomerase	NA	NA	NA
Oeu016876.1	Endocarp	Stage_4	EndocarpStage_4	rcu:RCOM_1053570	K01090	protein phosphatase	NA	NA	NA
Oeu016933.1	Endocarp	Stage_4	EndocarpStage_4	rcu:RCOM_1212050	K00975	glucose-1-phosphate adenylyltransferase	NA	NA	NA
Oeu017057.2	Endocarp	Stage_4	EndocarpStage_4	zma:100279889	K12353	sphingomyelin phosphodiesterase 4	NA	NA	NA
Oeu017068.1	Endocarp	Stage_4	EndocarpStage_4	vvi:100255268	K09285	AP2-like factor, ANT lineage	NA	NA	NA
Oeu017078.1	Endocarp	Stage_4	EndocarpStage_4	olu:OSTLU_10503	K00891	shikimate kinase	NA	NA	NA
Oeu017081.2	Endocarp	Stage_4	EndocarpStage_4	--	--	--	NA	NA	NA
Oeu017146.1	Endocarp	Stage_4	EndocarpStage_4	--	--	--	NA	NA	NA
Oeu017260.1	Endocarp	Stage_4	EndocarpStage_4	pop:POPTR_1096163	K10532	heparan-alpha-glucosaminide N-acetyltransferase	NA	NA	NA
Oeu017443.1	Endocarp	Stage_4	EndocarpStage_4	pop:POPTR_816623	K14487	auxin responsive GH3 gene family	NA	NA	NA
Oeu017477.1	Endocarp	Stage_4	EndocarpStage_4	ath:AT2G36800	K13496	UDP-glucosyl transferase 73C	NA	NA	NA
Oeu017496.1	Endocarp	Stage_4	EndocarpStage_4	--	--	--	NA	NA	NA
Oeu017633.3	Endocarp	Stage_4	EndocarpStage_4	--	--	--	NA	NA	NA
Oeu017664.1	Endocarp	Stage_4	EndocarpStage_4	ath:AT5G17200	K01184	polygalacturonase	NA	NA	NA
Oeu017680.1	Endocarp	Stage_4	EndocarpStage_4	ota:Ot16g01320	K14491	two-component response regulator ARR-B family	NA	NA	NA
Oeu017687.1	Endocarp	Stage_4	EndocarpStage_4	spo:SPAC26A3.09c	K08773	RalA-binding protein 1	NA	NA	NA
Oeu017724.4	Endocarp	Stage_4	EndocarpStage_4	pop:POPTR_798717	K01942	--	NA	NA	NA
Oeu017766.1	Endocarp	Stage_4	EndocarpStage_4	pop:POPTR_769259	K10872	meiotic recombination protein DMC1	NA	NA	NA
Oeu017782.2	Endocarp	Stage_4	EndocarpStage_4	dha:DEHA2C11374g	K08139	MFS transporter, SP family, sugar:H+ symporter	NA	NA	NA
Oeu017861.1	Endocarp	Stage_4	EndocarpStage_4	vvi:100250604	K00889	1-phosphatidylinositol-4-phosphate 5-kinase	NA	NA	NA
Oeu017877.2	Endocarp	Stage_4	EndocarpStage_4	sbi:SORBI_08g005050	K00627	pyruvate dehydrogenase E2 component (dihydrolipoamide acetyltransferase)	NA	NA	NA
Oeu017879.3	Endocarp	Stage_4	EndocarpStage_4	--	--	--	NA	NA	NA
Oeu017904.1	Endocarp	Stage_4	EndocarpStage_4	--	--	--	NA	NA	NA
Oeu017951.1	Endocarp	Stage_4	EndocarpStage_4	rcu:RCOM_0750920	K13412	calcium-dependent protein kinase	NA	NA	NA
Oeu017987.1	Endocarp	Stage_4	EndocarpStage_4	--	--	--	NA	NA	NA
Oeu018049.1	Endocarp	Stage_4	EndocarpStage_4	rcu:RCOM_0574610	K01012	biotin synthetase	NA	NA	NA
Oeu018190.1	Endocarp	Stage_4	EndocarpStage_4	nvi:100113484	K05687	protein DJ-1	NA	NA	NA
Oeu018226.1	Endocarp	Stage_4	EndocarpStage_4	--	--	--	NA	NA	NA
Oeu018335.1	Endocarp	Stage_4	EndocarpStage_4	--	--	--	NA	NA	NA
Oeu018462.1	Endocarp	Stage_4	EndocarpStage_4	bfo:BRAFLDRAFT_74807	K10455	kelch-like protein 18	NA	NA	NA
Oeu018515.1	Endocarp	Stage_4	EndocarpStage_4	vvi:100244194	K03062	26S proteasome regulatory subunit T2	NA	NA	NA
Oeu018562.1	Endocarp	Stage_4	EndocarpStage_4	pop:POPTR_807713	K13691	pathogen-inducible salicylic acid glucosyltransferase	NA	NA	NA
Oeu018585.1	Endocarp	Stage_4	EndocarpStage_4	vvi:100257308	K00083	cinnamyl-alcohol dehydrogenase	NA	NA	NA
Oeu018601.1	Endocarp	Stage_4	EndocarpStage_4	--	--	--	NA	NA	NA
Oeu018665.1	Endocarp	Stage_4	EndocarpStage_4	rcu:RCOM_0478150	K13415	--	NA	NA	NA
Oeu018714.2	Endocarp	Stage_4	EndocarpStage_4	ath:AT2G36530	K01689	enolase	NA	NA	NA
Oeu018720.1	Endocarp	Stage_4	EndocarpStage_4	rcu:RCOM_0383870	K01623	fructose-bisphosphate aldolase, class I	NA	NA	NA
Oeu018792.1	Endocarp	Stage_4	EndocarpStage_4	pop:POPTR_808845	K00818	acetylornithine aminotransferase	arginine metabolism
Oeu018801.1	Endocarp	Stage_4	EndocarpStage_4	vvi:100251587	K00864	glycerol kinase	NA	NA	NA
Oeu018841.2	Endocarp	Stage_4	EndocarpStage_4	--	--	--	NA	NA	NA
Oeu019005.1	Endocarp	Stage_4	EndocarpStage_4	ath:AT4G15440	K10528	hydroperoxide lyase	NA	NA	NA
Oeu019075.2	Endocarp	Stage_4	EndocarpStage_4	rcu:RCOM_1593760	K14503	brassinosteroid resistant 1/2	NA	NA	NA
Oeu019150.1	Endocarp	Stage_4	EndocarpStage_4	mcc:700976	K09229	KRAB and SCAN domains-containing zinc finger protein	NA	NA	NA
Oeu019198.1	Endocarp	Stage_4	EndocarpStage_4	hmg:100213261	K01102	pyruvate dehydrogenase phosphatase	NA	NA	NA
Oeu019239.1	Endocarp	Stage_4	EndocarpStage_4	pop:POPTR_577371	K03319	divalent anion:Na+ symporter, DASS family	NA	NA	NA
Oeu019283.1	Endocarp	Stage_4	EndocarpStage_4	--	--	--	NA	NA	NA
Oeu019288.1	Endocarp	Stage_4	EndocarpStage_4	--	--	--	NA	NA	NA
Oeu019414.3	Endocarp	Stage_4	EndocarpStage_4	--	--	--	NA	NA	NA
Oeu019465.1	Endocarp	Stage_4	EndocarpStage_4	ath:AT3G47480	K13448	calcium-binding protein CML	NA	NA	NA
Oeu019467.1	Endocarp	Stage_4	EndocarpStage_4	--	--	--	NA	NA	NA
Oeu019476.1	Endocarp	Stage_4	EndocarpStage_4	osa:4348080	K01191	alpha-mannosidase	NA	NA	NA
Oeu019514.1	Endocarp	Stage_4	EndocarpStage_4	vvi:100233125	K03061	26S proteasome regulatory subunit T1	NA	NA	NA
Oeu019697.2	Endocarp	Stage_4	EndocarpStage_4	vvi:100259975	K00876	uridine kinase	NA	NA	NA
Oeu019701.1	Endocarp	Stage_4	EndocarpStage_4	ath:AT5G55990	K06268	protein phosphatase 3, regulatory subunit	NA	NA	NA
Oeu019724.1	Endocarp	Stage_4	EndocarpStage_4	pop:POPTR_659332	K00927	phosphoglycerate kinase	NA	NA	NA
Oeu019821.1	Endocarp	Stage_4	EndocarpStage_4	rcu:RCOM_1689300	K13447	--	NA	NA	NA
Oeu019837.1	Endocarp	Stage_4	EndocarpStage_4	pop:POPTR_825546	K05658	ATP-binding cassette, subfamily B (MDR/TAP), member 1	NA	NA	NA
Oeu019897.1	Endocarp	Stage_4	EndocarpStage_4	tca:656150	K11982	E3 ubiquitin-protein ligase RNF115/126	NA	NA	NA
Oeu019966.1	Endocarp	Stage_4	EndocarpStage_4	pop:POPTR_564615	K09645	vitellogenic carboxypeptidase-like protein	NA	NA	NA
Oeu019970.1	Endocarp	Stage_4	EndocarpStage_4	--	--	--	NA	NA	NA
Oeu019976.1	Endocarp	Stage_4	EndocarpStage_4	vvi:100267071	K01648	ATP citrate (pro-S)-lyase	NA	NA	NA
Oeu019988.1	Endocarp	Stage_4	EndocarpStage_4	pop:POPTR_831623	K08176	MFS transporter, PHS family, inorganic phosphate transporter	NA	NA	NA
Oeu020052.1	Endocarp	Stage_4	EndocarpStage_4	pop:POPTR_754371	K11000	callose synthase	NA	NA	NA
Oeu020119.1	Endocarp	Stage_4	EndocarpStage_4	vvi:100248170	K01113	alkaline phosphatase D	NA	NA	NA
Oeu020136.1	Endocarp	Stage_4	EndocarpStage_4	nvi:100121084	K11420	euchromatic histone-lysine N-methyltransferase	NA	NA	NA
Oeu020242.1	Endocarp	Stage_4	EndocarpStage_4	vvi:100240836	K12373	hexosaminidase	NA	NA	NA
Oeu020243.1	Endocarp	Stage_4	EndocarpStage_4	pop:POPTR_712706	K04382	protein phosphatase 2 (formerly 2A), catalytic subunit	NA	NA	NA
Oeu020305.1	Endocarp	Stage_4	EndocarpStage_4	pop:POPTR_821834	K03942	--	NA	NA	NA
Oeu020342.2	Endocarp	Stage_4	EndocarpStage_4	rcu:RCOM_0353450	K03456	protein phosphatase 2 (formerly 2A), regulatory subunit A	NA	NA	NA
Oeu020350.1	Endocarp	Stage_4	EndocarpStage_4	osa:4337593	K00924	--	NA	NA	NA
Oeu020364.3	Endocarp	Stage_4	EndocarpStage_4	vvi:100245849	K01057	6-phosphogluconolactonase	NA	NA	NA
Oeu020453.2	Endocarp	Stage_4	EndocarpStage_4	pop:POPTR_836139	K01522	bis(5'-adenosyl)-triphosphatase	NA	NA	NA
Oeu020511.2	Endocarp	Stage_4	EndocarpStage_4	rcu:RCOM_0897010	K03301	ATP:ADP antiporter, AAA family	NA	NA	NA
Oeu020592.1	Endocarp	Stage_4	EndocarpStage_4	pop:POPTR_1094038	K01568	pyruvate decarboxylase	NA	NA	NA
Oeu020638.1	Endocarp	Stage_4	EndocarpStage_4	--	--	--	NA	NA	NA
Oeu020689.3	Endocarp	Stage_4	EndocarpStage_4	vvi:100260576	K01803	triosephosphate isomerase (TIM)	NA	NA	NA
Oeu020759.1	Endocarp	Stage_4	EndocarpStage_4	--	--	--	NA	NA	NA
Oeu020765.1	Endocarp	Stage_4	EndocarpStage_4	tgu:100221878	K10300	F-box protein, helicase, 18	NA	NA	NA
Oeu020848.1	Endocarp	Stage_4	EndocarpStage_4	ath:AT1G55020	K00454	lipoxygenase	NA	NA	NA
Oeu020932.1	Endocarp	Stage_4	EndocarpStage_4	--	--	--	NA	NA	NA
Oeu021221.1	Endocarp	Stage_4	EndocarpStage_4	--	--	--	NA	NA	NA
Oeu021245.2	Endocarp	Stage_4	EndocarpStage_4	--	--	--	NA	NA	NA
Oeu021260.2	Endocarp	Stage_4	EndocarpStage_4	ath:AT1G09530	K12126	phytochrome-interacting factor 3	NA	NA	NA
Oeu021269.1	Endocarp	Stage_4	EndocarpStage_4	--	--	--	NA	NA	NA
Oeu021301.1	Endocarp	Stage_4	EndocarpStage_4	vvi:100252647	K13415	--	NA	NA	NA
Oeu021354.1	Endocarp	Stage_4	EndocarpStage_4	--	--	--	NA	NA	NA
Oeu021459.2	Endocarp	Stage_4	EndocarpStage_4	vvi:100262863	K05759	profilin	NA	NA	NA
Oeu021475.1	Endocarp	Stage_4	EndocarpStage_4	--	--	--	NA	NA	NA
Oeu021476.1	Endocarp	Stage_4	EndocarpStage_4	--	--	--	NA	NA	NA
Oeu021509.1	Endocarp	Stage_4	EndocarpStage_4	rcu:RCOM_0664190	K13424	WRKY transcription factor 33	NA	NA	NA
Oeu021520.1	Endocarp	Stage_4	EndocarpStage_4	ath:AT4G18130	K12123	phytochrome E	NA	NA	NA
Oeu021623.1	Endocarp	Stage_4	EndocarpStage_4	vvi:100240938	K08819	Cdc2-related kinase, arginine/serine-rich	NA	NA	NA
Oeu021736.1	Endocarp	Stage_4	EndocarpStage_4	vvi:100246439	K13458	disease resistance protein	NA	NA	NA
Oeu021882.1	Endocarp	Stage_4	EndocarpStage_4	pop:POPTR_679959	K14209	solute carrier family 36 (proton-coupled amino acid transporter), member 1	NA	NA	NA
Oeu021907.1	Endocarp	Stage_4	EndocarpStage_4	xla:447466	K13103	tuftelin-interacting protein 11	NA	NA	NA
Oeu021963.1	Endocarp	Stage_4	EndocarpStage_4	--	--	--	NA	NA	NA
Oeu021966.1	Endocarp	Stage_4	EndocarpStage_4	vvi:100245625	K00030	isocitrate dehydrogenase (NAD+)	NA	NA	NA
Oeu022010.1	Endocarp	Stage_4	EndocarpStage_4	rcu:RCOM_1586330	K14411	RNA-binding protein Musashi	NA	NA	NA
Oeu022040.1	Endocarp	Stage_4	EndocarpStage_4	pcs:Pc21g15140	K02510	2,4-dihydroxyhept-2-ene-1,7-dioic acid aldolase	NA	NA	NA
Oeu022103.1	Endocarp	Stage_4	EndocarpStage_4	pop:POPTR_718188	K14512	mitogen-activated protein kinase 6	NA	NA	NA
Oeu022135.1	Endocarp	Stage_4	EndocarpStage_4	--	--	--	NA	NA	NA
Oeu022202.1	Endocarp	Stage_4	EndocarpStage_4	gga:419432	K10454	kelch-like protein 17 (actinfilin)	NA	NA	NA
Oeu022208.1	Endocarp	Stage_4	EndocarpStage_4	vvi:100265585	K00026	malate dehydrogenase	FATTTY ACID SYNTHESIS	Fatty acid syntehsis
Oeu022291.1	Endocarp	Stage_4	EndocarpStage_4	--	--	--	NA	NA	NA
Oeu022332.1	Endocarp	Stage_4	EndocarpStage_4	tgu:100229217	K04883	potassium voltage-gated channel Shaker-related subfamily A, beta member 2	NA	NA	NA
Oeu022477.1	Endocarp	Stage_4	EndocarpStage_4	vvi:100245029	K06674	structural maintenance of chromosome 2	NA	NA	NA
Oeu022486.1	Endocarp	Stage_4	EndocarpStage_4	--	--	--	NA	NA	NA
Oeu022683.1	Endocarp	Stage_4	EndocarpStage_4	vvi:100261191	K10290	F-box protein 3	NA	NA	NA
Oeu022687.1	Endocarp	Stage_4	EndocarpStage_4	--	--	--	NA	NA	NA
Oeu022722.2	Endocarp	Stage_4	EndocarpStage_4	pop:POPTR_566874	K09422	myb proto-oncogene protein, plant	NA	NA	NA
Oeu022740.1	Endocarp	Stage_4	EndocarpStage_4	ath:AT1G30270	K00924	--	NA	NA	NA
Oeu022789.1	Endocarp	Stage_4	EndocarpStage_4	rcu:RCOM_0707670	K04640	guanine nucleotide binding protein (G protein), alpha, other	NA	NA	NA
Oeu022839.1	Endocarp	Stage_4	EndocarpStage_4	vcn:VOLCADRAFT_41528	K08332	vacuolar protein 8	NA	NA	NA
Oeu022911.1	Endocarp	Stage_4	EndocarpStage_4	olu:OSTLU_38943	K01249	DNA glycosylase	NA	NA	NA
Oeu022917.1	Endocarp	Stage_4	EndocarpStage_4	pop:POPTR_819262	K14508	regulatory protein NPR1	NA	NA	NA
Oeu022938.1	Endocarp	Stage_4	EndocarpStage_4	pop:POPTR_648243	K00031	isocitrate dehydrogenase	NA	NA	NA
Oeu022989.1	Endocarp	Stage_4	EndocarpStage_4	--	--	--	NA	NA	NA
Oeu023108.2	Endocarp	Stage_4	EndocarpStage_4	afm:AFUA_5G01290	K00540	--	NA	NA	NA
Oeu023172.1	Endocarp	Stage_4	EndocarpStage_4	vvi:100241072	K01823	isopentenyl-diphosphate delta-isomerase	NA	NA	NA
Oeu023210.1	Endocarp	Stage_4	EndocarpStage_4	bfo:BRAFLDRAFT_62571	K01054	acylglycerol lipase	NA	NA	NA
Oeu023245.1	Endocarp	Stage_4	EndocarpStage_4	--	--	--	NA	NA	NA
Oeu023256.2	Endocarp	Stage_4	EndocarpStage_4	sbi:SORBI_04g006260	K13680	beta-mannan synthase	NA	NA	NA
Oeu023267.1	Endocarp	Stage_4	EndocarpStage_4	vvi:100249128	K14004	protein transport protein SEC13	NA	NA	NA
Oeu023544.1	Endocarp	Stage_4	EndocarpStage_4	osa:4330281	K11596	argonaute	NA	NA	NA
Oeu023587.1	Endocarp	Stage_4	EndocarpStage_4	vvi:100242124	K00938	phosphomevalonate kinase	NA	NA	NA
Oeu023708.1	Endocarp	Stage_4	EndocarpStage_4	vvi:100259477	K01412	mitochondrial processing peptidase	NA	NA	NA
Oeu023824.1	Endocarp	Stage_4	EndocarpStage_4	--	--	--	NA	NA	NA
Oeu023843.2	Endocarp	Stage_4	EndocarpStage_4	vvi:100261276	K00873	pyruvate kinase	NA	NA	NA
Oeu023869.2	Endocarp	Stage_4	EndocarpStage_4	--	--	--	NA	NA	NA
Oeu023907.2	Endocarp	Stage_4	EndocarpStage_4	vvi:100251772	K05610	ubiquitin carboxyl-terminal hydrolase L5	NA	NA	NA
Oeu023938.1	Endocarp	Stage_4	EndocarpStage_4	--	--	--	NA	NA	NA
Oeu024033.1	Endocarp	Stage_4	EndocarpStage_4	vvi:100247106	K00128	aldehyde dehydrogenase (NAD+)	NA	NA	NA
Oeu024078.1	Endocarp	Stage_4	EndocarpStage_4	--	--	--	NA	NA	NA
Oeu024137.1	Endocarp	Stage_4	EndocarpStage_4	cpw:CPC735_017620	K04709	Acyl-CoA-dependent ceramide synthase	NA	NA	NA
Oeu024163.1	Endocarp	Stage_4	EndocarpStage_4	pop:POPTR_555847	K10717	cytokinin trans-hydroxylase	NA	NA	NA
Oeu024201.1	Endocarp	Stage_4	EndocarpStage_4	xtr:734076	K09045	activating transcription factor 7	NA	NA	NA
Oeu024268.1	Endocarp	Stage_4	EndocarpStage_4	ath:AT5G03560	K03457	nucleobase:cation symporter-1, NCS1 family	NA	NA	NA
Oeu024336.1	Endocarp	Stage_4	EndocarpStage_4	pop:POPTR_574956	K09496	T-complex protein 1 subunit delta	NA	NA	NA
Oeu024398.1	Endocarp	Stage_4	EndocarpStage_4	vvi:100266745	K03115	casein kinase 2, beta polypeptide	NA	NA	NA
Oeu024436.1	Endocarp	Stage_4	EndocarpStage_4	vvi:100250511	K03798	cell division protease FtsH	NA	NA	NA
Oeu024514.1	Endocarp	Stage_4	EndocarpStage_4	--	--	--	NA	NA	NA
Oeu024584.1	Endocarp	Stage_4	EndocarpStage_4	rcu:RCOM_0842650	K00767	nicotinate-nucleotide pyrophosphorylase (carboxylating)	NA	NA	NA
Oeu024608.1	Endocarp	Stage_4	EndocarpStage_4	ath:AT3G56760	K00924	--	NA	NA	NA
Oeu024612.2	Endocarp	Stage_4	EndocarpStage_4	--	--	--	NA	NA	NA
Oeu024702.3	Endocarp	Stage_4	EndocarpStage_4	--	--	--	NA	NA	NA
Oeu024752.1	Endocarp	Stage_4	EndocarpStage_4	zma:100283091	K13430	serine/threonine-protein kinase PBS1	NA	NA	NA
Oeu024764.1	Endocarp	Stage_4	EndocarpStage_4	rcu:RCOM_0382890	K14510	serine/threonine-protein kinase CTR1	NA	NA	NA
Oeu024828.1	Endocarp	Stage_4	EndocarpStage_4	vvi:100254067	K12402	AP-4 complex subunit mu-1	NA	NA	NA
Oeu025052.1	Endocarp	Stage_4	EndocarpStage_4	vvi:100245074	K00645	[acyl-carrier-protein] S-malonyltransferase	FATTY ACID SYNTHESIS	Fatty acid syntehsis
Oeu025078.1	Endocarp	Stage_4	EndocarpStage_4	ppp:PHYPADRAFT_118478	K14493	gibberellin receptor GID1	NA	NA	NA
Oeu025079.1	Endocarp	Stage_4	EndocarpStage_4	ppp:PHYPADRAFT_118478	K14493	gibberellin receptor GID1	NA	NA	NA
Oeu025152.2	Endocarp	Stage_4	EndocarpStage_4	pop:POPTR_760490	K13717	OTU domain-containing protein 3	NA	NA	NA
Oeu025182.1	Endocarp	Stage_4	EndocarpStage_4	rcu:RCOM_0535540	K01507	inorganic pyrophosphatase	NA	NA	NA
Oeu025295.1	Endocarp	Stage_4	EndocarpStage_4	pop:POPTR_739192	K13464	jasmonate ZIM domain-containing protein	NA	NA	NA
Oeu025324.1	Endocarp	Stage_4	EndocarpStage_4	pop:POPTR_550337	K05356	--	NA	NA	NA
Oeu025334.1	Endocarp	Stage_4	EndocarpStage_4	vvi:100267525	K01595	phosphoenolpyruvate carboxylase	NA	NA	NA
Oeu025390.1	Endocarp	Stage_4	EndocarpStage_4	--	--	--	NA	NA	NA
Oeu025402.1	Endocarp	Stage_4	EndocarpStage_4	tet:TTHERM_00196420	K02184	formin 2	NA	NA	NA
Oeu025450.1	Endocarp	Stage_4	EndocarpStage_4	pop:POPTR_816499	K13513	--	NA	NA	NA
Oeu025564.1	Endocarp	Stage_4	EndocarpStage_4	ath:AT4G00110	K08679	UDP-glucuronate 4-epimerase	NA	NA	NA
Oeu025681.1	Endocarp	Stage_4	EndocarpStage_4	ppp:PHYPADRAFT_134814	K14638	--	NA	NA	NA
Oeu025829.1	Endocarp	Stage_4	EndocarpStage_4	vvi:100248920	K14050	geranylgeranyl transferase type-2 subunit alpha	NA	NA	NA
Oeu025866.1	Endocarp	Stage_4	EndocarpStage_4	zma:541643	K03319	divalent anion:Na+ symporter, DASS family	NA	NA	NA
Oeu025876.2	Endocarp	Stage_4	EndocarpStage_4	rcu:RCOM_1607830	K01058	phospholipase A1	NA	NA	NA
Oeu025878.1	Endocarp	Stage_4	EndocarpStage_4	zma:100275802	K07562	nonsense-mediated mRNA decay protein 3	NA	NA	NA
Oeu026113.1	Endocarp	Stage_4	EndocarpStage_4	--	--	--	NA	NA	NA
Oeu026201.1	Endocarp	Stage_4	EndocarpStage_4	vvi:100240938	K08819	Cdc2-related kinase, arginine/serine-rich	NA	NA	NA
Oeu026207.1	Endocarp	Stage_4	EndocarpStage_4	--	--	--	NA	NA	NA
Oeu026256.3	Endocarp	Stage_4	EndocarpStage_4	--	--	--	NA	NA	NA
Oeu026275.1	Endocarp	Stage_4	EndocarpStage_4	vvi:100256050	K14026	SEL1 protein	NA	NA	NA
Oeu026279.1	Endocarp	Stage_4	EndocarpStage_4	lel:LELG_04032	K02433	--	NA	NA	NA
Oeu026401.1	Endocarp	Stage_4	EndocarpStage_4	--	--	--	NA	NA	NA
Oeu026403.1	Endocarp	Stage_4	EndocarpStage_4	--	--	--	NA	NA	NA
Oeu026404.2	Endocarp	Stage_4	EndocarpStage_4	rcu:RCOM_0752590	K12606	CCR4-NOT transcription complex subunit 9	NA	NA	NA
Oeu026477.1	Endocarp	Stage_4	EndocarpStage_4	--	--	--	NA	NA	NA
Oeu026482.1	Endocarp	Stage_4	EndocarpStage_4	pop:POPTR_551227	K05605	3-hydroxyisobutyryl-CoA hydrolase	NA	NA	NA
Oeu026584.1	Endocarp	Stage_4	EndocarpStage_4	vvi:100251686	K01597	diphosphomevalonate decarboxylase	NA	NA	NA
Oeu026704.1	Endocarp	Stage_4	EndocarpStage_4	ath:AT2G36800	K13496	UDP-glucosyl transferase 73C	NA	NA	NA
Oeu026726.1	Endocarp	Stage_4	EndocarpStage_4	vvi:100233007	K00469	inositol oxygenase	NA	NA	NA
Oeu026818.1	Endocarp	Stage_4	EndocarpStage_4	--	--	--	NA	NA	NA
Oeu026857.1	Endocarp	Stage_4	EndocarpStage_4	vvi:100247651	K07513	acetyl-CoA acyltransferase 1	NA	NA	NA
Oeu026900.3	Endocarp	Stage_4	EndocarpStage_4	pop:POPTR_831870	K01961	--	NA	NA	NA
Oeu026927.2	Endocarp	Stage_4	EndocarpStage_4	pif:PITG_03655	K11982	E3 ubiquitin-protein ligase RNF115/126	NA	NA	NA
Oeu026937.1	Endocarp	Stage_4	EndocarpStage_4	rcu:RCOM_1270490	K03063	26S proteasome regulatory subunit T3	NA	NA	NA
Oeu026968.1	Endocarp	Stage_4	EndocarpStage_4	vvi:100248163	K14685	solute carrier family 40 (iron-regulated transporter), member 1	NA	NA	NA
Oeu027139.2	Endocarp	Stage_4	EndocarpStage_4	--	--	--	NA	NA	NA
Oeu027146.1	Endocarp	Stage_4	EndocarpStage_4	vvi:100254365	K02160	acetyl-CoA carboxylase biotin carboxyl carrier protein	BIOTIN	Biotin carboxylation
Oeu027181.1	Endocarp	Stage_4	EndocarpStage_4	pop:POPTR_207868	K11982	E3 ubiquitin-protein ligase RNF115/126	NA	NA	NA
Oeu027207.1	Endocarp	Stage_4	EndocarpStage_4	vvi:100260250	K02575	MFS transporter, NNP family, nitrate/nitrite transporter	NA	NA	NA
Oeu027314.1	Endocarp	Stage_4	EndocarpStage_4	--	--	--	NA	NA	NA
Oeu027348.1	Endocarp	Stage_4	EndocarpStage_4	--	--	--	NA	NA	NA
Oeu027351.4	Endocarp	Stage_4	EndocarpStage_4	ath:AT3G07750	K12589	exosome complex component RRP42	NA	NA	NA
Oeu027394.1	Endocarp	Stage_4	EndocarpStage_4	osa:4345689	K09753	cinnamoyl-CoA reductase	NA	NA	NA
Oeu027610.1	Endocarp	Stage_4	EndocarpStage_4	pop:POPTR_644125	K01176	alpha-amylase	NA	NA	NA
Oeu027683.1	Endocarp	Stage_4	EndocarpStage_4	vvi:100246641	K09286	EREBP-like factor	NA	NA	NA
Oeu027738.1	Endocarp	Stage_4	EndocarpStage_4	rcu:RCOM_0573350	K00869	mevalonate kinase	NA	NA	NA
Oeu027747.1	Endocarp	Stage_4	EndocarpStage_4	--	--	--	NA	NA	NA
Oeu027753.1	Endocarp	Stage_4	EndocarpStage_4	vvi:100256107	K10290	F-box protein 3	NA	NA	NA
Oeu027796.2	Endocarp	Stage_4	EndocarpStage_4	ath:AT4G33430	K13416	--	NA	NA	NA
Oeu027803.1	Endocarp	Stage_4	EndocarpStage_4	ath:AT5G65970	K08472	mlo protein	NA	NA	NA
Oeu027821.1	Endocarp	Stage_4	EndocarpStage_4	pop:POPTR_827715	K01904	4-coumarate--CoA ligase	NA	NA	NA
Oeu027948.1	Endocarp	Stage_4	EndocarpStage_4	ath:AT1G63380	K00059	3-oxoacyl-[acyl-carrier protein] reductase	B-keto-ACP FabG	Fatty acid syntehsis	https://www.uniprot.org/uniprot/P33207)
Oeu027984.2	Endocarp	Stage_4	EndocarpStage_4	vvi:100242641	K05928	tocopherol O-methyltransferase	VTE4	Vitamin E Biosynthesis	(https://dx.doi.org/10.3389%2Ffpls.2015.00871
Oeu027994.1	Endocarp	Stage_4	EndocarpStage_4	gga:395416	K05665	ATP-binding cassette, subfamily C (CFTR/MRP), member 1	NA	NA	NA
Oeu028008.1	Endocarp	Stage_4	EndocarpStage_4	aml:100480713	K09522	DnaJ homolog subfamily C member 2	NA	NA	NA
Oeu028153.2	Endocarp	Stage_4	EndocarpStage_4	rcu:RCOM_0980870	K09489	heat shock 70kDa protein 4	NA	NA	NA
Oeu028176.1	Endocarp	Stage_4	EndocarpStage_4	rcu:RCOM_1680020	K13448	calcium-binding protein CML	NA	NA	NA
Oeu028209.2	Endocarp	Stage_4	EndocarpStage_4	--	--	--	NA	NA	NA
Oeu028262.3	Endocarp	Stage_4	EndocarpStage_4	vvi:100259477	K01412	mitochondrial processing peptidase	NA	NA	NA
Oeu028391.1	Endocarp	Stage_4	EndocarpStage_4	--	--	--	NA	NA	NA
Oeu028400.1	Endocarp	Stage_4	EndocarpStage_4	ath:AT5G22850	K00924	--	NA	NA	NA
Oeu028423.2	Endocarp	Stage_4	EndocarpStage_4	vvi:100251795	K01961	--	NA	NA	NA
Oeu028485.1	Endocarp	Stage_4	EndocarpStage_4	--	--	--	NA	NA	NA
Oeu028524.1	Endocarp	Stage_4	EndocarpStage_4	xtr:448292	K10445	kelch-like protein 7	NA	NA	NA
Oeu028542.1	Endocarp	Stage_4	EndocarpStage_4	ath:AT3G59420	K00924	--	NA	NA	NA
Oeu028545.2	Endocarp	Stage_4	EndocarpStage_4	ath:AT1G10430	K04382	protein phosphatase 2 (formerly 2A), catalytic subunit	NA	NA	NA
Oeu028662.1	Endocarp	Stage_4	EndocarpStage_4	xla:779172	K09414	heat shock transcription factor 1	NA	NA	NA
Oeu028727.1	Endocarp	Stage_4	EndocarpStage_4	vvi:100266499	K01962	acetyl-CoA carboxylase carboxyl transferase subunit alpha		Fatty acid syntehsis
Oeu029027.3	Endocarp	Stage_4	EndocarpStage_4	vvi:100244213	K01897	long-chain acyl-CoA synthetase	catalyze the conversion of long-chain fatty acids to fatty acyl-CoAs	Fatty acids converison
Oeu029067.1	Endocarp	Stage_4	EndocarpStage_4	osa:4342410	K00924	--	NA	NA	NA
Oeu029123.1	Endocarp	Stage_4	EndocarpStage_4	tgu:100221878	K10300	F-box protein, helicase, 18	NA	NA	NA
Oeu029163.1	Endocarp	Stage_4	EndocarpStage_4	vvi:100259544	K02133	F-type H+-transporting ATPase subunit beta	NA	NA	NA
Oeu029277.1	Endocarp	Stage_4	EndocarpStage_4	lth:KLTH0D15554g	K03955	--	NA	NA	NA
Oeu029281.1	Endocarp	Stage_4	EndocarpStage_4	rcu:RCOM_0679170	K01662	1-deoxy-D-xylulose-5-phosphate synthase	NA	NA	NA
Oeu029304.1	Endocarp	Stage_4	EndocarpStage_4	--	--	--	NA	NA	NA
Oeu029311.3	Endocarp	Stage_4	EndocarpStage_4	ota:Ot13g01170	K11228	mitogen-activated protein kinase kinase kinase	NA	NA	NA
Oeu029318.1	Endocarp	Stage_4	EndocarpStage_4	--	--	--	NA	NA	NA
Oeu029415.1	Endocarp	Stage_4	EndocarpStage_4	osa:4333912	K00924	--	NA	NA	NA
Oeu029645.1	Endocarp	Stage_4	EndocarpStage_4	rcu:RCOM_0776160	K14638	--	NA	NA	NA
Oeu029775.1	Endocarp	Stage_4	EndocarpStage_4	--	--	--	NA	NA	NA
Oeu029884.1	Endocarp	Stage_4	EndocarpStage_4	--	--	--	NA	NA	NA
Oeu029949.1	Endocarp	Stage_4	EndocarpStage_4	--	--	--	NA	NA	NA
Oeu030026.1	Endocarp	Stage_4	EndocarpStage_4	vvi:100262554	K03262	translation initiation factor eIF-5	NA	NA	NA
Oeu030075.1	Endocarp	Stage_4	EndocarpStage_4	vvi:100257612	K00417	ubiquinol-cytochrome c reductase subunit 7	NA	NA	NA
Oeu030134.1	Endocarp	Stage_4	EndocarpStage_4	ppp:PHYPADRAFT_193793	K13412	calcium-dependent protein kinase	NA	NA	NA
Oeu030137.1	Endocarp	Stage_4	EndocarpStage_4	--	--	--	NA	NA	NA
Oeu030223.2	Endocarp	Stage_4	EndocarpStage_4	--	--	--	NA	NA	NA
Oeu030245.1	Endocarp	Stage_4	EndocarpStage_4	vvi:100268151	K07195	exocyst complex component 7	NA	NA	NA
Oeu030292.1	Endocarp	Stage_4	EndocarpStage_4	vvi:100246750	K03934	--	NA	NA	NA
Oeu030309.2	Endocarp	Stage_4	EndocarpStage_4	--	--	--	NA	NA	NA
Oeu030546.3	Endocarp	Stage_4	EndocarpStage_4	rcu:RCOM_0151790	K09571	FK506-binding protein 4/5	NA	NA	NA
Oeu030579.1	Endocarp	Stage_4	EndocarpStage_4	vvi:100248960	K10782	--	NA	NA	NA
Oeu030623.1	Endocarp	Stage_4	EndocarpStage_4	rcu:RCOM_1428040	K00514	zeta-carotene desaturase	NA	NA	NA
Oeu030631.3	Endocarp	Stage_4	EndocarpStage_4	rcu:RCOM_1264750	K03002	DNA-directed RNA polymerase I subunit RPA2	NA	NA	NA
Oeu030789.1	Endocarp	Stage_4	EndocarpStage_4	pop:POPTR_758948	K01809	mannose-6-phosphate isomerase	NA	NA	NA
Oeu030908.1	Endocarp	Stage_4	EndocarpStage_4	--	--	--	NA	NA	NA
Oeu030909.1	Endocarp	Stage_4	EndocarpStage_4	vvi:100252918	K08081	tropine dehydrogenase	NA	NA	NA
Oeu030911.1	Endocarp	Stage_4	EndocarpStage_4	rcu:RCOM_0633300	K09458	3-oxoacyl-[acyl-carrier-protein] synthase II	B-keto-ACP synthese II	Fatty acid syntehsis
Oeu031071.1	Endocarp	Stage_4	EndocarpStage_4	ath:AT2G41480	K00430	peroxidase	NA	NA	NA
Oeu031077.4	Endocarp	Stage_4	EndocarpStage_4	vvi:100242124	K00938	phosphomevalonate kinase	NA	NA	NA
Oeu031080.1	Endocarp	Stage_4	EndocarpStage_4	rcu:RCOM_1316780	K09060	plant G-box-binding factor	NA	NA	NA
Oeu031233.1	Endocarp	Stage_4	EndocarpStage_4	vvi:100242666	K03787	5'-nucleotidase	NA	NA	NA
Oeu031346.1	Endocarp	Stage_4	EndocarpStage_4	cme:CMC121C	K01840	phosphomannomutase	NA	NA	NA
Oeu031371.1	Endocarp	Stage_4	EndocarpStage_4	--	--	--	NA	NA	NA
Oeu031384.1	Endocarp	Stage_4	EndocarpStage_4	pop:POPTR_560081	K00787	--	NA	NA	NA
Oeu031394.1	Endocarp	Stage_4	EndocarpStage_4	pop:POPTR_832739	K01623	fructose-bisphosphate aldolase, class I	NA	NA	NA
Oeu031400.2	Endocarp	Stage_4	EndocarpStage_4	pop:POPTR_817262	K08343	autophagy-related protein 3	NA	NA	NA
Oeu031429.1	Endocarp	Stage_4	EndocarpStage_4	--	--	--	NA	NA	NA
Oeu031558.1	Endocarp	Stage_4	EndocarpStage_4	vpo:Kpol_1024p42	K03130	transcription initiation factor TFIID subunit 5	NA	NA	NA
Oeu031629.1	Endocarp	Stage_4	EndocarpStage_4	--	--	--	NA	NA	NA
Oeu031634.1	Endocarp	Stage_4	EndocarpStage_4	tet:TTHERM_00535250	K03469	ribonuclease HI	NA	NA	NA
Oeu031640.1	Endocarp	Stage_4	EndocarpStage_4	--	--	--	NA	NA	NA
Oeu031687.5	Endocarp	Stage_4	EndocarpStage_4	afm:AFUA_7G00700	K00100	--	NA	NA	NA
Oeu031828.1	Endocarp	Stage_4	EndocarpStage_4	vvi:100258114	K13456	RPM1-interacting protein 4	NA	NA	NA
Oeu031866.1	Endocarp	Stage_4	EndocarpStage_4	rcu:RCOM_1352800	K12185	ESCRT-I complex subunit VPS37	NA	NA	NA
Oeu031927.2	Endocarp	Stage_4	EndocarpStage_4	tca:657374	K01895	acetyl-CoA synthetase	Acetyl-CoA	Fatty acid syntehsis
Oeu031999.1	Endocarp	Stage_4	EndocarpStage_4	ath:AT5G52320	K00517	--	NA	NA	NA
Oeu032119.3	Endocarp	Stage_4	EndocarpStage_4	rcu:RCOM_0742270	K13457	disease resistance protein RPM1	NA	NA	NA
Oeu032132.1	Endocarp	Stage_4	EndocarpStage_4	vvi:100249305	K00232	acyl-CoA oxidase	Essential role in lipid metabolism by catalyzing the conversion of acyl-CoA into trans-2-enoyl-CoA during fatty acid beta-oxidation	Fatty acid syntehsis
Oeu032246.1	Endocarp	Stage_4	EndocarpStage_4	rcu:RCOM_0321820	K10901	bloom syndrome protein	NA	NA	NA
Oeu032311.1	Endocarp	Stage_4	EndocarpStage_4	--	--	--	NA	NA	NA
Oeu032420.1	Endocarp	Stage_4	EndocarpStage_4	ath:AT2G36460	K01623	fructose-bisphosphate aldolase, class I	NA	NA	NA
Oeu032425.1	Endocarp	Stage_4	EndocarpStage_4	sbi:SORBI_01g013670	K09422	myb proto-oncogene protein, plant	NA	NA	NA
Oeu032511.1	Endocarp	Stage_4	EndocarpStage_4	afm:AFUA_4G01050	K01552	--	NA	NA	NA
Oeu032534.1	Endocarp	Stage_4	EndocarpStage_4	ath:AT4G38510	K02147	V-type H+-transporting ATPase subunit B	NA	NA	NA
Oeu032633.1	Endocarp	Stage_4	EndocarpStage_4	mdo:100020524	K05666	ATP-binding cassette, subfamily C (CFTR/MRP), member 2	NA	NA	NA
Oeu032780.1	Endocarp	Stage_4	EndocarpStage_4	--	--	--	NA	NA	NA
Oeu032869.1	Endocarp	Stage_4	EndocarpStage_4	--	--	--	NA	NA	NA
Oeu032873.1	Endocarp	Stage_4	EndocarpStage_4	aml:100479576	K01432	arylformamidase	NA	NA	NA
Oeu032968.2	Endocarp	Stage_4	EndocarpStage_4	pop:POPTR_798717	K01942	--	NA	NA	NA
Oeu032986.1	Endocarp	Stage_4	EndocarpStage_4	vvi:100262890	K10879	DNA-repair protein XRCC2	NA	NA	NA
Oeu033162.1	Endocarp	Stage_4	EndocarpStage_4	spu:593900	K08150	MFS transporter, SP family, solute carrier family 2 (myo-inositol transporter), member 13	NA	NA	NA
Oeu033213.1	Endocarp	Stage_4	EndocarpStage_4	--	--	--	NA	NA	NA
Oeu033234.1	Endocarp	Stage_4	EndocarpStage_4	ath:AT3G23050	K14484	auxin-responsive protein IAA	NA	NA	NA
Oeu033263.1	Endocarp	Stage_4	EndocarpStage_4	--	--	--	NA	NA	NA
Oeu033264.1	Endocarp	Stage_4	EndocarpStage_4	vvi:100256390	K06965	protein pelota	NA	NA	NA
Oeu033274.1	Endocarp	Stage_4	EndocarpStage_4	--	--	--	NA	NA	NA
Oeu033429.1	Endocarp	Stage_4	EndocarpStage_4	afm:AFUA_1G04260	K01180	endo-1,3(4)-beta-glucanase	NA	NA	NA
Oeu033501.1	Endocarp	Stage_4	EndocarpStage_4	pop:POPTR_548840	K06215	pyridoxine biosynthesis protein	NA	NA	NA
Oeu033549.1	Endocarp	Stage_4	EndocarpStage_4	vvi:100245007	K01834	phosphoglycerate mutase	NA	NA	NA
Oeu033581.1	Endocarp	Stage_4	EndocarpStage_4	--	--	--	NA	NA	NA
Oeu033622.1	Endocarp	Stage_4	EndocarpStage_4	--	--	--	NA	NA	NA
Oeu033733.1	Endocarp	Stage_4	EndocarpStage_4	sbi:SORBI_06g028760	K13420	LRR receptor-like serine/threonine-protein kinase FLS2	NA	NA	NA
Oeu033739.1	Endocarp	Stage_4	EndocarpStage_4	vvi:100252129	K10256	omega-6 fatty acid desaturase (delta-12 desaturase)	NA	NA	NA
Oeu033832.1	Endocarp	Stage_4	EndocarpStage_4	pop:POPTR_559072	K01626	3-deoxy-7-phosphoheptulonate synthase	NA	NA	NA
Oeu033964.1	Endocarp	Stage_4	EndocarpStage_4	rcu:RCOM_0742270	K13457	disease resistance protein RPM1	NA	NA	NA
Oeu033968.2	Endocarp	Stage_4	EndocarpStage_4	bfo:BRAFLDRAFT_66872	K04422	mitogen-activated protein kinase kinase kinase 13	NA	NA	NA
Oeu034145.1	Endocarp	Stage_4	EndocarpStage_4	vvi:100243389	K01853	cycloartenol synthase	NA	NA	NA
Oeu034215.1	Endocarp	Stage_4	EndocarpStage_4	--	--	--	NA	NA	NA
Oeu034242.1	Endocarp	Stage_4	EndocarpStage_4	--	--	--	NA	NA	NA
Oeu034303.1	Endocarp	Stage_4	EndocarpStage_4	--	--	--	NA	NA	NA
Oeu034304.1	Endocarp	Stage_4	EndocarpStage_4	--	--	--	NA	NA	NA
Oeu034727.1	Endocarp	Stage_4	EndocarpStage_4	ath:AT1G65590	K12373	hexosaminidase	NA	NA	NA
Oeu034777.1	Endocarp	Stage_4	EndocarpStage_4	--	--	--	NA	NA	NA
Oeu034799.1	Endocarp	Stage_4	EndocarpStage_4	--	--	--	NA	NA	NA
Oeu034801.2	Endocarp	Stage_4	EndocarpStage_4	--	--	--	NA	NA	NA
Oeu034930.1	Endocarp	Stage_4	EndocarpStage_4	--	--	--	NA	NA	NA
Oeu034963.2	Endocarp	Stage_4	EndocarpStage_4	--	--	--	NA	NA	NA
Oeu034978.2	Endocarp	Stage_4	EndocarpStage_4	vvi:100244419	K00927	phosphoglycerate kinase	NA	NA	NA
Oeu035050.1	Endocarp	Stage_4	EndocarpStage_4	ath:AT4G13310	K00517	--	NA	NA	NA
Oeu035057.1	Endocarp	Stage_4	EndocarpStage_4	vvi:100253554	K03142	transcription initiation factor TFIIH subunit 2	NA	NA	NA
Oeu035144.1	Endocarp	Stage_4	EndocarpStage_4	zma:542390	K08065	nuclear transcription factor Y, beta	NA	NA	NA
Oeu035221.1	Endocarp	Stage_4	EndocarpStage_4	rcu:RCOM_1677230	K00387	sulfite oxidase	NA	NA	NA
Oeu035241.1	Endocarp	Stage_4	EndocarpStage_4	--	--	--	NA	NA	NA
Oeu035314.1	Endocarp	Stage_4	EndocarpStage_4	--	--	--	NA	NA	NA
Oeu035502.1	Endocarp	Stage_4	EndocarpStage_4	ath:AT5G40610	K00006	glycerol-3-phosphate dehydrogenase (NAD+)	NA	NA	NA
Oeu035526.1	Endocarp	Stage_4	EndocarpStage_4	ath:AT5G22850	K00924	--	NA	NA	NA
Oeu035565.1	Endocarp	Stage_4	EndocarpStage_4	api:100164864	K14007	protein transport protein SEC24	NA	NA	NA
Oeu035611.1	Endocarp	Stage_4	EndocarpStage_4	pop:POPTR_550478	K06892	--	NA	NA	NA
Oeu035696.1	Endocarp	Stage_4	EndocarpStage_4	rcu:RCOM_0423020	K14209	solute carrier family 36 (proton-coupled amino acid transporter), member 1	NA	NA	NA
Oeu035757.2	Endocarp	Stage_4	EndocarpStage_4	ddi:DDB_G0281487	K07748	sterol-4alpha-carboxylate 3-dehydrogenase (decarboxylating)	NA	NA	NA
Oeu035766.1	Endocarp	Stage_4	EndocarpStage_4	vvi:100249662	K00895	pyrophosphate--fructose-6-phosphate 1-phosphotransferase	NA	NA	NA
Oeu035767.1	Endocarp	Stage_4	EndocarpStage_4	vvi:100249662	K00895	pyrophosphate--fructose-6-phosphate 1-phosphotransferase	NA	NA	NA
Oeu035913.1	Endocarp	Stage_4	EndocarpStage_4	pop:POPTR_675847	K01366	cathepsin H	NA	NA	NA
Oeu035999.1	Endocarp	Stage_4	EndocarpStage_4	--	--	--	NA	NA	NA
Oeu036014.2	Endocarp	Stage_4	EndocarpStage_4	pop:POPTR_726235	K00276	primary-amine oxidase	NA	NA	NA
Oeu036090.1	Endocarp	Stage_4	EndocarpStage_4	--	--	--	NA	NA	NA
Oeu036113.1	Endocarp	Stage_4	EndocarpStage_4	vvi:100252764	K13457	disease resistance protein RPM1	NA	NA	NA
Oeu036116.2	Endocarp	Stage_4	EndocarpStage_4	--	--	--	NA	NA	NA
Oeu036248.1	Endocarp	Stage_4	EndocarpStage_4	vvi:100266273	K01412	mitochondrial processing peptidase	NA	NA	NA
Oeu036265.1	Endocarp	Stage_4	EndocarpStage_4	vvi:100254869	K05759	profilin	NA	NA	NA
Oeu036349.1	Endocarp	Stage_4	EndocarpStage_4	--	--	--	NA	NA	NA
Oeu036364.1	Endocarp	Stage_4	EndocarpStage_4	ath:AT2G25810	K09873	aquaporin TIP	NA	NA	NA
Oeu036418.1	Endocarp	Stage_4	EndocarpStage_4	vvi:100253110	K11842	ubiquitin carboxyl-terminal hydrolase 12/46	NA	NA	NA
Oeu036420.1	Endocarp	Stage_4	EndocarpStage_4	--	--	--	NA	NA	NA
Oeu036423.1	Endocarp	Stage_4	EndocarpStage_4	--	--	--	NA	NA	NA
Oeu036438.1	Endocarp	Stage_4	EndocarpStage_4	ath:AT4G22753	K14423	4,4-dimethyl-9beta,19-cyclopropylsterol-4alpha-methyl oxidase	NA	NA	NA
Oeu036591.1	Endocarp	Stage_4	EndocarpStage_4	--	--	--	NA	NA	NA
Oeu036599.1	Endocarp	Stage_4	EndocarpStage_4	pop:POPTR_834747	K13508	glycerol-3-phosphate acyltransferase	NA	NA	NA
Oeu036712.1	Endocarp	Stage_4	EndocarpStage_4	ota:Ot02g01810	K02433	--	NA	NA	NA
Oeu036721.1	Endocarp	Stage_4	EndocarpStage_4	--	--	--	NA	NA	NA
Oeu036851.1	Endocarp	Stage_4	EndocarpStage_4	--	--	--	NA	NA	NA
Oeu036917.1	Endocarp	Stage_4	EndocarpStage_4	--	--	--	NA	NA	NA
Oeu037045.1	Endocarp	Stage_4	EndocarpStage_4	--	--	--	NA	NA	NA
Oeu037126.1	Endocarp	Stage_4	EndocarpStage_4	rcu:RCOM_1581420	K00873	pyruvate kinase	NA	NA	NA
Oeu037133.1	Endocarp	Stage_4	EndocarpStage_4	pif:PITG_03275	K13254	spastin	NA	NA	NA
Oeu037164.1	Endocarp	Stage_4	EndocarpStage_4	rcu:RCOM_1153870	K11339	mortality factor 4-like protein 1	NA	NA	NA
Oeu037243.1	Endocarp	Stage_4	EndocarpStage_4	--	--	--	NA	NA	NA
Oeu037262.1	Endocarp	Stage_4	EndocarpStage_4	--	--	--	NA	NA	NA
Oeu037368.2	Endocarp	Stage_4	EndocarpStage_4	--	--	--	NA	NA	NA
Oeu037437.1	Endocarp	Stage_4	EndocarpStage_4	cal:CaO19.5755	K06654	phosphate system cyclin PHO80	NA	NA	NA
Oeu037546.1	Endocarp	Stage_4	EndocarpStage_4	zro:ZYRO0B06688g	K08150	MFS transporter, SP family, solute carrier family 2 (myo-inositol transporter), member 13	NA	NA	NA
Oeu037612.1	Endocarp	Stage_4	EndocarpStage_4	vvi:100264234	K09660	mannose-P-dolichol utilization defect 1	NA	NA	NA
Oeu037615.1	Endocarp	Stage_4	EndocarpStage_4	ath:AT1G47128	K01376	--	NA	NA	NA
Oeu037647.1	Endocarp	Stage_4	EndocarpStage_4	vvi:100241232	K01193	beta-fructofuranosidase	NA	NA	NA
Oeu037766.1	Endocarp	Stage_4	EndocarpStage_4	vvi:100248960	K10782	--	NA	NA	NA
Oeu037802.1	Endocarp	Stage_4	EndocarpStage_4	nve:NEMVE_v1g127768	K01181	endo-1,4-beta-xylanase	NA	NA	NA
Oeu038010.1	Endocarp	Stage_4	EndocarpStage_4	vvi:100257422	K00616	transaldolase	NA	NA	NA
Oeu038057.1	Endocarp	Stage_4	EndocarpStage_4	--	--	--	NA	NA	NA
Oeu038061.1	Endocarp	Stage_4	EndocarpStage_4	ath:AT5G26751	K00924	--	NA	NA	NA
Oeu038066.1	Endocarp	Stage_4	EndocarpStage_4	rcu:RCOM_1078760	K13430	serine/threonine-protein kinase PBS1	NA	NA	NA
Oeu038073.1	Endocarp	Stage_4	EndocarpStage_4	pop:POPTR_755721	K05389	potassium channel subfamily K, other eukaryote	NA	NA	NA
Oeu038164.1	Endocarp	Stage_4	EndocarpStage_4	tet:TTHERM_00431210	K12842	U2-associated protein SR140	NA	NA	NA
Oeu038225.1	Endocarp	Stage_4	EndocarpStage_4	--	--	--	NA	NA	NA
Oeu038305.1	Endocarp	Stage_4	EndocarpStage_4	ath:AT1G32150	K09060	plant G-box-binding factor	NA	NA	NA
Oeu038306.1	Endocarp	Stage_4	EndocarpStage_4	ath:AT1G09530	K12126	phytochrome-interacting factor 3	NA	NA	NA
Oeu038373.4	Endocarp	Stage_4	EndocarpStage_4	vvi:100261512	K02145	V-type H+-transporting ATPase subunit A	NA	NA	NA
Oeu038384.1	Endocarp	Stage_4	EndocarpStage_4	rcu:RCOM_0612700	K07407	alpha-galactosidase	NA	NA	NA
Oeu038441.1	Endocarp	Stage_4	EndocarpStage_4	--	--	--	NA	NA	NA
Oeu038476.1	Endocarp	Stage_4	EndocarpStage_4	--	--	--	NA	NA	NA
Oeu038666.2	Endocarp	Stage_4	EndocarpStage_4	vvi:100264789	K00134	glyceraldehyde 3-phosphate dehydrogenase	NA	NA	NA
Oeu038668.1	Endocarp	Stage_4	EndocarpStage_4	pop:POPTR_726104	K00059	3-oxoacyl-[acyl-carrier protein] reductase	B-keto-ACP FabG	Fatty acid syntehsis
Oeu038686.1	Endocarp	Stage_4	EndocarpStage_4	--	--	--	NA	NA	NA
Oeu038820.2	Endocarp	Stage_4	EndocarpStage_4	vvi:100243946	K00850	6-phosphofructokinase	NA	NA	NA
Oeu038889.1	Endocarp	Stage_4	EndocarpStage_4	ath:AT3G52970	K00517	--	NA	NA	NA
Oeu038892.1	Endocarp	Stage_4	EndocarpStage_4	ath:AT1G60740	K03386	peroxiredoxin (alkyl hydroperoxide reductase subunit C)	NA	NA	NA
Oeu038983.3	Endocarp	Stage_4	EndocarpStage_4	cme:CME136C	K01710	dTDP-glucose 4,6-dehydratase	NA	NA	NA
Oeu039044.1	Endocarp	Stage_4	EndocarpStage_4	--	--	--	NA	NA	NA
Oeu039142.1	Endocarp	Stage_4	EndocarpStage_4	ath:AT2G27880	K11596	argonaute	NA	NA	NA
Oeu039145.1	Endocarp	Stage_4	EndocarpStage_4	vvi:100256634	K00679	phospholipid:diacylglycerol acyltransferase	NA	NA	NA
Oeu039211.1	Endocarp	Stage_4	EndocarpStage_4	dpo:Dpse_GA14145	K03364	cell division cycle 20-like protein 1, cofactor of APC complex	NA	NA	NA
Oeu039251.1	Endocarp	Stage_4	EndocarpStage_4	osa:4348172	K00517	--	NA	NA	NA
Oeu039503.1	Endocarp	Stage_4	EndocarpStage_4	pop:POPTR_729432	K08057	calreticulin	NA	NA	NA
Oeu039548.1	Endocarp	Stage_4	EndocarpStage_4	sbi:SORBI_08g017080	K10144	ring finger and CHY zinc finger domain-containing protein 1	NA	NA	NA
Oeu039599.3	Endocarp	Stage_4	EndocarpStage_4	zma:100192900	K00627	pyruvate dehydrogenase E2 component (dihydrolipoamide acetyltransferase)	NA	NA	NA
Oeu039604.2	Endocarp	Stage_4	EndocarpStage_4	vvi:100257601	K06889	--	NA	NA	NA
Oeu039635.2	Endocarp	Stage_4	EndocarpStage_4	--	--	--	NA	NA	NA
Oeu039701.1	Endocarp	Stage_4	EndocarpStage_4	osa:4328091	K00963	UTP--glucose-1-phosphate uridylyltransferase	NA	NA	NA
Oeu039797.1	Endocarp	Stage_4	EndocarpStage_4	--	--	--	NA	NA	NA
Oeu039906.1	Endocarp	Stage_4	EndocarpStage_4	ath:AT3G12250	K14431	transcription factor TGA	NA	NA	NA
Oeu039945.2	Endocarp	Stage_4	EndocarpStage_4	rcu:RCOM_0654820	K09422	myb proto-oncogene protein, plant	NA	NA	NA
Oeu039946.4	Endocarp	Stage_4	EndocarpStage_4	pop:POPTR_561044	K00671	glycylpeptide N-tetradecanoyltransferase	NA	NA	NA
Oeu039976.1	Endocarp	Stage_4	EndocarpStage_4	bta:515333	K05673	ATP-binding cassette, subfamily C (CFTR/MRP), member 4	NA	NA	NA
Oeu040081.1	Endocarp	Stage_4	EndocarpStage_4	rcu:RCOM_1338000	K02641	ferredoxin--NADP+ reductase	NA	NA	NA
Oeu040110.1	Endocarp	Stage_4	EndocarpStage_4	rcu:RCOM_0633300	K09458	3-oxoacyl-[acyl-carrier-protein] synthase II	B-keto-ACP synthese II	Fatty acid syntehsis
Oeu040215.1	Endocarp	Stage_4	EndocarpStage_4	vvi:100242021	K13337	peroxin-19	NA	NA	NA
Oeu040244.1	Endocarp	Stage_4	EndocarpStage_4	vvi:100244464	K14270	aminotransferase	NA	NA	NA
Oeu040324.1	Endocarp	Stage_4	EndocarpStage_4	--	--	--	NA	NA	NA
Oeu040345.1	Endocarp	Stage_4	EndocarpStage_4	ath:AT3G21180	K01537	Ca2+-transporting ATPase	NA	NA	NA
Oeu040418.1	Endocarp	Stage_4	EndocarpStage_4	vvi:100265978	K01897	long-chain acyl-CoA synthetase	catalyze the conversion of long-chain fatty acids to fatty acyl-CoAs	Fatty acids converison
Oeu040429.1	Endocarp	Stage_4	EndocarpStage_4	osa:4344166	K00889	1-phosphatidylinositol-4-phosphate 5-kinase	NA	NA	NA
Oeu040433.1	Endocarp	Stage_4	EndocarpStage_4	ath:AT4G31540	K07195	exocyst complex component 7	NA	NA	NA
Oeu040435.1	Endocarp	Stage_4	EndocarpStage_4	vvi:100245913	K00472	prolyl 4-hydroxylase	NA	NA	NA
Oeu040500.1	Endocarp	Stage_4	EndocarpStage_4	pbe:PB000013.00.0	K12392	AP-1 complex subunit beta-1	NA	NA	NA
Oeu040504.1	Endocarp	Stage_4	EndocarpStage_4	vvi:100262293	K03921	acyl-[acyl-carrier-protein] desaturase	Stearoyl-[acyl-carrier-protein] 9-desaturase	Fatty acid syntehsis
Oeu040511.1	Endocarp	Stage_4	EndocarpStage_4	ath:AT2G36780	K13496	UDP-glucosyl transferase 73C	NA	NA	NA
Oeu040532.1	Endocarp	Stage_4	EndocarpStage_4	rcu:RCOM_0383870	K01623	fructose-bisphosphate aldolase, class I	NA	NA	NA
Oeu040558.1	Endocarp	Stage_4	EndocarpStage_4	--	--	--	NA	NA	NA
Oeu040685.1	Endocarp	Stage_4	EndocarpStage_4	vvi:100244786	K05609	ubiquitin carboxyl-terminal hydrolase L3	NA	NA	NA
Oeu040711.1	Endocarp	Stage_4	EndocarpStage_4	vvi:100249002	K05278	flavonol synthase	NA	NA	NA
Oeu040754.1	Endocarp	Stage_4	EndocarpStage_4	rcu:RCOM_1618820	K01689	enolase	NA	NA	NA
Oeu040801.1	Endocarp	Stage_4	EndocarpStage_4	vvi:100266499	K01962	acetyl-CoA carboxylase carboxyl transferase subunit alpha		Fatty acid syntehsis
Oeu040836.1	Endocarp	Stage_4	EndocarpStage_4	pon:100447505	K08818	cell division cycle 2-like	NA	NA	NA
Oeu040935.1	Endocarp	Stage_4	EndocarpStage_4	ath:AT4G33430	K13416	--	NA	NA	NA
Oeu040960.2	Endocarp	Stage_4	EndocarpStage_4	--	--	--	NA	NA	NA
Oeu041007.1	Endocarp	Stage_4	EndocarpStage_4	--	--	--	NA	NA	NA
Oeu041052.4	Endocarp	Stage_4	EndocarpStage_4	--	--	--	NA	NA	NA
Oeu041096.3	Endocarp	Stage_4	EndocarpStage_4	--	--	--	NA	NA	NA
Oeu041378.1	Endocarp	Stage_4	EndocarpStage_4	--	--	--	NA	NA	NA
Oeu041387.1	Endocarp	Stage_4	EndocarpStage_4	rcu:RCOM_1312280	K09490	heat shock 70kDa protein 5	NA	NA	NA
Oeu041521.1	Endocarp	Stage_4	EndocarpStage_4	pop:POPTR_547844	K09841	xanthoxin dehydrogenase	NA	NA	NA
Oeu041587.1	Endocarp	Stage_4	EndocarpStage_4	--	--	--	NA	NA	NA
Oeu041593.1	Endocarp	Stage_4	EndocarpStage_4	--	--	--	NA	NA	NA
Oeu041648.2	Endocarp	Stage_4	EndocarpStage_4	rcu:RCOM_1078760	K13430	serine/threonine-protein kinase PBS1	NA	NA	NA
Oeu041688.5	Endocarp	Stage_4	EndocarpStage_4	vvi:100257887	K00059	3-oxoacyl-[acyl-carrier protein] reductase	B-keto-ACP FabG	Fatty acid syntehsis
Oeu041694.1	Endocarp	Stage_4	EndocarpStage_4	rcu:RCOM_1081460	K01392	thimet oligopeptidase	NA	NA	NA
Oeu041729.1	Endocarp	Stage_4	EndocarpStage_4	--	--	--	NA	NA	NA
Oeu041906.1	Endocarp	Stage_4	EndocarpStage_4	ath:AT5G47750	K08286	protein-serine/threonine kinase	NA	NA	NA
Oeu041919.3	Endocarp	Stage_4	EndocarpStage_4	vvi:100251665	K04532	amyloid beta precursor protein binding protein 1	NA	NA	NA
Oeu041937.2	Endocarp	Stage_4	EndocarpStage_4	--	--	--	NA	NA	NA
Oeu041953.1	Endocarp	Stage_4	EndocarpStage_4	ath:AT5G15840	K12135	zinc finger protein CONSTANS	NA	NA	NA
Oeu042023.1	Endocarp	Stage_4	EndocarpStage_4	--	--	--	NA	NA	NA
Oeu042085.1	Endocarp	Stage_4	EndocarpStage_4	--	--	--	NA	NA	NA
Oeu042133.1	Endocarp	Stage_4	EndocarpStage_4	vvi:100264980	K02183	calmodulin	NA	NA	NA
Oeu042187.1	Endocarp	Stage_4	EndocarpStage_4	ath:AT4G38740	K01802	peptidylprolyl isomerase	NA	NA	NA
Oeu042231.1	Endocarp	Stage_4	EndocarpStage_4	--	--	--	NA	NA	NA
Oeu042247.4	Endocarp	Stage_4	EndocarpStage_4	aml:100483572	K08726	soluble epoxide hydrolase	NA	NA	NA
Oeu042316.1	Endocarp	Stage_4	EndocarpStage_4	--	--	--	NA	NA	NA
Oeu042318.2	Endocarp	Stage_4	EndocarpStage_4	ssl:SS1G_12308	K00102	D-lactate dehydrogenase (cytochrome)	NA	NA	NA
Oeu042381.1	Endocarp	Stage_4	EndocarpStage_4	vvi:100241717	K00033	6-phosphogluconate dehydrogenase	NA	NA	NA
Oeu042382.1	Endocarp	Stage_4	EndocarpStage_4	pop:POPTR_823689	K02150	V-type H+-transporting ATPase subunit E	NA	NA	NA
Oeu042448.2	Endocarp	Stage_4	EndocarpStage_4	tet:TTHERM_00414230	K07767	microtubule-severing ATPase	NA	NA	NA
Oeu042451.1	Endocarp	Stage_4	EndocarpStage_4	--	--	--	NA	NA	NA
Oeu042721.3	Endocarp	Stage_4	EndocarpStage_4	vvi:100251806	K01079	phosphoserine phosphatase	NA	NA	NA
Oeu042799.1	Endocarp	Stage_4	EndocarpStage_4	--	--	--	NA	NA	NA
Oeu042832.1	Endocarp	Stage_4	EndocarpStage_4	--	--	--	NA	NA	NA
Oeu042952.1	Endocarp	Stage_4	EndocarpStage_4	--	--	--	NA	NA	NA
Oeu043046.1	Endocarp	Stage_4	EndocarpStage_4	pop:POPTR_814849	K09753	cinnamoyl-CoA reductase	NA	NA	NA
Oeu043066.1	Endocarp	Stage_4	EndocarpStage_4	--	--	--	NA	NA	NA
Oeu043158.1	Endocarp	Stage_4	EndocarpStage_4	vvi:100254365	K02160	acetyl-CoA carboxylase biotin carboxyl carrier protein	BIOTIN	Biotin carboxylation
Oeu043174.1	Endocarp	Stage_4	EndocarpStage_4	vvi:100265715	K01227	mannosyl-glycoprotein endo-beta-N-acetylglucosaminidase	NA	NA	NA
Oeu043240.1	Endocarp	Stage_4	EndocarpStage_4	ath:AT5G22850	K00924	--	NA	NA	NA
Oeu043288.1	Endocarp	Stage_4	EndocarpStage_4	pop:POPTR_1088048	K03404	magnesium chelatase subunit D	NA	NA	NA
Oeu043306.1	Endocarp	Stage_4	EndocarpStage_4	--	--	--	NA	NA	NA
Oeu043395.1	Endocarp	Stage_4	EndocarpStage_4	dme:Dmel_CG3373	K01774	--	NA	NA	NA
Oeu043404.1	Endocarp	Stage_4	EndocarpStage_4	mdo:100019097	K12796	erbb2-interacting protein	NA	NA	NA
Oeu043595.1	Endocarp	Stage_4	EndocarpStage_4	--	--	--	NA	NA	NA
Oeu043607.1	Endocarp	Stage_4	EndocarpStage_4	ppp:PHYPADRAFT_189464	K14638	--	NA	NA	NA
Oeu043700.2	Endocarp	Stage_4	EndocarpStage_4	--	--	--	NA	NA	NA
Oeu043720.1	Endocarp	Stage_4	EndocarpStage_4	rcu:RCOM_1574580	K00927	phosphoglycerate kinase	NA	NA	NA
Oeu043813.1	Endocarp	Stage_4	EndocarpStage_4	vvi:100264789	K00134	glyceraldehyde 3-phosphate dehydrogenase	NA	NA	NA
Oeu043837.2	Endocarp	Stage_4	EndocarpStage_4	cfa:609679	K09355	pre-B-cell leukemia transcription factor	NA	NA	NA
Oeu043934.2	Endocarp	Stage_4	EndocarpStage_4	--	--	--	NA	NA	NA
Oeu043977.1	Endocarp	Stage_4	EndocarpStage_4	--	--	--	NA	NA	NA
Oeu044041.2	Endocarp	Stage_4	EndocarpStage_4	rcu:RCOM_1454590	K07407	alpha-galactosidase	NA	NA	NA
Oeu044063.4	Endocarp	Stage_4	EndocarpStage_4	vvi:100257916	K01552	--	NA	NA	NA
Oeu044091.1	Endocarp	Stage_4	EndocarpStage_4	osa:4338987	K00002	alcohol dehydrogenase (NADP+)	NA	NA	NA
Oeu044161.2	Endocarp	Stage_4	EndocarpStage_4	rcu:RCOM_0689650	K04564	superoxide dismutase, Fe-Mn family	NA	NA	NA
Oeu044175.1	Endocarp	Stage_4	EndocarpStage_4	nve:NEMVE_v1g238856	K00344	NADPH2:quinone reductase	NA	NA	NA
Oeu044192.2	Endocarp	Stage_4	EndocarpStage_4	rcu:RCOM_1502390	K07874	Ras-related protein Rab-1A	NA	NA	NA
Oeu044211.1	Endocarp	Stage_4	EndocarpStage_4	--	--	--	NA	NA	NA
Oeu044268.1	Endocarp	Stage_4	EndocarpStage_4	--	--	--	NA	NA	NA
Oeu044312.3	Endocarp	Stage_4	EndocarpStage_4	rcu:RCOM_1154780	K12347	natural resistance-associated macrophage protein	NA	NA	NA
Oeu044437.1	Endocarp	Stage_4	EndocarpStage_4	pop:POPTR_560081	K00787	--	NA	NA	NA
Oeu044563.1	Endocarp	Stage_4	EndocarpStage_4	vvi:100246709	K09510	DnaJ homolog subfamily B member 4	NA	NA	NA
Oeu044681.1	Endocarp	Stage_4	EndocarpStage_4	--	--	--	NA	NA	NA
Oeu044793.1	Endocarp	Stage_4	EndocarpStage_4	--	--	--	NA	NA	NA
Oeu044806.1	Endocarp	Stage_4	EndocarpStage_4	pop:POPTR_1085714	K00472	prolyl 4-hydroxylase	NA	NA	NA
Oeu044842.1	Endocarp	Stage_4	EndocarpStage_4	--	--	--	NA	NA	NA
Oeu044969.1	Endocarp	Stage_4	EndocarpStage_4	--	--	--	NA	NA	NA
Oeu045052.1	Endocarp	Stage_4	EndocarpStage_4	ath:AT5G09640	K09756	--	NA	NA	NA
Oeu045101.2	Endocarp	Stage_4	EndocarpStage_4	lma:LmjF35.4410	K01552	--	NA	NA	NA
Oeu045377.1	Endocarp	Stage_4	EndocarpStage_4	--	--	--	NA	NA	NA
Oeu045409.1	Endocarp	Stage_4	EndocarpStage_4	--	--	--	NA	NA	NA
Oeu045457.1	Endocarp	Stage_4	EndocarpStage_4	rcu:RCOM_0340700	K03798	cell division protease FtsH	NA	NA	NA
Oeu045482.2	Endocarp	Stage_4	EndocarpStage_4	vvi:100267092	K10389	tubulin gamma	NA	NA	NA
Oeu045498.1	Endocarp	Stage_4	EndocarpStage_4	ath:AT4G13310	K00517	--	NA	NA	NA
Oeu045516.1	Endocarp	Stage_4	EndocarpStage_4	vvi:100255282	K01188	beta-glucosidase	NA	NA	NA
Oeu045571.1	Endocarp	Stage_4	EndocarpStage_4	--	--	--	NA	NA	NA
Oeu045598.2	Endocarp	Stage_4	EndocarpStage_4	rcu:RCOM_0066700	K03809	Trp repressor binding protein	NA	NA	NA
Oeu045640.1	Endocarp	Stage_4	EndocarpStage_4	osa:4345689	K09753	cinnamoyl-CoA reductase	NA	NA	NA
Oeu045663.4	Endocarp	Stage_4	EndocarpStage_4	ath:AT1G17730	K12197	charged multivesicular body protein 1	NA	NA	NA
Oeu045722.3	Endocarp	Stage_4	EndocarpStage_4	--	--	--	NA	NA	NA
Oeu045737.1	Endocarp	Stage_4	EndocarpStage_4	ath:AT2G17480	K08472	mlo protein	NA	NA	NA
Oeu045755.1	Endocarp	Stage_4	EndocarpStage_4	cin:100186268	K04460	protein phosphatase 5	NA	NA	NA
Oeu045790.1	Endocarp	Stage_4	EndocarpStage_4	vvi:100256432	K14514	ethylene-insensitive protein 3	NA	NA	NA
Oeu045951.3	Endocarp	Stage_4	EndocarpStage_4	rcu:RCOM_0561530	K12447	UDP-sugar pyrophosphorylase	NA	NA	NA
Oeu046093.3	Endocarp	Stage_4	EndocarpStage_4	ppp:PHYPADRAFT_163787	K00423	L-ascorbate oxidase	NA	NA	NA
Oeu046534.2	Endocarp	Stage_4	EndocarpStage_4	ath:AT4G24570	K13577	mitochondrial dicarboxylate carrier	NA	NA	NA
Oeu046605.2	Endocarp	Stage_4	EndocarpStage_4	--	--	--	NA	NA	NA
Oeu046611.1	Endocarp	Stage_4	EndocarpStage_4	osa:4349484	K13422	transcription factor MYC2	NA	NA	NA
Oeu046797.1	Endocarp	Stage_4	EndocarpStage_4	--	--	--	NA	NA	NA
Oeu046930.1	Endocarp	Stage_4	EndocarpStage_4	rcu:RCOM_0060990	K00968	choline-phosphate cytidylyltransferase	NA	NA	NA
Oeu046940.1	Endocarp	Stage_4	EndocarpStage_4	ath:AT5G47750	K08286	protein-serine/threonine kinase	NA	NA	NA
Oeu047009.1	Endocarp	Stage_4	EndocarpStage_4	rcu:RCOM_1471870	K10960	geranylgeranyl reductase	Tocopherol pathway (shikimic acid and MEP pathway)	Vitamin E Biosynthesis
Oeu047010.2	Endocarp	Stage_4	EndocarpStage_4	rcu:RCOM_1471880	K00026	malate dehydrogenase	FATTTY ACID SYNTHESIS	Fatty acid syntehsis
Oeu047171.1	Endocarp	Stage_4	EndocarpStage_4	rcu:RCOM_0561530	K12447	UDP-sugar pyrophosphorylase	NA	NA	NA
Oeu047190.1	Endocarp	Stage_4	EndocarpStage_4	olu:OSTLU_38943	K01249	DNA glycosylase	NA	NA	NA
Oeu047264.1	Endocarp	Stage_4	EndocarpStage_4	--	--	--	NA	NA	NA
Oeu047278.1	Endocarp	Stage_4	EndocarpStage_4	--	--	--	NA	NA	NA
Oeu047427.1	Endocarp	Stage_4	EndocarpStage_4	ppp:PHYPADRAFT_317	K10661	E3 ubiquitin-protein ligase MARCH6	NA	NA	NA
Oeu047459.1	Endocarp	Stage_4	EndocarpStage_4	--	--	--	NA	NA	NA
Oeu047511.1	Endocarp	Stage_4	EndocarpStage_4	sbi:SORBI_01g045500	K08064	nuclear transcription factor Y, alpha	NA	NA	NA
Oeu047573.1	Endocarp	Stage_4	EndocarpStage_4	pop:POPTR_814100	K02137	F-type H+-transporting ATPase oligomycin sensitivity conferral protein	NA	NA	NA
Oeu047652.1	Endocarp	Stage_4	EndocarpStage_4	osa:4334702	K10355	actin, other eukaryote	NA	NA	NA
Oeu047724.1	Endocarp	Stage_4	EndocarpStage_4	rcu:RCOM_0742270	K13457	disease resistance protein RPM1	NA	NA	NA
Oeu047732.1	Endocarp	Stage_4	EndocarpStage_4	ath:AT3G58990	K01704	--	NA	NA	NA
Oeu047853.1	Endocarp	Stage_4	EndocarpStage_4	--	--	--	NA	NA	NA
Oeu048060.1	Endocarp	Stage_4	EndocarpStage_4	--	--	--	NA	NA	NA
Oeu048129.1	Endocarp	Stage_4	EndocarpStage_4	--	--	--	NA	NA	NA
Oeu048241.1	Endocarp	Stage_4	EndocarpStage_4	pop:POPTR_724697	K01803	triosephosphate isomerase (TIM)	NA	NA	NA
Oeu048255.1	Endocarp	Stage_4	EndocarpStage_4	--	--	--	NA	NA	NA
Oeu048306.1	Endocarp	Stage_4	EndocarpStage_4	pop:POPTR_548926	K05759	profilin	NA	NA	NA
Oeu048333.1	Endocarp	Stage_4	EndocarpStage_4	--	--	--	NA	NA	NA
Oeu048400.1	Endocarp	Stage_4	EndocarpStage_4	--	--	--	NA	NA	NA
Oeu048439.1	Endocarp	Stage_4	EndocarpStage_4	--	--	--	NA	NA	NA
Oeu048475.2	Endocarp	Stage_4	EndocarpStage_4	ath:AT1G64230	K06689	ubiquitin-conjugating enzyme E2 D/E	NA	NA	NA
Oeu048538.1	Endocarp	Stage_4	EndocarpStage_4	--	--	--	NA	NA	NA
Oeu048587.1	Endocarp	Stage_4	EndocarpStage_4	ath:AT5G40760	K00036	glucose-6-phosphate 1-dehydrogenase	NA	NA	NA
Oeu048596.1	Endocarp	Stage_4	EndocarpStage_4	pop:POPTR_766594	K10251	beta-keto reductase	NA	NA	NA
Oeu048602.1	Endocarp	Stage_4	EndocarpStage_4	xtr:100170182	K10645	E3 ubiquitin-protein ligase mind-bomb	NA	NA	NA
Oeu048769.1	Endocarp	Stage_4	EndocarpStage_4	rcu:RCOM_1683050	K01641	hydroxymethylglutaryl-CoA synthase	NA	NA	NA
Oeu048872.2	Endocarp	Stage_4	EndocarpStage_4	--	--	--	NA	NA	NA
Oeu049058.1	Endocarp	Stage_4	EndocarpStage_4	vvi:100263145	K14489	arabidopsis histidine kinase 2/3/4 (cytokinin receptor)	NA	NA	NA
Oeu049060.1	Endocarp	Stage_4	EndocarpStage_4	ath:AT4G14090	K12338	anthocyanin 5-O-glucosyltransferase	NA	NA	NA
Oeu049086.1	Endocarp	Stage_4	EndocarpStage_4	--	--	--	NA	NA	NA
Oeu049090.2	Endocarp	Stage_4	EndocarpStage_4	vvi:100246482	K08237	hydroquinone glucosyltransferase	NA	NA	NA
Oeu049097.1	Endocarp	Stage_4	EndocarpStage_4	vvi:100248397	K06689	ubiquitin-conjugating enzyme E2 D/E	NA	NA	NA
Oeu049234.1	Endocarp	Stage_4	EndocarpStage_4	--	--	--	NA	NA	NA
Oeu049240.1	Endocarp	Stage_4	EndocarpStage_4	tet:TTHERM_00942970	K01102	pyruvate dehydrogenase phosphatase	NA	NA	NA
Oeu049383.1	Endocarp	Stage_4	EndocarpStage_4	rcu:RCOM_0522420	K14709	--	NA	NA	NA
Oeu049411.1	Endocarp	Stage_4	EndocarpStage_4	--	--	--	NA	NA	NA
Oeu049432.1	Endocarp	Stage_4	EndocarpStage_4	xtr:100497477	K03846	alpha-1,2-mannosyltransferase	NA	NA	NA
Oeu049444.1	Endocarp	Stage_4	EndocarpStage_4	--	--	--	NA	NA	NA
Oeu049524.1	Endocarp	Stage_4	EndocarpStage_4	--	--	--	NA	NA	NA
Oeu049702.1	Endocarp	Stage_4	EndocarpStage_4	pop:POPTR_568162	K05933	aminocyclopropanecarboxylate oxidase	NA	NA	NA
Oeu049722.1	Endocarp	Stage_4	EndocarpStage_4	pop:POPTR_709976	K13456	RPM1-interacting protein 4	NA	NA	NA
Oeu049745.1	Endocarp	Stage_4	EndocarpStage_4	--	--	--	NA	NA	NA
Oeu049822.1	Endocarp	Stage_4	EndocarpStage_4	ath:AT3G59420	K00924	--	NA	NA	NA
Oeu049987.2	Endocarp	Stage_4	EndocarpStage_4	vvi:100232889	K14432	ABA responsive element binding factor	NA	NA	NA
Oeu050028.1	Endocarp	Stage_4	EndocarpStage_4	--	--	--	NA	NA	NA
Oeu050060.1	Endocarp	Stage_4	EndocarpStage_4	--	--	--	NA	NA	NA
Oeu050182.1	Endocarp	Stage_4	EndocarpStage_4	--	--	--	NA	NA	NA
Oeu050301.1	Endocarp	Stage_4	EndocarpStage_4	--	--	--	NA	NA	NA
Oeu050339.1	Endocarp	Stage_4	EndocarpStage_4	ppp:PHYPADRAFT_317	K10661	E3 ubiquitin-protein ligase MARCH6	NA	NA	NA
Oeu050340.1	Endocarp	Stage_4	EndocarpStage_4	osa:4349244	K14326	regulator of nonsense transcripts 1	NA	NA	NA
Oeu050387.1	Endocarp	Stage_4	EndocarpStage_4	dme:Dmel_CG12746	K01080	phosphatidate phosphatase	NA	NA	NA
Oeu050469.2	Endocarp	Stage_4	EndocarpStage_4	ath:AT4G19810	K01183	chitinase	NA	NA	NA
Oeu050553.1	Endocarp	Stage_4	EndocarpStage_4	rcu:RCOM_1574190	K12929	casbene synthase	NA	NA	NA
Oeu050660.1	Endocarp	Stage_4	EndocarpStage_4	rcu:RCOM_0904730	K13412	calcium-dependent protein kinase	NA	NA	NA
Oeu050669.1	Endocarp	Stage_4	EndocarpStage_4	pop:POPTR_828572	K10956	protein transport protein SEC61 subunit alpha	NA	NA	NA
Oeu050745.3	Endocarp	Stage_4	EndocarpStage_4	--	--	--	NA	NA	NA
Oeu050796.1	Endocarp	Stage_4	EndocarpStage_4	osa:4329463	K13430	serine/threonine-protein kinase PBS1	NA	NA	NA
Oeu050874.1	Endocarp	Stage_4	EndocarpStage_4	rcu:RCOM_1587610	K00759	adenine phosphoribosyltransferase	NA	NA	NA
Oeu050892.2	Endocarp	Stage_4	EndocarpStage_4	--	--	--	NA	NA	NA
Oeu051001.1	Endocarp	Stage_4	EndocarpStage_4	--	--	--	NA	NA	NA
Oeu051060.1	Endocarp	Stage_4	EndocarpStage_4	vvi:100267071	K01648	ATP citrate (pro-S)-lyase	NA	NA	NA
Oeu051123.1	Endocarp	Stage_4	EndocarpStage_4	vvi:100253735	K03152	4-methyl-5(b-hydroxyethyl)-thiazole monophosphate biosynthesis	NA	NA	NA
Oeu051295.1	Endocarp	Stage_4	EndocarpStage_4	pop:POPTR_1116472	K11155	--	NA	NA	NA
Oeu051389.1	Endocarp	Stage_4	EndocarpStage_4	rcu:RCOM_1192240	K00457	4-hydroxyphenylpyruvate dioxygenase	HPPD	Vitamin E Biosynthesis	https://dx.doi.org/10.3389%2Ffpls.2015.00871
Oeu051471.1	Endocarp	Stage_4	EndocarpStage_4	--	--	--	NA	NA	NA
Oeu051627.1	Endocarp	Stage_4	EndocarpStage_4	--	--	--	NA	NA	NA
Oeu051647.1	Endocarp	Stage_4	EndocarpStage_4	vvi:100254365	K02160	acetyl-CoA carboxylase biotin carboxyl carrier protein	BIOTIN	Biotin carboxylation
Oeu051718.1	Endocarp	Stage_4	EndocarpStage_4	vvi:100248512	K10999	cellulose synthase A	NA	NA	NA
Oeu051805.1	Endocarp	Stage_4	EndocarpStage_4	--	--	--	NA	NA	NA
Oeu051846.1	Endocarp	Stage_4	EndocarpStage_4	vvi:100267604	K04523	ubiquilin	NA	NA	NA
Oeu051880.1	Endocarp	Stage_4	EndocarpStage_4	rcu:RCOM_0903240	K00895	pyrophosphate--fructose-6-phosphate 1-phosphotransferase	NA	NA	NA
Oeu051911.1	Endocarp	Stage_4	EndocarpStage_4	--	--	--	NA	NA	NA
Oeu052029.1	Endocarp	Stage_4	EndocarpStage_4	ath:AT1G74000	K01757	strictosidine synthase	NA	NA	NA
Oeu052082.1	Endocarp	Stage_4	EndocarpStage_4	olu:OSTLU_88734	K03707	thiaminase (transcriptional activator TenA)	NA	NA	NA
Oeu052282.1	Endocarp	Stage_4	EndocarpStage_4	vvi:100254365	K02160	acetyl-CoA carboxylase biotin carboxyl carrier protein	BIOTIN	Biotin carboxylation
Oeu052300.1	Endocarp	Stage_4	EndocarpStage_4	--	--	--	NA	NA	NA
Oeu052338.1	Endocarp	Stage_4	EndocarpStage_4	--	--	--	NA	NA	NA
Oeu052382.1	Endocarp	Stage_4	EndocarpStage_4	rcu:RCOM_0633300	K09458	3-oxoacyl-[acyl-carrier-protein] synthase II	B-keto-ACP synthese II	Fatty acid syntehsis
Oeu052454.1	Endocarp	Stage_4	EndocarpStage_4	vvi:100248505	K08493	vesicle transport through interaction with t-SNAREs 1	NA	NA	NA
Oeu052624.1	Endocarp	Stage_4	EndocarpStage_4	--	--	--	NA	NA	NA
Oeu052671.1	Endocarp	Stage_4	EndocarpStage_4	cel:M05B5.4	K06129	lysophospholipase III	NA	NA	NA
Oeu052676.2	Endocarp	Stage_4	EndocarpStage_4	cin:100177446	K04725	baculoviral IAP repeat-containing 2/3/4	NA	NA	NA
Oeu052785.1	Endocarp	Stage_4	EndocarpStage_4	vvi:100246655	K13754	--	NA	NA	NA
Oeu052799.2	Endocarp	Stage_4	EndocarpStage_4	bmy:Bm1_41885	K11982	E3 ubiquitin-protein ligase RNF115/126	NA	NA	NA
Oeu052876.1	Endocarp	Stage_4	EndocarpStage_4	pop:POPTR_563103	K12356	coniferyl-alcohol glucosyltransferase	NA	NA	NA
Oeu052878.1	Endocarp	Stage_4	EndocarpStage_4	sbi:SORBI_04g006870	K14515	EIN3-binding F-box protein	NA	NA	NA
Oeu053018.2	Endocarp	Stage_4	EndocarpStage_4	pop:POPTR_755797	K13457	disease resistance protein RPM1	NA	NA	NA
Oeu053052.1	Endocarp	Stage_4	EndocarpStage_4	sbi:SORBI_01g048850	K00861	riboflavin kinase	NA	NA	NA
Oeu053098.1	Endocarp	Stage_4	EndocarpStage_4	ath:AT3G17700	K05391	cyclic nucleotide gated channel, other eukaryote	NA	NA	NA
Oeu053167.1	Endocarp	Stage_4	EndocarpStage_4	vvi:100233075	K00029	malate dehydrogenase (oxaloacetate-decarboxylating)(NADP+)	FATTTY ACID SYNTHESIS	Fatty acid syntehsis
Oeu053263.1	Endocarp	Stage_4	EndocarpStage_4	--	--	--	NA	NA	NA
Oeu053270.1	Endocarp	Stage_4	EndocarpStage_4	vvi:100258977	K05279	flavonol 3-O-methyltransferase	NA	NA	NA
Oeu053287.2	Endocarp	Stage_4	EndocarpStage_4	--	--	--	NA	NA	NA
Oeu053374.2	Endocarp	Stage_4	EndocarpStage_4	rcu:RCOM_1720970	K04733	interleukin-1 receptor-associated kinase 4	NA	NA	NA
Oeu053381.1	Endocarp	Stage_4	EndocarpStage_4	rcu:RCOM_1574380	K12929	casbene synthase	NA	NA	NA
Oeu053506.1	Endocarp	Stage_4	EndocarpStage_4	ath:AT3G04240	K09667	polypeptide N-acetylglucosaminyltransferase	NA	NA	NA
Oeu053519.2	Endocarp	Stage_4	EndocarpStage_4	cme:CMP354C	K08193	MFS transporter, ACS family, solute carrier family 17 (sodium-dependent inorganic phosphate cotransporter), other	NA	NA	NA
Oeu053536.1	Endocarp	Stage_4	EndocarpStage_4	--	--	--	NA	NA	NA
Oeu053611.1	Endocarp	Stage_4	EndocarpStage_4	vvi:100247086	K10570	DNA excision repair protein ERCC-8	NA	NA	NA
Oeu053612.1	Endocarp	Stage_4	EndocarpStage_4	--	--	--	NA	NA	NA
Oeu053703.2	Endocarp	Stage_4	EndocarpStage_4	ath:AT3G16950	K00382	dihydrolipoamide dehydrogenase	NA	NA	NA
Oeu053749.1	Endocarp	Stage_4	EndocarpStage_4	ath:AT5G38990	K04733	interleukin-1 receptor-associated kinase 4	NA	NA	NA
Oeu053772.2	Endocarp	Stage_4	EndocarpStage_4	--	--	--	NA	NA	NA
Oeu053850.1	Endocarp	Stage_4	EndocarpStage_4	vvi:100254895	K06911	--	NA	NA	NA
Oeu053944.1	Endocarp	Stage_4	EndocarpStage_4	xla:447032	K08726	soluble epoxide hydrolase	NA	NA	NA
Oeu053952.1	Endocarp	Stage_4	EndocarpStage_4	--	--	--	NA	NA	NA
Oeu054021.2	Endocarp	Stage_4	EndocarpStage_4	pop:POPTR_817412	K01897	long-chain acyl-CoA synthetase	catalyze the conversion of long-chain fatty acids to fatty acyl-CoAs	Fatty acids converison
Oeu054096.2	Endocarp	Stage_4	EndocarpStage_4	--	--	--	NA	NA	NA
Oeu054097.1	Endocarp	Stage_4	EndocarpStage_4	vvi:100252764	K13457	disease resistance protein RPM1	NA	NA	NA
Oeu054158.1	Endocarp	Stage_4	EndocarpStage_4	--	--	--	NA	NA	NA
Oeu054166.1	Endocarp	Stage_4	EndocarpStage_4	rcu:RCOM_0390170	K05765	cofilin	NA	NA	NA
Oeu054207.1	Endocarp	Stage_4	EndocarpStage_4	--	--	--	NA	NA	NA
Oeu054245.2	Endocarp	Stage_4	EndocarpStage_4	ath:AT2G24610	K05391	cyclic nucleotide gated channel, other eukaryote	NA	NA	NA
Oeu054389.1	Endocarp	Stage_4	EndocarpStage_4	osa:4326907	K14431	transcription factor TGA	NA	NA	NA
Oeu054492.1	Endocarp	Stage_4	EndocarpStage_4	rcu:RCOM_0597990	K13448	calcium-binding protein CML	NA	NA	NA
Oeu054578.1	Endocarp	Stage_4	EndocarpStage_4	vpo:Kpol_1018p49	K04709	Acyl-CoA-dependent ceramide synthase	NA	NA	NA
Oeu054644.1	Endocarp	Stage_4	EndocarpStage_4	vvi:100261224	K00006	glycerol-3-phosphate dehydrogenase (NAD+)	NA	NA	NA
Oeu054657.1	Endocarp	Stage_4	EndocarpStage_4	vcn:VOLCADRAFT_107956	K08852	--	NA	NA	NA
Oeu054861.1	Endocarp	Stage_4	EndocarpStage_4	--	--	--	NA	NA	NA
Oeu054892.1	Endocarp	Stage_4	EndocarpStage_4	cfa:474695	K11449	jumonji domain-containing protein 1	NA	NA	NA
Oeu054914.1	Endocarp	Stage_4	EndocarpStage_4	pop:POPTR_819877	K10999	cellulose synthase A	NA	NA	NA
Oeu054998.1	Endocarp	Stage_4	EndocarpStage_4	vvi:100242294	K13691	pathogen-inducible salicylic acid glucosyltransferase	NA	NA	NA
Oeu055129.1	Endocarp	Stage_4	EndocarpStage_4	--	--	--	NA	NA	NA
Oeu055208.1	Endocarp	Stage_4	EndocarpStage_4	--	--	--	NA	NA	NA
Oeu055219.1	Endocarp	Stage_4	EndocarpStage_4	vvi:100263357	K13120	protein FAM32A	NA	NA	NA
Oeu055241.1	Endocarp	Stage_4	EndocarpStage_4	pif:PITG_09566	K01092	myo-inositol-1(or 4)-monophosphatase	NA	NA	NA
Oeu055303.1	Endocarp	Stage_4	EndocarpStage_4	ath:AT4G13310	K00517	--	NA	NA	NA
Oeu055332.1	Endocarp	Stage_4	EndocarpStage_4	--	--	--	NA	NA	NA
Oeu055333.1	Endocarp	Stage_4	EndocarpStage_4	--	--	--	NA	NA	NA
Oeu055350.2	Endocarp	Stage_4	EndocarpStage_4	pop:POPTR_582938	K09422	myb proto-oncogene protein, plant	NA	NA	NA
Oeu055450.1	Endocarp	Stage_4	EndocarpStage_4	--	--	--	NA	NA	NA
Oeu055533.1	Endocarp	Stage_4	EndocarpStage_4	--	--	--	NA	NA	NA
Oeu055597.1	Endocarp	Stage_4	EndocarpStage_4	--	--	--	NA	NA	NA
Oeu055604.1	Endocarp	Stage_4	EndocarpStage_4	vvi:100263357	K13120	protein FAM32A	NA	NA	NA
Oeu055605.2	Endocarp	Stage_4	EndocarpStage_4	vvi:100267529	K13998	--	NA	NA	NA
Oeu055640.1	Endocarp	Stage_4	EndocarpStage_4	--	--	--	NA	NA	NA
Oeu055643.1	Endocarp	Stage_4	EndocarpStage_4	rcu:RCOM_0661530	K01244	5'-methylthioadenosine nucleosidase	NA	NA	NA
Oeu055663.1	Endocarp	Stage_4	EndocarpStage_4	vvi:100246866	K00434	L-ascorbate peroxidase	NA	NA	NA
Oeu055664.1	Endocarp	Stage_4	EndocarpStage_4	xtr:100496333	K10591	E3 ubiquitin-protein ligase NEDD4	NA	NA	NA
Oeu055677.1	Endocarp	Stage_4	EndocarpStage_4	--	--	--	NA	NA	NA
Oeu055687.2	Endocarp	Stage_4	EndocarpStage_4	oaa:100081514	K06096	vesicle-associated membrane protein-associated protein A	NA	NA	NA
Oeu055802.1	Endocarp	Stage_4	EndocarpStage_4	--	--	--	NA	NA	NA
Oeu055813.1	Endocarp	Stage_4	EndocarpStage_4	--	--	--	NA	NA	NA
Oeu055867.2	Endocarp	Stage_4	EndocarpStage_4	rcu:RCOM_1053330	K12355	coniferyl-aldehyde dehydrogenase	NA	NA	NA
Oeu055998.1	Endocarp	Stage_4	EndocarpStage_4	--	--	--	NA	NA	NA
Oeu056094.1	Endocarp	Stage_4	EndocarpStage_4	--	--	--	NA	NA	NA
Oeu056345.1	Endocarp	Stage_4	EndocarpStage_4	pop:POPTR_649601	K05402	toll-interacting protein	NA	NA	NA
Oeu056399.1	Endocarp	Stage_4	EndocarpStage_4	tet:TTHERM_00189520	K00344	NADPH2:quinone reductase	NA	NA	NA
Oeu056427.1	Endocarp	Stage_4	EndocarpStage_4	vvi:100241904	K08679	UDP-glucuronate 4-epimerase	NA	NA	NA
Oeu056513.1	Endocarp	Stage_4	EndocarpStage_4	rcu:RCOM_0251360	K00648	3-oxoacyl-[acyl-carrier-protein] synthase III	B-keto-ACP synthese III	Fatty acid syntehsis
Oeu056536.1	Endocarp	Stage_4	EndocarpStage_4	rcu:RCOM_0473330	K01904	4-coumarate--CoA ligase	NA	NA	NA
Oeu056640.1	Endocarp	Stage_4	EndocarpStage_4	ath:AT4G40030	K11253	histone H3	NA	NA	NA
Oeu056714.1	Endocarp	Stage_4	EndocarpStage_4	--	--	--	NA	NA	NA
Oeu056756.2	Endocarp	Stage_4	EndocarpStage_4	--	--	--	NA	NA	NA
Oeu056774.1	Endocarp	Stage_4	EndocarpStage_4	sbi:SORBI_04g020990	K13430	serine/threonine-protein kinase PBS1	NA	NA	NA
Oeu056879.1	Endocarp	Stage_4	EndocarpStage_4	ota:Ot16g01320	K14491	two-component response regulator ARR-B family	NA	NA	NA
Oeu057016.3	Endocarp	Stage_4	EndocarpStage_4	--	--	--	NA	NA	NA
Oeu057080.2	Endocarp	Stage_4	EndocarpStage_4	vvi:100257147	K02995	small subunit ribosomal protein S8e	NA	NA	NA
Oeu057157.1	Endocarp	Stage_4	EndocarpStage_4	--	--	--	NA	NA	NA
Oeu057175.3	Endocarp	Stage_4	EndocarpStage_4	rcu:RCOM_0698800	K01490	AMP deaminase	NA	NA	NA
Oeu057263.1	Endocarp	Stage_4	EndocarpStage_4	vvi:100267829	K06630	tyrosine 3-monooxygenase/tryptophan 5-monooxygenase activation protein	NA	NA	NA
Oeu057290.1	Endocarp	Stage_4	EndocarpStage_4	--	--	--	NA	NA	NA
Oeu057379.2	Endocarp	Stage_4	EndocarpStage_4	rcu:RCOM_1034140	K01834	phosphoglycerate mutase	NA	NA	NA
Oeu057423.1	Endocarp	Stage_4	EndocarpStage_4	ath:AT1G74100	K11821	desulfoglucosinolate sulfotransferase A/B/C	NA	NA	NA
Oeu057517.1	Endocarp	Stage_4	EndocarpStage_4	--	--	--	NA	NA	NA
Oeu057521.1	Endocarp	Stage_4	EndocarpStage_4	--	--	--	NA	NA	NA
Oeu057581.1	Endocarp	Stage_4	EndocarpStage_4	rcu:RCOM_0446280	K04506	E3 ubiquitin-protein ligase SIAH1	NA	NA	NA
Oeu057617.1	Endocarp	Stage_4	EndocarpStage_4	vvi:100245266	K00627	pyruvate dehydrogenase E2 component (dihydrolipoamide acetyltransferase)	NA	NA	NA
Oeu057643.2	Endocarp	Stage_4	EndocarpStage_4	rcu:RCOM_0849600	K13424	WRKY transcription factor 33	NA	NA	NA
Oeu057652.1	Endocarp	Stage_4	EndocarpStage_4	vvi:100253611	K03263	translation initiation factor eIF-5A	NA	NA	NA
Oeu057673.2	Endocarp	Stage_4	EndocarpStage_4	rcu:RCOM_0774030	K14498	serine/threonine-protein kinase SRK2	NA	NA	NA
Oeu057828.1	Endocarp	Stage_4	EndocarpStage_4	pop:POPTR_573210	K03453	bile acid:Na+ symporter, BASS family	NA	NA	NA
Oeu057854.1	Endocarp	Stage_4	EndocarpStage_4	--	--	--	NA	NA	NA
Oeu057871.1	Endocarp	Stage_4	EndocarpStage_4	--	--	--	NA	NA	NA
Oeu057874.2	Endocarp	Stage_4	EndocarpStage_4	pop:POPTR_853157	K14085	--	NA	NA	NA
Oeu058007.1	Endocarp	Stage_4	EndocarpStage_4	pop:POPTR_1066621	K09458	3-oxoacyl-[acyl-carrier-protein] synthase II	B-keto-ACP synthese II	Fatty acid syntehsis
Oeu058033.1	Endocarp	Stage_4	EndocarpStage_4	--	--	--	NA	NA	NA
Oeu058057.2	Endocarp	Stage_4	EndocarpStage_4	pop:POPTR_716762	K00326	cytochrome-b5 reductase	NA	NA	NA
Oeu058121.1	Endocarp	Stage_4	EndocarpStage_4	vvi:100267004	K02148	V-type H+-transporting ATPase subunit C	NA	NA	NA
Oeu058124.1	Endocarp	Stage_4	EndocarpStage_4	--	--	--	NA	NA	NA
Oeu058153.1	Endocarp	Stage_4	EndocarpStage_4	zma:100283091	K13430	serine/threonine-protein kinase PBS1	NA	NA	NA
Oeu058183.1	Endocarp	Stage_4	EndocarpStage_4	vvi:100266796	K11838	ubiquitin carboxyl-terminal hydrolase 7	NA	NA	NA
Oeu058210.1	Endocarp	Stage_4	EndocarpStage_4	rcu:RCOM_0478150	K13415	--	NA	NA	NA
Oeu058417.2	Endocarp	Stage_4	EndocarpStage_4	--	--	--	NA	NA	NA
Oeu058427.1	Endocarp	Stage_4	EndocarpStage_4	--	--	--	NA	NA	NA
Oeu058433.1	Endocarp	Stage_4	EndocarpStage_4	vvi:100250049	K00162	pyruvate dehydrogenase E1 component subunit beta	NA	NA	NA
Oeu058508.1	Endocarp	Stage_4	EndocarpStage_4	vvi:100251947	K04371	extracellular signal-regulated kinase 1/2	NA	NA	NA
Oeu058520.1	Endocarp	Stage_4	EndocarpStage_4	vvi:100241639	K07195	exocyst complex component 7	NA	NA	NA
Oeu058668.1	Endocarp	Stage_4	EndocarpStage_4	vvi:100267752	K12190	ESCRT-II complex subunit VPS36	NA	NA	NA
Oeu058767.1	Endocarp	Stage_4	EndocarpStage_4	gga:429078	K08327	phosducin	NA	NA	NA
Oeu058768.1	Endocarp	Stage_4	EndocarpStage_4	vcn:VOLCADRAFT_106052	K06674	structural maintenance of chromosome 2	NA	NA	NA
Oeu058808.1	Endocarp	Stage_4	EndocarpStage_4	ath:AT2G30620	K11275	histone H1/5	NA	NA	NA
Oeu058944.1	Endocarp	Stage_4	EndocarpStage_4	vvi:100256047	K00972	UDP-N-acetylglucosamine pyrophosphorylase	NA	NA	NA
Oeu058967.1	Endocarp	Stage_4	EndocarpStage_4	pop:POPTR_678915	K02734	20S proteasome subunit beta 4	NA	NA	NA
Oeu059071.3	Endocarp	Stage_4	EndocarpStage_4	osa:4333912	K00924	--	NA	NA	NA
Oeu059100.1	Endocarp	Stage_4	EndocarpStage_4	vvi:100265639	K00253	isovaleryl-CoA dehydrogenase	NA	NA	NA
Oeu059106.1	Endocarp	Stage_4	EndocarpStage_4	rcu:RCOM_0713220	K02138	F-type H+-transporting ATPase subunit d	NA	NA	NA
Oeu059148.1	Endocarp	Stage_4	EndocarpStage_4	vvi:100254518	K09422	myb proto-oncogene protein, plant	NA	NA	NA
Oeu059149.1	Endocarp	Stage_4	EndocarpStage_4	pop:POPTR_747123	K00025	malate dehydrogenase	FATTTY ACID SYNTHESIS	Fatty acid syntehsis
Oeu059195.1	Endocarp	Stage_4	EndocarpStage_4	--	--	--	NA	NA	NA
Oeu059224.1	Endocarp	Stage_4	EndocarpStage_4	clu:CLUG_04357	K06653	CDK inhibitor PHO81	NA	NA	NA
Oeu059282.1	Endocarp	Stage_4	EndocarpStage_4	--	--	--	NA	NA	NA
[truncated: 3,787 more rows]

## Sheet: S11B_Intersections
Supplementary Data S11B. Chondrolia Chalkidikis (CHO) vs Koroneiki (KO) Endocarp, Fruit, and Flower DEGs intersections with Known genes. The genes annotated as "Known" correspond to genes with documented function (based on bibliography) in fatty acid biosynthesis and/ or fruit development. Gene intersections were scored in a binary fission, with "1" indicating intersection and "0" indicating no i…
Gene	EndocarpStage_2	EndocarpStage_3	EndocarpStage_4	FlowerClosed	FlowerOpen	FruitStage_2	FruitStage_3	FruitStage_4	Known
Oeu000016.1	0	0	1	0	0	0	0	0	0
Oeu000035.2	0	0	0	0	0	1	0	0	0
Oeu000057.1	0	0	0	0	0	0	1	0	0
Oeu000077.1	0	1	0	0	1	0	0	0	0
Oeu000078.1	0	0	0	0	1	0	0	0	0
Oeu000079.1	0	0	0	0	1	0	0	0	0
Oeu000080.1	0	0	0	0	1	0	0	0	0
Oeu000082.1	0	0	1	0	0	0	0	0	0
Oeu000100.1	0	0	0	0	0	0	0	1	0
Oeu000153.1	0	0	0	0	1	0	0	1	0
Oeu000176.1	0	0	0	0	0	1	0	0	0
Oeu000184.1	0	0	1	0	0	0	0	0	0
Oeu000191.1	0	0	1	0	0	0	0	1	0
Oeu000201.1	0	0	1	0	0	1	0	0	0
Oeu000227.1	0	0	0	0	0	1	0	0	0
Oeu000233.2	0	0	0	0	0	0	0	1	0
Oeu000236.2	0	0	0	0	0	1	0	0	0
Oeu000239.1	1	0	0	0	0	0	0	0	0
Oeu000241.1	1	0	0	0	0	0	0	0	0
Oeu000242.1	0	0	1	0	0	1	0	0	0
Oeu000251.1	1	0	0	0	0	0	1	0	0
Oeu000253.3	0	0	0	0	0	1	1	1	0
Oeu000259.1	0	0	1	0	0	0	0	0	0
Oeu000277.1	0	1	1	0	0	1	0	0	0
Oeu000288.1	0	0	0	0	0	0	0	1	0
Oeu000294.1	0	0	0	0	1	0	0	0	1
Oeu000298.1	0	0	0	1	1	1	1	0	0
Oeu000325.1	0	0	1	0	0	0	0	0	0
Oeu000375.3	1	0	0	0	0	0	0	0	0
Oeu000452.1	0	0	0	0	0	0	0	0	1
Oeu000516.1	0	1	0	0	0	0	0	0	0
Oeu000528.1	0	0	0	0	1	0	0	1	0
Oeu000548.2	0	0	0	0	0	1	0	0	0
Oeu000561.1	1	0	0	0	0	0	0	0	0
Oeu000573.1	0	0	0	0	0	0	0	0	1
Oeu000574.1	0	0	0	0	0	0	0	0	1
Oeu000620.1	0	0	0	0	0	0	0	0	1
Oeu000651.1	0	0	0	0	1	0	1	1	0
Oeu000663.1	0	0	0	0	1	0	0	0	0
Oeu000689.1	0	0	1	0	0	1	0	0	0
Oeu000722.1	0	0	0	0	0	1	0	0	0
Oeu000753.1	0	0	1	0	0	0	0	0	0
Oeu000782.1	0	1	1	0	0	0	0	0	0
Oeu000783.1	0	1	1	0	0	0	0	0	0
Oeu000799.1	0	0	0	0	0	1	0	0	0
Oeu000812.1	0	1	0	0	0	0	0	0	0
Oeu000817.1	0	0	1	0	0	0	0	0	0
Oeu000824.1	0	0	0	0	1	0	0	0	0
Oeu000886.1	0	0	0	0	0	0	0	0	1
Oeu000893.2	0	0	0	0	0	1	0	1	0
Oeu000911.1	0	0	1	0	0	0	0	0	0
Oeu000926.1	1	1	1	1	1	1	1	1	1
Oeu000947.1	0	0	0	0	0	1	0	0	0
Oeu000953.1	0	0	0	0	0	1	0	0	0
Oeu000956.1	0	0	0	0	0	0	1	0	0
Oeu000961.1	0	0	1	0	0	0	0	0	0
Oeu000973.1	1	0	0	0	0	0	0	0	0
Oeu001005.1	0	0	0	0	1	0	0	0	0
Oeu001009.1	0	1	0	0	0	0	0	0	0
Oeu001061.1	0	0	0	0	0	0	0	1	0
Oeu001065.1	1	0	1	0	0	0	1	1	0
Oeu001067.1	0	0	1	0	0	0	0	0	0
Oeu001069.1	0	0	0	0	1	0	0	0	0
Oeu001079.2	0	0	0	0	1	1	0	0	0
Oeu001109.1	0	0	0	0	0	1	0	0	0
Oeu001110.1	0	0	1	0	0	1	1	0	0
Oeu001120.1	0	0	0	0	1	0	0	0	0
Oeu001147.3	0	0	1	0	0	0	0	0	0
Oeu001157.1	0	0	1	0	0	0	0	0	0
Oeu001186.1	0	0	0	0	1	0	0	0	0
Oeu001188.1	0	0	1	0	0	0	0	0	0
Oeu001202.1	0	0	0	0	0	1	0	0	0
Oeu001210.1	0	1	1	0	0	1	1	1	0
Oeu001234.1	1	1	1	1	1	1	1	1	0
Oeu001267.3	1	0	0	0	0	0	0	0	0
Oeu001271.1	1	1	1	0	0	0	0	1	0
Oeu001307.1	0	0	0	0	1	0	0	0	0
Oeu001312.1	0	0	0	0	0	1	0	0	0
Oeu001313.1	0	0	1	0	0	1	1	1	1
Oeu001314.2	0	1	0	0	0	0	0	1	0
Oeu001318.1	0	1	0	0	0	0	0	0	0
Oeu001337.1	1	0	0	0	0	0	0	0	0
Oeu001351.2	0	0	0	0	0	0	0	0	1
Oeu001393.1	0	0	0	0	0	1	0	0	0
Oeu001442.2	1	1	1	0	0	0	0	0	0
Oeu001446.1	1	0	0	0	1	0	0	0	0
Oeu001457.1	0	0	0	0	0	1	1	1	0
Oeu001464.1	0	0	0	0	1	0	0	0	0
Oeu001480.1	1	0	0	0	0	0	1	1	0
Oeu001512.2	0	0	0	0	1	0	0	0	0
Oeu001516.1	1	0	0	0	0	1	0	0	0
Oeu001540.1	0	0	0	0	1	0	0	0	0
Oeu001551.1	0	0	0	0	0	0	0	1	0
Oeu001554.1	0	1	1	0	0	0	0	0	0
Oeu001594.1	0	0	0	0	0	1	0	0	1
Oeu001621.3	0	0	0	0	0	0	0	0	1
Oeu001631.1	0	0	0	0	0	1	0	0	0
Oeu001632.2	0	0	0	0	0	0	1	0	0
Oeu001638.1	0	0	1	0	0	0	0	0	0
Oeu001703.1	0	0	0	0	1	0	0	0	0
Oeu001719.2	0	0	1	0	0	0	1	1	0
Oeu001726.1	0	0	0	0	0	1	0	0	0
Oeu001740.1	1	0	1	0	0	0	0	0	0
Oeu001741.1	0	0	0	0	1	0	0	0	0
Oeu001742.1	0	0	0	0	0	1	0	0	0
Oeu001768.1	0	0	0	0	1	0	0	0	0
Oeu001783.2	0	0	0	0	1	0	0	0	0
Oeu001785.1	0	0	0	0	0	0	0	1	0
Oeu001791.1	0	0	0	0	1	0	0	0	0
Oeu001803.1	0	0	0	0	0	0	0	1	0
Oeu001823.1	0	0	0	0	0	1	0	0	0
Oeu001830.1	0	1	1	0	0	0	0	0	0
Oeu001853.1	0	0	0	0	0	1	1	0	0
Oeu001858.1	1	1	0	0	0	0	1	1	0
Oeu001865.1	0	0	1	0	0	0	0	0	0
Oeu001883.1	0	0	0	0	0	0	0	0	1
Oeu001884.1	0	0	0	0	0	0	0	0	1
Oeu001885.1	0	0	0	0	0	0	0	0	1
Oeu001900.1	0	0	0	1	0	0	0	0	0
Oeu001901.1	1	1	0	0	0	0	0	0	0
Oeu001948.1	0	0	0	0	0	1	1	1	0
Oeu001979.1	0	0	1	0	0	0	1	1	0
Oeu001986.1	0	0	0	0	1	0	0	1	0
Oeu002014.1	0	0	0	0	0	0	0	1	0
Oeu002035.1	0	1	1	0	1	0	0	0	0
Oeu002036.1	0	0	0	0	1	0	0	0	0
Oeu002040.1	0	0	1	0	0	0	0	0	0
Oeu002049.1	0	0	0	0	0	1	0	0	0
Oeu002089.1	0	0	0	0	0	0	0	0	1
Oeu002092.1	1	0	0	0	0	0	0	0	0
Oeu002112.1	0	0	1	0	1	0	0	0	0
Oeu002119.1	0	1	1	0	0	1	0	0	0
Oeu002120.1	0	0	0	0	0	1	0	0	0
Oeu002151.1	0	0	0	0	0	1	0	0	0
Oeu002181.2	0	0	0	0	0	0	0	1	0
Oeu002200.1	0	0	0	0	0	1	0	0	0
Oeu002214.1	0	0	0	0	1	0	0	0	0
Oeu002221.2	0	0	0	1	0	0	1	0	0
Oeu002235.1	0	0	0	0	0	0	0	0	1
Oeu002241.1	0	0	0	0	0	0	0	1	0
Oeu002250.1	0	0	0	0	1	0	0	0	0
Oeu002252.1	0	0	0	0	0	0	1	0	0
Oeu002279.1	0	0	0	0	0	0	0	1	0
Oeu002297.1	0	0	1	0	0	0	0	0	0
Oeu002302.1	0	0	0	0	0	0	0	0	1
Oeu002311.1	0	0	0	0	0	0	0	0	1
Oeu002359.1	0	0	0	0	1	0	0	0	0
Oeu002392.1	0	1	0	0	0	0	0	0	0
Oeu002412.1	0	1	1	0	0	0	0	0	0
Oeu002427.1	0	0	0	0	0	0	0	1	0
Oeu002442.1	0	0	0	0	1	0	0	0	0
Oeu002452.1	0	0	1	0	0	0	0	0	0
Oeu002504.2	1	0	0	0	0	0	0	0	0
Oeu002505.2	0	0	0	0	0	1	0	0	0
Oeu002509.2	0	0	1	0	0	0	0	0	0
Oeu002511.1	0	0	1	0	0	0	0	0	0
Oeu002518.2	0	1	1	0	0	0	0	1	0
Oeu002520.1	0	0	0	1	0	0	0	0	0
Oeu002532.1	0	0	0	0	0	1	0	0	0
Oeu002535.1	0	0	0	0	0	1	0	0	0
Oeu002545.1	0	0	0	0	0	0	0	0	1
Oeu002548.1	0	0	0	0	0	0	0	0	1
Oeu002550.1	0	0	0	0	0	0	0	0	1
Oeu002551.1	0	0	0	0	0	0	0	0	1
Oeu002633.1	0	0	0	0	1	0	0	0	0
Oeu002665.1	0	0	0	0	1	0	0	0	0
Oeu002672.1	0	0	0	0	0	1	1	0	0
Oeu002681.1	0	0	0	0	0	0	0	0	1
Oeu002688.1	1	0	0	0	1	0	0	0	0
Oeu002690.1	0	0	0	0	0	1	0	1	0
Oeu002709.1	1	0	0	0	0	0	0	1	0
Oeu002727.1	0	0	1	0	0	0	0	0	0
Oeu002736.1	1	0	0	0	1	0	0	0	0
Oeu002770.1	0	0	1	0	0	0	0	0	0
Oeu002779.1	0	0	0	1	0	0	0	0	0
Oeu002809.1	0	0	0	0	0	0	0	1	0
Oeu002826.1	0	0	0	0	0	0	0	1	0
Oeu002844.2	0	0	0	0	0	1	0	0	0
Oeu002865.1	0	0	1	0	0	0	0	0	0
Oeu002869.1	1	0	0	0	0	0	0	0	0
Oeu002892.1	0	0	0	0	0	1	1	1	0
Oeu002893.1	1	0	0	0	0	0	0	0	0
Oeu002897.2	0	0	0	0	0	0	0	0	1
Oeu002899.1	0	0	0	0	1	0	0	0	0
Oeu002937.1	0	0	1	0	0	1	1	1	0
Oeu002950.1	0	0	0	0	0	0	1	1	1
Oeu002952.1	0	0	1	0	0	0	0	0	0
Oeu002965.1	1	0	0	0	0	0	0	0	0
Oeu002971.1	0	0	0	0	0	0	0	0	1
Oeu002986.1	1	0	0	0	0	0	0	1	0
Oeu003019.1	0	0	0	0	1	0	0	0	0
Oeu003034.1	0	0	0	0	0	0	0	1	0
Oeu003038.1	0	0	0	0	0	0	0	1	0
Oeu003071.1	1	1	1	0	0	0	1	1	0
Oeu003114.2	0	0	1	0	0	0	0	0	0
Oeu003120.1	0	0	0	0	0	0	1	1	0
Oeu003123.1	1	0	0	0	0	0	0	0	0
Oeu003127.2	1	1	1	0	0	0	0	0	0
Oeu003157.1	0	0	0	0	0	0	0	0	1
Oeu003159.1	0	0	0	0	0	0	0	0	1
Oeu003184.1	0	0	1	0	0	0	0	0	0
Oeu003237.1	1	0	0	0	0	0	0	0	0
Oeu003244.1	0	0	0	0	0	0	0	0	1
Oeu003282.2	0	0	0	0	1	0	0	0	0
Oeu003330.1	0	0	0	0	0	0	1	0	0
Oeu003342.1	0	0	0	0	0	1	1	1	0
Oeu003345.3	0	0	0	0	0	1	1	0	0
Oeu003384.3	0	0	0	0	0	1	1	0	0
Oeu003420.2	1	0	0	0	0	0	0	0	0
Oeu003421.1	0	0	0	0	0	0	0	1	0
Oeu003433.1	0	0	1	0	1	1	0	0	0
Oeu003445.1	0	0	0	0	0	0	0	1	0
Oeu003459.1	0	0	0	0	1	0	0	0	0
Oeu003466.1	0	0	0	0	0	1	1	0	0
Oeu003482.1	0	0	0	0	1	0	0	0	0
Oeu003502.2	0	0	0	0	1	0	0	1	0
Oeu003555.1	0	1	1	0	0	0	0	0	0
Oeu003570.1	0	0	0	0	0	1	1	0	0
Oeu003571.1	1	0	0	0	0	0	0	0	0
Oeu003588.2	0	0	0	0	0	0	0	1	0
Oeu003626.1	0	0	0	0	1	0	0	0	0
Oeu003645.1	0	0	0	0	0	1	0	0	0
Oeu003646.1	0	0	0	1	0	0	0	0	0
Oeu003650.1	0	0	0	0	1	0	0	0	0
Oeu003653.1	0	0	0	0	0	0	0	1	0
Oeu003654.1	0	1	0	0	0	0	0	0	0
Oeu003661.1	0	1	1	0	1	0	0	0	0
Oeu003683.1	0	1	1	0	0	0	0	1	0
Oeu003698.1	0	0	0	0	0	1	0	0	0
Oeu003701.2	0	0	1	0	0	0	0	0	0
Oeu003728.1	0	0	0	0	0	1	0	0	1
Oeu003735.1	0	0	1	0	0	0	0	0	0
Oeu003808.1	0	0	0	0	0	1	0	0	0
Oeu003811.1	0	0	0	1	0	0	0	0	0
Oeu003854.1	0	0	0	0	0	1	0	0	0
Oeu003855.1	1	0	1	0	1	0	0	0	0
Oeu003859.1	0	1	1	0	0	0	0	1	0
Oeu003870.1	0	0	0	0	1	0	0	0	0
Oeu003909.1	0	0	0	0	0	0	0	1	0
Oeu003921.1	0	0	1	0	0	0	0	0	0
Oeu003925.2	0	0	0	0	0	0	0	1	0
Oeu003939.3	0	0	0	0	0	1	0	0	0
Oeu003943.2	0	1	1	0	0	0	0	1	0
Oeu003946.1	0	0	1	0	0	0	0	0	0
Oeu003956.1	0	0	0	0	0	0	0	1	0
Oeu003963.1	0	0	0	0	0	1	0	0	0
Oeu003975.1	0	0	0	0	0	0	0	0	1
Oeu003981.1	1	1	1	1	1	1	1	1	0
Oeu003984.1	0	0	0	0	0	0	0	1	0
Oeu003990.1	0	0	0	0	0	0	1	1	0
Oeu003995.1	0	0	0	0	1	1	0	0	0
Oeu003996.1	0	0	0	0	1	0	0	0	0
Oeu004027.2	0	0	0	0	0	0	1	1	0
Oeu004034.1	1	0	0	0	0	0	0	0	0
Oeu004051.1	0	0	1	0	0	0	0	0	0
Oeu004093.1	0	0	0	0	0	0	0	1	0
Oeu004118.1	0	0	1	0	0	0	1	1	0
Oeu004136.2	0	1	0	0	0	0	1	0	0
Oeu004140.1	0	0	1	0	0	0	0	0	0
Oeu004155.1	0	0	0	0	0	1	0	0	0
Oeu004162.1	0	0	1	0	0	1	1	0	0
Oeu004173.2	1	0	0	0	0	0	0	0	0
Oeu004193.1	0	0	0	0	1	0	0	0	0
Oeu004214.1	0	0	1	0	0	0	0	0	0
Oeu004237.1	0	0	0	0	0	1	0	0	0
Oeu004243.1	0	0	0	0	1	0	0	0	0
Oeu004265.3	0	0	0	0	0	0	0	0	1
Oeu004294.1	1	0	0	0	0	0	0	0	0
Oeu004295.1	0	0	0	0	0	0	0	1	0
Oeu004306.1	0	0	1	0	0	0	0	0	0
Oeu004309.1	1	0	0	0	1	1	1	1	0
Oeu004330.1	0	0	0	0	0	1	0	0	0
Oeu004350.1	0	0	1	0	0	0	1	1	0
Oeu004392.1	0	0	0	0	0	0	1	0	0
Oeu004413.1	0	0	0	0	0	0	1	0	0
Oeu004466.1	0	0	0	0	1	0	0	0	0
Oeu004489.1	0	0	0	0	1	0	0	0	0
Oeu004496.1	0	0	0	0	0	1	0	0	0
Oeu004517.1	0	0	0	0	0	0	0	1	0
Oeu004528.1	0	0	0	0	0	0	0	0	1
Oeu004533.2	0	0	0	0	0	0	0	1	0
Oeu004576.4	0	0	0	0	1	0	0	0	0
Oeu004585.2	0	0	0	0	0	0	1	1	0
Oeu004605.1	0	0	0	0	1	0	0	0	0
Oeu004607.1	0	0	0	0	1	0	0	0	0
Oeu004608.1	0	0	0	0	1	0	0	0	0
Oeu004611.5	0	0	0	0	0	1	0	0	0
Oeu004635.1	0	0	1	0	0	0	1	1	0
Oeu004672.1	0	0	1	0	0	0	0	0	0
Oeu004681.1	0	0	0	0	1	1	1	0	0
Oeu004683.2	0	0	0	0	0	1	1	1	0
Oeu004688.1	0	0	0	0	0	1	0	0	0
Oeu004689.1	0	0	0	0	1	0	0	0	0
Oeu004696.1	1	0	0	0	0	0	0	0	0
Oeu004714.1	0	1	1	0	0	0	1	1	0
Oeu004731.1	0	0	0	0	0	1	0	0	0
Oeu004763.1	0	1	1	0	0	0	0	0	0
Oeu004773.1	0	0	1	0	0	0	0	0	0
Oeu004790.1	0	0	1	0	0	0	0	0	0
Oeu004823.4	0	0	0	0	0	0	0	1	0
Oeu004871.1	0	0	0	0	0	0	0	1	0
Oeu004908.1	0	1	0	0	0	0	1	0	0
Oeu004943.2	0	0	0	0	0	0	1	0	0
Oeu004948.1	0	0	0	0	1	0	0	0	0
Oeu004988.1	0	0	0	0	0	1	0	0	0
Oeu004997.2	0	0	0	0	1	0	0	0	0
Oeu005022.1	0	1	0	0	0	0	0	0	0
Oeu005032.1	0	0	0	0	1	0	0	0	0
Oeu005038.1	0	0	0	0	0	0	0	1	0
Oeu005079.1	0	0	0	0	0	1	0	0	0
Oeu005093.1	0	0	0	0	0	1	0	0	0
Oeu005097.1	0	1	0	0	0	0	0	0	0
Oeu005125.1	0	0	0	0	0	1	0	0	0
Oeu005157.1	0	0	1	0	0	0	0	0	0
Oeu005159.1	0	0	0	0	0	1	0	0	0
Oeu005161.1	0	0	0	0	1	0	0	0	0
Oeu005218.3	0	0	1	0	0	0	1	1	0
Oeu005219.1	1	0	0	0	0	0	0	0	0
Oeu005272.1	0	0	0	0	1	0	0	0	0
Oeu005307.1	0	0	0	0	0	1	0	0	0
Oeu005327.1	0	0	0	0	0	0	0	0	1
Oeu005341.1	0	0	0	0	0	1	0	0	0
Oeu005347.2	0	0	0	0	0	1	0	0	0
Oeu005349.1	0	0	0	0	1	0	0	0	0
Oeu005352.1	0	0	0	0	0	0	0	1	0
Oeu005355.3	0	0	1	0	0	0	0	0	1
Oeu005385.1	0	0	0	0	0	1	0	0	0
Oeu005392.1	0	0	1	0	0	0	0	0	1
Oeu005400.1	0	0	1	0	0	0	0	0	0
Oeu005415.1	0	1	1	0	0	0	0	0	0
Oeu005419.1	0	0	0	0	0	0	1	0	0
Oeu005422.1	1	0	0	0	0	0	0	0	0
Oeu005430.1	1	0	0	0	0	0	0	0	0
Oeu005450.1	0	1	1	0	0	0	0	0	0
Oeu005452.1	0	1	1	0	0	0	1	1	0
Oeu005467.1	0	0	0	0	0	0	1	0	0
Oeu005469.1	0	0	0	0	0	0	1	0	0
Oeu005470.2	0	0	1	0	0	0	0	0	0
Oeu005478.2	0	0	0	0	0	0	0	0	1
Oeu005490.1	0	1	0	0	0	0	0	0	0
Oeu005499.2	0	0	0	0	1	0	0	0	0
Oeu005514.1	1	0	0	0	0	1	0	0	0
Oeu005524.2	0	0	0	0	1	0	0	0	0
Oeu005531.1	0	0	0	0	0	1	0	0	0
Oeu005540.1	0	0	0	0	0	1	0	0	0
Oeu005543.1	0	0	0	0	1	0	0	0	0
Oeu005546.1	0	0	0	1	0	0	0	0	0
Oeu005556.1	0	0	0	0	1	0	0	0	0
Oeu005578.1	0	0	0	0	0	1	0	0	0
Oeu005596.1	1	0	0	0	0	0	0	0	0
Oeu005601.1	0	1	1	0	0	0	0	0	0
Oeu005684.2	0	0	0	0	0	0	1	0	0
Oeu005702.1	0	0	0	0	0	0	0	1	0
Oeu005708.1	0	0	1	0	0	0	0	0	0
Oeu005726.2	0	0	0	0	0	1	0	0	0
Oeu005735.1	0	0	0	0	0	0	0	0	1
Oeu005739.1	0	1	0	1	0	0	0	0	0
Oeu005744.2	0	0	0	0	0	1	0	0	0
Oeu005770.1	0	0	0	0	1	0	0	0	0
Oeu005798.1	0	0	0	0	1	0	0	0	0
Oeu005799.2	0	1	1	0	0	0	0	0	0
Oeu005837.1	0	1	1	0	1	0	0	0	0
Oeu005838.1	0	0	1	0	0	0	0	0	0
Oeu005845.1	0	0	0	0	1	0	0	0	0
Oeu005857.1	0	0	0	0	0	1	0	0	0
Oeu005908.1	0	0	0	1	0	0	0	0	0
Oeu005915.1	0	0	0	0	1	0	0	0	0
Oeu005961.1	1	0	0	0	0	0	0	0	0
Oeu005963.1	0	0	0	0	1	0	0	0	0
Oeu005972.1	0	0	0	0	0	0	0	1	0
Oeu005977.1	0	0	0	0	1	0	0	0	0
Oeu005984.1	0	0	0	1	0	0	0	0	0
Oeu005985.1	0	0	0	0	0	1	1	1	0
Oeu005988.1	0	0	0	0	0	0	0	1	0
Oeu005995.1	0	0	0	0	1	0	0	0	0
Oeu005998.1	1	1	0	0	0	0	0	0	0
Oeu006024.1	0	0	0	0	0	0	1	1	0
Oeu006039.1	0	0	0	1	0	0	0	0	0
Oeu006052.1	0	0	1	0	0	0	0	0	0
Oeu006088.1	0	1	1	0	0	0	0	0	0
Oeu006102.4	0	0	0	0	0	0	1	1	0
Oeu006136.1	0	0	1	0	0	0	0	0	0
Oeu006152.1	0	0	0	0	0	0	0	1	0
Oeu006202.1	0	0	0	0	0	0	0	0	1
Oeu006214.1	0	0	1	0	0	0	0	0	0
Oeu006231.1	0	0	0	0	0	0	0	0	1
Oeu006300.3	0	0	0	0	1	0	0	0	0
Oeu006305.1	0	0	1	0	0	0	0	0	0
Oeu006313.2	0	1	1	0	0	0	0	0	0
Oeu006321.1	0	0	1	0	0	0	0	0	0
Oeu006330.1	0	0	0	0	1	0	0	0	0
Oeu006338.1	0	0	0	0	0	1	0	0	0
Oeu006341.1	0	0	0	0	1	0	0	0	0
Oeu006355.1	0	0	0	0	0	0	0	1	0
Oeu006372.1	1	0	0	0	0	0	0	0	0
Oeu006411.1	0	1	1	0	0	0	0	0	0
Oeu006432.1	0	0	0	0	0	1	0	0	0
Oeu006442.1	0	1	1	0	0	1	1	0	1
Oeu006449.1	0	0	0	0	0	0	0	1	0
Oeu006472.1	0	1	1	0	0	0	0	1	0
Oeu006515.1	0	0	0	0	0	0	0	0	1
Oeu006543.1	0	0	0	0	1	0	0	0	0
Oeu006544.2	0	0	0	0	1	0	0	0	0
Oeu006550.1	0	0	0	0	0	0	1	0	0
Oeu006569.1	1	0	0	0	0	0	0	0	0
Oeu006600.1	0	0	1	0	0	1	0	0	0
Oeu006602.1	0	0	0	0	0	0	0	0	1
Oeu006604.1	0	1	1	0	0	0	0	0	0
Oeu006607.1	0	0	0	0	0	0	0	0	1
Oeu006652.1	1	0	0	0	0	0	0	0	0
Oeu006671.1	0	0	0	0	1	0	0	0	0
Oeu006689.1	0	0	0	0	1	0	0	0	0
Oeu006690.1	0	0	1	0	0	0	0	0	0
Oeu006691.1	0	0	1	0	0	0	0	0	0
Oeu006719.1	0	0	0	0	0	1	0	0	0
Oeu006723.1	0	0	0	0	0	0	1	0	0
Oeu006744.1	1	0	0	0	0	1	0	0	0
Oeu006745.1	0	0	0	1	0	1	1	1	0
Oeu006750.1	1	0	0	0	0	0	0	0	0
Oeu006759.1	0	0	0	0	0	1	0	0	0
Oeu006771.1	0	0	0	0	1	0	0	0	0
Oeu006795.1	0	0	0	0	1	0	0	0	0
Oeu006823.1	0	0	1	0	0	1	0	0	0
Oeu006849.1	0	0	0	0	0	0	0	1	0
Oeu006850.1	0	0	0	0	0	0	1	0	0
Oeu006858.1	0	0	0	0	1	0	0	0	0
Oeu006862.1	0	0	0	1	0	0	0	0	0
Oeu006881.1	0	1	1	0	0	1	1	0	0
Oeu006886.1	0	0	0	0	0	0	1	0	0
Oeu006893.1	1	0	0	0	0	0	0	0	0
Oeu006894.1	0	0	0	0	0	0	0	1	0
Oeu006953.2	0	0	0	0	1	0	0	0	0
Oeu006976.1	0	0	0	1	0	0	0	0	0
Oeu006979.1	0	0	1	0	0	0	0	0	0
Oeu006991.2	0	0	1	0	0	1	1	1	0
Oeu007010.1	0	1	1	0	0	0	0	0	0
Oeu007021.1	0	0	0	0	0	0	0	1	0
Oeu007023.1	0	0	0	0	0	1	0	0	0
Oeu007024.1	0	0	0	0	0	0	0	1	0
Oeu007044.1	0	1	1	0	0	0	0	0	0
Oeu007053.1	0	0	1	0	0	1	0	1	0
Oeu007057.5	0	0	1	0	0	0	0	0	0
Oeu007081.1	0	0	0	0	1	0	0	0	0
Oeu007087.1	0	0	1	0	0	0	0	0	0
Oeu007103.1	0	0	0	1	0	0	0	0	0
Oeu007121.1	0	0	0	0	1	0	0	0	0
Oeu007123.1	0	0	0	0	0	0	1	1	0
Oeu007127.2	0	0	0	0	1	0	0	0	0
Oeu007155.1	0	0	1	0	0	0	0	0	0
Oeu007162.2	0	1	1	0	0	0	0	0	0
Oeu007168.3	1	0	0	0	0	0	0	0	0
Oeu007169.1	0	0	0	0	0	0	0	0	1
Oeu007178.1	0	0	1	0	0	0	0	0	0
Oeu007233.1	0	0	0	0	0	0	0	0	1
Oeu007234.1	0	0	0	0	1	0	0	0	0
Oeu007268.1	0	0	0	0	1	0	0	0	0
Oeu007286.2	0	0	0	0	1	0	0	0	0
Oeu007291.1	1	0	0	0	0	0	0	0	0
Oeu007316.1	0	0	0	0	1	0	0	0	0
Oeu007371.1	0	0	0	1	1	0	1	1	0
Oeu007386.1	0	0	0	0	0	0	1	0	0
Oeu007401.1	0	0	0	1	0	0	0	0	0
Oeu007403.1	1	0	0	0	0	0	0	0	0
Oeu007412.1	1	1	1	0	0	0	1	1	0
Oeu007417.1	0	1	1	0	0	0	0	0	0
Oeu007419.1	0	0	1	0	0	0	0	1	0
Oeu007421.1	1	0	0	0	0	0	1	0	0
Oeu007422.1	0	0	0	0	1	0	0	0	0
Oeu007428.1	0	0	0	0	0	0	0	0	1
Oeu007439.1	0	0	0	0	0	0	1	1	0
Oeu007444.1	0	1	0	0	0	0	0	0	1
Oeu007481.1	0	0	1	0	0	0	1	0	1
Oeu007482.1	0	0	0	0	0	0	1	1	0
Oeu007496.1	0	0	0	0	0	1	0	0	0
Oeu007501.1	0	1	0	0	1	0	0	0	0
Oeu007562.1	0	0	0	0	0	1	0	0	0
Oeu007572.3	0	0	0	0	0	1	0	0	0
Oeu007585.1	0	0	1	0	0	0	0	0	0
Oeu007602.1	1	0	0	0	0	0	0	0	0
Oeu007628.1	0	0	0	0	1	0	0	0	0
Oeu007659.1	0	0	0	0	0	1	0	0	0
Oeu007664.1	0	0	1	0	0	0	0	1	0
Oeu007686.1	0	0	0	0	1	0	0	0	0
Oeu007718.2	0	0	0	0	1	0	0	0	0
Oeu007723.1	1	0	0	0	0	0	0	0	0
Oeu007734.1	1	0	0	0	0	0	0	0	0
Oeu007743.2	0	0	1	0	0	0	0	0	0
Oeu007746.3	0	0	0	0	0	0	0	1	0
Oeu007750.1	0	0	1	0	0	0	0	0	0
Oeu007754.1	0	0	1	0	0	0	0	0	0
Oeu007768.1	0	0	1	0	0	0	0	0	1
Oeu007769.1	0	0	1	0	0	0	0	0	0
Oeu007773.1	0	1	0	0	0	0	0	0	0
Oeu007775.1	0	0	0	0	0	1	0	0	0
Oeu007785.1	1	0	0	0	0	0	0	0	0
Oeu007806.1	0	0	0	0	0	0	0	1	0
Oeu007810.1	0	0	0	0	1	0	0	0	0
Oeu007811.1	0	0	0	0	0	0	1	0	0
Oeu007818.1	0	0	0	0	1	0	0	0	0
Oeu007822.1	1	0	0	0	0	0	0	0	0
Oeu007859.2	0	0	1	0	0	0	0	0	0
Oeu007865.1	0	0	0	0	0	0	0	0	1
Oeu007868.2	0	0	0	0	0	1	0	0	0
Oeu007880.1	0	0	0	0	0	1	0	0	0
Oeu007881.3	0	0	0	0	0	0	0	1	0
Oeu007893.1	0	0	0	0	0	1	0	0	0
Oeu007913.1	0	0	1	0	0	0	0	0	0
Oeu007915.2	0	0	1	0	0	0	0	0	0
Oeu007925.1	0	0	0	0	1	0	0	0	0
Oeu007928.1	0	0	0	0	0	1	0	0	0
Oeu007938.1	0	0	0	0	1	0	0	0	0
Oeu007941.1	1	0	0	0	0	0	0	0	0
Oeu007954.1	0	0	1	0	0	0	0	0	0
Oeu007964.1	0	1	1	0	0	0	0	0	0
Oeu007969.2	0	1	0	0	0	1	0	0	0
Oeu007970.1	0	0	0	0	0	0	1	1	0
Oeu007972.1	1	0	0	0	0	0	0	0	0
Oeu007988.1	0	0	1	0	0	0	0	0	0
Oeu007999.1	0	0	0	0	1	0	0	0	0
Oeu008014.1	0	0	1	0	0	0	0	0	0
Oeu008024.1	0	0	0	0	1	0	0	0	0
Oeu008027.1	0	0	1	0	0	0	0	0	0
Oeu008081.1	0	0	0	0	1	0	0	0	0
Oeu008103.1	1	0	0	0	1	0	0	0	0
Oeu008135.1	1	0	1	0	0	0	0	0	0
Oeu008169.1	0	0	0	0	1	0	0	0	0
Oeu008217.1	1	0	1	0	0	1	0	0	0
Oeu008233.1	0	0	1	0	0	1	0	0	0
Oeu008244.1	0	0	0	0	0	1	0	0	0
Oeu008263.1	0	0	0	0	0	0	1	1	0
Oeu008266.1	0	0	1	0	0	0	0	0	0
Oeu008298.1	0	0	0	0	1	0	0	0	0
Oeu008304.1	0	0	0	0	0	0	0	0	1
Oeu008325.1	0	0	1	0	0	0	0	0	0
Oeu008326.1	0	0	1	0	0	0	0	0	0
Oeu008343.1	1	1	0	0	1	0	0	0	0
Oeu008368.2	0	1	1	0	0	0	0	0	0
Oeu008387.1	0	1	1	0	0	0	0	0	0
Oeu008400.1	0	0	0	1	0	0	0	0	0
Oeu008440.1	0	0	0	0	0	0	0	0	1
Oeu008462.1	0	0	0	0	0	1	1	0	0
Oeu008467.1	1	0	0	0	0	0	0	0	0
Oeu008484.1	0	0	0	0	1	0	0	0	0
Oeu008486.1	0	0	0	0	0	0	0	0	1
Oeu008487.1	0	0	0	0	0	1	0	0	0
Oeu008518.1	0	0	0	0	1	0	0	0	0
Oeu008519.1	1	0	0	0	0	1	0	0	0
Oeu008522.1	0	0	0	0	0	0	0	0	1
Oeu008538.1	1	1	1	0	0	0	0	0	0
Oeu008557.1	0	0	0	0	0	0	0	1	1
Oeu008558.1	0	0	0	0	0	0	0	0	1
Oeu008603.2	0	0	1	0	0	0	0	0	0
Oeu008619.1	0	1	1	0	0	0	0	0	0
Oeu008636.1	0	1	1	0	0	0	0	0	0
Oeu008653.1	0	0	0	1	0	0	0	0	0
Oeu008674.2	0	0	0	0	0	0	1	0	0
Oeu008697.1	0	0	0	0	1	0	0	0	0
Oeu008707.1	0	0	0	0	0	1	0	0	0
Oeu008731.1	1	1	1	0	0	0	0	0	0
Oeu008767.2	1	0	0	0	0	0	0	0	0
Oeu008781.1	0	0	0	0	1	0	0	0	0
Oeu008792.1	0	0	0	0	0	1	0	0	0
Oeu008797.1	0	0	0	0	1	0	0	0	0
Oeu008808.2	0	0	0	0	0	1	0	0	0
Oeu008821.2	0	0	0	0	1	0	0	0	0
Oeu008859.1	0	0	0	0	0	1	0	0	0
Oeu008872.1	0	0	0	0	1	0	0	0	0
Oeu008878.1	1	0	0	0	0	0	0	0	0
Oeu008899.2	0	1	1	0	0	0	1	1	0
Oeu008912.2	0	0	0	0	1	0	0	0	0
Oeu008920.1	0	0	0	0	0	0	0	1	0
Oeu008929.1	0	1	1	0	0	0	0	0	0
Oeu008952.2	0	0	1	0	0	0	0	0	0
Oeu008953.1	0	0	0	0	0	0	0	0	1
Oeu008957.2	0	0	0	0	0	0	0	0	1
Oeu008970.1	0	1	1	0	0	0	0	1	0
Oeu008971.1	0	0	1	0	0	0	0	0	0
Oeu009034.1	0	0	0	0	1	0	0	0	0
Oeu009042.1	1	1	1	0	0	0	0	0	0
Oeu009043.2	0	0	1	0	0	0	0	0	0
Oeu009055.1	0	0	0	1	0	0	0	0	0
Oeu009058.1	0	0	0	1	0	0	0	0	0
Oeu009071.1	1	0	1	0	0	0	0	0	0
Oeu009078.1	0	0	0	1	0	0	0	0	0
Oeu009112.1	0	0	1	0	0	0	0	0	0
Oeu009113.1	0	0	1	0	0	0	0	0	0
Oeu009156.1	0	0	1	0	0	0	0	0	0
Oeu009181.1	1	0	0	0	0	0	0	0	0
Oeu009186.1	0	0	1	0	0	0	0	0	0
Oeu009224.1	0	0	0	0	0	1	1	0	0
Oeu009225.1	0	0	0	0	0	1	0	0	0
Oeu009229.1	0	0	0	0	0	0	0	1	0
Oeu009253.1	0	0	0	0	1	0	0	0	0
Oeu009265.1	0	0	0	0	0	1	1	0	0
Oeu009281.1	0	1	1	0	0	0	0	0	0
Oeu009286.1	1	0	1	0	0	0	0	0	0
Oeu009288.1	1	1	1	0	0	1	1	1	0
Oeu009299.1	0	0	0	0	0	1	0	0	0
Oeu009302.1	0	0	1	0	0	0	0	0	0
Oeu009305.1	0	0	0	0	0	0	1	0	0
Oeu009306.1	0	0	0	0	0	0	0	0	1
Oeu009310.1	0	0	0	0	0	0	0	0	1
Oeu009324.1	0	0	0	0	1	0	0	0	0
Oeu009325.1	1	0	0	0	0	0	0	0	0
Oeu009350.1	0	0	0	0	0	1	1	0	0
Oeu009352.1	0	0	0	0	0	1	0	0	0
Oeu009355.1	0	0	0	0	0	0	1	1	0
Oeu009387.1	0	0	0	1	0	0	0	0	0
Oeu009388.2	0	0	1	0	0	0	0	0	0
Oeu009406.1	0	0	1	0	0	0	0	1	0
Oeu009426.1	0	0	0	0	1	0	0	0	0
Oeu009432.1	0	1	1	0	0	0	0	0	0
Oeu009486.1	0	1	1	0	0	0	0	1	0
Oeu009506.1	0	0	1	0	0	0	0	0	0
Oeu009518.1	0	0	0	0	1	0	0	0	0
Oeu009540.1	0	0	0	0	1	1	1	0	0
Oeu009548.1	0	0	0	0	0	1	1	1	0
Oeu009553.2	0	0	1	0	0	0	0	0	0
Oeu009593.2	0	0	1	0	0	1	1	1	0
Oeu009630.1	0	1	1	0	0	0	1	1	0
Oeu009633.1	1	0	0	0	0	0	1	0	0
Oeu009645.1	1	0	0	0	0	0	0	0	0
Oeu009661.1	0	0	1	0	0	0	0	0	0
Oeu009687.1	1	0	0	0	0	0	0	0	0
Oeu009701.1	0	0	1	0	0	0	0	0	0
Oeu009732.1	0	0	0	0	0	1	1	1	0
Oeu009735.1	0	0	1	0	0	0	0	0	1
Oeu009738.1	0	0	1	0	0	0	0	0	0
Oeu009747.1	0	0	0	0	0	0	0	1	0
Oeu009776.1	0	0	0	0	1	0	0	0	0
Oeu009782.1	0	0	0	0	1	0	0	0	0
Oeu009789.1	1	0	0	0	0	0	0	0	0
Oeu009809.1	0	0	1	0	0	0	0	1	0
Oeu009815.1	0	0	0	0	1	0	0	0	0
Oeu009826.1	0	0	1	0	0	0	0	0	0
Oeu009831.2	0	0	0	0	1	0	0	0	0
Oeu009834.1	0	0	0	0	1	0	0	0	0
Oeu009849.2	0	0	0	0	0	0	0	0	1
Oeu009850.1	0	0	0	0	0	1	0	0	0
Oeu009856.1	0	0	0	0	0	0	0	1	0
Oeu009868.2	0	0	0	0	0	0	1	1	0
Oeu009869.1	0	0	1	0	0	0	0	0	0
Oeu009873.3	1	0	0	0	0	0	0	0	0
Oeu009883.1	0	0	0	0	0	0	1	0	0
Oeu009898.1	0	0	1	0	0	0	0	1	0
Oeu009907.1	0	0	0	0	0	0	1	0	0
Oeu009909.1	0	0	0	0	1	0	0	0	0
Oeu009919.1	1	0	0	0	0	0	0	0	0
Oeu009929.1	0	0	0	0	0	0	0	0	1
Oeu009933.1	0	0	0	0	0	0	0	0	1
Oeu009943.1	0	1	1	0	0	0	0	0	1
Oeu009953.1	0	0	0	0	0	0	0	0	1
Oeu009955.1	1	0	0	0	0	0	0	0	0
Oeu009957.1	0	0	0	0	0	0	0	0	1
Oeu009967.1	0	1	0	0	0	0	0	0	0
Oeu009977.2	0	1	1	0	0	0	0	0	0
Oeu009980.1	0	0	1	0	0	0	0	0	0
Oeu010009.1	0	0	1	0	0	0	0	0	0
Oeu010015.1	0	0	1	0	0	0	0	0	0
Oeu010035.1	0	0	0	0	0	1	0	0	0
Oeu010048.1	0	0	0	1	0	0	0	0	0
Oeu010079.1	0	0	0	0	0	0	0	1	0
Oeu010084.1	0	0	0	0	0	0	1	1	0
Oeu010085.1	1	0	0	0	0	0	0	0	0
Oeu010088.1	0	0	0	0	0	0	1	0	0
Oeu010091.1	0	0	0	0	0	0	1	0	0
Oeu010096.1	0	0	1	0	0	0	0	0	0
Oeu010102.1	0	0	0	0	0	0	1	0	0
Oeu010106.1	0	1	1	0	0	0	1	0	0
Oeu010107.1	0	0	1	0	0	0	0	0	0
Oeu010128.1	0	1	1	0	0	0	0	1	0
Oeu010163.1	0	0	0	0	0	0	0	0	1
Oeu010182.1	0	0	0	0	1	0	0	0	0
Oeu010215.1	0	0	0	0	0	1	1	0	0
Oeu010229.2	0	0	0	0	1	0	0	0	0
Oeu010231.1	0	0	0	0	0	1	0	0	0
Oeu010233.1	0	0	0	0	0	1	0	0	0
Oeu010253.1	0	0	0	1	0	0	0	0	0
Oeu010262.1	0	0	0	0	0	1	0	0	0
Oeu010280.1	0	0	0	1	0	0	0	0	0
Oeu010310.1	0	0	0	0	0	1	1	0	0
Oeu010311.1	0	0	0	0	0	1	0	0	0
Oeu010417.1	0	0	0	0	0	0	1	1	0
Oeu010443.1	0	0	0	0	1	0	0	0	0
Oeu010447.1	0	1	0	0	0	0	1	0	0
Oeu010457.1	0	0	0	0	0	0	0	0	1
Oeu010475.1	0	0	0	0	1	0	0	0	0
Oeu010500.1	0	0	0	0	0	0	0	1	0
Oeu010504.1	0	0	0	0	1	0	0	0	0
Oeu010514.1	0	0	0	0	0	0	0	1	0
Oeu010517.3	1	1	0	0	0	1	0	0	0
Oeu010538.1	0	0	0	0	0	0	0	1	0
Oeu010545.1	0	0	0	0	0	0	0	0	1
Oeu010550.1	0	0	0	0	0	0	0	0	1
Oeu010566.1	0	0	0	1	1	1	1	1	0
Oeu010593.1	0	0	0	0	1	0	0	0	0
Oeu010594.1	0	0	0	1	0	0	0	0	0
Oeu010610.4	0	0	1	0	0	0	0	1	0
Oeu010620.1	0	0	0	0	0	0	0	0	1
Oeu010655.2	1	0	0	0	0	0	0	0	0
Oeu010702.1	1	0	0	0	0	0	0	0	0
Oeu010732.1	0	0	0	0	0	0	1	1	0
Oeu010736.1	0	0	0	1	0	0	0	0	0
Oeu010775.1	0	0	0	0	0	1	0	0	0
Oeu010796.4	1	0	0	0	0	0	0	0	0
Oeu010803.1	0	0	1	0	0	0	0	0	0
Oeu010830.1	0	0	0	0	0	0	0	0	1
Oeu010841.2	0	0	0	0	1	0	0	0	0
Oeu010882.3	0	0	1	0	0	0	0	0	0
Oeu010888.1	0	0	0	0	0	0	0	1	0
Oeu010890.3	0	1	0	0	0	0	0	0	0
Oeu010901.1	0	0	0	0	0	1	0	0	0
Oeu010905.1	0	0	0	0	0	1	0	0	0
Oeu010909.1	0	0	0	1	0	0	0	0	0
Oeu010930.1	0	0	0	0	1	0	0	0	0
Oeu010957.1	1	0	0	0	0	0	0	1	0
Oeu010959.1	0	1	0	0	0	0	0	0	0
Oeu010968.1	0	0	1	0	0	0	0	0	0
Oeu010973.1	0	0	0	0	1	0	0	0	0
Oeu010986.1	0	0	0	0	1	0	0	0	0
Oeu010998.1	0	0	0	0	0	1	1	0	0
Oeu010999.1	1	0	0	0	0	0	0	0	0
Oeu011020.1	0	0	0	0	1	0	0	0	0
Oeu011027.1	0	0	0	0	1	0	0	0	0
Oeu011038.1	0	0	0	0	0	0	1	0	0
Oeu011039.5	0	0	1	0	0	0	0	0	0
Oeu011062.1	0	1	0	0	0	0	0	0	0
Oeu011091.1	0	0	1	0	0	0	0	0	0
Oeu011116.1	0	0	0	0	0	0	1	0	0
Oeu011186.1	1	0	0	0	1	0	0	0	0
Oeu011196.1	0	0	0	0	0	0	0	0	1
Oeu011199.1	0	0	0	0	0	0	0	0	1
Oeu011202.1	0	0	0	0	0	0	0	0	1
Oeu011215.1	0	0	0	0	0	1	1	0	0
Oeu011266.1	0	0	0	0	0	0	0	0	1
Oeu011271.1	0	0	0	1	0	0	0	0	0
Oeu011318.1	0	0	0	0	0	1	0	0	0
Oeu011325.2	0	0	1	0	0	0	0	0	0
Oeu011331.1	0	0	0	0	0	0	1	0	0
Oeu011353.1	1	0	1	0	0	0	1	1	0
Oeu011369.1	0	0	0	0	1	0	0	0	0
Oeu011374.1	0	0	0	0	1	0	0	0	0
Oeu011376.1	0	0	0	0	0	1	0	0	0
Oeu011387.1	0	0	0	0	0	1	1	0	0
Oeu011393.1	0	0	0	0	1	1	0	0	0
Oeu011401.1	0	0	1	0	0	0	0	0	0
Oeu011435.1	0	0	0	0	0	1	0	0	0
Oeu011443.1	0	0	0	0	0	0	0	1	0
Oeu011489.1	0	0	0	0	0	0	0	0	1
Oeu011500.1	0	0	1	0	0	0	0	0	1
Oeu011567.1	0	0	0	0	1	0	0	0	0
Oeu011600.1	0	0	1	0	0	0	0	0	0
Oeu011608.1	0	0	0	0	0	1	0	0	0
Oeu011632.3	0	0	0	0	0	0	1	0	0
Oeu011634.2	0	0	0	0	0	0	0	1	0
Oeu011636.2	0	0	1	0	0	0	0	0	0
Oeu011699.2	0	1	0	0	0	0	0	0	1
Oeu011720.1	0	0	0	0	0	0	0	1	0
Oeu011724.1	1	0	0	0	0	0	0	0	0
Oeu011725.1	0	0	0	0	1	0	0	0	0
Oeu011726.1	0	0	0	0	1	0	0	0	0
Oeu011735.2	0	0	0	0	0	0	0	0	1
Oeu011738.1	0	0	0	0	0	0	0	0	1
Oeu011747.1	1	0	0	0	0	0	0	0	0
Oeu011761.4	0	0	1	0	0	1	1	1	0
Oeu011769.5	0	0	0	0	1	0	0	0	0
Oeu011779.1	0	0	1	0	0	0	0	0	0
Oeu011792.1	0	0	0	0	0	1	0	0	0
Oeu011805.1	0	0	0	1	0	0	0	0	0
Oeu011868.1	0	0	0	1	0	0	0	0	0
Oeu011894.1	1	1	1	0	0	0	0	0	0
Oeu011895.1	1	0	0	0	0	0	0	0	0
Oeu011902.1	0	0	1	0	0	0	0	0	0
Oeu011933.4	0	1	0	0	0	0	0	0	0
Oeu011942.1	1	0	0	0	0	0	0	0	0
Oeu011950.2	0	0	0	0	0	1	1	0	0
Oeu011958.2	0	0	0	0	0	1	1	0	0
Oeu012018.1	0	0	1	0	0	0	0	0	0
Oeu012086.1	1	0	0	0	0	0	0	0	0
Oeu012095.1	0	0	1	0	0	0	0	0	0
Oeu012103.1	1	0	0	0	0	0	0	0	0
Oeu012135.1	0	0	0	0	0	0	1	1	0
Oeu012137.1	0	1	1	0	0	0	1	1	0
Oeu012148.1	1	0	0	0	0	0	0	0	0
Oeu012154.1	0	0	0	0	0	0	0	1	0
Oeu012161.1	0	1	1	0	0	1	1	1	1
Oeu012164.1	0	0	0	0	1	0	0	0	0
Oeu012184.1	0	0	0	0	0	1	0	0	0
Oeu012193.1	0	1	1	0	0	0	0	0	0
Oeu012232.1	0	0	1	0	0	1	0	0	0
Oeu012236.3	0	1	1	0	0	0	0	0	0
Oeu012257.1	0	0	0	0	0	1	1	0	0
Oeu012295.1	0	0	0	0	0	1	0	0	0
Oeu012307.2	0	1	0	0	0	1	0	0	0
Oeu012309.1	0	0	0	0	1	0	0	0	0
Oeu012316.1	0	0	0	1	1	1	1	1	0
Oeu012324.1	0	0	0	0	0	0	0	0	1
Oeu012330.2	0	0	0	0	0	1	0	0	0
Oeu012349.1	0	0	0	0	1	0	0	0	0
Oeu012352.1	0	0	0	0	0	0	0	1	0
Oeu012388.2	0	0	0	0	1	1	0	0	0
Oeu012394.1	1	0	0	0	0	0	0	0	1
Oeu012450.1	0	0	0	0	1	0	0	0	0
Oeu012455.1	0	0	0	0	0	0	1	0	0
Oeu012457.2	0	0	0	0	0	1	0	0	0
Oeu012464.1	0	0	0	0	0	0	0	0	1
Oeu012522.2	1	0	1	0	0	0	0	0	0
Oeu012543.1	0	0	0	0	0	0	1	1	0
Oeu012554.1	1	0	0	0	0	0	0	0	0
Oeu012576.1	0	1	1	0	0	0	0	0	0
Oeu012603.1	0	0	0	0	0	0	0	0	1
Oeu012606.2	0	0	0	0	0	0	0	0	1
Oeu012615.1	0	1	1	0	0	0	0	1	0
Oeu012639.1	0	0	1	0	0	0	0	0	0
Oeu012653.1	0	0	1	0	0	0	0	0	0
Oeu012690.1	0	0	0	0	0	0	0	0	1
Oeu012691.1	0	0	0	0	0	0	0	0	1
Oeu012699.1	0	0	0	0	1	0	0	0	0
Oeu012717.2	0	0	0	0	0	0	0	1	0
Oeu012718.1	0	1	1	0	0	0	0	0	0
Oeu012719.1	0	0	0	0	1	0	0	0	0
Oeu012740.1	0	0	0	0	0	1	0	0	0
Oeu012742.2	0	0	0	0	1	0	0	0	0
Oeu012864.4	0	0	0	0	0	0	1	0	0
Oeu012878.1	0	0	1	0	0	0	0	0	0
Oeu012899.1	0	0	0	1	0	0	0	0	0
Oeu012936.1	0	0	0	0	0	0	1	1	0
Oeu012952.1	0	0	1	0	0	1	0	0	0
Oeu012992.1	0	0	0	0	0	0	0	1	0
Oeu012993.1	1	1	1	0	0	0	0	0	0
Oeu012996.1	0	1	0	0	0	0	1	0	0
Oeu013022.1	0	0	1	0	0	0	0	0	0
Oeu013042.2	0	0	0	0	0	0	0	0	1
Oeu013047.1	0	0	1	0	0	0	0	0	0
Oeu013066.1	0	1	1	1	0	0	0	0	0
Oeu013101.1	0	0	0	0	0	0	1	0	0
Oeu013111.1	0	0	0	0	0	1	0	0	0
Oeu013125.1	1	0	0	0	0	0	1	1	0
Oeu013127.1	0	0	0	0	1	0	0	0	0
Oeu013132.1	0	0	0	0	1	0	0	0	0
Oeu013135.1	0	0	0	0	1	0	0	0	0
Oeu013137.1	0	0	0	0	0	0	0	1	0
Oeu013144.1	0	0	0	0	0	0	1	0	0
Oeu013146.1	0	0	0	0	1	0	0	0	0
Oeu013160.1	0	0	0	0	0	0	0	1	0
Oeu013164.1	1	1	1	0	0	0	0	0	0
Oeu013200.1	0	0	0	0	0	1	0	0	0
Oeu013203.2	0	0	0	0	0	1	0	0	0
Oeu013217.1	0	1	0	0	0	1	0	1	0
Oeu013239.1	0	0	1	0	0	0	0	0	0
Oeu013254.2	0	0	0	0	0	0	0	1	0
Oeu013268.1	0	0	0	0	1	0	0	1	0
Oeu013278.1	0	0	0	0	0	0	0	1	0
Oeu013285.1	0	0	0	0	1	0	0	0	0
Oeu013303.1	0	0	0	0	0	1	0	0	0
Oeu013314.1	0	0	0	0	0	1	1	1	0
Oeu013319.1	0	0	0	0	1	0	0	0	0
Oeu013333.1	0	1	0	0	0	0	0	0	0
Oeu013354.1	0	0	1	0	0	0	0	0	0
Oeu013358.1	0	0	0	0	0	0	0	0	1
Oeu013363.1	0	0	0	0	0	1	0	0	0
Oeu013380.1	0	0	0	0	0	0	0	0	1
Oeu013405.6	0	0	0	0	1	0	0	0	0
Oeu013413.1	0	0	0	0	1	0	0	0	0
Oeu013416.1	1	0	0	0	0	0	0	0	0
Oeu013431.1	1	0	0	0	1	0	0	0	0
Oeu013461.1	0	0	0	0	0	0	0	0	1
Oeu013468.1	0	0	1	0	0	1	0	0	0
Oeu013473.1	0	0	1	0	0	0	0	0	0
Oeu013477.1	0	0	0	0	0	0	1	0	0
Oeu013547.1	0	0	1	0	0	0	0	0	0
Oeu013578.1	0	0	0	0	0	1	0	0	0
Oeu013585.1	0	0	0	0	0	0	0	0	1
Oeu013617.1	0	0	0	1	1	0	0	0	0
Oeu013651.1	0	0	0	0	1	0	0	0	0
Oeu013667.1	0	0	0	0	0	0	0	1	0
Oeu013668.4	1	0	1	0	1	0	0	0	0
Oeu013688.1	0	1	0	0	0	0	0	0	0
Oeu013700.2	1	0	0	0	0	0	0	0	0
Oeu013701.3	1	1	1	0	1	0	1	1	0
Oeu013714.1	0	0	0	0	1	0	0	0	0
Oeu013716.1	1	0	0	0	0	0	0	0	0
Oeu013731.2	0	0	1	0	0	0	0	0	0
Oeu013740.2	0	0	0	0	1	0	0	0	0
Oeu013742.1	0	0	0	0	0	1	0	0	0
Oeu013748.1	0	0	1	0	0	0	0	0	0
Oeu013756.1	1	0	0	0	0	0	0	0	0
Oeu013759.1	0	1	1	0	0	1	1	1	0
Oeu013817.1	0	0	0	1	0	0	0	0	0
Oeu013835.1	0	0	0	0	0	0	1	0	0
Oeu013851.1	0	0	0	0	0	0	1	1	0
Oeu013862.1	0	0	1	0	0	0	0	0	0
Oeu013871.1	0	0	0	0	1	0	0	0	0
Oeu013903.1	0	0	1	0	0	0	0	0	0
Oeu013923.1	0	0	0	0	1	0	0	0	0
Oeu013945.1	0	0	1	0	0	0	0	0	0
Oeu013950.1	1	0	0	0	0	1	0	0	0
Oeu013953.1	0	0	0	0	0	1	0	0	0
Oeu013959.1	0	0	0	1	0	0	0	0	0
Oeu013965.1	0	0	0	0	1	0	0	0	0
Oeu013969.1	0	0	1	0	0	1	0	0	0
Oeu013988.1	0	0	1	0	0	0	0	0	0
Oeu013996.1	0	0	0	0	0	1	1	0	0
Oeu014011.1	0	0	1	0	0	0	0	0	0
Oeu014020.1	0	1	1	0	1	0	1	1	0
Oeu014024.1	0	1	1	0	0	1	1	1	0
Oeu014027.1	0	0	0	0	0	0	1	1	0
Oeu014032.1	0	0	0	0	1	0	0	0	0
Oeu014059.1	0	0	0	0	0	0	0	0	1
Oeu014113.1	0	0	0	0	0	1	1	1	0
Oeu014149.1	0	0	0	0	1	0	0	0	0
Oeu014157.2	0	0	1	0	0	0	0	0	0
Oeu014161.1	1	0	0	0	0	0	0	0	0
Oeu014171.1	0	1	0	0	1	0	0	0	0
Oeu014179.1	0	1	1	0	0	1	0	0	0
Oeu014190.1	0	0	1	0	0	0	0	0	0
Oeu014193.3	0	0	0	0	0	0	0	0	1
Oeu014197.1	1	0	0	0	1	1	0	0	0
Oeu014207.1	0	0	0	0	0	1	1	0	0
Oeu014211.1	0	1	0	0	0	0	1	1	0
Oeu014213.1	0	0	0	0	1	0	0	0	0
Oeu014233.1	0	0	0	1	0	0	0	0	0
Oeu014260.1	0	0	0	0	0	0	0	0	1
Oeu014277.1	0	0	0	1	0	0	0	0	0
Oeu014295.1	0	0	0	0	0	1	1	0	0
Oeu014302.1	0	0	0	0	0	0	0	0	1
Oeu014304.1	1	1	1	1	1	1	1	1	0
Oeu014305.1	0	0	0	0	0	1	0	0	0
Oeu014313.1	0	0	0	0	0	0	0	0	1
Oeu014321.1	0	0	1	0	0	0	0	0	0
Oeu014331.2	0	0	0	0	0	1	0	0	0
Oeu014339.1	0	0	0	0	1	0	0	0	0
Oeu014358.1	0	0	0	0	0	1	0	0	0
Oeu014383.1	1	0	0	0	0	1	0	0	0
Oeu014384.2	0	0	0	0	0	1	1	0	0
Oeu014414.1	0	1	0	0	0	0	0	0	0
Oeu014439.1	0	1	1	0	0	0	0	0	0
Oeu014501.1	0	1	1	0	0	0	1	1	0
Oeu014517.3	0	0	1	0	0	0	0	0	0
Oeu014558.1	1	0	0	0	0	0	0	0	0
Oeu014569.1	0	0	0	0	0	0	0	0	1
Oeu014587.1	0	0	0	0	0	0	0	1	0
Oeu014598.1	0	0	0	0	1	0	0	0	0
Oeu014601.1	0	0	0	0	0	0	0	0	1
Oeu014602.1	0	0	0	0	0	0	0	0	1
Oeu014624.1	0	1	1	0	0	0	0	0	0
Oeu014651.1	0	0	0	0	0	0	0	0	1
Oeu014666.1	0	0	0	0	0	0	0	0	1
Oeu014684.1	0	0	0	0	0	0	1	0	0
Oeu014685.1	0	0	0	0	0	0	0	0	1
Oeu014692.1	0	0	0	0	0	0	0	0	1
Oeu014708.1	0	0	0	0	1	0	0	0	0
Oeu014731.2	0	0	0	0	0	1	1	1	0
Oeu014779.1	0	1	0	0	0	0	0	0	0
Oeu014785.1	0	0	1	0	0	0	0	1	0
Oeu014786.1	0	0	0	0	0	1	0	0	0
Oeu014804.1	0	0	1	0	0	0	1	1	0
Oeu014846.1	0	0	0	0	0	0	1	1	0
Oeu014864.1	1	0	0	0	1	1	1	1	0
Oeu014896.2	0	1	1	0	0	0	0	0	0
Oeu014922.1	0	0	0	0	0	0	0	0	1
Oeu014923.1	0	0	0	0	0	0	0	0	1
Oeu014930.1	0	0	0	0	1	1	0	0	0
Oeu014972.1	0	0	0	0	0	1	0	1	0
Oeu014978.1	0	0	1	0	0	1	1	1	0
Oeu014988.1	0	1	0	0	0	0	0	0	0
Oeu015026.1	0	0	0	0	0	0	0	1	0
Oeu015031.1	0	0	0	0	1	0	0	0	0
Oeu015063.1	0	1	1	0	0	0	0	0	0
Oeu015069.1	0	0	1	1	0	0	0	0	0
Oeu015074.1	0	0	0	0	0	1	0	0	0
Oeu015082.1	1	0	1	0	0	0	0	0	0
Oeu015083.1	0	0	0	0	1	0	0	0	0
Oeu015090.1	0	0	1	0	1	1	1	1	0
Oeu015143.1	0	0	1	0	0	0	0	0	0
Oeu015174.2	0	0	1	0	0	0	0	0	0
Oeu015177.1	0	1	0	0	0	0	0	1	0
Oeu015187.1	1	0	0	0	0	0	0	0	0
Oeu015190.1	0	0	1	0	0	0	0	0	0
Oeu015211.1	0	0	0	0	0	1	0	0	0
Oeu015213.1	0	0	0	0	1	0	0	0	0
Oeu015222.1	0	0	1	0	0	0	0	0	0
Oeu015227.1	0	0	0	0	0	1	1	1	0
Oeu015234.1	0	0	0	0	0	1	0	0	0
Oeu015265.1	0	0	0	0	0	0	0	0	1
Oeu015276.1	0	0	0	0	0	0	0	1	0
Oeu015278.1	0	0	0	0	0	0	0	0	1
Oeu015281.1	0	0	0	1	0	0	0	0	1
Oeu015282.1	0	0	0	0	0	0	0	0	1
Oeu015307.1	0	0	0	0	0	1	0	0	0
Oeu015315.1	0	0	0	0	1	0	0	0	0
Oeu015353.1	0	0	0	0	1	0	0	0	0
Oeu015371.1	0	0	0	0	0	0	0	0	1
Oeu015385.1	0	0	1	0	0	0	0	0	0
Oeu015422.1	0	0	0	0	1	1	0	0	0
Oeu015446.1	0	0	0	0	1	1	0	0	0
Oeu015485.2	0	0	0	0	0	0	0	1	0
Oeu015499.1	1	0	0	0	0	0	0	0	0
Oeu015511.1	0	0	0	0	0	1	0	0	0
Oeu015515.5	0	0	0	1	0	1	0	0	0
Oeu015516.2	0	0	1	0	0	0	0	0	0
Oeu015550.1	0	0	0	0	0	0	1	1	0
Oeu015559.3	0	0	0	1	0	0	0	0	0
Oeu015574.1	0	0	0	0	0	1	0	0	0
Oeu015626.1	1	1	1	0	0	1	1	1	0
Oeu015633.1	0	0	0	0	0	0	0	0	1
Oeu015635.1	0	0	0	0	0	0	0	0	1
Oeu015636.1	0	0	0	0	0	0	0	0	1
Oeu015637.1	0	0	0	0	0	0	0	0	1
Oeu015650.1	0	0	0	1	0	0	1	1	0
Oeu015661.2	1	0	0	0	0	1	0	0	0
Oeu015665.1	0	1	0	0	0	1	1	1	0
Oeu015680.1	0	0	1	0	0	0	0	0	0
Oeu015681.1	0	1	1	0	0	0	1	0	0
Oeu015702.1	0	0	0	0	0	0	0	1	0
Oeu015714.1	0	0	0	0	0	0	0	0	1
Oeu015715.1	0	0	1	0	0	0	0	0	0
Oeu015732.1	0	1	0	0	0	0	0	1	0
Oeu015751.1	0	0	0	0	0	1	0	0	0
Oeu015755.1	0	0	0	0	0	1	0	0	0
Oeu015772.1	0	0	0	0	0	0	0	0	1
Oeu015783.1	0	0	0	0	0	0	0	0	1
Oeu015811.1	0	0	0	0	0	0	0	0	1
Oeu015833.1	0	0	0	0	0	0	0	0	1
Oeu015884.1	0	1	1	0	0	1	0	0	0
Oeu015886.1	0	0	0	0	0	1	0	0	0
Oeu015921.1	0	0	0	1	0	0	0	0	0
Oeu015950.1	0	0	0	0	0	1	0	0	0
Oeu015968.1	0	0	1	0	0	0	0	0	0
Oeu015970.1	0	1	1	0	0	0	0	0	0
Oeu015982.1	0	0	0	0	1	0	0	0	0
Oeu016006.1	0	0	0	0	0	0	0	0	1
Oeu016008.1	0	0	0	0	0	0	1	1	0
Oeu016014.1	0	1	0	0	1	0	1	0	0
Oeu016034.1	0	0	0	0	0	0	0	0	1
Oeu016035.1	0	0	0	0	0	0	0	0	1
Oeu016051.1	0	1	1	0	0	0	0	0	0
Oeu016099.1	0	0	0	0	0	1	0	1	0
Oeu016114.1	0	0	0	0	0	1	0	0	0
Oeu016116.1	0	0	1	0	0	1	1	0	0
Oeu016124.1	0	1	1	0	0	0	1	1	0
Oeu016137.1	0	0	0	0	0	1	0	0	0
Oeu016138.1	0	0	0	1	0	0	0	0	0
Oeu016152.2	0	1	1	0	0	0	1	1	0
Oeu016160.3	0	0	0	0	0	0	0	0	1
Oeu016180.2	0	0	0	0	0	1	0	0	0
Oeu016181.1	0	0	0	0	0	1	0	0	0
Oeu016184.1	0	0	1	0	0	1	1	1	0
Oeu016204.1	0	1	1	1	1	1	1	0	0
Oeu016227.1	0	0	0	0	1	0	0	0	0
Oeu016234.1	0	0	0	0	1	0	0	0	0
Oeu016253.1	0	0	0	0	0	0	0	1	0
Oeu016255.1	0	1	1	0	0	0	0	0	1
Oeu016277.1	0	1	0	0	0	0	1	1	0
Oeu016293.1	0	0	0	0	1	0	0	0	0
Oeu016294.1	0	0	0	0	0	0	1	1	0
Oeu016346.1	0	0	0	0	0	0	0	1	0
Oeu016361.2	0	0	0	0	0	0	0	1	0
Oeu016371.1	0	0	1	0	0	0	0	0	0
Oeu016380.1	1	0	1	0	0	0	0	0	0
Oeu016382.1	0	1	1	0	0	0	0	0	0
Oeu016389.1	0	0	0	0	1	0	0	0	0
Oeu016420.1	0	0	1	0	0	0	0	0	0
Oeu016421.1	0	0	0	0	1	0	0	0	0
Oeu016422.1	0	1	1	0	0	0	1	1	0
Oeu016435.1	0	1	0	0	0	0	0	0	0
Oeu016444.1	0	0	0	0	1	0	0	0	0
Oeu016447.1	0	0	0	0	0	0	1	1	0
Oeu016480.1	0	0	0	0	1	0	0	0	0
Oeu016483.1	0	0	0	0	0	1	0	0	0
Oeu016496.1	0	0	0	0	1	0	0	0	0
Oeu016544.1	0	0	0	0	0	1	0	0	0
Oeu016564.1	0	0	0	0	0	0	1	0	0
Oeu016565.1	0	0	0	0	0	0	1	1	0
Oeu016569.1	1	0	0	0	0	0	0	0	0
Oeu016611.2	1	0	0	0	0	0	0	0	0
Oeu016638.1	0	0	0	0	0	0	0	1	0
Oeu016644.1	0	0	1	0	0	0	0	0	0
Oeu016647.1	0	0	0	0	0	0	0	0	1
Oeu016659.2	1	0	0	0	0	0	0	0	0
Oeu016688.1	0	0	0	0	0	0	0	1	0
Oeu016697.1	0	0	0	0	0	1	0	0	0
Oeu016736.2	0	0	0	0	1	0	0	0	0
Oeu016759.2	0	0	1	0	0	0	0	0	0
Oeu016763.1	0	0	0	0	0	1	0	0	0
Oeu016786.1	0	0	0	0	0	0	1	0	0
Oeu016788.1	0	1	1	0	0	1	1	1	0
Oeu016801.1	0	1	0	0	0	0	1	0	0
Oeu016816.1	0	0	1	0	0	0	0	0	0
Oeu016817.1	0	0	1	0	0	0	0	0	0
Oeu016830.1	0	0	0	1	0	0	0	0	0
Oeu016836.1	0	0	1	0	0	0	0	0	0
Oeu016853.1	1	0	0	0	1	0	0	0	0
Oeu016871.1	0	0	0	0	0	1	0	0	0
Oeu016876.1	1	1	1	0	0	0	0	0	0
Oeu016886.1	0	0	0	0	1	0	0	0	0
Oeu016906.1	0	0	0	0	0	0	0	0	1
Oeu016909.1	0	0	0	0	1	0	0	0	0
Oeu016933.1	0	0	1	0	0	0	0	0	0
Oeu016989.1	0	0	0	0	1	0	0	0	0
Oeu017007.1	0	0	0	0	0	0	0	0	1
Oeu017025.1	0	0	0	0	0	0	1	0	0
Oeu017029.1	0	0	0	0	0	0	1	1	0
Oeu017057.2	0	1	1	0	0	0	1	1	0
Oeu017058.1	1	0	0	0	0	1	1	1	0
Oeu017066.1	0	0	0	0	0	0	0	0	1
Oeu017068.1	0	0	1	0	0	0	0	0	0
Oeu017074.1	0	0	0	0	0	0	1	0	0
Oeu017078.1	0	0	1	0	0	0	0	0	0
Oeu017081.2	0	0	1	0	0	0	0	0	0
Oeu017123.1	1	0	0	0	0	0	0	0	0
Oeu017146.1	0	1	1	0	0	0	0	0	0
Oeu017147.1	1	0	0	0	0	0	0	0	0
Oeu017170.1	0	0	0	0	0	0	1	1	0
Oeu017210.1	0	1	0	0	0	0	0	0	0
Oeu017237.1	0	0	0	0	1	0	0	0	0
Oeu017260.1	0	0	1	0	0	0	0	0	0
Oeu017269.1	1	0	0	0	0	1	1	1	0
Oeu017294.2	0	0	0	1	0	0	0	0	0
Oeu017333.1	0	0	0	0	0	0	1	1	0
Oeu017336.1	0	0	0	0	1	0	0	0	0
Oeu017387.1	0	0	0	0	1	0	0	0	0
Oeu017399.2	0	0	0	0	1	0	0	0	0
Oeu017403.2	0	0	0	0	1	0	0	0	0
Oeu017441.1	0	0	0	0	0	1	0	0	0
Oeu017443.1	0	0	1	0	0	0	0	0	0
Oeu017456.1	0	0	0	0	0	1	0	0	0
Oeu017463.1	0	0	0	0	0	0	0	1	0
Oeu017471.1	0	0	0	0	1	0	0	0	0
Oeu017475.1	0	0	0	0	0	1	0	0	0
Oeu017477.1	0	0	1	0	1	0	0	0	0
Oeu017496.1	0	0	1	0	0	0	0	0	0
Oeu017584.1	0	0	0	0	0	0	0	0	1
Oeu017585.1	0	0	0	0	0	0	0	0	1
Oeu017586.1	0	0	0	0	0	0	0	0	1
Oeu017587.1	0	0	0	0	0	0	0	0	1
Oeu017615.1	0	1	0	0	0	0	0	0	0
Oeu017617.1	0	0	0	1	1	0	0	0	0
Oeu017633.3	0	0	1	0	0	0	0	0	0
Oeu017664.1	0	0	1	0	0	0	0	0	0
Oeu017680.1	1	1	1	0	0	0	0	0	0
Oeu017681.1	0	0	0	0	0	0	1	0	0
Oeu017684.1	0	0	0	0	0	1	0	0	0
Oeu017687.1	0	1	1	0	0	1	1	1	0
Oeu017695.2	0	0	0	0	0	1	1	1	0
Oeu017709.1	0	0	0	0	0	0	0	0	1
Oeu017710.1	0	0	0	0	0	0	0	0	1
Oeu017713.1	0	0	0	0	0	0	0	0	1
Oeu017718.1	0	0	0	0	1	0	0	0	0
Oeu017724.4	0	0	1	0	0	0	0	0	0
Oeu017762.1	0	0	0	0	0	0	1	0	0
Oeu017766.1	0	0	1	0	0	0	0	1	0
Oeu017776.1	0	1	0	0	0	0	0	0	0
Oeu017782.2	0	0	1	0	0	1	1	1	0
Oeu017785.2	0	0	0	0	0	1	0	0	0
Oeu017800.1	0	0	0	0	0	0	0	0	1
Oeu017845.1	0	0	0	0	0	0	1	1	0
Oeu017861.1	0	0	1	0	0	0	0	0	0
Oeu017865.1	0	0	0	0	1	0	0	0	0
Oeu017866.1	0	0	0	0	0	0	1	1	0
Oeu017871.1	0	0	0	0	0	0	1	1	0
Oeu017877.2	0	0	1	0	0	0	0	0	0
Oeu017878.1	0	0	0	0	0	0	1	0	0
Oeu017879.3	0	0	1	0	0	0	0	0	0
Oeu017904.1	0	0	1	0	0	0	0	0	0
Oeu017931.1	0	0	0	0	1	0	0	0	0
Oeu017949.1	0	0	0	0	1	0	0	0	0
Oeu017951.1	0	0	1	0	0	0	0	0	0
Oeu017970.1	0	0	0	0	1	0	0	0	0
Oeu017976.1	0	0	0	0	1	0	0	0	0
Oeu017987.1	1	0	1	0	0	0	0	0	0
Oeu017995.1	0	0	0	0	0	0	1	1	0
Oeu018026.1	1	0	0	0	0	0	0	0	0
Oeu018033.1	0	0	0	0	0	0	0	0	1
Oeu018049.1	0	0	1	0	0	0	0	0	0
Oeu018088.1	0	0	0	0	1	0	0	0	0
Oeu018117.1	0	0	0	0	0	0	0	0	1
Oeu018135.1	0	0	0	0	0	0	1	0	0
Oeu018139.1	0	0	0	0	1	0	0	0	0
Oeu018155.1	0	0	0	0	0	1	0	0	0
Oeu018165.1	0	0	0	0	0	1	0	0	0
Oeu018190.1	0	1	1	0	0	0	0	0	0
Oeu018193.1	0	0	0	0	1	0	0	0	0
Oeu018194.1	0	0	0	0	0	0	0	0	1
Oeu018226.1	0	1	1	0	0	0	0	0	0
Oeu018285.1	0	0	0	0	1	0	0	0	0
Oeu018335.1	0	0	1	0	0	0	0	0	0
Oeu018343.1	0	0	0	0	0	0	1	0	0
Oeu018344.1	1	0	0	0	0	0	0	0	0
Oeu018379.1	0	0	0	0	0	0	0	1	0
Oeu018381.1	0	0	0	0	0	0	1	1	0
Oeu018383.3	0	0	0	0	1	0	0	0	0
Oeu018431.1	0	0	0	0	1	0	0	0	0
Oeu018436.2	0	0	0	0	1	0	0	0	0
Oeu018457.1	0	0	0	0	1	0	0	0	0
Oeu018462.1	0	0	1	0	0	0	0	0	0
Oeu018515.1	0	0	1	0	0	0	0	0	0
Oeu018528.1	0	0	0	0	0	1	1	0	0
Oeu018538.1	0	0	0	0	0	1	0	0	0
Oeu018560.1	0	0	0	0	0	1	0	0	0
Oeu018562.1	0	0	1	0	0	0	0	0	0
Oeu018575.1	0	0	0	0	0	1	1	1	0
Oeu018576.1	0	0	0	0	0	0	0	0	1
Oeu018585.1	0	0	1	0	0	0	0	0	0
Oeu018599.1	0	0	0	0	0	1	0	0	0
Oeu018600.1	0	0	0	0	0	0	0	0	1
Oeu018601.1	0	0	1	0	0	0	0	0	0
Oeu018649.1	0	0	0	0	0	0	0	1	0
Oeu018665.1	0	0	1	0	0	0	0	1	0
Oeu018676.2	0	1	0	0	0	0	0	0	0
Oeu018701.1	1	0	0	0	0	0	0	0	0
Oeu018714.2	0	0	1	0	0	0	0	0	0
Oeu018720.1	0	0	1	0	0	0	0	0	0
Oeu018735.1	0	0	0	0	0	1	0	0	0
Oeu018755.2	0	0	0	1	0	0	0	0	0
Oeu018777.1	0	0	0	0	0	0	1	1	0
Oeu018782.1	0	0	0	0	0	0	0	1	0
Oeu018792.1	0	1	1	0	0	1	1	1	1
Oeu018801.1	0	0	1	0	0	0	0	0	0
Oeu018807.1	0	0	0	0	0	0	1	0	0
Oeu018808.1	0	0	0	0	0	1	0	0	0
Oeu018809.1	0	0	0	0	0	1	0	0	0
Oeu018824.1	0	0	0	0	0	1	1	1	0
Oeu018841.2	0	0	1	0	0	0	0	0	0
Oeu018900.1	0	0	0	0	1	0	0	0	0
Oeu018997.1	0	0	0	0	0	0	0	0	1
Oeu018998.1	0	0	0	0	0	0	0	0	1
Oeu019005.1	0	1	1	0	0	0	0	0	0
Oeu019019.1	1	0	0	0	0	0	0	0	0
Oeu019024.1	0	0	0	0	0	1	0	0	0
Oeu019075.2	0	0	1	0	0	0	0	0	0
Oeu019083.2	0	0	0	0	1	0	0	0	0
Oeu019095.1	0	0	0	0	1	0	0	0	0
Oeu019112.1	0	0	0	0	0	1	0	0	1
Oeu019125.1	0	0	0	0	0	0	1	1	0
Oeu019130.1	0	0	0	0	0	0	0	0	1
Oeu019139.1	0	0	0	0	0	0	0	0	1
Oeu019150.1	0	0	1	0	0	0	0	0	0
Oeu019174.1	0	0	0	0	0	1	0	0	0
Oeu019185.1	0	1	0	0	0	0	0	0	0
Oeu019198.1	0	0	1	0	0	0	0	0	0
Oeu019219.1	1	0	0	1	0	0	0	1	0
Oeu019235.1	1	0	0	0	0	0	0	1	0
Oeu019239.1	0	0	1	0	0	0	0	0	0
Oeu019241.1	0	0	0	0	1	0	0	1	0
Oeu019260.1	0	0	0	0	1	0	0	1	0
Oeu019265.1	1	0	0	0	0	0	0	0	0
Oeu019283.1	0	0	1	0	0	0	0	0	0
Oeu019288.1	0	1	1	0	0	0	0	0	0
Oeu019300.1	1	0	0	0	0	0	1	0	0
Oeu019343.1	0	0	0	0	0	1	0	0	0
Oeu019345.1	0	0	0	0	0	1	0	0	0
Oeu019354.1	0	0	0	0	1	0	0	0	0
Oeu019373.1	0	0	0	0	0	0	1	1	0
Oeu019414.3	0	0	1	0	0	0	0	0	0
Oeu019465.1	0	0	1	0	0	0	0	0	0
Oeu019467.1	0	0	1	0	0	0	0	1	0
Oeu019472.1	0	1	0	0	1	1	0	0	0
Oeu019476.1	0	0	1	0	0	0	0	0	0
Oeu019507.1	1	0	0	0	0	0	0	0	0
Oeu019514.1	0	0	1	0	0	1	1	1	0
Oeu019561.1	0	0	0	0	0	0	0	0	1
Oeu019624.1	1	0	0	0	0	0	0	0	0
Oeu019686.1	0	0	0	0	1	0	0	0	0
Oeu019692.1	0	0	0	0	1	0	0	0	0
Oeu019697.2	0	0	1	0	0	0	0	0	0
Oeu019701.1	0	0	1	0	0	0	0	0	0
Oeu019712.2	0	0	0	0	0	0	1	1	0
Oeu019717.1	0	0	0	0	0	1	1	1	0
Oeu019720.3	0	0	0	0	1	0	0	0	0
Oeu019724.1	0	0	1	0	0	0	0	0	0
Oeu019821.1	0	0	1	0	0	1	0	0	0
Oeu019837.1	0	1	1	0	0	0	0	0	0
Oeu019878.2	0	0	0	0	0	0	1	1	0
Oeu019897.1	0	0	1	0	0	0	0	0	0
Oeu019956.1	0	0	0	1	0	0	0	0	0
Oeu019966.1	0	0	1	0	0	0	0	0	0
Oeu019970.1	0	1	1	0	0	0	0	0	0
Oeu019976.1	0	0	1	0	0	0	0	0	0
Oeu019988.1	1	0	1	0	0	0	0	0	0
Oeu019989.1	0	0	0	0	1	0	0	0	0
Oeu020043.2	0	0	0	0	1	0	0	0	0
Oeu020052.1	0	0	1	0	0	0	1	0	0
Oeu020067.1	0	0	0	0	0	0	0	0	1
Oeu020073.1	0	0	0	0	1	0	0	0	0
Oeu020076.1	0	0	0	0	0	0	0	0	1
Oeu020083.3	0	0	0	0	1	0	0	0	0
Oeu020093.1	0	0	0	0	0	1	0	0	0
Oeu020103.1	0	0	0	0	0	0	0	0	1
Oeu020119.1	0	0	1	0	0	1	0	0	0
Oeu020126.1	0	0	0	0	0	0	0	0	1
Oeu020136.1	0	0	1	0	0	0	0	0	0
Oeu020138.1	0	1	0	0	0	0	0	0	0
Oeu020145.1	0	0	0	0	1	0	0	0	0
Oeu020154.1	0	0	0	0	1	0	0	0	0
Oeu020162.2	0	0	0	0	1	0	0	0	0
Oeu020208.2	0	0	0	0	0	1	0	0	0
Oeu020242.1	0	0	1	0	0	0	0	0	0
Oeu020243.1	0	0	1	0	0	0	0	0	0
Oeu020269.1	1	0	0	0	0	0	0	0	0
Oeu020290.4	1	0	0	0	0	0	0	0	0
Oeu020304.1	0	0	0	0	1	0	0	0	0
Oeu020305.1	0	0	1	0	0	0	0	0	0
Oeu020313.1	0	0	0	0	0	0	0	0	1
Oeu020323.1	0	0	0	0	0	1	0	0	0
Oeu020326.1	0	0	0	0	0	0	0	0	1
Oeu020342.2	0	0	1	0	0	0	0	0	0
Oeu020350.1	1	1	1	0	0	0	1	1	0
Oeu020357.1	0	0	0	0	0	0	0	0	1
Oeu020359.1	0	0	0	0	0	0	0	0	1
Oeu020364.3	0	0	1	0	0	0	0	0	0
Oeu020379.1	0	0	0	1	0	0	0	0	0
Oeu020453.2	0	0	1	0	0	0	0	0	0
Oeu020466.1	0	0	0	0	1	0	0	0	0
Oeu020479.2	0	0	0	0	0	0	0	1	0
Oeu020492.1	0	0	0	0	1	0	0	0	0
Oeu020495.1	0	0	0	0	0	0	0	0	1
Oeu020511.2	0	0	1	0	0	1	0	0	0
Oeu020584.2	0	0	0	0	1	0	0	0	0
Oeu020592.1	0	0	1	0	0	0	0	0	0
Oeu020623.1	0	0	0	0	0	0	0	0	1
Oeu020637.1	0	0	0	0	0	0	1	0	0
Oeu020638.1	0	0	1	0	0	0	0	0	0
Oeu020644.1	0	0	0	0	0	0	0	0	1
Oeu020686.1	0	0	0	0	0	0	1	0	0
Oeu020689.3	0	0	1	0	0	0	0	0	0
Oeu020692.1	0	0	0	0	1	0	0	0	0
Oeu020705.1	0	0	0	0	0	0	0	1	0
Oeu020759.1	0	1	1	0	0	0	0	0	0
Oeu020765.1	0	0	1	0	0	0	0	0	0
Oeu020825.2	0	0	0	0	0	1	0	0	0
Oeu020848.1	0	0	1	0	0	0	0	0	0
Oeu020849.1	0	0	0	0	0	0	0	0	1
Oeu020884.3	0	0	0	0	0	1	0	0	0
Oeu020885.1	1	0	0	0	0	1	0	0	0
Oeu020889.1	0	0	0	0	0	0	0	0	1
Oeu020907.1	0	0	0	0	1	0	0	1	0
Oeu020931.1	0	0	0	0	0	1	1	1	0
Oeu020932.1	0	0	1	0	0	0	0	0	0
Oeu021026.1	0	0	0	0	1	0	0	0	0
Oeu021045.1	1	0	0	0	0	0	0	0	0
Oeu021060.1	0	0	0	0	1	1	1	0	0
Oeu021114.1	0	0	0	0	0	1	0	0	0
Oeu021144.1	0	0	0	0	0	0	0	1	0
Oeu021221.1	1	0	1	0	0	0	1	1	0
Oeu021235.1	0	0	0	0	0	1	0	0	0
Oeu021242.1	0	0	0	0	0	0	1	1	0
Oeu021245.2	0	1	1	0	0	0	0	0	0
Oeu021260.2	0	0	1	0	0	0	0	1	0
Oeu021269.1	0	0	1	0	0	0	0	0	0
Oeu021301.1	0	0	1	0	0	0	1	1	0
Oeu021354.1	0	0	1	0	0	0	0	0	0
Oeu021366.1	0	0	0	0	1	0	0	0	0
Oeu021367.1	1	0	0	0	0	0	0	0	0
Oeu021380.2	1	0	0	0	0	1	1	0	0
Oeu021383.1	0	0	0	0	1	0	0	0	0
Oeu021388.1	0	0	0	0	0	0	1	0	0
Oeu021459.2	0	1	1	0	0	0	0	0	0
Oeu021475.1	0	1	1	0	0	1	1	1	0
Oeu021476.1	0	1	1	0	0	1	1	1	0
Oeu021507.1	1	0	0	0	0	0	0	0	0
Oeu021509.1	0	0	1	0	0	0	0	1	0
Oeu021520.1	0	0	1	0	0	0	0	0	0
Oeu021521.5	0	0	0	0	0	1	0	0	0
Oeu021545.4	0	0	0	0	0	0	0	0	1
Oeu021580.1	0	0	0	0	0	0	1	1	0
Oeu021583.1	0	0	0	0	1	0	0	0	0
Oeu021608.1	0	0	0	0	0	0	0	0	1
Oeu021609.1	0	0	0	0	0	0	0	0	1
Oeu021623.1	0	0	1	0	0	0	0	0	0
Oeu021626.1	0	0	0	0	0	1	0	0	0
Oeu021664.1	0	0	0	0	0	0	0	0	1
Oeu021675.1	0	0	0	0	0	1	0	0	0
Oeu021694.1	0	0	0	0	0	0	0	1	0
Oeu021736.1	0	1	1	0	0	0	0	0	0
Oeu021805.1	0	0	0	0	0	0	1	1	0
Oeu021852.1	0	0	0	0	1	0	0	0	0
Oeu021853.2	1	0	0	0	1	0	1	1	0
Oeu021854.1	1	0	0	0	0	0	0	0	0
Oeu021859.1	0	0	0	0	0	0	1	0	0
Oeu021861.1	0	1	0	0	0	0	0	0	0
Oeu021868.1	0	0	0	0	0	1	0	0	0
Oeu021881.1	0	0	0	0	0	0	0	1	0
Oeu021882.1	1	1	1	0	0	0	0	0	0
Oeu021907.1	0	0	1	0	0	0	0	0	0
Oeu021924.1	0	0	0	0	0	0	0	1	0
Oeu021936.3	1	0	0	0	0	0	0	0	0
Oeu021963.1	0	0	1	0	0	0	0	0	0
Oeu021966.1	0	0	1	0	0	0	0	0	0
Oeu022010.1	0	0	1	0	0	0	0	0	0
Oeu022016.1	1	0	0	0	0	0	0	0	0
Oeu022030.2	0	0	0	0	1	1	0	0	0
Oeu022040.1	0	1	1	0	0	1	0	0	0
Oeu022103.1	0	0	1	0	0	0	0	0	0
Oeu022120.1	0	0	0	0	0	1	0	0	0
Oeu022135.1	0	1	1	0	0	0	1	1	0
Oeu022137.1	0	0	0	0	0	0	0	1	0
Oeu022168.1	0	0	0	1	0	1	1	0	0
Oeu022175.1	1	0	0	0	0	1	1	0	0
Oeu022193.1	0	0	0	0	1	0	0	0	0
Oeu022202.1	0	0	1	0	0	0	0	0	0
Oeu022208.1	0	0	1	0	0	0	0	0	1
Oeu022248.1	0	1	0	0	0	0	0	0	0
Oeu022249.1	0	0	0	0	0	1	0	0	0
Oeu022260.2	1	0	0	0	0	0	0	0	0
Oeu022291.1	0	1	1	0	0	0	0	0	0
Oeu022309.1	0	0	0	0	0	0	1	1	0
Oeu022332.1	0	0	1	0	0	0	0	0	0
Oeu022348.1	0	0	0	0	0	1	0	0	0
Oeu022361.1	0	0	0	0	0	1	0	0	0
Oeu022364.1	0	0	0	0	1	0	0	0	0
Oeu022370.1	0	0	0	0	0	0	1	1	0
Oeu022387.1	0	1	0	0	0	0	0	0	0
Oeu022395.1	0	0	0	0	0	1	0	0	0
Oeu022409.1	0	0	0	0	0	0	1	1	0
Oeu022419.1	0	0	0	0	0	1	0	0	0
Oeu022459.1	0	0	0	0	1	0	0	0	0
Oeu022476.1	0	0	0	0	0	1	0	0	0
Oeu022477.1	0	1	1	0	0	1	1	0	0
Oeu022486.1	0	0	1	0	0	0	0	0	0
Oeu022492.2	0	0	0	1	0	0	0	0	0
Oeu022532.1	0	0	0	1	0	0	0	0	0
Oeu022534.1	0	0	0	0	0	0	0	0	1
Oeu022552.3	0	0	0	0	0	0	0	1	0
Oeu022553.1	0	0	0	0	1	0	0	0	0
Oeu022578.1	0	1	0	0	0	1	0	0	0
Oeu022592.1	0	0	0	0	0	1	0	0	0
Oeu022594.1	0	0	0	0	1	0	0	0	0
Oeu022674.1	0	0	0	0	0	0	1	0	0
Oeu022682.1	0	0	0	0	0	0	1	1	0
Oeu022683.1	0	0	1	0	0	0	0	0	0
Oeu022687.1	0	0	1	0	0	0	0	0	0
Oeu022722.2	1	0	1	0	1	0	0	0	0
Oeu022726.1	0	0	0	0	0	0	0	1	0
Oeu022730.1	0	0	0	1	0	0	0	0	0
Oeu022736.1	0	0	0	0	1	0	0	0	0
Oeu022740.1	0	1	1	0	0	0	0	0	0
Oeu022744.1	0	0	0	0	0	1	0	0	0
Oeu022747.1	0	0	0	0	0	1	0	0	0
Oeu022771.1	0	0	0	0	0	0	0	0	1
Oeu022772.1	0	0	0	0	0	0	0	0	1
Oeu022789.1	0	0	1	0	0	0	0	0	0
Oeu022804.1	0	0	0	0	1	0	0	0	0
Oeu022830.1	0	0	0	0	0	0	0	0	1
Oeu022839.1	0	0	1	0	0	0	1	0	0
Oeu022867.2	0	0	0	0	0	1	0	0	0
Oeu022870.1	0	0	0	0	0	0	0	1	0
Oeu022886.1	1	0	0	0	0	0	0	0	0
Oeu022911.1	0	0	1	0	0	0	0	0	0
Oeu022914.1	1	0	0	0	0	0	0	0	0
Oeu022917.1	0	1	1	0	0	0	0	0	0
Oeu022938.1	0	0	1	0	0	0	0	0	0
Oeu022940.3	0	0	0	1	0	0	0	0	0
Oeu022943.1	0	0	0	0	1	0	0	0	0
Oeu022984.1	0	0	0	0	0	1	0	0	0
Oeu022986.3	0	0	0	0	0	0	1	1	0
Oeu022989.1	0	0	1	0	0	0	0	0	0
Oeu023015.1	0	0	0	0	0	0	0	0	1
Oeu023037.1	0	0	0	0	1	0	0	0	0
Oeu023044.1	0	0	0	1	0	0	0	0	0
Oeu023073.1	0	1	0	0	1	0	1	0	0
Oeu023108.2	0	1	1	0	0	0	0	0	0
Oeu023172.1	0	0	1	0	0	0	0	0	0
Oeu023176.1	0	0	0	0	0	1	0	0	0
Oeu023187.1	0	0	0	0	0	0	0	0	1
Oeu023205.1	0	0	0	0	0	0	1	1	0
Oeu023210.1	0	0	1	0	0	0	0	0	0
Oeu023236.1	0	0	0	0	1	0	0	1	1
Oeu023243.1	0	0	0	0	0	0	0	0	1
Oeu023244.1	1	0	0	0	0	0	0	0	0
Oeu023245.1	0	0	1	0	0	0	0	0	0
Oeu023256.2	0	0	1	0	0	0	0	0	0
Oeu023263.1	0	0	0	0	0	0	0	1	0
Oeu023265.1	0	0	0	0	0	1	0	1	0
Oeu023267.1	0	0	1	0	0	0	0	0	0
Oeu023326.1	0	0	0	0	1	1	1	1	0
Oeu023327.1	0	0	0	0	0	1	0	0	0
Oeu023354.1	0	0	0	0	0	0	0	1	0
Oeu023367.2	0	0	0	0	0	1	0	0	0
Oeu023403.1	0	0	0	0	0	0	0	0	1
Oeu023426.1	0	0	0	0	1	0	0	0	0
Oeu023459.1	0	0	0	0	0	1	0	0	0
Oeu023462.1	0	1	0	0	0	1	1	0	0
Oeu023464.1	0	1	0	0	0	0	0	0	0
Oeu023537.1	0	0	0	0	0	0	0	0	1
Oeu023544.1	0	1	1	0	1	0	0	0	0
Oeu023579.1	1	0	0	0	0	0	0	0	0
Oeu023587.1	0	1	1	0	0	0	0	0	0
Oeu023603.1	0	0	0	0	0	0	0	0	1
Oeu023608.1	0	1	0	0	1	0	0	0	0
Oeu023609.1	0	0	0	0	0	0	0	0	1
Oeu023635.1	0	0	0	0	0	1	1	1	0
Oeu023671.1	0	0	0	0	0	1	0	0	0
Oeu023672.1	0	0	0	0	0	1	0	0	0
Oeu023678.1	0	0	0	0	0	0	0	1	0
Oeu023690.1	0	0	0	0	0	0	1	0	0
Oeu023708.1	0	0	1	0	0	0	0	1	0
Oeu023714.1	0	0	0	0	0	0	0	1	0
Oeu023723.1	1	0	0	0	1	0	0	0	0
Oeu023725.1	1	0	0	0	0	0	0	0	0
Oeu023731.3	0	0	0	0	1	0	1	0	0
Oeu023750.1	0	0	0	0	1	1	0	0	0
Oeu023800.3	0	0	0	0	1	0	0	0	0
Oeu023824.1	0	1	1	0	0	0	0	1	0
Oeu023834.1	0	0	0	0	0	0	0	1	0
Oeu023842.1	0	0	0	1	0	0	0	0	0
Oeu023843.2	1	1	1	0	0	0	0	1	0
Oeu023869.2	0	0	1	0	0	0	0	0	0
Oeu023874.1	0	1	0	0	0	0	0	0	0
Oeu023893.1	0	0	0	0	1	0	0	0	0
Oeu023896.3	0	0	0	0	1	0	0	0	0
Oeu023907.2	0	1	1	0	0	1	1	1	0
Oeu023938.1	0	0	1	0	0	0	0	0	0
Oeu023951.1	0	0	0	0	1	0	0	0	0
Oeu023983.1	0	0	0	0	0	1	1	1	0
Oeu024026.1	0	0	0	1	0	0	0	0	0
Oeu024033.1	0	0	1	0	0	0	0	0	0
Oeu024055.1	0	0	0	0	0	0	1	1	0
Oeu024065.1	0	1	0	0	0	0	0	0	0
Oeu024078.1	0	0	1	0	0	0	0	0	0
Oeu024079.1	0	0	0	0	0	0	0	1	0
Oeu024086.1	0	0	0	0	0	0	0	0	1
Oeu024088.1	1	0	0	0	0	0	0	0	0
Oeu024101.1	0	0	0	0	0	0	0	1	0
Oeu024135.1	0	0	0	0	0	1	0	0	0
Oeu024137.1	0	0	1	0	0	0	0	0	0
Oeu024163.1	0	0	1	0	0	0	0	0	0
Oeu024184.1	0	0	0	0	0	0	0	0	1
Oeu024185.1	0	0	0	0	0	0	0	0	1
Oeu024186.1	0	0	0	0	0	0	0	0	1
Oeu024200.1	0	0	0	0	0	1	0	0	0
Oeu024201.1	0	0	1	0	0	1	0	0	0
Oeu024216.1	0	0	0	0	0	0	0	0	1
Oeu024221.1	0	0	0	0	0	0	1	0	0
Oeu024236.1	0	0	0	0	0	1	0	0	0
Oeu024268.1	0	0	1	0	0	0	0	0	0
Oeu024284.1	0	0	0	0	0	1	0	0	1
Oeu024286.2	0	0	0	0	0	1	0	0	1
Oeu024288.1	0	0	0	0	0	0	0	0	1
Oeu024320.1	0	0	0	0	0	0	0	1	0
Oeu024321.1	0	0	0	1	0	0	0	0	0
Oeu024336.1	0	0	1	1	0	0	1	1	0
Oeu024392.1	0	0	0	0	1	0	0	0	0
Oeu024398.1	0	0	1	0	0	0	0	0	0
Oeu024436.1	0	0	1	0	0	1	1	1	0
Oeu024451.3	1	0	0	0	0	0	0	1	0
Oeu024460.1	0	0	0	0	0	0	0	0	1
Oeu024466.1	0	0	0	0	0	0	0	0	1
Oeu024472.1	0	0	0	0	0	0	0	0	1
Oeu024475.1	0	0	0	0	0	0	0	0	1
Oeu024506.2	0	0	0	0	0	1	1	0	0
Oeu024514.1	1	0	1	0	0	0	0	0	0
Oeu024516.1	0	0	0	0	0	1	0	0	0
Oeu024535.1	0	0	0	0	0	0	1	1	0
Oeu024548.2	0	0	0	0	1	0	0	0	0
Oeu024552.2	0	0	0	0	0	1	0	0	0
Oeu024553.1	0	0	0	0	0	0	1	1	0
Oeu024577.2	1	0	0	0	0	0	0	0	0
Oeu024584.1	0	0	1	0	0	0	0	0	0
Oeu024608.1	0	1	1	0	0	1	0	0	0
Oeu024610.1	0	0	0	0	0	1	0	1	0
Oeu024612.2	0	0	1	0	0	0	0	0	0
Oeu024622.1	0	1	0	0	0	0	0	0	0
Oeu024642.1	0	0	0	0	0	0	0	0	1
Oeu024644.1	0	0	0	0	0	0	0	0	1
Oeu024663.1	1	0	0	0	0	0	0	0	0
Oeu024697.2	0	0	0	0	1	0	0	0	0
Oeu024702.3	0	0	1	0	0	0	0	0	0
Oeu024752.1	0	0	1	0	0	0	1	1	0
Oeu024764.1	0	0	1	0	0	0	0	0	0
Oeu024770.1	0	0	0	0	0	0	0	0	1
Oeu024777.1	1	0	0	0	0	0	0	0	0
Oeu024778.1	0	0	0	0	0	0	0	1	0
Oeu024801.1	0	0	0	1	0	0	0	0	0
Oeu024828.1	0	0	1	0	0	0	0	0	0
Oeu024857.1	0	0	0	0	0	1	0	0	0
Oeu024864.1	0	0	0	0	0	0	0	0	1
Oeu024901.3	0	0	0	0	0	0	0	0	1
Oeu024912.1	0	0	0	0	0	1	0	0	0
Oeu024924.2	0	0	0	0	1	0	0	0	0
Oeu024985.1	0	0	0	1	0	0	0	0	0
Oeu024986.1	0	0	0	0	0	0	0	0	1
Oeu024995.1	0	0	0	0	0	1	0	0	0
Oeu024999.2	0	0	0	0	0	1	0	1	0
Oeu025012.1	0	0	0	0	0	1	0	0	0
Oeu025034.1	0	0	0	0	0	0	0	0	1
Oeu025051.1	0	0	0	0	0	0	1	1	0
Oeu025052.1	0	0	1	0	0	0	0	0	1
Oeu025061.2	0	0	0	0	0	0	0	0	1
Oeu025074.1	0	0	0	0	0	1	0	0	0
Oeu025078.1	0	0	1	0	0	1	0	1	0
Oeu025079.1	0	0	1	0	0	1	1	1	0
Oeu025085.4	0	0	0	0	1	0	0	0	0
Oeu025111.1	0	0	0	0	1	1	0	0	0
Oeu025126.1	0	1	0	0	0	0	0	0	0
Oeu025152.2	0	0	1	0	0	0	0	0	0
Oeu025161.1	0	0	0	0	0	1	0	0	0
Oeu025182.1	0	0	1	0	0	0	0	0	0
Oeu025192.1	0	0	0	0	1	0	0	0	0
Oeu025197.1	0	0	0	0	0	0	0	0	1
Oeu025222.1	0	0	0	0	0	1	1	0	0
Oeu025233.1	0	0	0	0	0	1	1	0	0
Oeu025239.1	0	0	0	0	0	0	0	1	0
Oeu025295.1	0	0	1	0	0	0	0	0	0
Oeu025302.1	0	0	0	0	0	0	0	0	1
Oeu025313.1	0	0	0	0	1	0	0	0	0
Oeu025324.1	1	1	1	0	0	1	1	1	0
Oeu025334.1	0	0	1	0	0	0	0	0	0
Oeu025350.3	0	1	0	0	0	0	0	0	0
Oeu025352.2	0	0	0	0	0	1	0	0	0
Oeu025361.1	1	0	0	0	0	1	1	1	0
Oeu025386.2	0	0	0	0	0	1	0	0	0
Oeu025390.1	1	1	1	1	1	1	1	1	0
Oeu025402.1	0	0	1	0	0	0	0	0	0
Oeu025436.1	0	0	0	0	0	0	0	1	0
Oeu025444.1	0	0	0	0	0	0	0	1	0
Oeu025450.1	1	1	1	1	1	1	1	1	0
Oeu025451.1	1	0	0	0	0	0	0	0	0
Oeu025452.1	0	0	0	0	0	1	0	0	0
Oeu025478.1	1	0	0	0	0	0	1	0	0
Oeu025480.1	1	0	0	0	0	0	0	0	0
Oeu025482.2	0	0	0	0	0	1	0	0	0
Oeu025527.2	1	0	0	0	0	0	0	0	0
Oeu025528.1	0	0	0	0	1	1	0	0	0
Oeu025534.1	1	0	0	0	0	0	0	0	0
Oeu025564.1	0	0	1	0	0	0	0	0	0
Oeu025569.1	0	0	0	0	0	1	0	0	0
Oeu025574.1	1	1	0	0	0	0	0	0	0
Oeu025579.1	0	0	0	0	0	1	1	1	0
Oeu025624.1	0	1	0	0	0	0	0	0	0
Oeu025628.1	0	0	0	0	0	1	0	0	0
Oeu025671.3	0	0	0	1	0	0	0	0	0
Oeu025681.1	0	0	1	0	0	0	0	0	0
Oeu025685.1	0	0	0	0	0	0	0	0	1
Oeu025716.1	1	1	0	0	0	0	0	0	1
Oeu025773.1	0	0	0	0	1	0	0	0	0
Oeu025782.1	0	0	0	0	0	1	0	0	0
Oeu025786.2	0	0	0	0	0	0	1	0	0
Oeu025799.1	0	1	0	0	0	0	0	0	0
Oeu025829.1	0	0	1	0	0	0	0	0	0
Oeu025843.1	0	0	0	0	0	1	0	0	0
Oeu025865.1	0	0	0	0	0	1	0	0	0
Oeu025866.1	0	1	1	0	0	0	1	1	0
Oeu025876.2	1	1	1	0	0	1	0	0	0
Oeu025878.1	0	0	1	0	0	0	0	0	0
Oeu025889.1	1	0	0	0	0	0	0	0	1
Oeu025895.1	0	0	0	0	0	1	0	1	0
Oeu025900.1	0	0	0	0	0	0	0	0	1
Oeu025910.2	0	0	0	0	1	0	0	0	0
Oeu025911.1	0	0	0	0	1	0	0	0	0
Oeu025914.1	0	0	0	0	0	0	0	1	0
Oeu025946.1	0	0	0	0	0	1	1	0	0
Oeu025948.1	0	0	0	0	0	1	0	0	0
Oeu025975.1	0	0	0	0	0	1	0	0	0
Oeu025992.1	0	1	0	0	0	0	0	0	0
Oeu026001.1	0	0	0	0	1	0	0	0	0
Oeu026069.1	0	0	0	0	0	1	0	0	0
Oeu026112.1	0	0	0	0	0	0	0	1	0
Oeu026113.1	0	0	1	0	0	0	0	0	0
Oeu026151.1	0	0	0	0	0	0	0	0	1
Oeu026153.2	0	0	0	0	0	0	0	1	0
Oeu026162.1	1	0	0	0	0	0	0	0	0
Oeu026182.1	0	1	0	0	0	0	0	0	0
Oeu026189.1	0	0	0	0	0	1	0	0	0
Oeu026198.1	1	0	0	0	0	0	0	0	0
Oeu026201.1	0	1	1	0	0	0	0	0	0
Oeu026202.1	0	0	0	0	0	1	0	0	0
Oeu026207.1	0	0	1	0	0	0	0	0	0
Oeu026239.1	1	0	0	0	0	0	0	0	0
Oeu026240.1	0	0	0	0	0	1	0	0	0
Oeu026242.1	0	0	0	0	1	0	0	0	0
Oeu026244.1	0	0	0	0	1	0	0	0	0
Oeu026256.3	0	0	1	0	1	0	0	0	0
Oeu026273.1	0	1	0	0	0	0	0	0	0
Oeu026275.1	0	0	1	0	0	0	1	0	0
Oeu026279.1	0	0	1	0	0	0	0	1	0
Oeu026345.2	0	1	0	0	0	0	0	0	0
Oeu026349.1	0	0	0	0	1	0	0	0	0
Oeu026401.1	1	1	1	0	0	0	0	0	0
Oeu026403.1	0	0	1	0	0	0	0	0	0
Oeu026404.2	0	0	1	0	0	0	0	0	0
Oeu026465.1	0	0	0	0	0	0	0	0	1
Oeu026469.1	1	0	0	0	0	1	0	0	0
Oeu026477.1	0	0	1	0	0	0	0	0	0
Oeu026478.3	0	0	0	0	0	1	0	0	0
Oeu026481.1	0	0	0	0	1	0	0	0	0
Oeu026482.1	0	0	1	0	0	0	0	0	0
Oeu026499.3	0	0	0	0	0	1	0	0	0
Oeu026509.1	1	0	0	0	0	0	0	0	0
Oeu026584.1	0	0	1	0	0	0	0	0	0
Oeu026613.2	0	1	0	0	0	0	0	0	0
Oeu026703.1	0	0	0	0	1	0	0	0	0
Oeu026704.1	0	0	1	0	0	0	0	0	0
Oeu026707.1	1	0	0	0	0	1	0	0	0
Oeu026726.1	0	0	1	0	0	0	1	1	0
Oeu026741.1	0	0	0	0	0	1	0	0	0
Oeu026782.1	0	0	0	0	0	0	0	0	1
Oeu026783.1	0	0	0	0	0	0	0	0	1
Oeu026784.1	0	0	0	0	0	0	0	0	1
Oeu026810.1	0	0	0	0	0	0	1	1	0
Oeu026818.1	0	0	1	0	1	0	0	0	0
Oeu026830.1	0	0	0	0	0	1	0	0	0
Oeu026846.1	0	0	0	0	1	0	0	0	0
Oeu026857.1	0	0	1	0	0	0	0	0	0
Oeu026859.1	0	0	0	0	0	1	1	0	0
Oeu026864.1	0	0	0	0	0	1	0	0	0
Oeu026870.1	0	0	0	0	0	0	0	1	0
Oeu026879.1	0	0	0	0	1	0	0	0	0
Oeu026900.3	0	1	1	0	0	0	0	0	0
Oeu026927.2	0	0	1	0	0	0	0	0	0
Oeu026937.1	0	1	1	0	0	0	0	0	0
Oeu026968.1	0	1	1	0	0	0	1	0	0
Oeu026973.1	0	0	0	0	0	1	0	0	0
Oeu026993.1	0	0	0	0	0	0	0	1	0
Oeu026995.1	0	0	0	0	0	0	1	0	0
Oeu027004.1	0	0	0	0	0	1	0	0	0
Oeu027012.1	0	1	0	0	0	0	0	0	0
Oeu027025.1	1	0	0	0	0	0	0	0	0
Oeu027070.1	0	1	0	0	0	0	0	0	0
Oeu027079.1	0	0	0	0	0	0	0	0	1
Oeu027090.3	0	0	0	0	0	0	0	1	1
Oeu027105.1	1	0	0	0	0	0	0	0	0
Oeu027108.1	0	0	0	0	1	0	0	0	0
Oeu027111.1	0	0	0	0	1	1	0	0	0
Oeu027116.1	0	0	0	0	1	1	1	0	0
Oeu027124.1	0	0	0	0	0	1	0	0	0
Oeu027139.2	0	1	1	0	1	1	1	1	0
Oeu027146.1	0	0	1	0	0	0	0	0	1
Oeu027164.1	0	0	0	0	1	0	0	0	0
Oeu027169.1	0	1	0	0	0	0	0	0	0
Oeu027181.1	0	0	1	0	0	0	0	1	0
Oeu027207.1	0	1	1	0	0	0	1	1	0
Oeu027218.1	0	1	0	0	0	0	0	0	0
Oeu027247.1	0	0	0	0	0	1	0	0	0
Oeu027275.1	0	0	0	0	1	1	0	0	0
Oeu027314.1	0	1	1	0	0	0	1	1	0
Oeu027315.1	0	0	0	0	1	0	0	0	1
Oeu027348.1	0	0	1	0	0	1	0	0	0
Oeu027351.4	0	0	1	0	0	0	0	0	0
Oeu027376.1	0	0	0	0	0	0	0	1	0
Oeu027394.1	1	0	1	1	0	0	0	1	0
Oeu027399.3	0	0	0	0	1	0	0	0	0
Oeu027437.1	0	0	0	0	1	0	0	0	0
Oeu027475.1	1	0	0	0	0	0	0	0	0
Oeu027476.1	0	0	0	0	1	0	0	0	0
Oeu027480.1	0	0	0	0	0	1	0	0	0
Oeu027570.1	1	0	0	0	0	0	0	0	0
Oeu027595.1	0	0	0	0	0	0	0	0	1
Oeu027597.1	1	0	0	0	0	1	0	0	0
Oeu027610.1	1	1	1	0	0	0	0	1	0
Oeu027672.1	0	0	0	0	0	0	1	1	0
Oeu027683.1	0	0	1	0	0	0	0	0	0
Oeu027700.1	0	0	0	0	0	0	0	0	1
Oeu027726.1	0	0	0	0	0	1	0	0	0
Oeu027736.1	0	0	0	0	1	0	0	0	0
Oeu027738.1	0	0	1	0	1	0	0	0	0
Oeu027743.2	1	0	0	0	0	0	0	0	0
Oeu027747.1	0	1	1	0	0	0	0	0	0
Oeu027753.1	0	0	1	0	0	0	0	0	0
Oeu027760.1	1	0	0	0	0	0	0	0	0
Oeu027782.1	0	1	0	0	0	0	0	0	0
Oeu027792.1	0	0	0	0	0	0	1	0	0
Oeu027796.2	0	0	1	0	0	0	0	0	0
Oeu027803.1	0	0	1	0	0	0	1	1	0
Oeu027810.1	0	0	0	0	0	0	0	0	1
Oeu027812.1	0	0	0	0	0	0	0	0	1
Oeu027821.1	0	0	1	0	0	0	0	0	0
Oeu027829.1	0	0	0	0	0	1	0	0	0
Oeu027836.1	0	0	0	0	0	1	0	1	0
Oeu027861.1	1	0	0	0	0	1	0	0	0
Oeu027884.1	0	0	0	0	0	1	0	0	0
Oeu027912.1	0	0	0	0	0	0	0	1	0
Oeu027930.1	0	0	0	1	0	0	0	0	0
Oeu027931.1	0	0	0	0	1	0	0	0	0
Oeu027948.1	0	1	1	0	0	1	1	1	1
Oeu027952.2	0	0	0	0	0	1	1	0	0
Oeu027954.1	0	0	0	0	0	1	0	0	0
Oeu027982.1	1	0	0	1	0	0	0	0	0
Oeu027984.2	0	0	1	0	0	0	0	0	1
Oeu027987.1	0	0	0	0	0	1	0	0	0
Oeu027994.1	0	0	1	0	0	0	0	0	0
Oeu028008.1	1	0	1	0	0	0	0	0	0
Oeu028012.2	1	0	0	0	0	0	0	0	0
Oeu028034.2	0	0	0	0	1	0	0	0	0
Oeu028040.2	1	0	0	0	0	1	1	1	0
Oeu028114.1	0	0	0	0	1	0	0	0	0
Oeu028125.1	0	0	0	0	1	0	0	0	0
Oeu028153.2	0	0	1	0	0	0	0	0	0
Oeu028173.1	0	0	0	0	1	0	0	0	0
Oeu028176.1	0	0	1	0	0	0	0	0	0
Oeu028209.2	0	1	1	0	0	0	0	0	0
Oeu028231.1	0	0	0	0	0	1	0	0	0
Oeu028237.2	1	0	0	0	0	0	0	0	0
Oeu028262.3	0	0	1	0	0	0	0	0	0
Oeu028264.3	1	0	0	0	0	0	0	0	0
Oeu028274.1	0	0	0	0	0	0	1	0	0
Oeu028296.1	0	0	0	0	0	0	0	0	1
Oeu028298.1	1	0	0	0	0	0	0	0	0
Oeu028309.1	0	0	0	0	0	0	0	0	1
Oeu028329.1	1	0	0	0	0	0	0	0	0
Oeu028337.1	0	0	0	0	0	1	0	0	0
Oeu028343.1	0	0	0	0	0	0	1	1	0
Oeu028372.3	0	0	0	1	0	0	1	1	0
Oeu028391.1	0	0	1	0	0	0	0	0	0
Oeu028400.1	0	1	1	0	0	0	0	1	0
Oeu028403.1	0	0	0	0	0	0	0	0	1
Oeu028405.1	0	0	0	0	0	0	0	0	1
Oeu028413.2	0	0	0	0	0	1	0	0	0
Oeu028423.2	0	0	1	0	0	0	0	0	0
Oeu028476.1	0	0	0	0	1	0	0	0	0
Oeu028485.1	0	0	1	0	0	0	0	0	0
Oeu028511.1	0	1	0	0	0	1	0	1	0
Oeu028524.1	0	0	1	0	0	0	0	0	0
Oeu028542.1	0	0	1	0	0	0	0	1	0
Oeu028545.2	0	1	1	0	0	0	0	0	0
Oeu028562.1	1	0	0	0	0	0	0	0	0
Oeu028563.1	0	0	0	0	0	0	0	1	0
Oeu028582.1	0	0	0	0	1	0	0	0	0
Oeu028604.1	0	0	0	0	0	0	0	1	0
Oeu028609.1	0	0	0	0	0	0	0	1	1
Oeu028625.1	0	0	0	0	0	0	0	0	1
Oeu028638.4	0	0	0	0	0	1	0	0	0
Oeu028655.1	0	0	0	0	0	0	0	0	1
Oeu028656.1	0	0	0	0	0	0	0	0	1
Oeu028658.4	0	0	0	0	1	0	0	0	1
Oeu028660.1	0	0	0	0	0	0	0	0	1
Oeu028662.1	0	0	1	0	0	0	0	0	0
Oeu028704.1	0	0	0	0	0	0	0	0	1
Oeu028727.1	0	0	1	0	0	0	0	0	1
Oeu028744.1	0	0	0	0	0	1	0	0	0
Oeu028828.1	0	1	0	0	0	0	0	0	0
Oeu028865.1	0	0	0	0	0	0	0	0	1
Oeu028872.2	0	0	0	0	1	0	0	0	0
Oeu028903.1	0	0	0	0	1	0	0	0	0
Oeu028906.1	0	0	0	0	0	0	0	0	1
Oeu028912.1	0	0	0	1	0	0	0	0	0
Oeu028918.1	0	0	0	0	1	0	0	0	0
Oeu028987.2	0	0	0	0	0	0	0	1	0
Oeu028994.1	0	0	0	0	0	0	0	1	0
Oeu028997.1	0	0	0	1	0	0	0	0	0
Oeu029017.1	1	0	0	0	1	1	1	0	0
Oeu029027.3	0	0	1	0	0	0	0	0	1
Oeu029044.1	0	0	0	0	0	0	1	0	0
Oeu029067.1	1	0	1	0	0	0	0	0	0
Oeu029123.1	0	0	1	0	0	0	0	0	0
Oeu029163.1	0	1	1	0	0	0	1	1	0
Oeu029210.1	0	1	0	0	0	0	1	0	0
Oeu029218.1	0	0	0	0	1	0	0	0	0
Oeu029236.1	0	0	0	0	0	1	0	0	0
Oeu029238.1	0	0	0	0	1	0	0	0	0
Oeu029275.1	0	0	0	0	0	0	1	0	0
Oeu029277.1	0	0	1	0	0	0	0	0	0
Oeu029281.1	0	0	1	0	0	0	0	0	0
Oeu029287.1	1	0	0	0	0	1	0	0	0
Oeu029288.4	1	0	0	0	0	0	0	0	0
Oeu029292.1	1	0	0	0	0	0	0	0	0
Oeu029300.1	0	0	0	0	1	0	0	0	0
Oeu029304.1	0	0	1	0	0	0	0	0	0
Oeu029310.2	0	0	0	0	0	1	0	0	0
Oeu029311.3	0	1	1	0	0	0	0	0	0
Oeu029318.1	0	1	1	0	0	0	0	0	0
Oeu029328.1	0	0	0	0	0	0	0	1	0
Oeu029329.1	1	0	0	0	0	0	0	0	0
Oeu029337.1	1	0	0	0	0	1	1	1	0
Oeu029415.1	1	0	1	0	0	1	1	1	0
Oeu029423.2	0	0	0	0	0	0	0	1	0
Oeu029454.1	0	0	0	0	1	0	0	0	0
Oeu029455.1	0	0	0	0	1	0	0	0	0
Oeu029488.1	0	0	0	0	0	0	0	0	1
Oeu029547.1	0	0	0	0	0	1	1	1	0
Oeu029559.1	0	0	0	0	0	0	0	1	0
Oeu029564.1	0	0	0	0	1	0	0	0	0
Oeu029598.1	0	0	0	0	0	0	0	1	0
Oeu029604.1	0	0	0	0	0	1	0	0	0
Oeu029618.1	0	0	0	0	0	0	1	1	0
Oeu029645.1	0	0	1	0	0	0	1	1	0
Oeu029675.1	0	1	0	0	0	1	0	0	0
Oeu029679.2	0	0	0	0	0	0	0	0	1
Oeu029702.2	1	0	0	0	0	0	0	0	0
Oeu029703.1	0	0	0	0	0	0	0	1	0
Oeu029719.1	0	0	0	0	1	0	0	0	0
Oeu029774.2	1	0	0	0	0	0	0	0	0
Oeu029775.1	0	0	1	0	0	0	0	0	0
Oeu029784.2	0	0	0	0	0	1	0	0	0
Oeu029810.1	0	0	0	0	1	0	0	0	0
Oeu029830.1	0	0	0	0	1	0	0	0	0
Oeu029884.1	0	0	1	0	0	0	0	0	0
Oeu029889.1	0	0	0	1	0	0	0	0	0
Oeu029896.1	0	0	0	0	1	0	0	0	0
Oeu029903.1	0	0	0	0	0	1	0	0	0
Oeu029910.1	0	0	0	0	0	1	0	0	0
Oeu029920.1	0	0	0	0	0	1	1	0	0
Oeu029949.1	0	0	1	0	0	0	0	0	0
Oeu029978.1	0	0	0	0	0	0	0	0	1
Oeu029987.1	0	0	0	0	1	0	0	0	0
Oeu029998.1	0	0	0	0	1	0	0	0	0
Oeu030003.1	1	0	0	0	0	0	0	0	0
Oeu030026.1	0	0	1	0	1	0	1	1	0
Oeu030030.1	0	0	0	0	0	0	1	1	0
Oeu030033.1	0	0	0	0	0	0	1	0	0
Oeu030046.1	0	0	0	1	0	0	0	0	0
Oeu030047.2	0	1	0	0	0	0	0	0	0
Oeu030072.1	0	0	0	0	0	0	0	1	0
Oeu030074.1	0	1	0	0	1	0	0	0	1
Oeu030075.1	0	0	1	0	0	0	0	0	0
Oeu030109.1	0	0	0	0	0	1	0	0	0
Oeu030114.1	0	0	0	0	1	0	0	0	0
Oeu030132.2	0	0	0	0	0	0	0	1	0
Oeu030134.1	0	1	1	0	0	0	0	0	0
Oeu030136.1	0	1	0	0	0	0	0	0	0
Oeu030137.1	0	0	1	0	0	0	1	1	0
Oeu030188.3	0	0	0	0	0	0	1	1	0
Oeu030190.1	0	0	0	0	0	0	0	0	1
Oeu030206.1	0	0	0	1	0	0	0	0	0
Oeu030210.2	0	0	0	0	0	0	0	0	1
Oeu030216.3	0	0	0	0	1	0	0	0	0
Oeu030221.1	0	1	0	0	0	0	0	0	0
Oeu030223.2	0	0	1	0	0	0	0	0	0
Oeu030245.1	0	0	1	0	0	0	0	0	0
Oeu030251.1	0	0	0	1	0	0	0	0	0
Oeu030254.1	0	0	0	0	0	0	1	1	0
Oeu030264.1	0	0	0	0	0	0	0	0	1
Oeu030292.1	0	0	1	0	0	0	0	0	0
Oeu030309.2	0	0	1	0	0	1	0	0	0
Oeu030342.1	0	0	0	0	0	1	0	0	0
Oeu030419.1	0	0	0	0	1	0	0	0	0
Oeu030440.3	1	0	0	0	0	1	0	0	0
Oeu030542.1	0	0	0	0	0	1	0	0	0
Oeu030545.1	1	0	0	0	0	0	0	0	0
Oeu030546.3	0	0	1	0	0	0	0	0	0
Oeu030559.1	0	0	0	1	0	0	1	1	0
Oeu030579.1	0	0	1	0	0	0	0	0	0
Oeu030610.1	1	0	0	0	0	0	0	0	0
Oeu030623.1	0	1	1	0	0	0	0	0	0
Oeu030627.1	0	0	0	0	0	0	0	0	1
Oeu030631.3	1	1	1	0	0	1	0	0	0
Oeu030686.2	0	0	0	0	0	1	0	0	0
Oeu030732.1	0	0	0	0	0	0	0	0	1
Oeu030771.1	0	0	0	0	0	0	0	0	1
Oeu030782.1	0	0	0	1	0	0	0	0	0
Oeu030785.1	0	0	0	0	0	0	1	1	0
Oeu030788.1	1	0	0	0	0	0	0	0	0
Oeu030789.1	0	0	1	0	0	0	0	0	0
Oeu030795.1	0	0	0	0	0	1	1	0	0
Oeu030810.1	0	0	0	0	0	0	0	1	0
Oeu030845.1	0	0	0	0	1	0	0	0	0
Oeu030908.1	0	1	1	0	0	0	0	0	0
Oeu030909.1	0	0	1	0	0	0	0	0	0
Oeu030911.1	0	0	1	0	0	0	0	0	1
Oeu030933.1	0	0	0	0	0	1	0	0	0
Oeu030986.1	0	0	0	1	0	0	0	0	0
Oeu031018.1	0	0	0	0	1	0	0	0	0
Oeu031028.1	0	0	0	0	0	1	1	1	0
Oeu031071.1	0	0	1	0	0	0	0	0	0
Oeu031077.4	0	0	1	0	0	0	0	0	0
Oeu031080.1	0	0	1	0	0	0	0	0	0
Oeu031094.1	0	0	0	0	0	0	0	1	0
Oeu031104.1	0	0	0	0	0	1	0	0	0
Oeu031123.1	0	0	0	0	0	1	0	0	0
Oeu031125.1	1	0	0	0	0	0	1	1	0
Oeu031127.1	1	0	0	0	0	0	0	0	0
Oeu031132.1	1	0	0	0	0	0	0	0	0
Oeu031140.2	0	0	0	0	0	1	0	0	0
Oeu031180.1	0	0	0	0	0	1	0	0	0
Oeu031210.1	0	0	0	0	0	1	0	0	0
Oeu031214.2	0	0	0	0	0	0	0	0	1
Oeu031233.1	0	0	1	0	0	0	0	0	0
Oeu031301.1	0	1	0	0	0	0	0	0	0
Oeu031315.1	0	0	0	0	0	1	1	0	0
Oeu031346.1	0	0	1	0	0	0	1	1	0
Oeu031361.1	0	0	0	0	0	1	0	0	0
Oeu031365.1	0	1	0	0	1	0	0	0	0
Oeu031371.1	0	1	1	0	0	0	0	0	0
Oeu031378.1	1	0	0	0	0	1	1	1	0
Oeu031384.1	0	0	1	0	0	0	0	0	0
Oeu031394.1	0	1	1	0	0	0	0	0	0
Oeu031396.1	0	0	0	0	0	0	0	0	1
Oeu031400.2	0	0	1	0	0	0	0	0	0
Oeu031415.1	0	0	0	0	0	1	0	0	0
Oeu031428.1	1	0	0	0	0	0	0	1	0
Oeu031429.1	0	0	1	0	0	0	0	0	0
Oeu031452.3	1	0	0	0	0	1	0	0	0
Oeu031456.1	1	0	0	0	0	0	0	0	0
Oeu031506.1	0	0	0	0	0	1	0	0	0
Oeu031533.1	1	0	0	0	0	0	0	0	0
Oeu031534.1	0	0	0	0	0	0	0	1	0
Oeu031535.3	0	1	0	0	0	0	0	0	0
Oeu031555.1	0	0	0	0	1	0	0	0	0
Oeu031557.2	0	0	0	0	1	0	0	0	0
Oeu031558.1	0	0	1	0	0	0	0	0	0
Oeu031619.3	1	0	0	0	0	1	1	0	0
Oeu031629.1	0	0	1	0	0	0	0	0	0
Oeu031634.1	0	0	1	0	0	0	1	1	0
Oeu031640.1	0	0	1	0	0	0	1	1	0
Oeu031653.3	1	0	0	0	0	0	0	0	0
Oeu031680.1	0	0	0	0	0	0	1	0	0
Oeu031687.5	0	0	1	0	0	0	0	0	0
Oeu031706.1	0	0	0	0	1	0	0	0	0
[truncated: 2,002 more rows]

## Sheet: S11C_Gene_Intersec._annotation
Supplementary Data S11C. Chondrolia Chalkidikis (CHO) vs Koroneiki (KO) Endocarp, Fruit, and Flower DEGs intersections with Known genes. The genes annotated as "Known" correspond to genes with documented function (based on bibliography) in fatty acid biosynthesis and/ or fruit development. Gene intersection coding follows the order of scoring in S11B.
Gene	intersection	Gene_id_from_others_genes	Kegg_Number	Blast_Description	The_role	The_pathway	Reference
Oeu000452.1	000000001	--	--	--,ovate OFP UNKNOWN	NA,OVATE FAMILY	NA,Size and shape of the fruit	NA,
Oeu000573.1	000000001	vvi:100257524	K00232	acyl-CoA oxidase	Essential role in lipid metabolism by catalyzing the conversion of acyl-CoA into trans-2-enoyl-CoA during fatty acid beta-oxidation	Fatty acid syntehsis
Oeu000574.1	000000001	vvi:100257524	K00232	acyl-CoA oxidase	Essential role in lipid metabolism by catalyzing the conversion of acyl-CoA into trans-2-enoyl-CoA during fatty acid beta-oxidation	Fatty acid syntehsis
Oeu000620.1	000000001	ath:AT1G69780	K09338	homeobox-leucine zipper protein	WUS TYPE-HOMEOBOX ole during early embryogenesis, oogenesis and flowering, Also required to sustain organogenesis in the floral meristem by contributing to the expression of its own repressor, the AGAMOUS (AG) gene at the end of flower development	Size and shape of the fruit
Oeu000886.1	000000001	ath:AT4G40060	K09338	homeobox-leucine zipper protein	WUS TYPE-HOMEOBOX ole during early embryogenesis, oogenesis and flowering, Also required to sustain organogenesis in the floral meristem by contributing to the expression of its own repressor, the AGAMOUS (AG) gene at the end of flower development	Size and shape of the fruit
Oeu001351.2	000000001	vvi:100242641	K05928	tocopherol O-methyltransferase	VTE4	Vitamin E Biosynthesis	(https://dx.doi.org/10.3389%2Ffpls.2015.00871 https://dx.doi.org/10.3389%2Ffpls.2015.00871)
Oeu001621.3	000000001	vvi:100243947	K12592	exosome complex protein LRP1	SUN GENE	Size and shape of the fruit	https://dx.doi.org/10.3389%2Ffpls.2021.646622, (https://doi.org/10.3389/fpls.2021.646622
Oeu001883.1	000000001	osa:4333544	K09338	homeobox-leucine zipper protein	WUS TYPE-HOMEOBOX ole during early embryogenesis, oogenesis and flowering, Also required to sustain organogenesis in the floral meristem by contributing to the expression of its own repressor, the AGAMOUS (AG) gene at the end of flower development	Size and shape of the fruit
Oeu001884.1	000000001	osa:4333544	K09338	homeobox-leucine zipper protein	WUS TYPE-HOMEOBOX ole during early embryogenesis, oogenesis and flowering, Also required to sustain organogenesis in the floral meristem by contributing to the expression of its own repressor, the AGAMOUS (AG) gene at the end of flower development	Size and shape of the fruit
Oeu001885.1	000000001	ath:AT1G52150	K09338	homeobox-leucine zipper protein	WUS TYPE-HOMEOBOX ole during early embryogenesis, oogenesis and flowering, Also required to sustain organogenesis in the floral meristem by contributing to the expression of its own repressor, the AGAMOUS (AG) gene at the end of flower development	Size and shape of the fruit
Oeu002089.1	000000001	ppp:PHYPADRAFT_209690	K09265	MADS-box transcription factor, other eukaryote	SHATTERPROOF	Size and shape of the fruit
Oeu002235.1	000000001	--	--	--,ovate OFP 8	NA,OVATE FAMILY	NA,Size and shape of the fruit	NA,
Oeu002302.1	000000001	vvi:100232952	K09264	MADS-box transcription factor, plant	SHATTERPROOF	Size and shape of the fruit
Oeu002311.1	000000001	ath:AT3G58780	K09264	MADS-box transcription factor, plant	SHATTERPROOF,Agamous-like TAGL1	Size and shape of the fruit
Oeu002545.1	000000001	rcu:RCOM_0251360	K00648	3-oxoacyl-[acyl-carrier-protein] synthase III	B-keto-ACP synthese III	Fatty acid syntehsis
Oeu002548.1	000000001	vvi:100232967	K09833	homogenitisate phytyltransferase	HPT	Vitamin E Biosynthesis
Oeu002550.1	000000001	ath:AT4G37790	K09338	homeobox-leucine zipper protein	WUS TYPE-HOMEOBOX ole during early embryogenesis, oogenesis and flowering, Also required to sustain organogenesis in the floral meristem by contributing to the expression of its own repressor, the AGAMOUS (AG) gene at the end of flower development	Size and shape of the fruit
Oeu002551.1	000000001	ath:AT5G06710	K09338	homeobox-leucine zipper protein	WUS TYPE-HOMEOBOX ole during early embryogenesis, oogenesis and flowering, Also required to sustain organogenesis in the floral meristem by contributing to the expression of its own repressor, the AGAMOUS (AG) gene at the end of flower development	Size and shape of the fruit
Oeu002681.1	000000001	sbi:SORBI_10g012080	K00666	fatty-acyl-CoA synthase	Catalyzes the reduction of fatty acyl-CoA to fatty alcohols. The preferred substrates are C24:0 and C26:0. May be unable to use saturated and monounsaturated C16 and C18 acyl-CoA as substrates. Involved in cuticular wax formation	Fatty acid syntehsis	https://dx.doi.org/ 10.3390%2Fijms17081287
Oeu002897.2	000000001	ath:AT2G13560	K00028	malate dehydrogenase (decarboxylating)	FATTTY ACID SYNTHESIS	Fatty acid syntehsis
Oeu002971.1	000000001	--	--	--,ovate OFP 7	NA,OVATE FAMILY	NA,Size and shape of the fruit	NA,
Oeu003157.1	000000001	--	--	--,ovate OFP UNKNOWN	NA,OVATE FAMILY	NA,Size and shape of the fruit	NA,
Oeu003159.1	000000001	--	--	--,ovate OFP UNKNOWN	NA,OVATE FAMILY	NA,Size and shape of the fruit	NA,
Oeu003244.1	000000001	--	--	--,ovate OFP 1	NA,OVATE FAMILY	NA,Size and shape of the fruit	NA,https://doi.org/10.1073/pnas.162485999
Oeu003975.1	000000001	vvi:100249305	K00232	acyl-CoA oxidase	Essential role in lipid metabolism by catalyzing the conversion of acyl-CoA into trans-2-enoyl-CoA during fatty acid beta-oxidation	Fatty acid syntehsis
Oeu004265.3	000000001	vvi:100261787	K09264	MADS-box transcription factor, plant	SHATTERPROOF	Size and shape of the fruit
Oeu004528.1	000000001	--	--	--,ovate OFP UNKNOWN	NA,OVATE FAMILY	NA,Size and shape of the fruit	NA,
Oeu005327.1	000000001	ath:AT2G01430	K09338	homeobox-leucine zipper protein	WUS TYPE-HOMEOBOX ole during early embryogenesis, oogenesis and flowering, Also required to sustain organogenesis in the floral meristem by contributing to the expression of its own repressor, the AGAMOUS (AG) gene at the end of flower development	Size and shape of the fruit
Oeu005478.2	000000001	rcu:RCOM_0522470	K03500	ribosomal RNA small subunit methyltransferase B	SUN GENE	Size and shape of the fruit	(https://dx.doi.org/10.3389%2Ffpls.2021.646622)
Oeu005735.1	000000001	rcu:RCOM_1381350	K00026	malate dehydrogenase	FATTTY ACID SYNTHESIS	Fatty acid syntehsis
Oeu006202.1	000000001	ath:AT5G06710	K09338	homeobox-leucine zipper protein	WUS TYPE-HOMEOBOX ole during early embryogenesis, oogenesis and flowering, Also required to sustain organogenesis in the floral meristem by contributing to the expression of its own repressor, the AGAMOUS (AG) gene at the end of flower development	Size and shape of the fruit
Oeu006231.1	000000001	vvi:100249305	K00232	acyl-CoA oxidase	Essential role in lipid metabolism by catalyzing the conversion of acyl-CoA into trans-2-enoyl-CoA during fatty acid beta-oxidation	Fatty acid syntehsis
Oeu006515.1	000000001	vvi:100232867	K09264	MADS-box transcription factor, plant	SHATTERPROOF	Size and shape of the fruit
Oeu006602.1	000000001	vvi:100261787	K09264	MADS-box transcription factor, plant	SHATTERPROOF	Size and shape of the fruit
Oeu006607.1	000000001	ppp:PHYPADRAFT_235327	K09264	MADS-box transcription factor, plant	SHATTERPROOF	Size and shape of the fruit
Oeu007169.1	000000001	pop:POPTR_747123	K00025	malate dehydrogenase	FATTTY ACID SYNTHESIS	Fatty acid syntehsis
Oeu007233.1	000000001	vvi:100257137	K01897	long-chain acyl-CoA synthetase	catalyze the conversion of long-chain fatty acids to fatty acyl-CoAs	Fatty acids converison
Oeu007428.1	000000001	rcu:RCOM_0710230	K09458	3-oxoacyl-[acyl-carrier-protein] synthase II	B-keto-ACP synthese II	Fatty acid syntehsis
Oeu007865.1	000000001	ath:AT3G61890	K09338	homeobox-leucine zipper protein	WUS TYPE-HOMEOBOX ole during early embryogenesis, oogenesis and flowering, Also required to sustain organogenesis in the floral meristem by contributing to the expression of its own repressor, the AGAMOUS (AG) gene at the end of flower development	Size and shape of the fruit
Oeu008304.1	000000001	pop:POPTR_751856	K14490	histidine-containing phosphotransfer peotein	HPT	Vitamin E Biosynthesis
Oeu008440.1	000000001	tps:THAPSDRAFT_270141	K00648	3-oxoacyl-[acyl-carrier-protein] synthase III	B-keto-ACP synthese III	Fatty acid syntehsis
Oeu008486.1	000000001	vvi:100248587	K01897	long-chain acyl-CoA synthetase	catalyze the conversion of long-chain fatty acids to fatty acyl-CoAs	Fatty acids converison
Oeu008522.1	000000001	vvi:100253210	K09458	3-oxoacyl-[acyl-carrier-protein] synthase II	B-keto-ACP synthese II	Fatty acid syntehsis
Oeu008558.1	000000001	rcu:RCOM_1381350	K00026	malate dehydrogenase	FATTTY ACID SYNTHESIS	Fatty acid syntehsis
Oeu008953.1	000000001	osa:4333544	K09338	homeobox-leucine zipper protein	WUS TYPE-HOMEOBOX ole during early embryogenesis, oogenesis and flowering, Also required to sustain organogenesis in the floral meristem by contributing to the expression of its own repressor, the AGAMOUS (AG) gene at the end of flower development	Size and shape of the fruit
Oeu008957.2	000000001	tet:TTHERM_00790570	K01897	long-chain acyl-CoA synthetase	catalyze the conversion of long-chain fatty acids to fatty acyl-CoAs	Fatty acids converison
Oeu009306.1	000000001	--	--	--,ovate OFP UNKNOWN	NA,OVATE FAMILY	NA,Size and shape of the fruit	NA,
Oeu009310.1	000000001	--	--	--,ovate OFP UNKNOWN	NA,OVATE FAMILY	NA,Size and shape of the fruit	NA,
Oeu009849.2	000000001	rcu:RCOM_0251360	K00648	3-oxoacyl-[acyl-carrier-protein] synthase III	B-keto-ACP synthese III	Fatty acid syntehsis
Oeu009929.1	000000001	ppp:PHYPADRAFT_209690	K09265	MADS-box transcription factor, other eukaryote	SHATTERPROOF	Size and shape of the fruit
Oeu009933.1	000000001	olu:OSTLU_29140	K09260	MADS-box transcription enhancer factor 2A	SHATTERPROOF	Size and shape of the fruit	https://doi.org/10.1038/35008089
Oeu009953.1	000000001	ath:AT1G09530	K12126	phytochrome-interacting factor 3	spatula	Size and shape of the fruit	https://pubmed.ncbi.nlm.nih.gov/11245574/
Oeu009957.1	000000001	pop:POPTR_817412	K01897	long-chain acyl-CoA synthetase	catalyze the conversion of long-chain fatty acids to fatty acyl-CoAs	Fatty acids converison
Oeu010163.1	000000001	pop:POPTR_665593	K02160	acetyl-CoA carboxylase biotin carboxyl carrier protein	BIOTIN	Biotin carboxylation
Oeu010457.1	000000001	vvi:100232978	K09264	MADS-box transcription factor, plant	SHATTERPROOF	Size and shape of the fruit
Oeu010545.1	000000001	ppp:PHYPADRAFT_235327	K09264	MADS-box transcription factor, plant	SHATTERPROOF	Size and shape of the fruit
Oeu010550.1	000000001	ppp:PHYPADRAFT_235327	K09264	MADS-box transcription factor, plant	SHATTERPROOF	Size and shape of the fruit
Oeu010620.1	000000001	ath:AT3G03260	K09338	homeobox-leucine zipper protein	WUS TYPE-HOMEOBOX ole during early embryogenesis, oogenesis and flowering, Also required to sustain organogenesis in the floral meristem by contributing to the expression of its own repressor, the AGAMOUS (AG) gene at the end of flower development	Size and shape of the fruit
Oeu010830.1	000000001	vvi:100262737	K09458	3-oxoacyl-[acyl-carrier-protein] synthase II	B-keto-ACP synthese II	Fatty acid syntehsis
Oeu011196.1	000000001	pop:POPTR_836660	K13356	fatty acyl-CoA reductase	Catalyzes the reduction of fatty acyl-CoA to fatty alcohols. The preferred substrates are C24:0 and C26:0. May be unable to use saturated and monounsaturated C16 and C18 acyl-CoA as substrates. Involved in cuticular wax formation	Fatty acid reduction
Oeu011199.1	000000001	pop:POPTR_836660	K13356	fatty acyl-CoA reductase	Catalyzes the reduction of fatty acyl-CoA to fatty alcohols. The preferred substrates are C24:0 and C26:0. May be unable to use saturated and monounsaturated C16 and C18 acyl-CoA as substrates. Involved in cuticular wax formation	Fatty acid reduction
Oeu011202.1	000000001	sbi:SORBI_08g006870	K13356	fatty acyl-CoA reductase	Catalyzes the reduction of fatty acyl-CoA to fatty alcohols. The preferred substrates are C24:0 and C26:0. May be unable to use saturated and monounsaturated C16 and C18 acyl-CoA as substrates. Involved in cuticular wax formation	Fatty acid reduction
Oeu011266.1	000000001	--	--	--,ovate OFP UNKNOWN	NA,OVATE FAMILY	NA,Size and shape of the fruit	NA,
Oeu011489.1	000000001	rcu:RCOM_1488780	K00844	hexokinase	HEXOKINASE	Size and shape of the fruit	https://doi.org/10.3389/fpls.2013.00044
Oeu011735.2	000000001	pop:POPTR_836660	K13356	fatty acyl-CoA reductase	Catalyzes the reduction of fatty acyl-CoA to fatty alcohols. The preferred substrates are C24:0 and C26:0. May be unable to use saturated and monounsaturated C16 and C18 acyl-CoA as substrates. Involved in cuticular wax formation	Fatty acid reduction
Oeu011738.1	000000001	pop:POPTR_836660	K13356	fatty acyl-CoA reductase	Catalyzes the reduction of fatty acyl-CoA to fatty alcohols. The preferred substrates are C24:0 and C26:0. May be unable to use saturated and monounsaturated C16 and C18 acyl-CoA as substrates. Involved in cuticular wax formation	Fatty acid reduction
Oeu012324.1	000000001	sbi:SORBI_10g012080	K00666	fatty-acyl-CoA synthase	Catalyzes the reduction of fatty acyl-CoA to fatty alcohols. The preferred substrates are C24:0 and C26:0. May be unable to use saturated and monounsaturated C16 and C18 acyl-CoA as substrates. Involved in cuticular wax formation	Fatty acid syntehsis
Oeu012464.1	000000001	pop:POPTR_804358	K09264	MADS-box transcription factor, plant	SHATTERPROOF	Size and shape of the fruit
Oeu012603.1	000000001	ath:AT4G37790	K09338	homeobox-leucine zipper protein	WUS TYPE-HOMEOBOX ole during early embryogenesis, oogenesis and flowering, Also required to sustain organogenesis in the floral meristem by contributing to the expression of its own repressor, the AGAMOUS (AG) gene at the end of flower development	Size and shape of the fruit
Oeu012606.2	000000001	vvi:100253198	K00026	malate dehydrogenase	FATTTY ACID SYNTHESIS	Fatty acid syntehsis
Oeu012690.1	000000001	ath:AT4G04890	K09338	homeobox-leucine zipper protein	WUS TYPE-HOMEOBOX ole during early embryogenesis, oogenesis and flowering, Also required to sustain organogenesis in the floral meristem by contributing to the expression of its own repressor, the AGAMOUS (AG) gene at the end of flower development	Size and shape of the fruit
Oeu012691.1	000000001	ath:AT4G04890	K09338	homeobox-leucine zipper protein	WUS TYPE-HOMEOBOX ole during early embryogenesis, oogenesis and flowering, Also required to sustain organogenesis in the floral meristem by contributing to the expression of its own repressor, the AGAMOUS (AG) gene at the end of flower development	Size and shape of the fruit
Oeu013042.2	000000001	--	--	--,sun family from phytozone	NA,OVATE FAMILY	NA,Size and shape of the fruit	NA,
Oeu013358.1	000000001	ath:AT4G37790	K09338	homeobox-leucine zipper protein	WUS TYPE-HOMEOBOX ole during early embryogenesis, oogenesis and flowering, Also required to sustain organogenesis in the floral meristem by contributing to the expression of its own repressor, the AGAMOUS (AG) gene at the end of flower development	Size and shape of the fruit
Oeu013380.1	000000001	ath:AT3G61890	K09338	homeobox-leucine zipper protein	WUS TYPE-HOMEOBOX ole during early embryogenesis, oogenesis and flowering, Also required to sustain organogenesis in the floral meristem by contributing to the expression of its own repressor, the AGAMOUS (AG) gene at the end of flower development	Size and shape of the fruit
Oeu013461.1	000000001	ath:AT5G60690	K09338	homeobox-leucine zipper protein	WUS TYPE-HOMEOBOX ole during early embryogenesis, oogenesis and flowering, Also required to sustain organogenesis in the floral meristem by contributing to the expression of its own repressor, the AGAMOUS (AG) gene at the end of flower development	Size and shape of the fruit
Oeu013585.1	000000001	ath:AT5G06710	K09338	homeobox-leucine zipper protein	WUS TYPE-HOMEOBOX ole during early embryogenesis, oogenesis and flowering, Also required to sustain organogenesis in the floral meristem by contributing to the expression of its own repressor, the AGAMOUS (AG) gene at the end of flower development	Size and shape of the fruit
Oeu014059.1	000000001	afm:AFUA_1G17190	K01897	long-chain acyl-CoA synthetase	catalyze the conversion of long-chain fatty acids to fatty acyl-CoAs	Fatty acids converison
Oeu014193.3	000000001	ppp:PHYPADRAFT_235327	K09264	MADS-box transcription factor, plant	SHATTERPROOF	Size and shape of the fruit
Oeu014260.1	000000001	vvi:100232864	K09264	MADS-box transcription factor, plant	SHATTERPROOF	Size and shape of the fruit
Oeu014302.1	000000001	tps:THAPSDRAFT_270141	K00648	3-oxoacyl-[acyl-carrier-protein] synthase III	B-keto-ACP synthese III	Fatty acid syntehsis
Oeu014313.1	000000001	ath:AT4G37790	K09338	homeobox-leucine zipper protein	WUS TYPE-HOMEOBOX ole during early embryogenesis, oogenesis and flowering, Also required to sustain organogenesis in the floral meristem by contributing to the expression of its own repressor, the AGAMOUS (AG) gene at the end of flower development	Size and shape of the fruit
Oeu014569.1	000000001	ath:AT5G06710	K09338	homeobox-leucine zipper protein	WUS TYPE-HOMEOBOX ole during early embryogenesis, oogenesis and flowering, Also required to sustain organogenesis in the floral meristem by contributing to the expression of its own repressor, the AGAMOUS (AG) gene at the end of flower development	Size and shape of the fruit
Oeu014601.1	000000001	vvi:100253115	K10960	geranylgeranyl reductase	Tocopherol pathway (shikimic acid and MEP pathway)	Vitamin E Biosynthesis
Oeu014602.1	000000001	vvi:100253115	K10960	geranylgeranyl reductase	Tocopherol pathway (shikimic acid and MEP pathway)	Vitamin E Biosynthesis
Oeu014651.1	000000001	--	--	--,ovate OFP UNKNOWN	NA,OVATE FAMILY	NA,Size and shape of the fruit	NA,
Oeu014666.1	000000001	vvi:100256854	K01962	acetyl-CoA carboxylase carboxyl transferase subunit alpha		Fatty acid syntehsis
Oeu014685.1	000000001	rcu:RCOM_1614520	K00028	malate dehydrogenase (decarboxylating)	FATTTY ACID SYNTHESIS	Fatty acid syntehsis
Oeu014692.1	000000001	ath:AT3G61150	K09338	homeobox-leucine zipper protein	WUS TYPE-HOMEOBOX ole during early embryogenesis, oogenesis and flowering, Also required to sustain organogenesis in the floral meristem by contributing to the expression of its own repressor, the AGAMOUS (AG) gene at the end of flower development	Size and shape of the fruit
Oeu014922.1	000000001	ath:AT4G36740	K09338	homeobox-leucine zipper protein	WUS TYPE-HOMEOBOX ole during early embryogenesis, oogenesis and flowering, Also required to sustain organogenesis in the floral meristem by contributing to the expression of its own repressor, the AGAMOUS (AG) gene at the end of flower development	Size and shape of the fruit
Oeu014923.1	000000001	ath:AT4G36740	K09338	homeobox-leucine zipper protein	WUS TYPE-HOMEOBOX ole during early embryogenesis, oogenesis and flowering, Also required to sustain organogenesis in the floral meristem by contributing to the expression of its own repressor, the AGAMOUS (AG) gene at the end of flower development	Size and shape of the fruit
Oeu015265.1	000000001	vvi:100233140	K00029	malate dehydrogenase (oxaloacetate-decarboxylating)(NADP+)	FATTTY ACID SYNTHESIS	Fatty acid syntehsis
Oeu015278.1	000000001	vvi:100252124	K10258	enoyl reductase	Enoyl ACP reductase	Fatty acid syntehsis	(http://dx.doi.org/10.1016/j.plaphy.2004.12.002
Oeu015282.1	000000001	vvi:100252124	K10258	enoyl reductase	Enoyl ACP reductase	Fatty acid syntehsis
Oeu015371.1	000000001	vvi:100265062	K01897	long-chain acyl-CoA synthetase	catalyze the conversion of long-chain fatty acids to fatty acyl-CoAs	Fatty acids converison
Oeu015633.1	000000001	vvi:100249305	K00232	acyl-CoA oxidase	Essential role in lipid metabolism by catalyzing the conversion of acyl-CoA into trans-2-enoyl-CoA during fatty acid beta-oxidation	Fatty acid syntehsis
Oeu015635.1	000000001	vvi:100249305	K00232	acyl-CoA oxidase	Essential role in lipid metabolism by catalyzing the conversion of acyl-CoA into trans-2-enoyl-CoA during fatty acid beta-oxidation	Fatty acid syntehsis
Oeu015636.1	000000001	vvi:100249305	K00232	acyl-CoA oxidase	Essential role in lipid metabolism by catalyzing the conversion of acyl-CoA into trans-2-enoyl-CoA during fatty acid beta-oxidation	Fatty acid syntehsis
Oeu015637.1	000000001	vvi:100249305	K00232	acyl-CoA oxidase	Essential role in lipid metabolism by catalyzing the conversion of acyl-CoA into trans-2-enoyl-CoA during fatty acid beta-oxidation	Fatty acid syntehsis
Oeu015714.1	000000001	pop:POPTR_582749	K03921	acyl-[acyl-carrier-protein] desaturase	Stearoyl-[acyl-carrier-protein] 9-desaturase	Fatty acid syntehsis	https://doi.org/10.1007/s11033-020-05554-9
Oeu015772.1	000000001	vvi:100242358	K00844	hexokinase	HEXOKINASE	Size and shape of the fruit	https://doi.org/10.3389/fpls.2013.00044
Oeu015783.1	000000001	vvi:100242358	K00844	hexokinase	HEXOKINASE	Size and shape of the fruit
Oeu015811.1	000000001	pop:POPTR_825877	K00844	hexokinase	HEXOKINASE	Size and shape of the fruit
Oeu015833.1	000000001	tps:THAPSDRAFT_270141	K00648	3-oxoacyl-[acyl-carrier-protein] synthase III	B-keto-ACP synthese III	Fatty acid syntehsis
Oeu016006.1	000000001	dsi:Dsim_GD23020	K09452	homeobox protein aristaless-related	WUS TYPE-HOMEOBOX ole during early embryogenesis, oogenesis and flowering, Also required to sustain organogenesis in the floral meristem by contributing to the expression of its own repressor, the AGAMOUS (AG) gene at the end of flower development	Size and shape of the fruit	(https://doi.org/10.1016/S0092-8674(00)81703-1
Oeu016034.1	000000001	pop:POPTR_765095	K10258	enoyl reductase	Enoyl ACP reductase	Fatty acid syntehsis
Oeu016035.1	000000001	pop:POPTR_765095	K10258	enoyl reductase	Enoyl ACP reductase	Fatty acid syntehsis
Oeu016160.3	000000001	vvi:100259260	K09313	homeobox protein cut-like	WUS TYPE-HOMEOBOX ole during early embryogenesis, oogenesis and flowering, Also required to sustain organogenesis in the floral meristem by contributing to the expression of its own repressor, the AGAMOUS (AG) gene at the end of flower development	Size and shape of the fruit	https://doi.org/10.1371/journal.pone.0176093
Oeu016647.1	000000001	ppp:PHYPADRAFT_209690	K09265	MADS-box transcription factor, other eukaryote	SHATTERPROOF	Size and shape of the fruit
Oeu016906.1	000000001	vvi:100257072	K09264	MADS-box transcription factor, plant	SHATTERPROOF	Size and shape of the fruit
Oeu017007.1	000000001	ath:AT2G36610	K09338	homeobox-leucine zipper protein	WUS TYPE-HOMEOBOX ole during early embryogenesis, oogenesis and flowering, Also required to sustain organogenesis in the floral meristem by contributing to the expression of its own repressor, the AGAMOUS (AG) gene at the end of flower development	Size and shape of the fruit
Oeu017066.1	000000001	ath:AT4G17710	K09338	homeobox-leucine zipper protein	WUS TYPE-HOMEOBOX ole during early embryogenesis, oogenesis and flowering, Also required to sustain organogenesis in the floral meristem by contributing to the expression of its own repressor, the AGAMOUS (AG) gene at the end of flower development	Size and shape of the fruit
Oeu017584.1	000000001	zma:100037764	K09264	MADS-box transcription factor, plant	SHATTERPROOF	Size and shape of the fruit
Oeu017585.1	000000001	zma:100037764	K09264	MADS-box transcription factor, plant	SHATTERPROOF	Size and shape of the fruit
Oeu017586.1	000000001	zma:100037764	K09264	MADS-box transcription factor, plant	SHATTERPROOF	Size and shape of the fruit
Oeu017587.1	000000001	zma:100037764	K09264	MADS-box transcription factor, plant	SHATTERPROOF	Size and shape of the fruit
Oeu017709.1	000000001	--	--	--,ovate OFP UNKNOWN	NA,OVATE FAMILY	NA,Size and shape of the fruit	NA,
Oeu017710.1	000000001	--	--	--,ovate OFP UNKNOWN	NA,OVATE FAMILY	NA,Size and shape of the fruit	NA,
Oeu017713.1	000000001	--	--	--,ovate OFP UNKNOWN	NA,OVATE FAMILY	NA,Size and shape of the fruit	NA,
Oeu017800.1	000000001	vvi:100250669	K04040	chlorophyll synthase	Tocopherol pathway (shikimic acid and MEP pathway)	Vitamin E Biosynthesis
Oeu018033.1	000000001	afm:AFUA_1G17090	K00599	--,SUN OLEA EUROPEAE	NA,OVATE FAMILY	NA,Size and shape of the fruit	NA,
Oeu018117.1	000000001	vvi:100233029	K09264	MADS-box transcription factor, plant	SHATTERPROOF	Size and shape of the fruit
Oeu018194.1	000000001	sbi:SORBI_10g012080	K00666	fatty-acyl-CoA synthase	Catalyzes the reduction of fatty acyl-CoA to fatty alcohols. The preferred substrates are C24:0 and C26:0. May be unable to use saturated and monounsaturated C16 and C18 acyl-CoA as substrates. Involved in cuticular wax formation	Fatty acid syntehsis
Oeu018576.1	000000001	vvi:100242358	K00844	hexokinase	HEXOKINASE	Size and shape of the fruit
Oeu018600.1	000000001	pop:POPTR_661810	K09264	MADS-box transcription factor, plant	SHATTERPROOF	Size and shape of the fruit
Oeu018997.1	000000001	vvi:100232867	K09264	MADS-box transcription factor, plant	SHATTERPROOF	Size and shape of the fruit
Oeu018998.1	000000001	vvi:100232867	K09264	MADS-box transcription factor, plant	SHATTERPROOF	Size and shape of the fruit
Oeu019130.1	000000001	ppp:PHYPADRAFT_209690	K09265	MADS-box transcription factor, other eukaryote	SHATTERPROOF	Size and shape of the fruit
Oeu019139.1	000000001	ath:AT1G73360	K09338	homeobox-leucine zipper protein	WUS TYPE-HOMEOBOX ole during early embryogenesis, oogenesis and flowering, Also required to sustain organogenesis in the floral meristem by contributing to the expression of its own repressor, the AGAMOUS (AG) gene at the end of flower development	Size and shape of the fruit
Oeu019561.1	000000001	ath:AT1G17920	K09338	homeobox-leucine zipper protein	WUS TYPE-HOMEOBOX ole during early embryogenesis, oogenesis and flowering, Also required to sustain organogenesis in the floral meristem by contributing to the expression of its own repressor, the AGAMOUS (AG) gene at the end of flower development	Size and shape of the fruit
Oeu020067.1	000000001	vvi:100232864	K09264	MADS-box transcription factor, plant	SHATTERPROOF	Size and shape of the fruit
Oeu020076.1	000000001	--	--	--,ovate OFP 11	NA,OVATE FAMILY	NA,Size and shape of the fruit	NA,
Oeu020103.1	000000001	vvi:100232978	K09264	MADS-box transcription factor, plant	SHATTERPROOF	Size and shape of the fruit
Oeu020126.1	000000001	ath:AT4G04890	K09338	homeobox-leucine zipper protein	WUS TYPE-HOMEOBOX ole during early embryogenesis, oogenesis and flowering, Also required to sustain organogenesis in the floral meristem by contributing to the expression of its own repressor, the AGAMOUS (AG) gene at the end of flower development	Size and shape of the fruit
Oeu020313.1	000000001	pop:POPTR_726104	K00059	3-oxoacyl-[acyl-carrier protein] reductase	B-keto-ACP FabG	Fatty acid syntehsis	http://dx.doi.org/10.1016/ j.plaphy.2004.12.002
Oeu020326.1	000000001	--	--	--,ovate OFP UNKNOWN	NA,OVATE FAMILY	NA,Size and shape of the fruit	NA,
Oeu020357.1	000000001	vvi:100232952	K09264	MADS-box transcription factor, plant	SHATTERPROOF	Size and shape of the fruit
Oeu020359.1	000000001	vvi:100232952	K09264	MADS-box transcription factor, plant	SHATTERPROOF	Size and shape of the fruit
Oeu020495.1	000000001	cre:CHLREDRAFT_133171	K01069	hydroxyacylglutathione hydrolase	B-hydroxyacyl-ACP reductase	Fatty acid synthesis
Oeu020623.1	000000001	ani:AN2264.2	K00249	acyl-CoA dehydrogenase	Long-chain fatty acids are an important source of energy where the acyl-CoA dehydrogenases (ACADs) participate in consecutive cycles of ?-oxidation to generate acetyl-CoA	Fatty acid syntehsis
Oeu020644.1	000000001	sbi:SORBI_10g012080	K00666	fatty-acyl-CoA synthase	Catalyzes the reduction of fatty acyl-CoA to fatty alcohols. The preferred substrates are C24:0 and C26:0. May be unable to use saturated and monounsaturated C16 and C18 acyl-CoA as substrates. Involved in cuticular wax formation	Fatty acid syntehsis
Oeu020849.1	000000001	vvi:100244213	K01897	long-chain acyl-CoA synthetase	catalyze the conversion of long-chain fatty acids to fatty acyl-CoAs	Fatty acids converison
Oeu020889.1	000000001	ppp:PHYPADRAFT_209690	K09265	MADS-box transcription factor, other eukaryote	SHATTERPROOF	Size and shape of the fruit
Oeu021545.4	000000001	pop:POPTR_758707	K09264	MADS-box transcription factor, plant	SHATTERPROOF	Size and shape of the fruit
Oeu021608.1	000000001	ath:AT3G60390	K09338	homeobox-leucine zipper protein	WUS TYPE-HOMEOBOX ole during early embryogenesis, oogenesis and flowering, Also required to sustain organogenesis in the floral meristem by contributing to the expression of its own repressor, the AGAMOUS (AG) gene at the end of flower development	Size and shape of the fruit
Oeu021609.1	000000001	ath:AT4G16780	K09338	homeobox-leucine zipper protein	WUS TYPE-HOMEOBOX ole during early embryogenesis, oogenesis and flowering, Also required to sustain organogenesis in the floral meristem by contributing to the expression of its own repressor, the AGAMOUS (AG) gene at the end of flower development	Size and shape of the fruit
Oeu021664.1	000000001	ath:AT1G17920	K09338	homeobox-leucine zipper protein	WUS TYPE-HOMEOBOX ole during early embryogenesis, oogenesis and flowering, Also required to sustain organogenesis in the floral meristem by contributing to the expression of its own repressor, the AGAMOUS (AG) gene at the end of flower development	Size and shape of the fruit
Oeu022534.1	000000001	zma:542709	K09264	MADS-box transcription factor, plant	SHATTERPROOF	Size and shape of the fruit
Oeu022771.1	000000001	olu:OSTLU_29140	K09260	MADS-box transcription enhancer factor 2A	SHATTERPROOF	Size and shape of the fruit	https://doi.org/10.1016/j.cub.2003.08.027
Oeu022772.1	000000001	ppp:PHYPADRAFT_235327	K09264	MADS-box transcription factor, plant	SHATTERPROOF	Size and shape of the fruit
Oeu022830.1	000000001	ath:AT2G01430	K09338	homeobox-leucine zipper protein	WUS TYPE-HOMEOBOX ole during early embryogenesis, oogenesis and flowering, Also required to sustain organogenesis in the floral meristem by contributing to the expression of its own repressor, the AGAMOUS (AG) gene at the end of flower development	Size and shape of the fruit
Oeu023015.1	000000001	ath:AT1G73360	K09338	homeobox-leucine zipper protein	WUS TYPE-HOMEOBOX ole during early embryogenesis, oogenesis and flowering, Also required to sustain organogenesis in the floral meristem by contributing to the expression of its own repressor, the AGAMOUS (AG) gene at the end of flower development	Size and shape of the fruit
Oeu023187.1	000000001	pop:POPTR_747123	K00025	malate dehydrogenase	FATTTY ACID SYNTHESIS	Fatty acid syntehsis
Oeu023243.1	000000001	vvi:100244955	K09264	MADS-box transcription factor, plant	SHATTERPROOF	Size and shape of the fruit
Oeu023403.1	000000001	kla:KLLA0E24025g	K09265	MADS-box transcription factor, other eukaryote	SHATTERPROOF	Size and shape of the fruit
Oeu023537.1	000000001	ath:AT1G73360	K09338	homeobox-leucine zipper protein	WUS TYPE-HOMEOBOX ole during early embryogenesis, oogenesis and flowering, Also required to sustain organogenesis in the floral meristem by contributing to the expression of its own repressor, the AGAMOUS (AG) gene at the end of flower development	Size and shape of the fruit
Oeu023603.1	000000001	pop:POPTR_751856	K14490	histidine-containing phosphotransfer peotein	HPT	Vitamin E Biosynthesis
Oeu023609.1	000000001	vvi:100233075	K00029	malate dehydrogenase (oxaloacetate-decarboxylating)(NADP+)	FATTTY ACID SYNTHESIS	Fatty acid syntehsis
Oeu024086.1	000000001	rcu:RCOM_1488780	K00844	hexokinase	HEXOKINASE	Size and shape of the fruit
Oeu024184.1	000000001	ath:AT3G60390	K09338	homeobox-leucine zipper protein	WUS TYPE-HOMEOBOX ole during early embryogenesis, oogenesis and flowering, Also required to sustain organogenesis in the floral meristem by contributing to the expression of its own repressor, the AGAMOUS (AG) gene at the end of flower development	Size and shape of the fruit
Oeu024185.1	000000001	ath:AT3G60390	K09338	homeobox-leucine zipper protein	WUS TYPE-HOMEOBOX ole during early embryogenesis, oogenesis and flowering, Also required to sustain organogenesis in the floral meristem by contributing to the expression of its own repressor, the AGAMOUS (AG) gene at the end of flower development	Size and shape of the fruit
Oeu024186.1	000000001	ath:AT3G60390	K09338	homeobox-leucine zipper protein	WUS TYPE-HOMEOBOX ole during early embryogenesis, oogenesis and flowering, Also required to sustain organogenesis in the floral meristem by contributing to the expression of its own repressor, the AGAMOUS (AG) gene at the end of flower development	Size and shape of the fruit
Oeu024216.1	000000001	ath:AT4G36740	K09338	homeobox-leucine zipper protein	WUS TYPE-HOMEOBOX ole during early embryogenesis, oogenesis and flowering, Also required to sustain organogenesis in the floral meristem by contributing to the expression of its own repressor, the AGAMOUS (AG) gene at the end of flower development	Size and shape of the fruit
Oeu024288.1	000000001	ddi:DDB_G0277815	K01895	acetyl-CoA synthetase	Acetyl-CoA	Fatty acid syntehsis
Oeu024460.1	000000001	vvi:100241680	K00208	enoyl-[acyl-carrier protein] reductase I	EAR related	Fatty acid syntehsis
Oeu024466.1	000000001	rcu:RCOM_1238330	K03921	acyl-[acyl-carrier-protein] desaturase	Stearoyl-[acyl-carrier-protein] 9-desaturase	Fatty acid syntehsis
Oeu024472.1	000000001	cre:CHLREDRAFT_133171	K01069	hydroxyacylglutathione hydrolase	B-hydroxyacyl-ACP reductase	Fatty acid synthesis
Oeu024475.1	000000001	cre:CHLREDRAFT_133171	K01069	hydroxyacylglutathione hydrolase	B-hydroxyacyl-ACP reductase	Fatty acid synthesis
Oeu024642.1	000000001	pop:POPTR_896788	K09264	MADS-box transcription factor, plant	SHATTERPROOF	Size and shape of the fruit
Oeu024644.1	000000001	rcu:RCOM_1612950	K09264	MADS-box transcription factor, plant	SHATTERPROOF	Size and shape of the fruit
Oeu024770.1	000000001	sbi:SORBI_10g012080	K00666	fatty-acyl-CoA synthase	Catalyzes the reduction of fatty acyl-CoA to fatty alcohols. The preferred substrates are C24:0 and C26:0. May be unable to use saturated and monounsaturated C16 and C18 acyl-CoA as substrates. Involved in cuticular wax formation	Fatty acid syntehsis
Oeu024864.1	000000001	ath:AT3G01470	K09338	homeobox-leucine zipper protein	WUS TYPE-HOMEOBOX ole during early embryogenesis, oogenesis and flowering, Also required to sustain organogenesis in the floral meristem by contributing to the expression of its own repressor, the AGAMOUS (AG) gene at the end of flower development	Size and shape of the fruit
Oeu024901.3	000000001	pop:POPTR_1106960	K06916	--,lactation elevated protein 1 (hexokinase)	NA,HEXOKINASE	NA,Size and shape of the fruit	NA,
Oeu024986.1	000000001	osa:4329771	K09264	MADS-box transcription factor, plant	SHATTERPROOF	Size and shape of the fruit
Oeu025034.1	000000001	sbi:SORBI_10g012080	K00666	fatty-acyl-CoA synthase	Catalyzes the reduction of fatty acyl-CoA to fatty alcohols. The preferred substrates are C24:0 and C26:0. May be unable to use saturated and monounsaturated C16 and C18 acyl-CoA as substrates. Involved in cuticular wax formation	Fatty acid syntehsis
Oeu025061.2	000000001	ath:AT3G61150	K09338	homeobox-leucine zipper protein	WUS TYPE-HOMEOBOX ole during early embryogenesis, oogenesis and flowering, Also required to sustain organogenesis in the floral meristem by contributing to the expression of its own repressor, the AGAMOUS (AG) gene at the end of flower development	Size and shape of the fruit
Oeu025197.1	000000001	pop:POPTR_820558	K01692	enoyl-CoA hydratase	EAR related	Fatty acid syntehsis
Oeu025302.1	000000001	osa:4338067	K09264	MADS-box transcription factor, plant	SHATTERPROOF	Size and shape of the fruit
Oeu025685.1	000000001	ngr:NAEGRDRAFT_60888	K10246	fatty acid elongase 3	FATTY ACID ELONGATION	Fatty acid elongation
Oeu025900.1	000000001	bfo:BRAFLDRAFT_129968	K09304	homeobox protein HoxA/B/C/D4	WUS TYPE-HOMEOBOX ole during early embryogenesis, oogenesis and flowering, Also required to sustain organogenesis in the floral meristem by contributing to the expression of its own repressor, the AGAMOUS (AG) gene at the end of flower development	Size and shape of the fruit
Oeu026151.1	000000001	vvi:100265978	K01897	long-chain acyl-CoA synthetase	catalyze the conversion of long-chain fatty acids to fatty acyl-CoAs	Fatty acids converison
Oeu026465.1	000000001	sbi:SORBI_03g002525	K09264	MADS-box transcription factor, plant	SHATTERPROOF	Size and shape of the fruit
Oeu026782.1	000000001	rcu:RCOM_1489450	K14490	histidine-containing phosphotransfer peotein	HPT	Vitamin E Biosynthesis
Oeu026783.1	000000001	rcu:RCOM_1489450	K14490	histidine-containing phosphotransfer peotein	HPT	Vitamin E Biosynthesis
Oeu026784.1	000000001	rcu:RCOM_1489450	K14490	histidine-containing phosphotransfer peotein	HPT	Vitamin E Biosynthesis
Oeu027079.1	000000001	ath:AT1G09530	K12126	phytochrome-interacting factor 3	spatula	Size and shape of the fruit	(https://dx.doi.org/10.1186%2Fs13227-017-0068-8)
Oeu027595.1	000000001	vvi:100257137	K01897	long-chain acyl-CoA synthetase	catalyze the conversion of long-chain fatty acids to fatty acyl-CoAs	Fatty acids converison
Oeu027700.1	000000001	ath:AT4G36740	K09338	homeobox-leucine zipper protein	WUS TYPE-HOMEOBOX ole during early embryogenesis, oogenesis and flowering, Also required to sustain organogenesis in the floral meristem by contributing to the expression of its own repressor, the AGAMOUS (AG) gene at the end of flower development	Size and shape of the fruit
Oeu027810.1	000000001	rcu:RCOM_0900580	K00507	stearoyl-CoA desaturase (delta-9 desaturase)	SADS	Fatty acid syntehsis
Oeu027812.1	000000001	ath:AT3G15850	K00507	stearoyl-CoA desaturase (delta-9 desaturase)	SADS	Fatty acid syntehsis	(https://doi.org/10.1007/s11033-020-05554-9
Oeu028296.1	000000001	ath:AT1G69780	K09338	homeobox-leucine zipper protein	WUS TYPE-HOMEOBOX ole during early embryogenesis, oogenesis and flowering, Also required to sustain organogenesis in the floral meristem by contributing to the expression of its own repressor, the AGAMOUS (AG) gene at the end of flower development	Size and shape of the fruit
Oeu028309.1	000000001	ath:AT4G16780	K09338	homeobox-leucine zipper protein	WUS TYPE-HOMEOBOX ole during early embryogenesis, oogenesis and flowering, Also required to sustain organogenesis in the floral meristem by contributing to the expression of its own repressor, the AGAMOUS (AG) gene at the end of flower development	Size and shape of the fruit
Oeu028403.1	000000001	ppp:PHYPADRAFT_209690	K09265	MADS-box transcription factor, other eukaryote	SHATTERPROOF	Size and shape of the fruit
Oeu028405.1	000000001	ppp:PHYPADRAFT_209690	K09265	MADS-box transcription factor, other eukaryote	SHATTERPROOF	Size and shape of the fruit
Oeu028625.1	000000001	ani:AN2264.2	K00249	acyl-CoA dehydrogenase	Long-chain fatty acids are an important source of energy where the acyl-CoA dehydrogenases (ACADs) participate in consecutive cycles of ?-oxidation to generate acetyl-CoA	Fatty acid syntehsis
Oeu028655.1	000000001	--	--	--,ovate OFP UNKNOWN	NA,OVATE FAMILY	NA,Size and shape of the fruit	NA,
Oeu028656.1	000000001	--	--	--,ovate OFP UNKNOWN	NA,OVATE FAMILY	NA,Size and shape of the fruit	NA,
Oeu028660.1	000000001	vvi:100249305	K00232	acyl-CoA oxidase	Essential role in lipid metabolism by catalyzing the conversion of acyl-CoA into trans-2-enoyl-CoA during fatty acid beta-oxidation	Fatty acid syntehsis
Oeu028704.1	000000001	vvi:100232867	K09264	MADS-box transcription factor, plant	SHATTERPROOF	Size and shape of the fruit
Oeu028865.1	000000001	ath:AT4G04890	K09338	homeobox-leucine zipper protein	WUS TYPE-HOMEOBOX ole during early embryogenesis, oogenesis and flowering, Also required to sustain organogenesis in the floral meristem by contributing to the expression of its own repressor, the AGAMOUS (AG) gene at the end of flower development	Size and shape of the fruit
Oeu028906.1	000000001	sbi:SORBI_10g012080	K00666	fatty-acyl-CoA synthase	Catalyzes the reduction of fatty acyl-CoA to fatty alcohols. The preferred substrates are C24:0 and C26:0. May be unable to use saturated and monounsaturated C16 and C18 acyl-CoA as substrates. Involved in cuticular wax formation	Fatty acid syntehsis
Oeu029488.1	000000001	ppp:PHYPADRAFT_235327	K09264	MADS-box transcription factor, plant	SHATTERPROOF	Size and shape of the fruit
Oeu029679.2	000000001	ppp:PHYPADRAFT_235327	K09264	MADS-box transcription factor, plant	SHATTERPROOF	Size and shape of the fruit
Oeu029978.1	000000001	vvi:100253242	K03500	ribosomal RNA small subunit methyltransferase B	SUN GENE	Size and shape of the fruit	(https://doi.org/10.3389/fpls.2021.646622
Oeu030190.1	000000001	ath:AT5G60690	K09338	homeobox-leucine zipper protein	WUS TYPE-HOMEOBOX ole during early embryogenesis, oogenesis and flowering, Also required to sustain organogenesis in the floral meristem by contributing to the expression of its own repressor, the AGAMOUS (AG) gene at the end of flower development	Size and shape of the fruit
Oeu030210.2	000000001	pop:POPTR_651468	K09264	MADS-box transcription factor, plant	SHATTERPROOF	Size and shape of the fruit
Oeu030264.1	000000001	ath:AT2G45650	K09264	MADS-box transcription factor, plant	SHATTERPROOF	Size and shape of the fruit
Oeu030627.1	000000001	nvi:100117163	K09349	homeobox protein Nkx-5	WUS TYPE-HOMEOBOX ole during early embryogenesis, oogenesis and flowering, Also required to sustain organogenesis in the floral meristem by contributing to the expression of its own repressor, the AGAMOUS (AG) gene at the end of flower development	Size and shape of the fruit
Oeu030732.1	000000001	vvi:100250669	K04040	chlorophyll synthase	Tocopherol pathway (shikimic acid and MEP pathway)	Vitamin E Biosynthesis
Oeu030771.1	000000001	tps:THAPSDRAFT_270141	K00648	3-oxoacyl-[acyl-carrier-protein] synthase III	B-keto-ACP synthese III	Fatty acid syntehsis
Oeu031214.2	000000001	rcu:RCOM_1014110	K00026	malate dehydrogenase	FATTTY ACID SYNTHESIS	Fatty acid syntehsis
Oeu031396.1	000000001	pti:PHATRDRAFT_16683	K01069	hydroxyacylglutathione hydrolase	B-hydroxyacyl-ACP reductase	Fatty acid synthesis
Oeu031881.1	000000001	ath:AT4G04890	K09338	homeobox-leucine zipper protein	WUS TYPE-HOMEOBOX ole during early embryogenesis, oogenesis and flowering, Also required to sustain organogenesis in the floral meristem by contributing to the expression of its own repressor, the AGAMOUS (AG) gene at the end of flower development	Size and shape of the fruit
Oeu031968.1	000000001	--	--	--,ovate OFP UNKNOWN	NA,OVATE FAMILY	NA,Size and shape of the fruit	NA,
Oeu031983.1	000000001	rcu:RCOM_0682070	K00249	acyl-CoA dehydrogenase	Long-chain fatty acids are an important source of energy where the acyl-CoA dehydrogenases (ACADs) participate in consecutive cycles of ?-oxidation to generate acetyl-CoA	Fatty acid syntehsis
Oeu032131.1	000000001	vvi:100249305	K00232	acyl-CoA oxidase	Essential role in lipid metabolism by catalyzing the conversion of acyl-CoA into trans-2-enoyl-CoA during fatty acid beta-oxidation	Fatty acid syntehsis
Oeu032133.1	000000001	vvi:100249305	K00232	acyl-CoA oxidase	Essential role in lipid metabolism by catalyzing the conversion of acyl-CoA into trans-2-enoyl-CoA during fatty acid beta-oxidation	Fatty acid syntehsis
Oeu032134.1	000000001	vvi:100249305	K00232	acyl-CoA oxidase	Essential role in lipid metabolism by catalyzing the conversion of acyl-CoA into trans-2-enoyl-CoA during fatty acid beta-oxidation	Fatty acid syntehsis
Oeu032553.1	000000001	ath:AT3G60390	K09338	homeobox-leucine zipper protein	WUS TYPE-HOMEOBOX ole during early embryogenesis, oogenesis and flowering, Also required to sustain organogenesis in the floral meristem by contributing to the expression of its own repressor, the AGAMOUS (AG) gene at the end of flower development	Size and shape of the fruit
Oeu032622.1	000000001	tps:THAPSDRAFT_270141	K00648	3-oxoacyl-[acyl-carrier-protein] synthase III	B-keto-ACP synthese III	Fatty acid syntehsis
Oeu032719.1	000000001	rcu:RCOM_0747390	K14066	geranyl diphosphate synthase	Tocopherol pathway (shikimic acid and MEP pathway)	Vitamin E Biosynthesis	(https://dx.doi.org/10.3389%2Ffpls.2015.00871 https://dx.doi.org/10.3389%2Ffpls.2015.00871)
Oeu032885.1	000000001	ngr:NAEGRDRAFT_60888	K10246	fatty acid elongase 3	FATTY ACID ELONGATION	Fatty acid elongation
Oeu033016.1	000000001	ppp:PHYPADRAFT_235327	K09264	MADS-box transcription factor, plant	SHATTERPROOF	Size and shape of the fruit
Oeu033284.1	000000001	--	--	--,ovate OFP 13	NA,OVATE FAMILY	NA,Size and shape of the fruit	NA,
Oeu033311.1	000000001	ath:AT3G01470	K09338	homeobox-leucine zipper protein	WUS TYPE-HOMEOBOX ole during early embryogenesis, oogenesis and flowering, Also required to sustain organogenesis in the floral meristem by contributing to the expression of its own repressor, the AGAMOUS (AG) gene at the end of flower development	Size and shape of the fruit
Oeu033508.1	000000001	ath:AT1G79840	K09338	homeobox-leucine zipper protein	WUS TYPE-HOMEOBOX ole during early embryogenesis, oogenesis and flowering, Also required to sustain organogenesis in the floral meristem by contributing to the expression of its own repressor, the AGAMOUS (AG) gene at the end of flower development	Size and shape of the fruit
Oeu034105.1	000000001	vvi:100249305	K00232	acyl-CoA oxidase	Essential role in lipid metabolism by catalyzing the conversion of acyl-CoA into trans-2-enoyl-CoA during fatty acid beta-oxidation	Fatty acid syntehsis
Oeu034336.1	000000001	vvi:100265062	K01897	long-chain acyl-CoA synthetase	catalyze the conversion of long-chain fatty acids to fatty acyl-CoAs	Fatty acids converison
Oeu034444.1	000000001	vcn:VOLCADRAFT_74188	K01069	hydroxyacylglutathione hydrolase	B-hydroxyacyl-ACP reductase	Fatty acid synthesis
Oeu034833.1	000000001	ath:AT5G06710	K09338	homeobox-leucine zipper protein	WUS TYPE-HOMEOBOX ole during early embryogenesis, oogenesis and flowering, Also required to sustain organogenesis in the floral meristem by contributing to the expression of its own repressor, the AGAMOUS (AG) gene at the end of flower development	Size and shape of the fruit
Oeu034892.1	000000001	ath:AT5G06710	K09338	homeobox-leucine zipper protein	WUS TYPE-HOMEOBOX ole during early embryogenesis, oogenesis and flowering, Also required to sustain organogenesis in the floral meristem by contributing to the expression of its own repressor, the AGAMOUS (AG) gene at the end of flower development	Size and shape of the fruit
Oeu034960.1	000000001	--	--	--,ovate ofp 11	NA,OVATE FAMILY	NA,Size and shape of the fruit	NA,
Oeu034986.1	000000001	--	--	--,ovate OFP 13	NA,OVATE FAMILY	NA,Size and shape of the fruit	NA,
Oeu035069.1	000000001	vvi:100244955	K09264	MADS-box transcription factor, plant	SHATTERPROOF	Size and shape of the fruit
Oeu035786.1	000000001	pop:POPTR_826373	K14066	geranyl diphosphate synthase	Tocopherol pathway (shikimic acid and MEP pathway)	Vitamin E Biosynthesis
Oeu035806.1	000000001	vvi:100241750	K00059	3-oxoacyl-[acyl-carrier protein] reductase	B-keto-ACP FabG	Fatty acid syntehsis
Oeu035817.4	000000001	dre:335715	K00025	malate dehydrogenase	FATTTY ACID SYNTHESIS	Fatty acid syntehsis
Oeu036191.1	000000001	--	--	--,ovate OFP 7	NA,OVATE FAMILY	NA,Size and shape of the fruit	NA,
Oeu036210.1	000000001	--	--	--,ovate OFP UNKNOWN	NA,OVATE FAMILY	NA,Size and shape of the fruit	NA,
Oeu036363.2	000000001	vvi:100268095	K09834	tocopherol cyclase	VTE1	Vitamin E Biosynthesis	flowering.(https://dx.doi.org/10.3389%2Ffpls.2015.00871)
Oeu036692.1	000000001	ath:AT2G18550	K09338	homeobox-leucine zipper protein	WUS TYPE-HOMEOBOX ole during early embryogenesis, oogenesis and flowering, Also required to sustain organogenesis in the floral meristem by contributing to the expression of its own repressor, the AGAMOUS (AG) gene at the end of flower development	Size and shape of the fruit
Oeu036693.1	000000001	ath:AT2G18550	K09338	homeobox-leucine zipper protein	WUS TYPE-HOMEOBOX ole during early embryogenesis, oogenesis and flowering, Also required to sustain organogenesis in the floral meristem by contributing to the expression of its own repressor, the AGAMOUS (AG) gene at the end of flower development	Size and shape of the fruit
Oeu036749.1	000000001	ath:AT4G04890	K09338	homeobox-leucine zipper protein	WUS TYPE-HOMEOBOX ole during early embryogenesis, oogenesis and flowering, Also required to sustain organogenesis in the floral meristem by contributing to the expression of its own repressor, the AGAMOUS (AG) gene at the end of flower development	Size and shape of the fruit
Oeu037035.2	000000001	ath:AT3G61890	K09338	homeobox-leucine zipper protein	WUS TYPE-HOMEOBOX ole during early embryogenesis, oogenesis and flowering, Also required to sustain organogenesis in the floral meristem by contributing to the expression of its own repressor, the AGAMOUS (AG) gene at the end of flower development	Size and shape of the fruit
Oeu037215.1	000000001	rcu:RCOM_0691170	K01897	long-chain acyl-CoA synthetase	catalyze the conversion of long-chain fatty acids to fatty acyl-CoAs	Fatty acids converison
Oeu037771.1	000000001	pop:POPTR_758707	K09264	MADS-box transcription factor, plant	SHATTERPROOF	Size and shape of the fruit
Oeu037890.1	000000001	--	--	--,ovate OFP 7	NA,OVATE FAMILY	NA,Size and shape of the fruit	NA,
Oeu038045.1	000000001	vvi:100248587	K01897	long-chain acyl-CoA synthetase	catalyze the conversion of long-chain fatty acids to fatty acyl-CoAs	Fatty acids converison
Oeu038268.1	000000001	rcu:RCOM_0554440	K00232	acyl-CoA oxidase	Essential role in lipid metabolism by catalyzing the conversion of acyl-CoA into trans-2-enoyl-CoA during fatty acid beta-oxidation	Fatty acid syntehsis
Oeu038316.1	000000001	pop:POPTR_661810	K09264	MADS-box transcription factor, plant	SHATTERPROOF	Size and shape of the fruit
Oeu038578.1	000000001	vvi:100261787	K09264	MADS-box transcription factor, plant	SHATTERPROOF	Size and shape of the fruit
Oeu038754.1	000000001	vvi:100250669	K04040	chlorophyll synthase	Tocopherol pathway (shikimic acid and MEP pathway)	Vitamin E Biosynthesis
Oeu038764.2	000000001	rcu:RCOM_0186930	K00232	acyl-CoA oxidase	Essential role in lipid metabolism by catalyzing the conversion of acyl-CoA into trans-2-enoyl-CoA during fatty acid beta-oxidation	Fatty acid syntehsis
Oeu038882.1	000000001	ath:AT2G36610	K09338	homeobox-leucine zipper protein	WUS TYPE-HOMEOBOX ole during early embryogenesis, oogenesis and flowering, Also required to sustain organogenesis in the floral meristem by contributing to the expression of its own repressor, the AGAMOUS (AG) gene at the end of flower development	Size and shape of the fruit
Oeu038980.1	000000001	pop:POPTR_836660	K13356	fatty acyl-CoA reductase	Catalyzes the reduction of fatty acyl-CoA to fatty alcohols. The preferred substrates are C24:0 and C26:0. May be unable to use saturated and monounsaturated C16 and C18 acyl-CoA as substrates. Involved in cuticular wax formation	Fatty acid reduction
Oeu039052.1	000000001	ath:AT2G18550	K09338	homeobox-leucine zipper protein	WUS TYPE-HOMEOBOX ole during early embryogenesis, oogenesis and flowering, Also required to sustain organogenesis in the floral meristem by contributing to the expression of its own repressor, the AGAMOUS (AG) gene at the end of flower development	Size and shape of the fruit
Oeu039418.1	000000001	rcu:RCOM_0522470	K03500	ribosomal RNA small subunit methyltransferase B	SUN GENE	Size and shape of the fruit
Oeu039510.1	000000001	rcu:RCOM_0818130	K09264	MADS-box transcription factor, plant	SHATTERPROOF	Size and shape of the fruit
Oeu039764.2	000000001	vvi:100249305	K00232	acyl-CoA oxidase	Essential role in lipid metabolism by catalyzing the conversion of acyl-CoA into trans-2-enoyl-CoA during fatty acid beta-oxidation	Fatty acid syntehsis
Oeu039844.1	000000001	ath:AT2G36610	K09338	homeobox-leucine zipper protein	WUS TYPE-HOMEOBOX ole during early embryogenesis, oogenesis and flowering, Also required to sustain organogenesis in the floral meristem by contributing to the expression of its own repressor, the AGAMOUS (AG) gene at the end of flower development	Size and shape of the fruit
Oeu039871.1	000000001	--	--	--,ovate OFP 5	NA,OVATE FAMILY	NA,Size and shape of the fruit	NA,
Oeu040291.1	000000001	sbi:SORBI_09g022630	K10703	3-hydroxy acyl-CoA dehydratase	long-chain fatty acids are produced through a four-step cycle	Fatty acid syntehsis
Oeu040453.2	000000001	rcu:RCOM_0691170	K01897	long-chain acyl-CoA synthetase	catalyze the conversion of long-chain fatty acids to fatty acyl-CoAs	Fatty acids converison
Oeu040698.1	000000001	ath:AT4G16780	K09338	homeobox-leucine zipper protein	WUS TYPE-HOMEOBOX ole during early embryogenesis, oogenesis and flowering, Also required to sustain organogenesis in the floral meristem by contributing to the expression of its own repressor, the AGAMOUS (AG) gene at the end of flower development	Size and shape of the fruit
Oeu040705.1	000000001	pop:POPTR_836303	K00232	acyl-CoA oxidase	Essential role in lipid metabolism by catalyzing the conversion of acyl-CoA into trans-2-enoyl-CoA during fatty acid beta-oxidation	Fatty acid syntehsis
Oeu040877.1	000000001	vvi:100244955	K09264	MADS-box transcription factor, plant	SHATTERPROOF	Size and shape of the fruit
Oeu040891.2	000000001	ppp:PHYPADRAFT_209690	K09265	MADS-box transcription factor, other eukaryote	SHATTERPROOF	Size and shape of the fruit
Oeu040928.1	000000001	--	--	--,ovate OFP 5	NA,OVATE FAMILY	NA,Size and shape of the fruit	NA,
Oeu041062.1	000000001	ath:AT1G09530	K12126	phytochrome-interacting factor 3	spatula	Size and shape of the fruit
Oeu041404.1	000000001	olu:OSTLU_29140	K09260	MADS-box transcription enhancer factor 2A	SHATTERPROOF	Size and shape of the fruit
Oeu041415.1	000000001	sbi:SORBI_10g012080	K00666	fatty-acyl-CoA synthase	Catalyzes the reduction of fatty acyl-CoA to fatty alcohols. The preferred substrates are C24:0 and C26:0. May be unable to use saturated and monounsaturated C16 and C18 acyl-CoA as substrates. Involved in cuticular wax formation	Fatty acid syntehsis
Oeu041553.1	000000001	ath:AT3G58780	K09264	MADS-box transcription factor, plant	SHATTERPROOF	Size and shape of the fruit
Oeu041903.1	000000001	ath:AT1G73360	K09338	homeobox-leucine zipper protein	WUS TYPE-HOMEOBOX ole during early embryogenesis, oogenesis and flowering, Also required to sustain organogenesis in the floral meristem by contributing to the expression of its own repressor, the AGAMOUS (AG) gene at the end of flower development	Size and shape of the fruit
Oeu042061.1	000000001	rcu:RCOM_0710230	K09458	3-oxoacyl-[acyl-carrier-protein] synthase II	B-keto-ACP synthese II	Fatty acid syntehsis
Oeu042086.1	000000001	pop:POPTR_592711	K14490	histidine-containing phosphotransfer peotein	HPT	Vitamin E Biosynthesis
Oeu042401.1	000000001	vvi:100244955	K09264	MADS-box transcription factor, plant	SHATTERPROOF	Size and shape of the fruit
Oeu042429.1	000000001	--	--	--,ovate OFP5	NA,OVATE FAMILY	NA,Size and shape of the fruit	NA,
Oeu042441.1	000000001	vvi:100258842	K09458	3-oxoacyl-[acyl-carrier-protein] synthase II	B-keto-ACP synthese II	Fatty acid syntehsis
Oeu042737.3	000000001	osa:4333544	K09338	homeobox-leucine zipper protein	WUS TYPE-HOMEOBOX ole during early embryogenesis, oogenesis and flowering, Also required to sustain organogenesis in the floral meristem by contributing to the expression of its own repressor, the AGAMOUS (AG) gene at the end of flower development	Size and shape of the fruit
Oeu042873.1	000000001	vvi:100249305	K00232	acyl-CoA oxidase	Essential role in lipid metabolism by catalyzing the conversion of acyl-CoA into trans-2-enoyl-CoA during fatty acid beta-oxidation	Fatty acid syntehsis
Oeu042954.1	000000001	ath:AT3G61890	K09338	homeobox-leucine zipper protein	WUS TYPE-HOMEOBOX ole during early embryogenesis, oogenesis and flowering, Also required to sustain organogenesis in the floral meristem by contributing to the expression of its own repressor, the AGAMOUS (AG) gene at the end of flower development	Size and shape of the fruit
Oeu042999.1	000000001	osa:4329771	K09264	MADS-box transcription factor, plant	SHATTERPROOF	Size and shape of the fruit
Oeu043001.1	000000001	ppp:PHYPADRAFT_235332	K09264	MADS-box transcription factor, plant	SHATTERPROOF	Size and shape of the fruit
Oeu043065.1	000000001	ath:AT3G01470	K09338	homeobox-leucine zipper protein	WUS TYPE-HOMEOBOX ole during early embryogenesis, oogenesis and flowering, Also required to sustain organogenesis in the floral meristem by contributing to the expression of its own repressor, the AGAMOUS (AG) gene at the end of flower development	Size and shape of the fruit
Oeu043281.1	000000001	nvi:100117163	K09349	homeobox protein Nkx-5	WUS TYPE-HOMEOBOX ole during early embryogenesis, oogenesis and flowering, Also required to sustain organogenesis in the floral meristem by contributing to the expression of its own repressor, the AGAMOUS (AG) gene at the end of flower development	Size and shape of the fruit
Oeu043454.1	000000001	vvi:100257072	K09264	MADS-box transcription factor, plant	SHATTERPROOF	Size and shape of the fruit
Oeu043888.1	000000001	ath:AT4G32880	K09338	homeobox-leucine zipper protein	WUS TYPE-HOMEOBOX ole during early embryogenesis, oogenesis and flowering, Also required to sustain organogenesis in the floral meristem by contributing to the expression of its own repressor, the AGAMOUS (AG) gene at the end of flower development	Size and shape of the fruit
Oeu043936.2	000000001	vvi:100244832	K09458	3-oxoacyl-[acyl-carrier-protein] synthase II	B-keto-ACP synthese II	Fatty acid syntehsis
Oeu044618.1	000000001	vvi:100261216	K01638	malate synthase	FATTTY ACID SYNTHESIS	Fatty acid syntehsis
Oeu044805.1	000000001	vvi:100251055	K14490	histidine-containing phosphotransfer peotein	HPT	Vitamin E Biosynthesis
Oeu044867.2	000000001	aml:100466225	K00884	N-acetylglucosamine kinase	HEXOKINASE	Size and shape of the fruit
Oeu046268.1	000000001	rcu:RCOM_1597800	K00844	hexokinase	HEXOKINASE	Size and shape of the fruit
Oeu046544.1	000000001	rcu:RCOM_0818130	K09264	MADS-box transcription factor, plant	SHATTERPROOF	Size and shape of the fruit
Oeu046802.1	000000001	fgr:FG07147.1	K01069	hydroxyacylglutathione hydrolase	B-hydroxyacyl-ACP reductase	Fatty acid synthesis
Oeu046899.1	000000001	ppp:PHYPADRAFT_209690	K09265	MADS-box transcription factor, other eukaryote	SHATTERPROOF	Size and shape of the fruit
Oeu046900.1	000000001	vvi:100232864	K09264	MADS-box transcription factor, plant	SHATTERPROOF	Size and shape of the fruit
Oeu047615.1	000000001	ppp:PHYPADRAFT_235327	K09264	MADS-box transcription factor, plant	SHATTERPROOF	Size and shape of the fruit
Oeu047960.3	000000001	osa:4338067	K09264	MADS-box transcription factor, plant	SHATTERPROOF	Size and shape of the fruit
Oeu048254.1	000000001	rcu:RCOM_1206840	K10258	enoyl reductase	Enoyl ACP reductase	Fatty acid syntehsis
Oeu048444.1	000000001	pop:POPTR_582749	K03921	acyl-[acyl-carrier-protein] desaturase	Stearoyl-[acyl-carrier-protein] 9-desaturase	Fatty acid syntehsis
Oeu048734.2	000000001	ath:AT3G01470	K09338	homeobox-leucine zipper protein	WUS TYPE-HOMEOBOX ole during early embryogenesis, oogenesis and flowering, Also required to sustain organogenesis in the floral meristem by contributing to the expression of its own repressor, the AGAMOUS (AG) gene at the end of flower development	Size and shape of the fruit
Oeu048915.2	000000001	ath:AT1G63380	K00059	3-oxoacyl-[acyl-carrier protein] reductase	B-keto-ACP FabG	Fatty acid syntehsis
Oeu049053.1	000000001	vvi:100247941	K01897	long-chain acyl-CoA synthetase	catalyze the conversion of long-chain fatty acids to fatty acyl-CoAs	Fatty acids converison
Oeu049377.1	000000001	vvi:100253242	K03500	ribosomal RNA small subunit methyltransferase B	SUN GENE	Size and shape of the fruit
Oeu049406.1	000000001	pop:POPTR_798161	K03500	ribosomal RNA small subunit methyltransferase B	SUN GENE	Size and shape of the fruit
Oeu049693.4	000000001	vvi:100246958	K01578	malonyl-CoA decarboxylase	FATTTY ACID SYNTHESIS	Fatty acid syntehsis	h t t p s : / / w w w . r e s e a r c h g a t e . n e t / p u b l i c a t i o n / 257958131_Lipid_Metabolism_in_Olive_Biosynthesis_of_Triacylglycerols_and_Aroma_Compone nts#pf16
Oeu049758.1	000000001	vvi:100244955	K09264	MADS-box transcription factor, plant	SHATTERPROOF	Size and shape of the fruit
Oeu049759.1	000000001	ppp:PHYPADRAFT_209690	K09265	MADS-box transcription factor, other eukaryote	SHATTERPROOF	Size and shape of the fruit
Oeu049760.1	000000001	vvi:100244955	K09264	MADS-box transcription factor, plant	SHATTERPROOF	Size and shape of the fruit
Oeu050371.1	000000001	tps:THAPSDRAFT_270141	K00648	3-oxoacyl-[acyl-carrier-protein] synthase III	B-keto-ACP synthese III	Fatty acid syntehsis
Oeu050604.1	000000001	ath:AT1G52150	K09338	homeobox-leucine zipper protein	WUS TYPE-HOMEOBOX ole during early embryogenesis, oogenesis and flowering, Also required to sustain organogenesis in the floral meristem by contributing to the expression of its own repressor, the AGAMOUS (AG) gene at the end of flower development	Size and shape of the fruit
Oeu050714.1	000000001	vvi:100247941	K01897	long-chain acyl-CoA synthetase	catalyze the conversion of long-chain fatty acids to fatty acyl-CoAs	Fatty acids converison
Oeu050737.1	000000001	ath:AT1G73360	K09338	homeobox-leucine zipper protein	WUS TYPE-HOMEOBOX ole during early embryogenesis, oogenesis and flowering, Also required to sustain organogenesis in the floral meristem by contributing to the expression of its own repressor, the AGAMOUS (AG) gene at the end of flower development	Size and shape of the fruit
Oeu051090.1	000000001	ath:AT2G18550	K09338	homeobox-leucine zipper protein	WUS TYPE-HOMEOBOX ole during early embryogenesis, oogenesis and flowering, Also required to sustain organogenesis in the floral meristem by contributing to the expression of its own repressor, the AGAMOUS (AG) gene at the end of flower development	Size and shape of the fruit
Oeu051190.1	000000001	ath:AT3G61150	K09338	homeobox-leucine zipper protein	WUS TYPE-HOMEOBOX ole during early embryogenesis, oogenesis and flowering, Also required to sustain organogenesis in the floral meristem by contributing to the expression of its own repressor, the AGAMOUS (AG) gene at the end of flower development	Size and shape of the fruit
Oeu051193.1	000000001	ath:AT2G45650	K09264	MADS-box transcription factor, plant	SHATTERPROOF	Size and shape of the fruit
Oeu051414.2	000000001	ath:AT2G45650	K09264	MADS-box transcription factor, plant	SHATTERPROOF	Size and shape of the fruit
Oeu051415.1	000000001	ppp:PHYPADRAFT_235327	K09264	MADS-box transcription factor, plant	SHATTERPROOF	Size and shape of the fruit
Oeu051777.1	000000001	vvi:100232867	K09264	MADS-box transcription factor, plant	SHATTERPROOF	Size and shape of the fruit
Oeu051778.1	000000001	vvi:100232867	K09264	MADS-box transcription factor, plant	SHATTERPROOF	Size and shape of the fruit
Oeu052267.1	000000001	pop:POPTR_804358	K09264	MADS-box transcription factor, plant	SHATTERPROOF	Size and shape of the fruit
Oeu052268.2	000000001	sbi:SORBI_10g029810	K09264	MADS-box transcription factor, plant	SHATTERPROOF	Size and shape of the fruit
Oeu053130.1	000000001	sbi:SORBI_10g012080	K00666	fatty-acyl-CoA synthase	Catalyzes the reduction of fatty acyl-CoA to fatty alcohols. The preferred substrates are C24:0 and C26:0. May be unable to use saturated and monounsaturated C16 and C18 acyl-CoA as substrates. Involved in cuticular wax formation	Fatty acid syntehsis
Oeu053173.1	000000001	osa:4324717	K00029	malate dehydrogenase (oxaloacetate-decarboxylating)(NADP+)	FATTTY ACID SYNTHESIS	Fatty acid syntehsis
Oeu053236.1	000000001	afm:AFUA_1G14180	K00599	--,sun family from phytozone	NA,OVATE FAMILY	NA,Size and shape of the fruit	NA,
Oeu053261.1	000000001	vvi:100244955	K09264	MADS-box transcription factor, plant	SHATTERPROOF	Size and shape of the fruit
Oeu053597.1	000000001	osa:4329771	K09264	MADS-box transcription factor, plant	SHATTERPROOF	Size and shape of the fruit
Oeu053598.1	000000001	ppp:PHYPADRAFT_235327	K09264	MADS-box transcription factor, plant	SHATTERPROOF	Size and shape of the fruit
Oeu054042.1	000000001	nvi:100121413	K00029	malate dehydrogenase (oxaloacetate-decarboxylating)(NADP+)	FATTTY ACID SYNTHESIS	Fatty acid syntehsis
Oeu054505.1	000000001	ath:AT1G52150	K09338	homeobox-leucine zipper protein	WUS TYPE-HOMEOBOX ole during early embryogenesis, oogenesis and flowering, Also required to sustain organogenesis in the floral meristem by contributing to the expression of its own repressor, the AGAMOUS (AG) gene at the end of flower development	Size and shape of the fruit
Oeu054678.1	000000001	ath:AT3G01470	K09338	homeobox-leucine zipper protein	WUS TYPE-HOMEOBOX ole during early embryogenesis, oogenesis and flowering, Also required to sustain organogenesis in the floral meristem by contributing to the expression of its own repressor, the AGAMOUS (AG) gene at the end of flower development	Size and shape of the fruit
Oeu055031.1	000000001	ani:AN2264.2	K00249	acyl-CoA dehydrogenase	Long-chain fatty acids are an important source of energy where the acyl-CoA dehydrogenases (ACADs) participate in consecutive cycles of ?-oxidation to generate acetyl-CoA	Fatty acid syntehsis
Oeu055077.1	000000001	vvi:100232952	K09264	MADS-box transcription factor, plant	SHATTERPROOF	Size and shape of the fruit
Oeu055336.2	000000001	vvi:100262737	K09458	3-oxoacyl-[acyl-carrier-protein] synthase II	B-keto-ACP synthese II	Fatty acid syntehsis
Oeu055551.1	000000001	ppp:PHYPADRAFT_235327	K09264	MADS-box transcription factor, plant	SHATTERPROOF	Size and shape of the fruit
Oeu055558.1	000000001	ppp:PHYPADRAFT_235327	K09264	MADS-box transcription factor, plant	SHATTERPROOF	Size and shape of the fruit
Oeu055567.1	000000001	ppp:PHYPADRAFT_235327	K09264	MADS-box transcription factor, plant	SHATTERPROOF	Size and shape of the fruit
Oeu055569.1	000000001	ppp:PHYPADRAFT_235327	K09264	MADS-box transcription factor, plant	SHATTERPROOF	Size and shape of the fruit
Oeu055598.1	000000001	vvi:100261741	K10703	3-hydroxy acyl-CoA dehydratase	long-chain fatty acids are produced through a four-step cycle	Fatty acid syntehsis
Oeu055854.1	000000001	--	--	--,ovate OFP 8	NA,OVATE FAMILY	NA,Size and shape of the fruit	NA,
Oeu055871.1	000000001	rcu:RCOM_0926260	K01692	enoyl-CoA hydratase	EAR related	Fatty acid syntehsis
Oeu055897.1	000000001	--	--	--,ovate OFP 11	NA,OVATE FAMILY	NA,Size and shape of the fruit	NA,
Oeu056501.1	000000001	ath:AT5G06710	K09338	homeobox-leucine zipper protein	WUS TYPE-HOMEOBOX ole during early embryogenesis, oogenesis and flowering, Also required to sustain organogenesis in the floral meristem by contributing to the expression of its own repressor, the AGAMOUS (AG) gene at the end of flower development	Size and shape of the fruit
Oeu056505.2	000000001	vvi:100232967	K09833	homogenitisate phytyltransferase	HPT	Vitamin E Biosynthesis
Oeu056512.1	000000001	rcu:RCOM_0251360	K00648	3-oxoacyl-[acyl-carrier-protein] synthase III	B-keto-ACP synthese III	Fatty acid syntehsis
Oeu056822.1	000000001	pop:POPTR_226095	K09264	MADS-box transcription factor, plant	SHATTERPROOF	Size and shape of the fruit
Oeu057214.1	000000001	vvi:100232952	K09264	MADS-box transcription factor, plant	SHATTERPROOF	Size and shape of the fruit
Oeu057265.1	000000001	ath:AT1G09530	K12126	phytochrome-interacting factor 3	spatula	Size and shape of the fruit
Oeu057592.1	000000001	pop:POPTR_836660	K13356	fatty acyl-CoA reductase	Catalyzes the reduction of fatty acyl-CoA to fatty alcohols. The preferred substrates are C24:0 and C26:0. May be unable to use saturated and monounsaturated C16 and C18 acyl-CoA as substrates. Involved in cuticular wax formation	Fatty acid reduction
Oeu057994.1	000000001	--	--	--,ovate OFP 1	NA,OVATE FAMILY	NA,Size and shape of the fruit	NA,
Oeu058052.1	000000001	vvi:100249305	K00232	acyl-CoA oxidase	Essential role in lipid metabolism by catalyzing the conversion of acyl-CoA into trans-2-enoyl-CoA during fatty acid beta-oxidation	Fatty acid syntehsis
Oeu058085.3	000000001	rcu:RCOM_0926260	K01692	enoyl-CoA hydratase	EAR related	Fatty acid syntehsis
Oeu058243.1	000000001	--	--	--,ovate OFP 1	NA,OVATE FAMILY	NA,Size and shape of the fruit	NA,
Oeu058256.1	000000001	pop:POPTR_836660	K13356	fatty acyl-CoA reductase	Catalyzes the reduction of fatty acyl-CoA to fatty alcohols. The preferred substrates are C24:0 and C26:0. May be unable to use saturated and monounsaturated C16 and C18 acyl-CoA as substrates. Involved in cuticular wax formation	Fatty acid reduction
Oeu058441.1	000000001	vvi:100249305	K00232	acyl-CoA oxidase	Essential role in lipid metabolism by catalyzing the conversion of acyl-CoA into trans-2-enoyl-CoA during fatty acid beta-oxidation	Fatty acid syntehsis
Oeu058443.1	000000001	vvi:100249305	K00232	acyl-CoA oxidase	Essential role in lipid metabolism by catalyzing the conversion of acyl-CoA into trans-2-enoyl-CoA during fatty acid beta-oxidation	Fatty acid syntehsis
Oeu058478.1	000000001	osa:4333544	K09338	homeobox-leucine zipper protein	WUS TYPE-HOMEOBOX ole during early embryogenesis, oogenesis and flowering, Also required to sustain organogenesis in the floral meristem by contributing to the expression of its own repressor, the AGAMOUS (AG) gene at the end of flower development	Size and shape of the fruit
Oeu058731.1	000000001	ath:AT1G73360	K09338	homeobox-leucine zipper protein	WUS TYPE-HOMEOBOX ole during early embryogenesis, oogenesis and flowering, Also required to sustain organogenesis in the floral meristem by contributing to the expression of its own repressor, the AGAMOUS (AG) gene at the end of flower development	Size and shape of the fruit
Oeu058849.1	000000001	ppp:PHYPADRAFT_209690	K09265	MADS-box transcription factor, other eukaryote	SHATTERPROOF	Size and shape of the fruit
Oeu058866.1	000000001	sbi:SORBI_10g012080	K00666	fatty-acyl-CoA synthase	Catalyzes the reduction of fatty acyl-CoA to fatty alcohols. The preferred substrates are C24:0 and C26:0. May be unable to use saturated and monounsaturated C16 and C18 acyl-CoA as substrates. Involved in cuticular wax formation	Fatty acid syntehsis
Oeu058915.1	000000001	vvi:100232867	K09264	MADS-box transcription factor, plant	SHATTERPROOF	Size and shape of the fruit
Oeu059218.1	000000001	vvi:100232868	K09264	MADS-box transcription factor, plant	SHATTERPROOF	Size and shape of the fruit
Oeu059274.1	000000001	vvi:100232859	K00026	malate dehydrogenase	FATTTY ACID SYNTHESIS	Fatty acid syntehsis
Oeu059535.1	000000001	ath:AT3G03260	K09338	homeobox-leucine zipper protein	WUS TYPE-HOMEOBOX ole during early embryogenesis, oogenesis and flowering, Also required to sustain organogenesis in the floral meristem by contributing to the expression of its own repressor, the AGAMOUS (AG) gene at the end of flower development	Size and shape of the fruit
Oeu059557.1	000000001	ath:AT1G73360	K09338	homeobox-leucine zipper protein	WUS TYPE-HOMEOBOX ole during early embryogenesis, oogenesis and flowering, Also required to sustain organogenesis in the floral meristem by contributing to the expression of its own repressor, the AGAMOUS (AG) gene at the end of flower development	Size and shape of the fruit
Oeu059803.1	000000001	vvi:100253198	K00026	malate dehydrogenase	FATTTY ACID SYNTHESIS	Fatty acid syntehsis
Oeu059810.1	000000001	vvi:100262786	K00844	hexokinase	HEXOKINASE	Size and shape of the fruit
Oeu060675.1	000000001	ppp:PHYPADRAFT_209690	K09265	MADS-box transcription factor, other eukaryote	SHATTERPROOF	Size and shape of the fruit
Oeu060931.1	000000001	ath:AT1G69780	K09338	homeobox-leucine zipper protein	WUS TYPE-HOMEOBOX ole during early embryogenesis, oogenesis and flowering, Also required to sustain organogenesis in the floral meristem by contributing to the expression of its own repressor, the AGAMOUS (AG) gene at the end of flower development	Size and shape of the fruit
Oeu061017.1	000000001	ath:AT3G61890	K09338	homeobox-leucine zipper protein	WUS TYPE-HOMEOBOX ole during early embryogenesis, oogenesis and flowering, Also required to sustain organogenesis in the floral meristem by contributing to the expression of its own repressor, the AGAMOUS (AG) gene at the end of flower development	Size and shape of the fruit
Oeu061191.1	000000001	pop:POPTR_747123	K00025	malate dehydrogenase	FATTTY ACID SYNTHESIS	Fatty acid syntehsis
Oeu061299.2	000000001	pop:POPTR_797614	K00844	hexokinase	HEXOKINASE	Size and shape of the fruit
Oeu061514.1	000000001	rcu:RCOM_1609380	K00025	malate dehydrogenase	FATTTY ACID SYNTHESIS	Fatty acid syntehsis
Oeu061767.1	000000001	vvi:100261787	K09264	MADS-box transcription factor, plant	SHATTERPROOF	Size and shape of the fruit
Oeu061769.1	000000001	vvi:100261787	K09264	MADS-box transcription factor, plant	SHATTERPROOF	Size and shape of the fruit
Oeu061788.1	000000001	vvi:100242097	K14490	histidine-containing phosphotransfer peotein	HPT	Vitamin E Biosynthesis
Oeu061838.1	000000001	ppp:PHYPADRAFT_209690	K09265	MADS-box transcription factor, other eukaryote	SHATTERPROOF	Size and shape of the fruit
Oeu062125.1	000000001	ath:AT3G01220	K09338	homeobox-leucine zipper protein	WUS TYPE-HOMEOBOX ole during early embryogenesis, oogenesis and flowering, Also required to sustain organogenesis in the floral meristem by contributing to the expression of its own repressor, the AGAMOUS (AG) gene at the end of flower development	Size and shape of the fruit
Oeu062175.1	000000001	vvi:100232867	K09264	MADS-box transcription factor, plant	SHATTERPROOF	Size and shape of the fruit
Oeu062176.1	000000001	vvi:100232952	K09264	MADS-box transcription factor, plant	SHATTERPROOF	Size and shape of the fruit
Oeu062405.1	000000001	pop:POPTR_825877	K00844	hexokinase	HEXOKINASE	Size and shape of the fruit
Oeu062652.1	000000001	vvi:100249305	K00232	acyl-CoA oxidase	Essential role in lipid metabolism by catalyzing the conversion of acyl-CoA into trans-2-enoyl-CoA during fatty acid beta-oxidation	Fatty acid syntehsis
Oeu062942.1	000000001	rcu:RCOM_0818130	K09264	MADS-box transcription factor, plant	SHATTERPROOF	Size and shape of the fruit
Oeu062951.1	000000001	vvi:100249305	K00232	acyl-CoA oxidase	Essential role in lipid metabolism by catalyzing the conversion of acyl-CoA into trans-2-enoyl-CoA during fatty acid beta-oxidation	Fatty acid syntehsis
Oeu063213.1	000000001	rcu:RCOM_1609380	K00025	malate dehydrogenase	FATTTY ACID SYNTHESIS	Fatty acid syntehsis
Oeu063505.1	000000001	rcu:RCOM_1311820	K09458	3-oxoacyl-[acyl-carrier-protein] synthase II	B-keto-ACP synthese II	Fatty acid syntehsis
Oeu063567.1	000000001	ath:AT5G06710	K09338	homeobox-leucine zipper protein	WUS TYPE-HOMEOBOX ole during early embryogenesis, oogenesis and flowering, Also required to sustain organogenesis in the floral meristem by contributing to the expression of its own repressor, the AGAMOUS (AG) gene at the end of flower development	Size and shape of the fruit
Oeu063761.1	000000001	pif:PITG_00720	K01895	acetyl-CoA synthetase	Acetyl-CoA	Fatty acid syntehsis
Oeu063805.1	000000001	vvi:100254365	K02160	acetyl-CoA carboxylase biotin carboxyl carrier protein	BIOTIN	Biotin carboxylation
Oeu063826.1	000000001	vvi:100249305	K00232	acyl-CoA oxidase	Essential role in lipid metabolism by catalyzing the conversion of acyl-CoA into trans-2-enoyl-CoA during fatty acid beta-oxidation	Fatty acid syntehsis
Oeu063870.1	000000001	ath:AT5G06710	K09338	homeobox-leucine zipper protein	WUS TYPE-HOMEOBOX ole during early embryogenesis, oogenesis and flowering, Also required to sustain organogenesis in the floral meristem by contributing to the expression of its own repressor, the AGAMOUS (AG) gene at the end of flower development	Size and shape of the fruit
Oeu063937.1	000000001	ath:AT1G52150	K09338	homeobox-leucine zipper protein	WUS TYPE-HOMEOBOX ole during early embryogenesis, oogenesis and flowering, Also required to sustain organogenesis in the floral meristem by contributing to the expression of its own repressor, the AGAMOUS (AG) gene at the end of flower development	Size and shape of the fruit
Oeu064187.1	000000001	vvi:100233140	K00029	malate dehydrogenase (oxaloacetate-decarboxylating)(NADP+)	FATTTY ACID SYNTHESIS	Fatty acid syntehsis
Oeu064292.1	000000001	vvi:100250344	K00208	enoyl-[acyl-carrier protein] reductase I	EAR related	Fatty acid syntehsis
Oeu064390.1	000000001	rcu:RCOM_1206840	K10258	enoyl reductase	Enoyl ACP reductase	Fatty acid syntehsis
Oeu064521.1	000000001	pop:POPTR_896788	K09264	MADS-box transcription factor, plant	SHATTERPROOF	Size and shape of the fruit
Oeu064524.1	000000001	vvi:100257072	K09264	MADS-box transcription factor, plant	SHATTERPROOF	Size and shape of the fruit
Oeu064601.1	000000001	ppp:PHYPADRAFT_235327	K09264	MADS-box transcription factor, plant	SHATTERPROOF	Size and shape of the fruit
Oeu064626.2	000000001	vvi:100249305	K00232	acyl-CoA oxidase	Essential role in lipid metabolism by catalyzing the conversion of acyl-CoA into trans-2-enoyl-CoA during fatty acid beta-oxidation	Fatty acid syntehsis
Oeu064772.1	000000001	pti:PHATRDRAFT_16683	K01069	hydroxyacylglutathione hydrolase	B-hydroxyacyl-ACP reductase	Fatty acid synthesis
Oeu064774.1	000000001	tps:THAPSDRAFT_32096	K01069	hydroxyacylglutathione hydrolase	B-hydroxyacyl-ACP reductase	Fatty acid synthesis
Oeu064823.1	000000001	ath:AT1G09530	K12126	phytochrome-interacting factor 3	spatula	Size and shape of the fruit
Oeu064871.1	000000001	--	--	--,ovate OFP 1	NA,OVATE FAMILY	NA,Size and shape of the fruit	NA,
Oeu000100.1	000000010	--	--	--	NA	NA	NA
Oeu000233.2	000000010	--	--	--	NA	NA	NA
Oeu000288.1	000000010	ppp:PHYPADRAFT_228342	K04078	chaperonin GroES	NA	NA	NA
Oeu001061.1	000000010	vvi:100251062	K02113	F-type H+-transporting ATPase subunit delta	NA	NA	NA
Oeu001551.1	000000010	--	--	--	NA	NA	NA
Oeu001785.1	000000010	pop:POPTR_207428	K01953	asparagine synthase (glutamine-hydrolysing)	NA	NA	NA
Oeu001803.1	000000010	pop:POPTR_832255	K14498	serine/threonine-protein kinase SRK2	NA	NA	NA
Oeu002014.1	000000010	--	--	--	NA	NA	NA
Oeu002181.2	000000010	--	--	--	NA	NA	NA
Oeu002241.1	000000010	fgr:FG02526.1	K00799	glutathione S-transferase	NA	NA	NA
Oeu002279.1	000000010	ath:AT1G04240	K14484	auxin-responsive protein IAA	NA	NA	NA
Oeu002427.1	000000010	--	--	--	NA	NA	NA
Oeu002809.1	000000010	pop:POPTR_674736	K03541	photosystem II 10kDa protein	NA	NA	NA
Oeu002826.1	000000010	cgr:CAGL0C04983g	K00856	adenosine kinase	NA	NA	NA
Oeu003034.1	000000010	rcu:RCOM_0324140	K00799	glutathione S-transferase	NA	NA	NA
Oeu003038.1	000000010	rcu:RCOM_0324140	K00799	glutathione S-transferase	NA	NA	NA
Oeu003421.1	000000010	rcu:RCOM_0864470	K13422	transcription factor MYC2	NA	NA	NA
Oeu003445.1	000000010	--	--	--	NA	NA	NA
Oeu003588.2	000000010	--	--	--	NA	NA	NA
Oeu003653.1	000000010	vvi:100248721	K09561	STIP1 homology and U-box containing protein 1	NA	NA	NA
Oeu003909.1	000000010	dha:DEHA2G18766g	K01210	glucan 1,3-beta-glucosidase	NA	NA	NA
Oeu003925.2	000000010	vvi:100261809	K13421	--	NA	NA	NA
Oeu003956.1	000000010	ath:AT3G59420	K00924	--	NA	NA	NA
Oeu003984.1	000000010	--	--	--	NA	NA	NA
Oeu004093.1	000000010	vvi:100248541	K07407	alpha-galactosidase	NA	NA	NA
Oeu004295.1	000000010	cin:100187504	K10406	kinesin family member C2/C3	NA	NA	NA
Oeu004517.1	000000010	--	--	--	NA	NA	NA
Oeu004533.2	000000010	--	--	--	NA	NA	NA
Oeu004823.4	000000010	rcu:RCOM_1450010	K00801	farnesyl-diphosphate farnesyltransferase	NA	NA	NA
Oeu004871.1	000000010	pop:POPTR_655170	K01834	phosphoglycerate mutase	NA	NA	NA
Oeu005038.1	000000010	--	--	--	NA	NA	NA
Oeu005352.1	000000010	--	--	--	NA	NA	NA
Oeu005702.1	000000010	cme:CMQ289C	K00015	glyoxylate reductase	NA	NA	NA
Oeu005972.1	000000010	ppp:PHYPADRAFT_1987	K08867	WNK lysine deficient protein kinase	NA	NA	NA
Oeu005988.1	000000010	vvi:100252150	K03687	molecular chaperone GrpE	NA	NA	NA
Oeu006152.1	000000010	--	--	--	NA	NA	NA
Oeu006355.1	000000010	--	--	--	NA	NA	NA
Oeu006449.1	000000010	vvi:100241730	K14509	ethylene receptor	NA	NA	NA
Oeu006849.1	000000010	uma:UM02725.1	K11996	adenylyltransferase and sulfurtransferase	NA	NA	NA
Oeu006894.1	000000010	--	--	--	NA	NA	NA
Oeu007021.1	000000010	rcu:RCOM_1594440	K08145	MFS transporter, SP family, solute carrier family 2 (facilitated glucose transporter), member 8	NA	NA	NA
Oeu007024.1	000000010	ath:AT1G75280	K00224	--	NA	NA	NA
Oeu007746.3	000000010	vvi:100258476	K09597	signal peptide peptidase-like 2B	NA	NA	NA
Oeu007806.1	000000010	--	--	--	NA	NA	NA
Oeu007881.3	000000010	--	--	--	NA	NA	NA
Oeu008920.1	000000010	vvi:100258964	K03403	magnesium chelatase subunit H	NA	NA	NA
Oeu009229.1	000000010	vvi:100248170	K01113	alkaline phosphatase D	NA	NA	NA
Oeu009747.1	000000010	pop:POPTR_837131	K00366	ferredoxin-nitrite reductase	NA	NA	NA
Oeu009856.1	000000010	--	--	--	NA	NA	NA
Oeu010079.1	000000010	ath:AT5G46330	K13420	LRR receptor-like serine/threonine-protein kinase FLS2	NA	NA	NA
Oeu010500.1	000000010	rcu:RCOM_1594100	K01810	glucose-6-phosphate isomerase	NA	NA	NA
Oeu010514.1	000000010	vvi:100250929	K04043	molecular chaperone DnaK	NA	NA	NA
Oeu010538.1	000000010	pop:POPTR_550478	K06892	--	NA	NA	NA
Oeu010888.1	000000010	--	--	--	NA	NA	NA
Oeu011443.1	000000010	--	--	--	NA	NA	NA
Oeu011634.2	000000010	vvi:100245411	K00600	glycine hydroxymethyltransferase	NA	NA	NA
Oeu011720.1	000000010	ddi:DDB_G0277927	K11865	protein MYSM1	NA	NA	NA
Oeu012154.1	000000010	pon:100447505	K08818	cell division cycle 2-like	NA	NA	NA
Oeu012352.1	000000010	ath:AT5G15840	K12135	zinc finger protein CONSTANS	NA	NA	NA
Oeu012717.2	000000010	rcu:RCOM_0631490	K11517	(S)-2-hydroxy-acid oxidase	NA	NA	NA
Oeu012992.1	000000010	sbi:SORBI_01g001220	K13030	cyanohydrin beta-glucosyltransferase	NA	NA	NA
Oeu013137.1	000000010	rcu:RCOM_1303600	K00658	2-oxoglutarate dehydrogenase E2 component (dihydrolipoamide succinyltransferase)	NA	NA	NA
Oeu013160.1	000000010	--	--	--	NA	NA	NA
Oeu013254.2	000000010	pop:POPTR_1075175	K13420	LRR receptor-like serine/threonine-protein kinase FLS2	NA	NA	NA
Oeu013278.1	000000010	--	--	--	NA	NA	NA
Oeu013667.1	000000010	--	--	--	NA	NA	NA
Oeu014587.1	000000010	vvi:100248175	K05539	tRNA-dihydrouridine synthase A	NA	NA	NA
Oeu015026.1	000000010	rcu:RCOM_0644360	K08915	light-harvesting complex II chlorophyll a/b binding protein 4	NA	NA	NA
Oeu015276.1	000000010	vvi:100252647	K13415	--	NA	NA	NA
Oeu015485.2	000000010	cin:100185567	K10637	E3 ubiquitin-protein ligase MYLIP	NA	NA	NA
Oeu015702.1	000000010	vvi:100242294	K13691	pathogen-inducible salicylic acid glucosyltransferase	NA	NA	NA
Oeu016253.1	000000010	--	--	--	NA	NA	NA
Oeu016346.1	000000010	ath:AT5G57580	K02183	calmodulin	NA	NA	NA
Oeu016361.2	000000010	ath:AT5G03730	K14510	serine/threonine-protein kinase CTR1	NA	NA	NA
Oeu016638.1	000000010	--	--	--	NA	NA	NA
Oeu016688.1	000000010	pop:POPTR_645273	K14494	DELLA protein	NA	NA	NA
Oeu017463.1	000000010	vvi:100257308	K00083	cinnamyl-alcohol dehydrogenase	NA	NA	NA
Oeu018379.1	000000010	--	--	--	NA	NA	NA
Oeu018649.1	000000010	cfa:609679	K09355	pre-B-cell leukemia transcription factor	NA	NA	NA
Oeu018782.1	000000010	vvi:100251623	K09753	cinnamoyl-CoA reductase	NA	NA	NA
Oeu020479.2	000000010	--	--	--	NA	NA	NA
Oeu020705.1	000000010	vvi:100255859	K01623	fructose-bisphosphate aldolase, class I	NA	NA	NA
Oeu021144.1	000000010	pic:PICST_31562	K00090	gluconate 2-dehydrogenase	NA	NA	NA
Oeu021694.1	000000010	vvi:100242161	K01444	N4-(beta-N-acetylglucosaminyl)-L-asparaginase	NA	NA	NA
Oeu021881.1	000000010	--	--	--	NA	NA	NA
Oeu021924.1	000000010	--	--	--	NA	NA	NA
Oeu022137.1	000000010	ath:AT3G59420	K00924	--	NA	NA	NA
Oeu022552.3	000000010	vvi:100265542	K01868	threonyl-tRNA synthetase	NA	NA	NA
Oeu022726.1	000000010	sbi:SORBI_06g019840	K01188	beta-glucosidase	NA	NA	NA
Oeu022870.1	000000010	--	--	--	NA	NA	NA
Oeu023263.1	000000010	vvi:100262305	K14432	ABA responsive element binding factor	NA	NA	NA
Oeu023354.1	000000010	ath:AT4G13310	K00517	--	NA	NA	NA
Oeu023678.1	000000010	--	--	--	NA	NA	NA
Oeu023714.1	000000010	pop:POPTR_577718	K13648	alpha-1,4-galacturonosyltransferase	NA	NA	NA
Oeu023834.1	000000010	ath:AT5G03560	K03457	nucleobase:cation symporter-1, NCS1 family	NA	NA	NA
Oeu024079.1	000000010	osa:4327993	K04077	chaperonin GroEL	NA	NA	NA
Oeu024101.1	000000010	--	--	--	NA	NA	NA
Oeu024320.1	000000010	pop:POPTR_596485	K11652	actin-like protein 6B	NA	NA	NA
Oeu024778.1	000000010	osa:4337593	K00924	--	NA	NA	NA
Oeu025239.1	000000010	--	--	--	NA	NA	NA
Oeu025436.1	000000010	--	--	--	NA	NA	NA
Oeu025444.1	000000010	tet:TTHERM_00535250	K03469	ribonuclease HI	NA	NA	NA
Oeu025914.1	000000010	pop:POPTR_833174	K01640	hydroxymethylglutaryl-CoA lyase	NA	NA	NA
Oeu026112.1	000000010	vvi:100259814	K05298	glyceraldehyde-3-phosphate dehydrogenase (NADP+) (phosphorylating)	NA	NA	NA
Oeu026153.2	000000010	pop:POPTR_716668	K13600	chlorophyllide a oxygenase	NA	NA	NA
Oeu026870.1	000000010	--	--	--	NA	NA	NA
Oeu026993.1	000000010	vvi:100254468	K08832	serine/threonine kinase 23	NA	NA	NA
Oeu027376.1	000000010	zma:100275802	K07562	nonsense-mediated mRNA decay protein 3	NA	NA	NA
Oeu027912.1	000000010	pop:POPTR_726758	K08360	cytochrome b-561	NA	NA	NA
Oeu028563.1	000000010	vvi:100245393	K03542	photosystem II 22kDa protein	NA	NA	NA
Oeu028604.1	000000010	vvi:100241976	K02641	ferredoxin--NADP+ reductase	NA	NA	NA
Oeu028987.2	000000010	vvi:100249161	K01872	alanyl-tRNA synthetase	NA	NA	NA
Oeu028994.1	000000010	--	--	--	NA	NA	NA
Oeu029328.1	000000010	dpo:Dpse_GA14145	K03364	cell division cycle 20-like protein 1, cofactor of APC complex	NA	NA	NA
Oeu029423.2	000000010	ath:AT1G01060	K12133	LATE ELONGATED HYPOCOTYL	NA	NA	NA
Oeu029559.1	000000010	rcu:RCOM_1321820	K00549	5-methyltetrahydropteroyltriglutamate--homocysteine methyltransferase	NA	NA	NA
Oeu029598.1	000000010	ath:AT5G48930	K13065	shikimate O-hydroxycinnamoyltransferase	NA	NA	NA
Oeu029703.1	000000010	--	--	--	NA	NA	NA
Oeu030072.1	000000010	pop:POPTR_784746	K13065	shikimate O-hydroxycinnamoyltransferase	NA	NA	NA
Oeu030132.2	000000010	--	--	--	NA	NA	NA
Oeu030810.1	000000010	pop:POPTR_756072	K00868	pyridoxine kinase	NA	NA	NA
Oeu031094.1	000000010	vvi:100264087	K03841	fructose-1,6-bisphosphatase I	NA	NA	NA
Oeu031534.1	000000010	--	--	--	NA	NA	NA
Oeu031869.1	000000010	ath:AT1G20810	K01802	peptidylprolyl isomerase	NA	NA	NA
Oeu031955.2	000000010	pop:POPTR_760467	K09838	zeaxanthin epoxidase	NA	NA	NA
Oeu032073.1	000000010	--	--	--	NA	NA	NA
Oeu032108.1	000000010	ssc:100144460	K12008	tripartite motif-containing protein 26	NA	NA	NA
Oeu032315.1	000000010	zma:100383017	K12850	pre-mRNA-splicing factor 38B	NA	NA	NA
Oeu032914.1	000000010	pop:POPTR_813989	K02716	photosystem II oxygen-evolving enhancer protein 1	NA	NA	NA
Oeu032951.1	000000010	--	--	--	NA	NA	NA
Oeu033227.1	000000010	spu:760872	K14360	organic solute transporter subunit alpha	NA	NA	NA
Oeu033817.1	000000010	--	--	--	NA	NA	NA
Oeu033871.1	000000010	pop:POPTR_822587	K13289	cathepsin A (carboxypeptidase C)	NA	NA	NA
Oeu034014.1	000000010	ath:AT4G13310	K00517	--	NA	NA	NA
Oeu034329.1	000000010	afm:AFUA_7G00700	K00100	--	NA	NA	NA
Oeu034410.1	000000010	osa:4349111	K00517	--	NA	NA	NA
Oeu034708.1	000000010	vvi:100265530	K13065	shikimate O-hydroxycinnamoyltransferase	NA	NA	NA
Oeu034899.1	000000010	--	--	--	NA	NA	NA
Oeu035217.1	000000010	--	--	--	NA	NA	NA
Oeu035242.1	000000010	rcu:RCOM_1258620	K01501	nitrilase	NA	NA	NA
Oeu035313.1	000000010	rcu:RCOM_0901080	K03686	molecular chaperone DnaJ	NA	NA	NA
Oeu035394.1	000000010	aag:AaeL_AAEL009951	K00078	--	NA	NA	NA
Oeu035484.1	000000010	--	--	--	NA	NA	NA
Oeu035695.1	000000010	rcu:RCOM_0100760	K06675	structural maintenance of chromosome 4	NA	NA	NA
Oeu035905.1	000000010	--	--	--	NA	NA	NA
Oeu036222.1	000000010	rcu:RCOM_0711880	K01366	cathepsin H	NA	NA	NA
Oeu036336.1	000000010	vvi:100266170	K00281	glycine dehydrogenase	NA	NA	NA
Oeu036541.1	000000010	--	--	--	NA	NA	NA
Oeu036670.1	000000010	pop:POPTR_584471	K06236	collagen, type I/II/III/V/XI, alpha	NA	NA	NA
Oeu037428.2	000000010	--	--	--	NA	NA	NA
Oeu037442.1	000000010	--	--	--	NA	NA	NA
Oeu037448.3	000000010	oaa:100075220	K12366	engulfment and cell motility protein 1	NA	NA	NA
Oeu037851.1	000000010	vvi:100259138	K09580	protein disulfide-isomerase A1	NA	NA	NA
Oeu038014.1	000000010	uma:UM05415.1	K09527	DnaJ homolog subfamily C member 7	NA	NA	NA
Oeu038570.1	000000010	ath:AT5G14650	K01184	polygalacturonase	NA	NA	NA
Oeu038794.2	000000010	osa:4348816	K02717	photosystem II oxygen-evolving enhancer protein 2	NA	NA	NA
Oeu038996.2	000000010	rcu:RCOM_0498670	K01100	sedoheptulose-bisphosphatase	NA	NA	NA
Oeu039417.1	000000010	--	--	--	NA	NA	NA
Oeu039866.1	000000010	ath:AT4G33430	K13416	--	NA	NA	NA
Oeu040052.1	000000010	--	--	--	NA	NA	NA
Oeu040414.2	000000010	rcu:RCOM_1030770	K13600	chlorophyllide a oxygenase	NA	NA	NA
Oeu041245.2	000000010	--	--	--	NA	NA	NA
Oeu041304.1	000000010	--	--	--	NA	NA	NA
Oeu042192.1	000000010	--	--	--	NA	NA	NA
Oeu042410.2	000000010	pop:POPTR_1104883	K02548	1,4-dihydroxy-2-naphthoate octaprenyltransferase	NA	NA	NA
Oeu042460.1	000000010	--	--	--	NA	NA	NA
Oeu042645.4	000000010	--	--	--	NA	NA	NA
Oeu042698.1	000000010	rcu:RCOM_0924020	K14515	EIN3-binding F-box protein	NA	NA	NA
Oeu042784.1	000000010	--	--	--	NA	NA	NA
Oeu042960.2	000000010	ath:AT1G32640	K13422	transcription factor MYC2	NA	NA	NA
Oeu043825.2	000000010	vvi:100245459	K02716	photosystem II oxygen-evolving enhancer protein 1	NA	NA	NA
Oeu043874.1	000000010	pop:POPTR_805077	K14638	--	NA	NA	NA
Oeu044138.1	000000010	--	--	--	NA	NA	NA
Oeu044715.1	000000010	rcu:RCOM_0225410	K03386	peroxiredoxin (alkyl hydroperoxide reductase subunit C)	NA	NA	NA
Oeu044724.1	000000010	--	--	--	NA	NA	NA
Oeu045070.1	000000010	--	--	--	NA	NA	NA
Oeu045462.1	000000010	vvi:100245612	K00939	adenylate kinase	NA	NA	NA
Oeu045486.2	000000010	vvi:100260524	K03036	26S proteasome regulatory subunit N6	NA	NA	NA
Oeu045750.2	000000010	mdo:100019097	K12796	erbb2-interacting protein	NA	NA	NA
Oeu045933.1	000000010	nvi:100118571	K04382	protein phosphatase 2 (formerly 2A), catalytic subunit	NA	NA	NA
Oeu045941.1	000000010	--	--	--	NA	NA	NA
Oeu046073.1	000000010	tgu:100232078	K11168	dehydrogenase/reductase SDR family member 12	NA	NA	NA
Oeu046213.1	000000010	--	--	--	NA	NA	NA
Oeu046493.1	000000010	osa:4337016	K13420	LRR receptor-like serine/threonine-protein kinase FLS2	NA	NA	NA
Oeu046661.1	000000010	ncr:NCU01797	K08286	protein-serine/threonine kinase	NA	NA	NA
Oeu046809.1	000000010	--	--	--	NA	NA	NA
Oeu046855.1	000000010	--	--	--	NA	NA	NA
Oeu046890.2	000000010	sbi:SORBI_04g036790	K03240	translation initiation factor eIF-2B epsilon subunit	NA	NA	NA
Oeu046995.1	000000010	--	--	--	NA	NA	NA
Oeu047056.1	000000010	ath:AT3G63380	K01537	Ca2+-transporting ATPase	NA	NA	NA
Oeu047071.5	000000010	pop:POPTR_819597	K12812	ATP-dependent RNA helicase UAP56/SUB2	NA	NA	NA
Oeu047247.2	000000010	vvi:100260799	K06129	lysophospholipase III	NA	NA	NA
Oeu047268.1	000000010	sbi:SORBI_03g032990	K13415	--	NA	NA	NA
Oeu047890.1	000000010	vvi:100244305	K03679	exosome complex component RRP4	NA	NA	NA
Oeu048245.1	000000010	vvi:100263145	K14489	arabidopsis histidine kinase 2/3/4 (cytokinin receptor)	NA	NA	NA
Oeu049229.1	000000010	osa:4351208	K03283	heat shock 70kDa protein 1/8	NA	NA	NA
Oeu049244.1	000000010	--	--	--	NA	NA	NA
Oeu049793.2	000000010	--	--	--	NA	NA	NA
Oeu049999.2	000000010	--	--	--	NA	NA	NA
Oeu050163.1	000000010	ath:AT5G15840	K12135	zinc finger protein CONSTANS	NA	NA	NA
Oeu050296.1	000000010	ath:AT4G02600	K08472	mlo protein	NA	NA	NA
Oeu050827.1	000000010	--	--	--	NA	NA	NA
Oeu051143.1	000000010	rcu:RCOM_1599580	K02638	plastocyanin	NA	NA	NA
Oeu051209.1	000000010	pop:POPTR_555320	K02115	F-type H+-transporting ATPase subunit gamma	NA	NA	NA
Oeu051301.2	000000010	vvi:100259482	K06444	lycopene epsilon cyclase	NA	NA	NA
Oeu051652.1	000000010	ppp:PHYPADRAFT_118478	K14493	gibberellin receptor GID1	NA	NA	NA
Oeu051765.1	000000010	rcu:RCOM_0867910	K06995	--	NA	NA	NA
Oeu051899.1	000000010	--	--	--	NA	NA	NA
Oeu052181.1	000000010	zma:100282887	K03768	peptidyl-prolyl cis-trans isomerase B (cyclophilin B)	NA	NA	NA
Oeu052283.1	000000010	vvi:100253140	K11864	BRCA1/BRCA2-containing complex subunit 3	NA	NA	NA
Oeu052334.1	000000010	--	--	--	NA	NA	NA
Oeu052893.1	000000010	--	--	--	NA	NA	NA
Oeu052948.3	000000010	--	--	--	NA	NA	NA
Oeu052957.1	000000010	vvi:100255091	K13034	--	NA	NA	NA
Oeu053306.1	000000010	rcu:RCOM_1023530	K04077	chaperonin GroEL	NA	NA	NA
Oeu053708.1	000000010	vvi:100254508	K08675	Lon-like ATP-dependent protease	NA	NA	NA
Oeu053870.2	000000010	pop:POPTR_554969	K07277	outer membrane protein	NA	NA	NA
Oeu054770.1	000000010	--	--	--	NA	NA	NA
Oeu055133.1	000000010	--	--	--	NA	NA	NA
Oeu055637.1	000000010	vvi:100233080	K01583	arginine decarboxylase	NA	NA	NA
Oeu056229.1	000000010	--	--	--	NA	NA	NA
Oeu056397.1	000000010	rcu:RCOM_0528440	K01673	carbonic anhydrase	NA	NA	NA
Oeu056771.1	000000010	rcu:RCOM_0546450	K09286	EREBP-like factor	NA	NA	NA
Oeu056817.1	000000010	--	--	--	NA	NA	NA
Oeu056847.1	000000010	pop:POPTR_551203	K02717	photosystem II oxygen-evolving enhancer protein 2	NA	NA	NA
Oeu057312.1	000000010	ath:AT4G13310	K00517	--	NA	NA	NA
Oeu058125.1	000000010	--	--	--	NA	NA	NA
Oeu058430.2	000000010	rcu:RCOM_0333030	K14509	ethylene receptor	NA	NA	NA
Oeu058474.2	000000010	pti:PHATRDRAFT_50624	K14404	cleavage and polyadenylation specificity factor subunit 4	NA	NA	NA
Oeu058804.1	000000010	pop:POPTR_830089	K02721	photosystem II PsbW protein	NA	NA	NA
Oeu058858.1	000000010	--	--	--	NA	NA	NA
Oeu059333.1	000000010	mdo:100033221	K01097	N-acylneuraminate-9-phosphatase	NA	NA	NA
Oeu059450.2	000000010	pop:POPTR_831510	K00128	aldehyde dehydrogenase (NAD+)	NA	NA	NA
Oeu059718.1	000000010	rno:361833	K10380	ankyrin	NA	NA	NA
Oeu059751.1	000000010	vvi:100254771	K13463	coronatine-insensitive protein 1	NA	NA	NA
Oeu060754.2	000000010	vvi:100248313	K14320	aladin	NA	NA	NA
Oeu060864.1	000000010	ath:AT5G38990	K04733	interleukin-1 receptor-associated kinase 4	NA	NA	NA
Oeu061039.3	000000010	--	--	--	NA	NA	NA
Oeu061042.4	000000010	dpo:Dpse_GA14145	K03364	cell division cycle 20-like protein 1, cofactor of APC complex	NA	NA	NA
Oeu061064.2	000000010	--	--	--	NA	NA	NA
Oeu061069.1	000000010	pop:POPTR_712554	K00855	phosphoribulokinase	NA	NA	NA
Oeu061198.1	000000010	ath:AT1G01060	K12133	LATE ELONGATED HYPOCOTYL	NA	NA	NA
Oeu061291.1	000000010	rcu:RCOM_0063050	K00830	--	NA	NA	NA
Oeu061293.2	000000010	--	--	--	NA	NA	NA
Oeu061345.1	000000010	mcc:701306	K12741	heterogeneous nuclear ribonucleoprotein A1/A3	NA	NA	NA
Oeu061591.3	000000010	rcu:RCOM_0573930	K08150	MFS transporter, SP family, solute carrier family 2 (myo-inositol transporter), member 13	NA	NA	NA
Oeu061771.2	000000010	zma:100274928	K03038	26S proteasome regulatory subunit N8	NA	NA	NA
Oeu061823.1	000000010	vvi:100232933	K12261	2-hydroxyacyl-CoA lyase 1	NA	NA	NA
Oeu062428.1	000000010	rcu:RCOM_1443660	K05298	glyceraldehyde-3-phosphate dehydrogenase (NADP+) (phosphorylating)	NA	NA	NA
Oeu062474.1	000000010	vcn:VOLCADRAFT_41528	K08332	vacuolar protein 8	NA	NA	NA
Oeu063103.1	000000010	pop:POPTR_780310	K10712	cysteamine dioxygenase	NA	NA	NA
Oeu063392.1	000000010	ath:AT4G33070	K01568	pyruvate decarboxylase	NA	NA	NA
Oeu063615.3	000000010	xtr:549452	K00856	adenosine kinase	NA	NA	NA
Oeu063651.2	000000010	ath:AT5G06950	K14431	transcription factor TGA	NA	NA	NA
Oeu063796.1	000000010	--	--	--	NA	NA	NA
Oeu063950.2	000000010	pop:POPTR_548840	K06215	pyridoxine biosynthesis protein	NA	NA	NA
Oeu064530.2	000000010	rcu:RCOM_1078760	K13430	serine/threonine-protein kinase PBS1	NA	NA	NA
Oeu008557.1	000000011	rcu:RCOM_1381350	K00026	malate dehydrogenase	FATTTY ACID SYNTHESIS	Fatty acid syntehsis
Oeu027090.3	000000011	vvi:100249305	K00232	acyl-CoA oxidase	Essential role in lipid metabolism by catalyzing the conversion of acyl-CoA into trans-2-enoyl-CoA during fatty acid beta-oxidation	Fatty acid syntehsis
Oeu028609.1	000000011	sbi:SORBI_10g012080	K00666	fatty-acyl-CoA synthase	Catalyzes the reduction of fatty acyl-CoA to fatty alcohols. The preferred substrates are C24:0 and C26:0. May be unable to use saturated and monounsaturated C16 and C18 acyl-CoA as substrates. Involved in cuticular wax formation	Fatty acid syntehsis
Oeu035283.1	000000011	rcu:RCOM_1443610	K01895	acetyl-CoA synthetase	Acetyl-CoA	Fatty acid syntehsis
Oeu060294.1	000000011	hmg:100208342	K00025	malate dehydrogenase	FATTTY ACID SYNTHESIS	Fatty acid syntehsis
Oeu000057.1	000000100	--	--	--	NA	NA	NA
Oeu000956.1	000000100	--	--	--	NA	NA	NA
Oeu001632.2	000000100	pop:POPTR_561999	K01090	protein phosphatase	NA	NA	NA
Oeu002252.1	000000100	--	--	--	NA	NA	NA
Oeu003330.1	000000100	--	--	--	NA	NA	NA
Oeu004392.1	000000100	--	--	--	NA	NA	NA
Oeu004413.1	000000100	vvi:100261660	K07195	exocyst complex component 7	NA	NA	NA
Oeu004943.2	000000100	scm:SCHCODRAFT_104957	K03514	DNA polymerase sigma subunit	NA	NA	NA
Oeu005419.1	000000100	phu:Phum_PHUM336790	K06515	CDW92 antigen	NA	NA	NA
Oeu005467.1	000000100	pop:POPTR_582316	K04079	molecular chaperone HtpG	NA	NA	NA
Oeu005469.1	000000100	pop:POPTR_550613	K04079	molecular chaperone HtpG	NA	NA	NA
Oeu005684.2	000000100	ngr:NAEGRDRAFT_78235	K10643	CCR4-NOT transcription complex subunit 4	NA	NA	NA
Oeu006550.1	000000100	--	--	--	NA	NA	NA
Oeu006723.1	000000100	--	--	--	NA	NA	NA
Oeu006850.1	000000100	--	--	--	NA	NA	NA
Oeu006886.1	000000100	vvi:100247683	K13418	--	NA	NA	NA
Oeu007386.1	000000100	ppp:PHYPADRAFT_105451	K01115	phospholipase D	NA	NA	NA
Oeu007811.1	000000100	--	--	--	NA	NA	NA
Oeu008674.2	000000100	--	--	--	NA	NA	NA
Oeu009305.1	000000100	cfa:474695	K11449	jumonji domain-containing protein 1	NA	NA	NA
Oeu009883.1	000000100	--	--	--	NA	NA	NA
Oeu009907.1	000000100	rcu:RCOM_0086620	K03841	fructose-1,6-bisphosphatase I	NA	NA	NA
Oeu010088.1	000000100	sbi:SORBI_04g006870	K14515	EIN3-binding F-box protein	NA	NA	NA
Oeu010091.1	000000100	osa:4329463	K13430	serine/threonine-protein kinase PBS1	NA	NA	NA
Oeu010102.1	000000100	--	--	--	NA	NA	NA
Oeu011038.1	000000100	--	--	--	NA	NA	NA
Oeu011116.1	000000100	ath:AT5G05410	K09286	EREBP-like factor	NA	NA	NA
Oeu011331.1	000000100	--	--	--	NA	NA	NA
Oeu011632.3	000000100	pop:POPTR_209085	K00913	--	NA	NA	NA
Oeu012455.1	000000100	pop:POPTR_760338	K07088	--	NA	NA	NA
Oeu012864.4	000000100	vvi:100247070	K10862	tyrosyl-DNA phosphodiesterase 1	NA	NA	NA
Oeu013101.1	000000100	ath:AT3G52840	K01190	beta-galactosidase	NA	NA	NA
Oeu013144.1	000000100	nvi:100122042	K10595	E3 ubiquitin-protein ligase HERC2	NA	NA	NA
Oeu013477.1	000000100	vvi:100233127	K14485	transport inhibitor response 1	NA	NA	NA
Oeu013835.1	000000100	vvi:100250401	K00605	aminomethyltransferase	NA	NA	NA
Oeu014684.1	000000100	nve:NEMVE_v1g238099	K00079	carbonyl reductase (NADPH)	NA	NA	NA
Oeu016564.1	000000100	--	--	--	NA	NA	NA
Oeu016786.1	000000100	--	--	--	NA	NA	NA
Oeu017025.1	000000100	--	--	--	NA	NA	NA
Oeu017074.1	000000100	vvi:100250889	K14491	two-component response regulator ARR-B family	NA	NA	NA
Oeu017681.1	000000100	--	--	--	NA	NA	NA
Oeu017762.1	000000100	ppp:PHYPADRAFT_134814	K14638	--	NA	NA	NA
Oeu017878.1	000000100	--	--	--	NA	NA	NA
Oeu018135.1	000000100	--	--	--	NA	NA	NA
Oeu018343.1	000000100	rcu:RCOM_0086620	K03841	fructose-1,6-bisphosphatase I	NA	NA	NA
Oeu018807.1	000000100	rcu:RCOM_0901100	K03106	signal recognition particle subunit SRP54	NA	NA	NA
Oeu020637.1	000000100	rcu:RCOM_1217940	K14411	RNA-binding protein Musashi	NA	NA	NA
Oeu020686.1	000000100	vvi:100259733	K10949	ER lumen protein retaining receptor	NA	NA	NA
Oeu021388.1	000000100	cbr:CBG04193	K11982	E3 ubiquitin-protein ligase RNF115/126	NA	NA	NA
Oeu021859.1	000000100	--	--	--	NA	NA	NA
Oeu022674.1	000000100	--	--	--	NA	NA	NA
Oeu023690.1	000000100	--	--	--	NA	NA	NA
Oeu024221.1	000000100	--	--	--	NA	NA	NA
Oeu025786.2	000000100	--	--	--	NA	NA	NA
Oeu026995.1	000000100	vvi:100256913	K01414	oligopeptidase A	NA	NA	NA
Oeu027792.1	000000100	vvi:100241225	K00600	glycine hydroxymethyltransferase	NA	NA	NA
Oeu028274.1	000000100	--	--	--	NA	NA	NA
Oeu029044.1	000000100	vvi:100263235	K07893	Ras-related protein Rab-6A	NA	NA	NA
Oeu029275.1	000000100	cfa:481758	K09448	TEA domain family member 1/3/4	NA	NA	NA
Oeu030033.1	000000100	pop:POPTR_1078405	K00889	1-phosphatidylinositol-4-phosphate 5-kinase	NA	NA	NA
Oeu031680.1	000000100	--	--	--	NA	NA	NA
Oeu032326.2	000000100	--	--	--	NA	NA	NA
Oeu032666.1	000000100	vvi:100263355	K13993	HSP20 family protein	NA	NA	NA
Oeu032707.2	000000100	rcu:RCOM_0341430	K06630	tyrosine 3-monooxygenase/tryptophan 5-monooxygenase activation protein	NA	NA	NA
Oeu033147.3	000000100	sbi:SORBI_05g026330	K06611	stachyose synthetase	NA	NA	NA
Oeu034830.1	000000100	vvi:100252425	K00854	xylulokinase	NA	NA	NA
Oeu035353.1	000000100	--	--	--	NA	NA	NA
Oeu035422.1	000000100	pop:POPTR_571923	K09286	EREBP-like factor	NA	NA	NA
Oeu035752.3	000000100	--	--	--	NA	NA	NA
Oeu037261.1	000000100	--	--	--	NA	NA	NA
Oeu037279.1	000000100	--	--	--	NA	NA	NA
Oeu039429.1	000000100	--	--	--	NA	NA	NA
Oeu039526.1	000000100	vvi:100261002	K00703	starch synthase	NA	NA	NA
Oeu040001.1	000000100	ath:AT4G24570	K13577	mitochondrial dicarboxylate carrier	NA	NA	NA
Oeu040349.1	000000100	rcu:RCOM_0919160	K07195	exocyst complex component 7	NA	NA	NA
Oeu040584.1	000000100	--	--	--	NA	NA	NA
Oeu041874.1	000000100	--	--	--	NA	NA	NA
Oeu042179.3	000000100	mgr:MGG_08115	K00118	glucose-fructose oxidoreductase	NA	NA	NA
Oeu042333.1	000000100	--	--	--	NA	NA	NA
Oeu042480.1	000000100	ath:AT3G51880	K10802	high mobility group protein B1	NA	NA	NA
Oeu042519.1	000000100	--	--	--	NA	NA	NA
Oeu042672.1	000000100	sbi:SORBI_01g001220	K13030	cyanohydrin beta-glucosyltransferase	NA	NA	NA
Oeu043357.2	000000100	tad:TRIADDRAFT_61311	K10994	cell cycle checkpoint control protein RAD9A	NA	NA	NA
Oeu044792.1	000000100	--	--	--	NA	NA	NA
Oeu044816.1	000000100	osa:4337016	K13420	LRR receptor-like serine/threonine-protein kinase FLS2	NA	NA	NA
Oeu045056.1	000000100	vvi:100257511	K13993	HSP20 family protein	NA	NA	NA
Oeu045636.2	000000100	vvi:100247683	K13418	--	NA	NA	NA
Oeu046408.1	000000100	vvi:100252425	K00854	xylulokinase	NA	NA	NA
Oeu046706.1	000000100	aml:100481861	K09229	KRAB and SCAN domains-containing zinc finger protein	NA	NA	NA
Oeu046836.1	000000100	ath:AT4G22880	K05277	leucoanthocyanidin dioxygenase	NA	NA	NA
Oeu047373.1	000000100	--	--	--	NA	NA	NA
Oeu047953.1	000000100	xtr:493386	K10456	kelch-like protein 19	NA	NA	NA
Oeu048820.2	000000100	--	--	--	NA	NA	NA
Oeu049037.1	000000100	ath:AT1G07920	K03231	elongation factor EF-1 alpha subunit	NA	NA	NA
Oeu049272.2	000000100	rcu:RCOM_0611460	K03147	thiamine biosynthesis protein ThiC	NA	NA	NA
Oeu049430.1	000000100	xtr:100497477	K03846	alpha-1,2-mannosyltransferase	NA	NA	NA
Oeu049441.1	000000100	--	--	--	NA	NA	NA
Oeu050175.1	000000100	mmu:664621	K12836	splicing factor U2AF 35 kDa subunit	NA	NA	NA
Oeu050260.1	000000100	vvi:100250604	K00889	1-phosphatidylinositol-4-phosphate 5-kinase	NA	NA	NA
Oeu050460.1	000000100	osa:4331810	K03231	elongation factor EF-1 alpha subunit	NA	NA	NA
Oeu050528.1	000000100	vvi:100253268	K14494	DELLA protein	NA	NA	NA
Oeu050631.1	000000100	vvi:100257920	K13345	peroxin-12	NA	NA	NA
Oeu050635.1	000000100	--	--	--	NA	NA	NA
Oeu051220.1	000000100	vvi:100265774	K03146	thiamine biosynthetic enzyme	NA	NA	NA
Oeu052021.2	000000100	vvi:100243352	K13424	WRKY transcription factor 33	NA	NA	NA
Oeu053699.1	000000100	cme:CMD071C	K09122	hypothetical protein	NA	NA	NA
Oeu054147.1	000000100	hmg:100213261	K01102	pyruvate dehydrogenase phosphatase	NA	NA	NA
Oeu054287.1	000000100	--	--	--	NA	NA	NA
Oeu054601.1	000000100	vvi:100257865	K09839	violaxanthin de-epoxidase	NA	NA	NA
Oeu054835.1	000000100	vvi:100266364	K11155	--	NA	NA	NA
Oeu054921.1	000000100	pop:POPTR_755797	K13457	disease resistance protein RPM1	NA	NA	NA
Oeu055044.1	000000100	--	--	--	NA	NA	NA
Oeu055390.1	000000100	osa:4347674	K12130	pseudo-response regulator 5	NA	NA	NA
Oeu055493.1	000000100	--	--	--	NA	NA	NA
Oeu055692.1	000000100	vcn:VOLCADRAFT_106052	K06674	structural maintenance of chromosome 2	NA	NA	NA
Oeu056239.2	000000100	--	--	--	NA	NA	NA
Oeu057194.1	000000100	vvi:100252918	K08081	tropine dehydrogenase	NA	NA	NA
Oeu057227.2	000000100	--	--	--	NA	NA	NA
Oeu057298.2	000000100	ath:AT4G33430	K13416	--	NA	NA	NA
Oeu057849.2	000000100	ath:AT1G09530	K12126	phytochrome-interacting factor 3	NA	NA	NA
Oeu059169.1	000000100	ath:AT5G38990	K04733	interleukin-1 receptor-associated kinase 4	NA	NA	NA
Oeu059242.2	000000100	vvi:100263079	K00975	glucose-1-phosphate adenylyltransferase	NA	NA	NA
Oeu059315.1	000000100	--	--	--	NA	NA	NA
Oeu059400.1	000000100	--	--	--	NA	NA	NA
Oeu059588.1	000000100	pop:POPTR_718377	K00432	glutathione peroxidase	NA	NA	NA
Oeu059727.1	000000100	pop:POPTR_822482	K03283	heat shock 70kDa protein 1/8	NA	NA	NA
Oeu059837.1	000000100	cme:CMT465C	K14165	--	NA	NA	NA
Oeu060516.1	000000100	--	--	--	NA	NA	NA
Oeu060552.1	000000100	--	--	--	NA	NA	NA
Oeu061645.1	000000100	pop:POPTR_824927	K08360	cytochrome b-561	NA	NA	NA
Oeu061665.1	000000100	--	--	--	NA	NA	NA
Oeu062547.1	000000100	pop:POPTR_579131	K13993	HSP20 family protein	NA	NA	NA
Oeu062553.1	000000100	pop:POPTR_579131	K13993	HSP20 family protein	NA	NA	NA
Oeu062899.1	000000100	vvi:100247694	K11583	protein phosphatase 2 (formerly 2A), regulatory subunit B''	NA	NA	NA
Oeu063072.1	000000100	rcu:RCOM_0422880	K00102	D-lactate dehydrogenase (cytochrome)	NA	NA	NA
Oeu064237.3	000000100	vvi:100259752	K13811	--	NA	NA	NA
Oeu064352.1	000000100	--	--	--	NA	NA	NA
Oeu064473.1	000000100	bmy:Bm1_49395	K12864	beta-catenin-like protein 1	NA	NA	NA
Oeu061529.1	000000101	ath:AT4G37790	K09338	homeobox-leucine zipper protein	WUS TYPE-HOMEOBOX ole during early embryogenesis, oogenesis and flowering, Also required to sustain organogenesis in the floral meristem by contributing to the expression of its own repressor, the AGAMOUS (AG) gene at the end of flower development	Size and shape of the fruit
Oeu003120.1	000000110	ath:AT5G22850	K00924	--	NA	NA	NA
Oeu003990.1	000000110	pno:SNOG_09641	K09202	regulatory protein SWI5	NA	NA	NA
Oeu004027.2	000000110	ppp:PHYPADRAFT_118478	K14493	gibberellin receptor GID1	NA	NA	NA
Oeu004585.2	000000110	--	--	--	NA	NA	NA
Oeu006024.1	000000110	vvi:100267878	K11279	nucleosome assembly protein 1-like 1	NA	NA	NA
Oeu006102.4	000000110	ath:AT2G13440	K03495	glucose inhibited division protein A	NA	NA	NA
Oeu007123.1	000000110	pop:POPTR_1096507	K12132	serine/threonine-protein kinase WNK1	NA	NA	NA
Oeu007439.1	000000110	--	--	--	NA	NA	NA
Oeu007482.1	000000110	ath:AT5G03560	K03457	nucleobase:cation symporter-1, NCS1 family	NA	NA	NA
Oeu007970.1	000000110	ppp:PHYPADRAFT_193687	K00091	dihydroflavonol-4-reductase	NA	NA	NA
Oeu008263.1	000000110	vvi:100252177	K13692	UDP-glucose:(indol-3-yl)acetate beta-D-glucosyltransferase	NA	NA	NA
Oeu009355.1	000000110	--	--	--	NA	NA	NA
Oeu009868.2	000000110	rcu:RCOM_1593880	K12178	COP9 signalosome complex subunit 4	NA	NA	NA
Oeu010084.1	000000110	pop:POPTR_843324	K03255	protein TIF31	NA	NA	NA
Oeu010417.1	000000110	pop:POPTR_202030	K13348	protein Mpv17	NA	NA	NA
Oeu010732.1	000000110	vvi:100249176	K13151	snurportin-1	NA	NA	NA
Oeu012135.1	000000110	tet:TTHERM_01243430	K01102	pyruvate dehydrogenase phosphatase	NA	NA	NA
Oeu012543.1	000000110	rcu:RCOM_0875040	K07088	--	NA	NA	NA
Oeu012936.1	000000110	rcu:RCOM_1577290	K09955	hypothetical protein	NA	NA	NA
Oeu013851.1	000000110	--	--	--	NA	NA	NA
Oeu014027.1	000000110	--	--	--	NA	NA	NA
Oeu014846.1	000000110	--	--	--	NA	NA	NA
Oeu015550.1	000000110	sbi:SORBI_02g011690	K14510	serine/threonine-protein kinase CTR1	NA	NA	NA
Oeu016008.1	000000110	rcu:RCOM_1172180	K09510	DnaJ homolog subfamily B member 4	NA	NA	NA
Oeu016294.1	000000110	ath:AT5G03530	K07976	Rab family, other	NA	NA	NA
Oeu016447.1	000000110	ath:AT3G23050	K14484	auxin-responsive protein IAA	NA	NA	NA
Oeu016565.1	000000110	ngr:NAEGRDRAFT_73195	K14310	nuclear pore complex protein Nup205	NA	NA	NA
Oeu017029.1	000000110	--	--	--	NA	NA	NA
Oeu017170.1	000000110	pop:POPTR_644125	K01176	alpha-amylase	NA	NA	NA
Oeu017333.1	000000110	--	--	--	NA	NA	NA
Oeu017845.1	000000110	--	--	--	NA	NA	NA
Oeu017866.1	000000110	--	--	--	NA	NA	NA
Oeu017871.1	000000110	--	--	--	NA	NA	NA
Oeu017995.1	000000110	--	--	--	NA	NA	NA
Oeu018381.1	000000110	vvi:100252764	K13457	disease resistance protein RPM1	NA	NA	NA
Oeu018777.1	000000110	--	--	--	NA	NA	NA
Oeu019125.1	000000110	--	--	--	NA	NA	NA
Oeu019373.1	000000110	vvi:100258879	K02636	cytochrome b6-f complex iron-sulfur subunit	NA	NA	NA
Oeu019712.2	000000110	vvi:100263894	K14709	--	NA	NA	NA
Oeu019878.2	000000110	vvi:100266654	K09571	FK506-binding protein 4/5	NA	NA	NA
Oeu021242.1	000000110	--	--	--	NA	NA	NA
Oeu021580.1	000000110	--	--	--	NA	NA	NA
Oeu021805.1	000000110	vvi:100263145	K14489	arabidopsis histidine kinase 2/3/4 (cytokinin receptor)	NA	NA	NA
Oeu022309.1	000000110	ath:AT1G30270	K00924	--	NA	NA	NA
Oeu022370.1	000000110	vvi:100257207	K01873	valyl-tRNA synthetase	NA	NA	NA
Oeu022409.1	000000110	--	--	--	NA	NA	NA
Oeu022682.1	000000110	ath:AT5G30510	K02945	small subunit ribosomal protein S1	NA	NA	NA
Oeu022986.3	000000110	vvi:100261859	K05868	cyclin B	NA	NA	NA
Oeu023205.1	000000110	--	--	--	NA	NA	NA
Oeu024055.1	000000110	--	--	--	NA	NA	NA
Oeu024535.1	000000110	--	--	--	NA	NA	NA
Oeu024553.1	000000110	--	--	--	NA	NA	NA
Oeu025051.1	000000110	--	--	--	NA	NA	NA
Oeu026810.1	000000110	--	--	--	NA	NA	NA
Oeu027672.1	000000110	ath:AT5G38990	K04733	interleukin-1 receptor-associated kinase 4	NA	NA	NA
Oeu028343.1	000000110	ath:AT3G59420	K00924	--	NA	NA	NA
Oeu029618.1	000000110	rcu:RCOM_0980870	K09489	heat shock 70kDa protein 4	NA	NA	NA
Oeu030030.1	000000110	--	--	--	NA	NA	NA
Oeu030188.3	000000110	--	--	--	NA	NA	NA
Oeu030254.1	000000110	ppp:PHYPADRAFT_118478	K14493	gibberellin receptor GID1	NA	NA	NA
Oeu030785.1	000000110	--	--	--	NA	NA	NA
Oeu031932.1	000000110	--	--	--	NA	NA	NA
Oeu032058.1	000000110	--	--	--	NA	NA	NA
Oeu034411.1	000000110	osa:4349111	K00517	--	NA	NA	NA
Oeu034412.1	000000110	osa:4349111	K00517	--	NA	NA	NA
Oeu034664.1	000000110	--	--	--	NA	NA	NA
Oeu035650.1	000000110	vvi:100258036	K07195	exocyst complex component 7	NA	NA	NA
Oeu037357.1	000000110	rcu:RCOM_0814150	K09843	(+)-abscisic acid 8'-hydroxylase	NA	NA	NA
Oeu038019.1	000000110	--	--	--	NA	NA	NA
Oeu038112.1	000000110	rcu:RCOM_0975020	K01464	dihydropyrimidinase	NA	NA	NA
Oeu038224.1	000000110	--	--	--	NA	NA	NA
Oeu038647.1	000000110	--	--	--	NA	NA	NA
Oeu038956.1	000000110	--	--	--	NA	NA	NA
Oeu039842.1	000000110	ppp:PHYPADRAFT_60371	K09903	uridylate kinase	NA	NA	NA
Oeu039902.1	000000110	vvi:100252647	K13415	--	NA	NA	NA
Oeu040130.1	000000110	--	--	--	NA	NA	NA
Oeu040624.1	000000110	ath:AT1G71830	K13418	--	NA	NA	NA
Oeu040794.4	000000110	osa:4341433	K01090	protein phosphatase	NA	NA	NA
Oeu042621.1	000000110	--	--	--	NA	NA	NA
Oeu044157.1	000000110	vvi:100252177	K13692	UDP-glucose:(indol-3-yl)acetate beta-D-glucosyltransferase	NA	NA	NA
Oeu044334.4	000000110	--	--	--	NA	NA	NA
Oeu044679.2	000000110	uma:UM03490.1	K05393	chloride channel, other eukaryote	NA	NA	NA
Oeu045379.1	000000110	--	--	--	NA	NA	NA
Oeu046674.1	000000110	vvi:100257212	K10798	poly [ADP-ribose] polymerase	NA	NA	NA
Oeu046703.1	000000110	rcu:RCOM_0618610	K03549	KUP system potassium uptake protein	NA	NA	NA
Oeu046779.1	000000110	--	--	--	NA	NA	NA
Oeu047064.1	000000110	--	--	--	NA	NA	NA
Oeu047512.1	000000110	dya:Dyak_GE14097	K02367	--	NA	NA	NA
Oeu047797.2	000000110	vvi:100265530	K13065	shikimate O-hydroxycinnamoyltransferase	NA	NA	NA
Oeu047812.2	000000110	vvi:100262205	K01955	carbamoyl-phosphate synthase large subunit	NA	NA	NA
Oeu048353.1	000000110	ppa:PAS_chr4_0156	K10601	E3 ubiquitin-protein ligase synoviolin	NA	NA	NA
Oeu048578.1	000000110	--	--	--	NA	NA	NA
Oeu050399.1	000000110	osa:4342410	K00924	--	NA	NA	NA
Oeu050565.1	000000110	pop:POPTR_1111628	K12742	isoprene synthase	NA	NA	NA
Oeu050729.1	000000110	pop:POPTR_824273	K09571	FK506-binding protein 4/5	NA	NA	NA
Oeu051103.1	000000110	--	--	--	NA	NA	NA
Oeu051405.1	000000110	spu:584271	K10260	F-box and WD-40 domain protein 7	NA	NA	NA
Oeu051605.1	000000110	--	--	--	NA	NA	NA
Oeu051766.2	000000110	vvi:100246457	K08916	light-harvesting complex II chlorophyll a/b binding protein 5	NA	NA	NA
Oeu051786.1	000000110	xla:446400	K13699	abhydrolase domain-containing protein 5	NA	NA	NA
Oeu051849.1	000000110	vvi:100255425	K01872	alanyl-tRNA synthetase	NA	NA	NA
Oeu052032.1	000000110	ath:AT3G22890	K13811	--	NA	NA	NA
Oeu052059.1	000000110	pop:POPTR_584471	K06236	collagen, type I/II/III/V/XI, alpha	NA	NA	NA
Oeu052128.1	000000110	vvi:100247561	K00809	deoxyhypusine synthase	NA	NA	NA
Oeu052398.1	000000110	ath:AT4G33430	K13416	--	NA	NA	NA
Oeu052401.1	000000110	ath:AT5G13160	K13430	serine/threonine-protein kinase PBS1	NA	NA	NA
Oeu052448.1	000000110	pop:POPTR_744163	K01783	ribulose-phosphate 3-epimerase	NA	NA	NA
Oeu052872.1	000000110	vvi:100255398	K14445	--	NA	NA	NA
Oeu053729.3	000000110	--	--	--	NA	NA	NA
Oeu054323.1	000000110	--	--	--	NA	NA	NA
Oeu054372.1	000000110	--	--	--	NA	NA	NA
Oeu054894.1	000000110	rcu:RCOM_1258620	K01501	nitrilase	NA	NA	NA
Oeu055301.1	000000110	ath:AT4G13310	K00517	--	NA	NA	NA
Oeu055667.1	000000110	--	--	--	NA	NA	NA
Oeu056690.1	000000110	dre:560887	K10645	E3 ubiquitin-protein ligase mind-bomb	NA	NA	NA
Oeu057296.2	000000110	vvi:100250997	K02109	F-type H+-transporting ATPase subunit b	NA	NA	NA
Oeu057653.1	000000110	mgr:MGG_07382	K06867	--	NA	NA	NA
Oeu057918.1	000000110	ppp:PHYPADRAFT_144039	K14209	solute carrier family 36 (proton-coupled amino acid transporter), member 1	NA	NA	NA
Oeu058538.1	000000110	vvi:100267231	K04506	E3 ubiquitin-protein ligase SIAH1	NA	NA	NA
Oeu058597.2	000000110	ddi:DDB_G0277927	K11865	protein MYSM1	NA	NA	NA
Oeu058894.1	000000110	sce:YIL082W-A	K07497	putative transposase	NA	NA	NA
Oeu059702.2	000000110	ppp:PHYPADRAFT_126819	K00660	chalcone synthase	NA	NA	NA
Oeu060056.1	000000110	--	--	--	NA	NA	NA
Oeu060118.1	000000110	vvi:100256710	K01507	inorganic pyrophosphatase	NA	NA	NA
Oeu060787.1	000000110	vvi:100256955	K01785	aldose 1-epimerase	NA	NA	NA
Oeu061030.2	000000110	ath:AT5G24470	K12130	pseudo-response regulator 5	NA	NA	NA
Oeu061519.1	000000110	rcu:RCOM_1609680	K12604	CCR4-NOT transcription complex subunit 1	NA	NA	NA
Oeu062449.1	000000110	tps:THAPSDRAFT_6447	K13110	microfibrillar-associated protein 1	NA	NA	NA
Oeu002950.1	000000111	vvi:100260916	K10258	enoyl reductase	Enoyl ACP reductase	Fatty acid syntehsis
Oeu033259.1	000000111	vvi:100252124	K10258	enoyl reductase	Enoyl ACP reductase	Fatty acid syntehsis
Oeu058442.2	000000111	vvi:100249305	K00232	acyl-CoA oxidase	Essential role in lipid metabolism by catalyzing the conversion of acyl-CoA into trans-2-enoyl-CoA during fatty acid beta-oxidation	Fatty acid syntehsis
Oeu062913.1	000000111	ath:AT3G01470	K09338	homeobox-leucine zipper protein	WUS TYPE-HOMEOBOX ole during early embryogenesis, oogenesis and flowering, Also required to sustain organogenesis in the floral meristem by contributing to the expression of its own repressor, the AGAMOUS (AG) gene at the end of flower development	Size and shape of the fruit
Oeu000035.2	000001000	ath:AT1G09530	K12126	phytochrome-interacting factor 3	NA	NA	NA
Oeu000176.1	000001000	pop:POPTR_729311	K12120	phytochrome A	NA	NA	NA
Oeu000227.1	000001000	pop:POPTR_712972	K13195	cold-inducible RNA-binding protein	NA	NA	NA
Oeu000236.2	000001000	aml:100474999	K04602	cadherin EGF LAG seven-pass G-type receptor 3 (flamingo)	NA	NA	NA
Oeu000548.2	000001000	--	--	--	NA	NA	NA
Oeu000722.1	000001000	rcu:RCOM_1122480	K14641	apyrase	NA	NA	NA
Oeu000799.1	000001000	--	--	--	NA	NA	NA
Oeu000947.1	000001000	vvi:100267980	K00921	1-phosphatidylinositol-3-phosphate 5-kinase	NA	NA	NA
Oeu000953.1	000001000	--	--	--	NA	NA	NA
Oeu001109.1	000001000	--	--	--	NA	NA	NA
Oeu001202.1	000001000	--	--	--	NA	NA	NA
Oeu001312.1	000001000	vvi:100248372	K11000	callose synthase	NA	NA	NA
Oeu001393.1	000001000	ath:AT2G13790	K13417	--	NA	NA	NA
Oeu001631.1	000001000	ath:AT5G20480	K13428	LRR receptor-like serine/threonine-protein kinase EFR	NA	NA	NA
Oeu001726.1	000001000	vvi:100247683	K13418	--	NA	NA	NA
Oeu001742.1	000001000	vcn:VOLCADRAFT_41528	K08332	vacuolar protein 8	NA	NA	NA
Oeu001823.1	000001000	osa:4348172	K00517	--	NA	NA	NA
Oeu002049.1	000001000	--	--	--	NA	NA	NA
Oeu002120.1	000001000	vvi:100249156	K14431	transcription factor TGA	NA	NA	NA
Oeu002151.1	000001000	--	--	--	NA	NA	NA
Oeu002200.1	000001000	osa:4342410	K00924	--	NA	NA	NA
Oeu002505.2	000001000	--	--	--	NA	NA	NA
Oeu002532.1	000001000	ath:AT1G51950	K14484	auxin-responsive protein IAA	NA	NA	NA
Oeu002535.1	000001000	rcu:RCOM_0993370	K00697	alpha,alpha-trehalose-phosphate synthase (UDP-forming)	NA	NA	NA
Oeu002844.2	000001000	rcu:RCOM_1593760	K14503	brassinosteroid resistant 1/2	NA	NA	NA
Oeu003645.1	000001000	--	--	--	NA	NA	NA
Oeu003698.1	000001000	ath:AT3G05120	K14493	gibberellin receptor GID1	NA	NA	NA
Oeu003808.1	000001000	--	--	--	NA	NA	NA
Oeu003854.1	000001000	rcu:RCOM_1321820	K00549	5-methyltetrahydropteroyltriglutamate--homocysteine methyltransferase	NA	NA	NA
Oeu003939.3	000001000	rcu:RCOM_0608890	K06269	protein phosphatase 1, catalytic subunit	NA	NA	NA
Oeu003963.1	000001000	mbr:MONBRDRAFT_27193	K03515	DNA repair protein REV1	NA	NA	NA
Oeu004155.1	000001000	vvi:100263976	K04371	extracellular signal-regulated kinase 1/2	NA	NA	NA
Oeu004237.1	000001000	vvi:100258429	K00166	2-oxoisovalerate dehydrogenase E1 component, alpha subunit	NA	NA	NA
Oeu004330.1	000001000	vvi:100256746	K03322	manganese transport protein	NA	NA	NA
Oeu004496.1	000001000	ppp:PHYPADRAFT_173106	K01953	asparagine synthase (glutamine-hydrolysing)	NA	NA	NA
Oeu004611.5	000001000	--	--	--	NA	NA	NA
Oeu004688.1	000001000	sbi:SORBI_01g038410	K01090	protein phosphatase	NA	NA	NA
Oeu004731.1	000001000	ppp:PHYPADRAFT_134814	K14638	--	NA	NA	NA
Oeu004988.1	000001000	vcn:VOLCADRAFT_41528	K08332	vacuolar protein 8	NA	NA	NA
Oeu005079.1	000001000	--	--	--	NA	NA	NA
Oeu005093.1	000001000	--	--	--	NA	NA	NA
Oeu005125.1	000001000	cel:M03F8.4	K14434	alpha 1,6-fucoside beta 1,4-galactosyltransferase	NA	NA	NA
Oeu005159.1	000001000	vvi:100254231	K13464	jasmonate ZIM domain-containing protein	NA	NA	NA
Oeu005307.1	000001000	--	--	--	NA	NA	NA
Oeu005341.1	000001000	ath:AT5G47750	K08286	protein-serine/threonine kinase	NA	NA	NA
Oeu005347.2	000001000	--	--	--	NA	NA	NA
Oeu005385.1	000001000	dan:Dana_GF13997	K09527	DnaJ homolog subfamily C member 7	NA	NA	NA
Oeu005531.1	000001000	nfi:NFIA_029310	K07567	TdcF protein	NA	NA	NA
Oeu005540.1	000001000	--	--	--	NA	NA	NA
Oeu005578.1	000001000	pop:POPTR_828321	K14486	auxin response factor	NA	NA	NA
Oeu005726.2	000001000	pop:POPTR_772510	K01057	6-phosphogluconolactonase	NA	NA	NA
Oeu005744.2	000001000	vvi:100244775	K14413	beta-1,3-galactosyltransferase	NA	NA	NA
Oeu005857.1	000001000	scm:SCHCODRAFT_257583	K14708	--	NA	NA	NA
Oeu006338.1	000001000	mmu:80796	K02183	calmodulin	NA	NA	NA
Oeu006432.1	000001000	--	--	--	NA	NA	NA
Oeu006719.1	000001000	pop:POPTR_554829	K00660	chalcone synthase	NA	NA	NA
Oeu006759.1	000001000	pop:POPTR_413452	K13430	serine/threonine-protein kinase PBS1	NA	NA	NA
Oeu007023.1	000001000	--	--	--	NA	NA	NA
Oeu007496.1	000001000	mbr:MONBRDRAFT_27193	K03515	DNA repair protein REV1	NA	NA	NA
Oeu007562.1	000001000	rcu:RCOM_0653050	K03126	transcription initiation factor TFIID subunit 12	NA	NA	NA
Oeu007572.3	000001000	vvi:100244572	K08776	puromycin-sensitive aminopeptidase	NA	NA	NA
Oeu007659.1	000001000	vvi:100241598	K03122	transcription initiation factor TFIIA large subunit	NA	NA	NA
Oeu007775.1	000001000	ath:AT4G33430	K13416	--	NA	NA	NA
Oeu007868.2	000001000	vvi:100232972	K11159	carotenoid cleavage dioxygenase	NA	NA	NA
Oeu007880.1	000001000	pop:POPTR_828321	K14486	auxin response factor	NA	NA	NA
Oeu007893.1	000001000	--	--	--	NA	NA	NA
Oeu007928.1	000001000	vvi:100268051	K09284	AP2-like factor, euAP2 lineage	NA	NA	NA
Oeu008244.1	000001000	rcu:RCOM_1619090	K08856	serine/threonine kinase 16	NA	NA	NA
Oeu008487.1	000001000	--	--	--	NA	NA	NA
Oeu008707.1	000001000	vvi:100264303	K14486	auxin response factor	NA	NA	NA
Oeu008792.1	000001000	--	--	--	NA	NA	NA
Oeu008808.2	000001000	vvi:100252764	K13457	disease resistance protein RPM1	NA	NA	NA
Oeu008859.1	000001000	rcu:RCOM_1428040	K00514	zeta-carotene desaturase	NA	NA	NA
Oeu009225.1	000001000	bfo:BRAFLDRAFT_252197	K13700	abhydrolase domain-containing protein 6	NA	NA	NA
Oeu009299.1	000001000	--	--	--	NA	NA	NA
Oeu009352.1	000001000	ath:AT2G26080	K00281	glycine dehydrogenase	NA	NA	NA
Oeu009850.1	000001000	vvi:100240979	K00327	NADPH-ferrihemoprotein reductase	NA	NA	NA
Oeu010035.1	000001000	vvi:100260586	K12450	UDP-glucose 4,6-dehydratase	NA	NA	NA
Oeu010231.1	000001000	vvi:100261075	K07735	putative transcriptional regulator	NA	NA	NA
Oeu010233.1	000001000	--	--	--	NA	NA	NA
Oeu010262.1	000001000	ppp:PHYPADRAFT_128619	K14638	--	NA	NA	NA
Oeu010311.1	000001000	--	--	--	NA	NA	NA
Oeu010775.1	000001000	--	--	--	NA	NA	NA
Oeu010901.1	000001000	bmy:Bm1_11350	K04420	mitogen-activated protein kinase kinase kinase 2	NA	NA	NA
Oeu010905.1	000001000	--	--	--	NA	NA	NA
Oeu011318.1	000001000	ath:AT1G55570	K00423	L-ascorbate oxidase	NA	NA	NA
Oeu011376.1	000001000	uma:UM01175.1	K03514	DNA polymerase sigma subunit	NA	NA	NA
Oeu011435.1	000001000	--	--	--	NA	NA	NA
Oeu011608.1	000001000	--	--	--	NA	NA	NA
Oeu011792.1	000001000	--	--	--	NA	NA	NA
Oeu012184.1	000001000	--	--	--	NA	NA	NA
Oeu012295.1	000001000	vvi:100250183	K01255	leucyl aminopeptidase	NA	NA	NA
Oeu012330.2	000001000	ppp:PHYPADRAFT_134814	K14638	--	NA	NA	NA
Oeu012457.2	000001000	ath:AT5G38990	K04733	interleukin-1 receptor-associated kinase 4	NA	NA	NA
Oeu012740.1	000001000	vvi:100241228	K13414	mitogen-activated protein kinase kinase kinase 1, plant	NA	NA	NA
Oeu013111.1	000001000	osa:4340853	K05399	lipopolysaccharide-binding protein	NA	NA	NA
Oeu013200.1	000001000	pop:POPTR_834444	K01304	pyroglutamyl-peptidase	NA	NA	NA
Oeu013203.2	000001000	vvi:100242458	K07977	Arf/Sar family, other	NA	NA	NA
Oeu013303.1	000001000	ath:AT4G37640	K01537	Ca2+-transporting ATPase	NA	NA	NA
Oeu013363.1	000001000	pop:POPTR_718004	K08235	xyloglucan:xyloglucosyl transferase	NA	NA	NA
Oeu013578.1	000001000	nve:NEMVE_v1g42971	K11765	AT-rich interactive domain-containing protein 2	NA	NA	NA
Oeu013742.1	000001000	sbi:SORBI_06g028760	K13420	LRR receptor-like serine/threonine-protein kinase FLS2	NA	NA	NA
Oeu013953.1	000001000	pop:POPTR_825501	K02871	large subunit ribosomal protein L13	NA	NA	NA
Oeu014305.1	000001000	pop:POPTR_571923	K09286	EREBP-like factor	NA	NA	NA
Oeu014331.2	000001000	--	--	--	NA	NA	NA
Oeu014358.1	000001000	--	--	--	NA	NA	NA
Oeu014786.1	000001000	vvi:100254543	K10268	F-box and leucine-rich repeat protein 2/20	NA	NA	NA
Oeu015074.1	000001000	vvi:100249854	K01869	leucyl-tRNA synthetase	NA	NA	NA
Oeu015211.1	000001000	zma:100383226	K14486	auxin response factor	NA	NA	NA
Oeu015234.1	000001000	rcu:RCOM_0897900	K02295	cryptochrome	NA	NA	NA
Oeu015307.1	000001000	vvi:100241377	K10775	phenylalanine ammonia-lyase	NA	NA	NA
Oeu015511.1	000001000	--	--	--	NA	NA	NA
Oeu015574.1	000001000	pop:POPTR_823837	K00487	trans-cinnamate 4-monooxygenase	NA	NA	NA
Oeu015751.1	000001000	vvi:100264969	K13679	granule-bound starch synthase	NA	NA	NA
Oeu015755.1	000001000	--	--	--	NA	NA	NA
Oeu015886.1	000001000	vvi:100247683	K13418	--	NA	NA	NA
Oeu015950.1	000001000	ota:Ot16g01320	K14491	two-component response regulator ARR-B family	NA	NA	NA
Oeu016114.1	000001000	--	--	--	NA	NA	NA
Oeu016137.1	000001000	vvi:100258308	K14552	NET1-associated nuclear protein 1 (U3 small nucleolar RNA-associated protein 17)	NA	NA	NA
Oeu016180.2	000001000	--	--	--	NA	NA	NA
Oeu016181.1	000001000	vvi:100265768	K14007	protein transport protein SEC24	NA	NA	NA
Oeu016483.1	000001000	smm:Smp_128950	K10799	tankyrase	NA	NA	NA
Oeu016544.1	000001000	vvi:100263145	K14489	arabidopsis histidine kinase 2/3/4 (cytokinin receptor)	NA	NA	NA
Oeu016697.1	000001000	xla:414634	K05732	glucocorticoid receptor DNA-binding factor 1	NA	NA	NA
Oeu016763.1	000001000	--	--	--	NA	NA	NA
Oeu016871.1	000001000	--	--	--	NA	NA	NA
Oeu017441.1	000001000	--	--	--	NA	NA	NA
Oeu017456.1	000001000	ath:AT2G25490	K14515	EIN3-binding F-box protein	NA	NA	NA
Oeu017475.1	000001000	pop:POPTR_649601	K05402	toll-interacting protein	NA	NA	NA
Oeu017684.1	000001000	xla:100158425	K13161	heterogeneous nuclear ribonucleoprotein R	NA	NA	NA
Oeu017785.2	000001000	ath:AT1G75820	K00924	--	NA	NA	NA
Oeu018155.1	000001000	ath:AT3G27580	K08286	protein-serine/threonine kinase	NA	NA	NA
Oeu018165.1	000001000	ath:AT5G47070	K00924	--	NA	NA	NA
Oeu018538.1	000001000	mdo:100011008	K07200	5'-AMP-activated protein kinase, regulatory gamma subunit	NA	NA	NA
Oeu018560.1	000001000	pop:POPTR_807713	K13691	pathogen-inducible salicylic acid glucosyltransferase	NA	NA	NA
Oeu018599.1	000001000	--	--	--	NA	NA	NA
Oeu018735.1	000001000	--	--	--	NA	NA	NA
Oeu018808.1	000001000	vvi:100268143	K03686	molecular chaperone DnaJ	NA	NA	NA
Oeu018809.1	000001000	ath:AT4G33430	K13416	--	NA	NA	NA
Oeu019024.1	000001000	pon:100457161	K03368	beta-galactoside alpha-2,3-sialyltransferase (sialyltransferase 4B)	NA	NA	NA
Oeu019174.1	000001000	--	--	--	NA	NA	NA
Oeu019343.1	000001000	--	--	--	NA	NA	NA
Oeu019345.1	000001000	--	--	--	NA	NA	NA
Oeu020093.1	000001000	xtr:100486382	K13862	--	NA	NA	NA
Oeu020208.2	000001000	nve:NEMVE_v1g203470	K13165	splicing factor, arginine/serine-rich 12	NA	NA	NA
Oeu020323.1	000001000	pop:POPTR_769024	K13993	HSP20 family protein	NA	NA	NA
Oeu020825.2	000001000	--	--	--	NA	NA	NA
Oeu020884.3	000001000	cfa:481751	K09442	SAM pointed domain-containing ETS transcription factor	NA	NA	NA
Oeu021114.1	000001000	ath:AT3G59420	K00924	--	NA	NA	NA
Oeu021235.1	000001000	vvi:100264330	K10571	de-etiolated-1	NA	NA	NA
Oeu021521.5	000001000	vcn:VOLCADRAFT_82578	K13126	polyadenylate-binding protein	NA	NA	NA
Oeu021626.1	000001000	--	--	--	NA	NA	NA
Oeu021675.1	000001000	--	--	--	NA	NA	NA
Oeu021868.1	000001000	rcu:RCOM_1442250	K13065	shikimate O-hydroxycinnamoyltransferase	NA	NA	NA
Oeu022120.1	000001000	cme:CMS463C	K08282	non-specific serine/threonine protein kinase	NA	NA	NA
Oeu022249.1	000001000	--	--	--	NA	NA	NA
Oeu022348.1	000001000	pop:POPTR_554829	K00660	chalcone synthase	NA	NA	NA
Oeu022361.1	000001000	vvi:100254507	K00383	glutathione reductase (NADPH)	NA	NA	NA
Oeu022395.1	000001000	ath:AT2G05710	K01681	aconitate hydratase 1	NA	NA	NA
Oeu022419.1	000001000	--	--	--	NA	NA	NA
Oeu022476.1	000001000	--	--	--	NA	NA	NA
Oeu022592.1	000001000	rcu:RCOM_1495920	K07375	tubulin beta	NA	NA	NA
Oeu022744.1	000001000	ath:AT5G53130	K05391	cyclic nucleotide gated channel, other eukaryote	NA	NA	NA
Oeu022747.1	000001000	ath:AT5G53130	K05391	cyclic nucleotide gated channel, other eukaryote	NA	NA	NA
Oeu022867.2	000001000	rcu:RCOM_0478150	K13415	--	NA	NA	NA
Oeu022984.1	000001000	--	--	--	NA	NA	NA
Oeu023176.1	000001000	--	--	--	NA	NA	NA
Oeu023327.1	000001000	vvi:100263357	K13120	protein FAM32A	NA	NA	NA
Oeu023367.2	000001000	--	--	--	NA	NA	NA
Oeu023459.1	000001000	ath:AT5G24950	K00517	--	NA	NA	NA
Oeu023671.1	000001000	--	--	--	NA	NA	NA
Oeu023672.1	000001000	--	--	--	NA	NA	NA
Oeu024135.1	000001000	pop:POPTR_882913	K00430	peroxidase	NA	NA	NA
Oeu024200.1	000001000	pop:POPTR_835809	K10999	cellulose synthase A	NA	NA	NA
Oeu024236.1	000001000	--	--	--	NA	NA	NA
Oeu024516.1	000001000	--	--	--	NA	NA	NA
Oeu024552.2	000001000	--	--	--	NA	NA	NA
Oeu024857.1	000001000	vvi:100254304	K14489	arabidopsis histidine kinase 2/3/4 (cytokinin receptor)	NA	NA	NA
Oeu024912.1	000001000	--	--	--	NA	NA	NA
Oeu024995.1	000001000	--	--	--	NA	NA	NA
Oeu025012.1	000001000	--	--	--	NA	NA	NA
Oeu025074.1	000001000	rcu:RCOM_1613030	K01115	phospholipase D	NA	NA	NA
Oeu025161.1	000001000	pop:POPTR_803315	K05857	phospholipase C, delta	NA	NA	NA
Oeu025352.2	000001000	--	--	--	NA	NA	NA
Oeu025386.2	000001000	bfo:BRAFLDRAFT_64709	K14708	--	NA	NA	NA
Oeu025452.1	000001000	vvi:100257359	K13789	--	NA	NA	NA
Oeu025482.2	000001000	vvi:100254643	K03885	NADH dehydrogenase	NA	NA	NA
Oeu025569.1	000001000	--	--	--	NA	NA	NA
Oeu025628.1	000001000	--	--	--	NA	NA	NA
Oeu025782.1	000001000	--	--	--	NA	NA	NA
Oeu025843.1	000001000	osa:4342596	K13457	disease resistance protein RPM1	NA	NA	NA
Oeu025865.1	000001000	vvi:100253650	K00128	aldehyde dehydrogenase (NAD+)	NA	NA	NA
Oeu025948.1	000001000	--	--	--	NA	NA	NA
Oeu025975.1	000001000	nvi:100115069	K10591	E3 ubiquitin-protein ligase NEDD4	NA	NA	NA
Oeu026069.1	000001000	ath:AT3G59420	K00924	--	NA	NA	NA
Oeu026189.1	000001000	rcu:RCOM_1428040	K00514	zeta-carotene desaturase	NA	NA	NA
Oeu026202.1	000001000	cfa:481758	K09448	TEA domain family member 1/3/4	NA	NA	NA
Oeu026240.1	000001000	ppp:PHYPADRAFT_118478	K14493	gibberellin receptor GID1	NA	NA	NA
Oeu026478.3	000001000	pop:POPTR_735490	K01647	citrate synthase	NA	NA	NA
Oeu026499.3	000001000	vvi:100264315	K00759	adenine phosphoribosyltransferase	NA	NA	NA
Oeu026741.1	000001000	--	--	--	NA	NA	NA
Oeu026830.1	000001000	pop:POPTR_246020	K13207	CUG-BP- and ETR3-like factor	NA	NA	NA
Oeu026864.1	000001000	--	--	--	NA	NA	NA
Oeu026973.1	000001000	uma:UM04979.1	K01101	4-nitrophenyl phosphatase	NA	NA	NA
Oeu027004.1	000001000	ath:AT5G38990	K04733	interleukin-1 receptor-associated kinase 4	NA	NA	NA
Oeu027124.1	000001000	--	--	--	NA	NA	NA
Oeu027247.1	000001000	mdo:100024991	K00734	galactosylxylosylprotein 3-beta-galactosyltransferase	NA	NA	NA
Oeu027480.1	000001000	--	--	--	NA	NA	NA
Oeu027726.1	000001000	vvi:100232895	K08238	xyloglucan 6-xylosyltransferase	NA	NA	NA
Oeu027829.1	000001000	lth:KLTH0F10252g	K00728	dolichyl-phosphate-mannose-protein mannosyltransferase	NA	NA	NA
Oeu027884.1	000001000	vvi:100245991	K01904	4-coumarate--CoA ligase	NA	NA	NA
Oeu027954.1	000001000	--	--	--	NA	NA	NA
Oeu027987.1	000001000	rcu:RCOM_1356060	K09872	aquaporin PIP	NA	NA	NA
Oeu028231.1	000001000	--	--	--	NA	NA	NA
Oeu028337.1	000001000	rcu:RCOM_0664190	K13424	WRKY transcription factor 33	NA	NA	NA
Oeu028413.2	000001000	vvi:100252323	K01490	AMP deaminase	NA	NA	NA
Oeu028638.4	000001000	--	--	--	NA	NA	NA
Oeu028744.1	000001000	--	--	--	NA	NA	NA
Oeu029236.1	000001000	ath:AT3G51880	K10802	high mobility group protein B1	NA	NA	NA
Oeu029310.2	000001000	pop:POPTR_821998	K13354	solute carrier family 25 member 17	NA	NA	NA
Oeu029604.1	000001000	ath:AT3G21180	K01537	Ca2+-transporting ATPase	NA	NA	NA
Oeu029784.2	000001000	--	--	--	NA	NA	NA
Oeu029903.1	000001000	cin:100178592	K10279	F-box and leucine-rich repeat protein 13	NA	NA	NA
Oeu029910.1	000001000	--	--	--	NA	NA	NA
Oeu030109.1	000001000	vcn:VOLCADRAFT_41528	K08332	vacuolar protein 8	NA	NA	NA
Oeu030342.1	000001000	--	--	--	NA	NA	NA
Oeu030542.1	000001000	--	--	--	NA	NA	NA
Oeu030686.2	000001000	--	--	--	NA	NA	NA
Oeu030933.1	000001000	vvi:100233055	K10609	cullin 4	NA	NA	NA
Oeu031104.1	000001000	--	--	--	NA	NA	NA
Oeu031123.1	000001000	ppp:PHYPADRAFT_131303	K14611	--	NA	NA	NA
Oeu031140.2	000001000	vvi:100257009	K12881	THO complex subunit 4	NA	NA	NA
Oeu031180.1	000001000	pop:POPTR_755797	K13457	disease resistance protein RPM1	NA	NA	NA
Oeu031210.1	000001000	--	--	--	NA	NA	NA
Oeu031361.1	000001000	mcc:706308	K10594	E3 ubiquitin-protein ligase HERC1	NA	NA	NA
Oeu031415.1	000001000	--	--	--	NA	NA	NA
Oeu031506.1	000001000	vvi:100249128	K14004	protein transport protein SEC13	NA	NA	NA
Oeu031873.1	000001000	--	--	--	NA	NA	NA
Oeu032095.1	000001000	vvi:100256140	K13379	--	NA	NA	NA
Oeu032135.1	000001000	vvi:100252654	K10302	F-box protein 22	NA	NA	NA
Oeu032325.1	000001000	rcu:RCOM_0864750	K03454	mitochondrial carrier protein, MC family	NA	NA	NA
Oeu032353.1	000001000	pop:POPTR_755797	K13457	disease resistance protein RPM1	NA	NA	NA
Oeu032390.2	000001000	sbi:SORBI_10g028720	K13457	disease resistance protein RPM1	NA	NA	NA
Oeu032393.2	000001000	vvi:100252764	K13457	disease resistance protein RPM1	NA	NA	NA
Oeu032451.1	000001000	--	--	--	NA	NA	NA
Oeu032644.1	000001000	pop:POPTR_824422	K10752	histone-binding protein RBBP4	NA	NA	NA
Oeu032733.1	000001000	rcu:RCOM_0804590	K11584	protein phosphatase 2 (formerly 2A), regulatory subunit B'	NA	NA	NA
Oeu033069.1	000001000	dha:DEHA2C11374g	K08139	MFS transporter, SP family, sugar:H+ symporter	NA	NA	NA
Oeu033152.2	000001000	vvi:100241746	K00942	guanylate kinase	NA	NA	NA
Oeu033306.2	000001000	vvi:100252764	K13457	disease resistance protein RPM1	NA	NA	NA
Oeu033355.1	000001000	pop:POPTR_809147	K12581	CCR4-NOT transcription complex subunit 7/8	NA	NA	NA
Oeu033603.1	000001000	rcu:RCOM_1151110	K13946	auxin influx carrier (AUX1 LAX family)	NA	NA	NA
Oeu033708.1	000001000	vvi:100252316	K09285	AP2-like factor, ANT lineage	NA	NA	NA
Oeu033927.2	000001000	vvi:100264866	K04382	protein phosphatase 2 (formerly 2A), catalytic subunit	NA	NA	NA
Oeu034033.1	000001000	--	--	--	NA	NA	NA
Oeu034469.1	000001000	--	--	--	NA	NA	NA
Oeu034484.1	000001000	--	--	--	NA	NA	NA
Oeu034556.1	000001000	dre:100002010	K05665	ATP-binding cassette, subfamily C (CFTR/MRP), member 1	NA	NA	NA
Oeu034570.1	000001000	pop:POPTR_572886	K08235	xyloglucan:xyloglucosyl transferase	NA	NA	NA
Oeu034638.1	000001000	vvi:100261572	K12489	Arf-GAP with coiled-coil, ANK repeat and PH domain-containing protein	NA	NA	NA
Oeu034758.1	000001000	osa:4334029	K01179	endoglucanase	NA	NA	NA
Oeu034787.1	000001000	ath:AT5G22850	K00924	--	NA	NA	NA
Oeu035450.1	000001000	mgr:MGG_12423	K00517	--	NA	NA	NA
Oeu035458.1	000001000	rcu:RCOM_1321820	K00549	5-methyltetrahydropteroyltriglutamate--homocysteine methyltransferase	NA	NA	NA
Oeu035462.1	000001000	vvi:100267431	K08770	ubiquitin C	NA	NA	NA
Oeu035474.1	000001000	vvi:100247122	K14489	arabidopsis histidine kinase 2/3/4 (cytokinin receptor)	NA	NA	NA
Oeu035654.3	000001000	rcu:RCOM_0422880	K00102	D-lactate dehydrogenase (cytochrome)	NA	NA	NA
Oeu035834.1	000001000	pop:POPTR_830232	K01626	3-deoxy-7-phosphoheptulonate synthase	NA	NA	NA
Oeu036188.1	000001000	cin:100170017	K12163	AN1-type zinc finger and ubiquitin domain-containing protein 1	NA	NA	NA
Oeu036466.1	000001000	--	--	--	NA	NA	NA
Oeu036623.1	000001000	vvi:100241377	K10775	phenylalanine ammonia-lyase	NA	NA	NA
Oeu036830.1	000001000	--	--	--	NA	NA	NA
Oeu036934.1	000001000	rcu:RCOM_1630040	K14504	xyloglucan:xyloglucosyl transferase TCH4	NA	NA	NA
Oeu037148.1	000001000	--	--	--	NA	NA	NA
Oeu037153.1	000001000	vvi:100262907	K00235	succinate dehydrogenase (ubiquinone) iron-sulfur protein	NA	NA	NA
Oeu037300.1	000001000	ath:AT1G19850	K14486	auxin response factor	NA	NA	NA
Oeu037334.1	000001000	pop:POPTR_1111628	K12742	isoprene synthase	NA	NA	NA
Oeu037523.2	000001000	vvi:100252764	K13457	disease resistance protein RPM1	NA	NA	NA
Oeu037689.1	000001000	ppp:PHYPADRAFT_173106	K01953	asparagine synthase (glutamine-hydrolysing)	NA	NA	NA
Oeu037793.1	000001000	--	--	--	NA	NA	NA
Oeu038395.2	000001000	vvi:100259271	K01090	protein phosphatase	NA	NA	NA
Oeu038414.1	000001000	--	--	--	NA	NA	NA
Oeu038576.2	000001000	rcu:RCOM_1689100	K13426	WRKY transcription factor 29	NA	NA	NA
Oeu039151.1	000001000	vvi:100244778	K10583	ubiquitin-conjugating enzyme E2 S	NA	NA	NA
Oeu039569.2	000001000	aag:AaeL_AAEL010835	K04422	mitogen-activated protein kinase kinase kinase 13	NA	NA	NA
Oeu039642.1	000001000	--	--	--	NA	NA	NA
Oeu039724.1	000001000	rcu:RCOM_0783220	K12897	transformer-2 protein	NA	NA	NA
Oeu039816.1	000001000	--	--	--	NA	NA	NA
Oeu039877.1	000001000	vvi:100242851	K10949	ER lumen protein retaining receptor	NA	NA	NA
Oeu040134.1	000001000	vvi:100255395	K12349	neutral ceramidase	NA	NA	NA
Oeu040210.1	000001000	rcu:RCOM_0192740	K13783	MFS transporter, OPA family, solute carrier family 37 (glycerol-3-phosphate transporter), member 1/2	NA	NA	NA
Oeu040361.1	000001000	ath:AT3G23050	K14484	auxin-responsive protein IAA	NA	NA	NA
Oeu040383.1	000001000	--	--	--	NA	NA	NA
Oeu040411.1	000001000	pop:POPTR_551444	K14664	IAA-amino acid hydrolase	NA	NA	NA
Oeu040600.1	000001000	--	--	--	NA	NA	NA
Oeu040847.2	000001000	vvi:100261131	K01493	dCMP deaminase	NA	NA	NA
Oeu040945.1	000001000	vvi:100262414	K03259	translation initiation factor eIF-4E	NA	NA	NA
Oeu041164.2	000001000	rcu:RCOM_0543260	K10683	BRCA1-associated RING domain protein 1	NA	NA	NA
Oeu041388.1	000001000	rcu:RCOM_1312280	K09490	heat shock 70kDa protein 5	NA	NA	NA
Oeu041450.1	000001000	pop:POPTR_755797	K13457	disease resistance protein RPM1	NA	NA	NA
Oeu041470.1	000001000	vvi:100243621	K09837	carotenoid epsilon-ring hydroxylase	NA	NA	NA
Oeu041631.1	000001000	--	--	--	NA	NA	NA
Oeu041707.1	000001000	dre:58123	K09414	heat shock transcription factor 1	NA	NA	NA
Oeu041879.2	000001000	--	--	--	NA	NA	NA
Oeu042053.1	000001000	--	--	--	NA	NA	NA
Oeu042280.1	000001000	vvi:100252764	K13457	disease resistance protein RPM1	NA	NA	NA
Oeu042323.1	000001000	pif:PITG_09820	K11494	RCC1 and BTB domain-containing protein	NA	NA	NA
Oeu042334.1	000001000	--	--	--	NA	NA	NA
Oeu042516.1	000001000	ath:AT5G26751	K00924	--	NA	NA	NA
Oeu042652.1	000001000	ath:AT3G52840	K01190	beta-galactosidase	NA	NA	NA
Oeu042804.1	000001000	--	--	--	NA	NA	NA
Oeu042929.1	000001000	vvi:100257229	K10704	ubiquitin-conjugating enzyme E2 variant	NA	NA	NA
Oeu042947.1	000001000	smm:Smp_144800	K12667	oligosaccharyltransferase complex subunit delta (ribophorin II)	NA	NA	NA
Oeu042972.1	000001000	rcu:RCOM_1512730	K00966	mannose-1-phosphate guanylyltransferase	NA	NA	NA
Oeu042973.1	000001000	bfo:BRAFLDRAFT_126490	K00275	pyridoxamine 5'-phosphate oxidase	NA	NA	NA
Oeu043212.1	000001000	ath:AT5G53130	K05391	cyclic nucleotide gated channel, other eukaryote	NA	NA	NA
Oeu043377.1	000001000	vvi:100244912	K09667	polypeptide N-acetylglucosaminyltransferase	NA	NA	NA
Oeu043455.1	000001000	vvi:100257273	K01874	methionyl-tRNA synthetase	NA	NA	NA
Oeu043469.1	000001000	pop:POPTR_720943	K13811	--	NA	NA	NA
Oeu043496.1	000001000	--	--	--	NA	NA	NA
Oeu043554.1	000001000	sbi:SORBI_01g038410	K01090	protein phosphatase	NA	NA	NA
Oeu043598.1	000001000	ath:AT5G49810	K08247	methionine S-methyltransferase	NA	NA	NA
Oeu043744.1	000001000	--	--	--	NA	NA	NA
Oeu044164.1	000001000	pop:POPTR_724846	K01859	chalcone isomerase	NA	NA	NA
Oeu044248.1	000001000	--	--	--	NA	NA	NA
Oeu044425.1	000001000	--	--	--	NA	NA	NA
Oeu044507.2	000001000	--	--	--	NA	NA	NA
Oeu044518.2	000001000	uma:UM04979.1	K01101	4-nitrophenyl phosphatase	NA	NA	NA
Oeu044531.1	000001000	ath:AT1G59900	K00161	pyruvate dehydrogenase E1 component subunit alpha	NA	NA	NA
Oeu044646.1	000001000	--	--	--	NA	NA	NA
Oeu044721.1	000001000	--	--	--	NA	NA	NA
Oeu044881.3	000001000	--	--	--	NA	NA	NA
Oeu044952.2	000001000	ppp:PHYPADRAFT_134814	K14638	--	NA	NA	NA
Oeu044968.1	000001000	--	--	--	NA	NA	NA
Oeu045015.1	000001000	pop:POPTR_822682	K11838	ubiquitin carboxyl-terminal hydrolase 7	NA	NA	NA
Oeu045075.1	000001000	--	--	--	NA	NA	NA
Oeu045148.2	000001000	--	--	--	NA	NA	NA
Oeu045213.2	000001000	rcu:RCOM_0262230	K10775	phenylalanine ammonia-lyase	NA	NA	NA
Oeu045233.2	000001000	rcu:RCOM_1354270	K00789	S-adenosylmethionine synthetase	NA	NA	NA
Oeu045345.1	000001000	ago:AGOS_AGL142C	K08711	ATP-binding cassette, subfamily G (WHITE), member 2, PDR	NA	NA	NA
Oeu045489.1	000001000	ppp:PHYPADRAFT_41129	K03260	translation initiation factor eIF-4F	NA	NA	NA
Oeu045705.2	000001000	vvi:100245538	K13106	pre-mRNA-splicing factor CWC26	NA	NA	NA
Oeu045774.1	000001000	rcu:RCOM_1574380	K12929	casbene synthase	NA	NA	NA
Oeu045875.1	000001000	rcu:RCOM_0417950	K00921	1-phosphatidylinositol-3-phosphate 5-kinase	NA	NA	NA
Oeu046021.1	000001000	--	--	--	NA	NA	NA
Oeu046264.1	000001000	vvi:100233079	K00475	naringenin 3-dioxygenase	NA	NA	NA
Oeu046378.1	000001000	ppp:PHYPADRAFT_118478	K14493	gibberellin receptor GID1	NA	NA	NA
Oeu046550.1	000001000	ath:AT5G38990	K04733	interleukin-1 receptor-associated kinase 4	NA	NA	NA
Oeu046651.1	000001000	--	--	--	NA	NA	NA
Oeu047176.2	000001000	pop:POPTR_548061	K13430	serine/threonine-protein kinase PBS1	NA	NA	NA
Oeu047202.2	000001000	--	--	--	NA	NA	NA
Oeu047607.2	000001000	rcu:RCOM_0962680	K13289	cathepsin A (carboxypeptidase C)	NA	NA	NA
Oeu047673.1	000001000	ath:AT5G38990	K04733	interleukin-1 receptor-associated kinase 4	NA	NA	NA
Oeu047851.1	000001000	vvi:100240753	K10398	kinesin family member 11	NA	NA	NA
Oeu047884.2	000001000	rcu:RCOM_0648390	K12621	U6 snRNA-associated Sm-like protein LSm2	NA	NA	NA
Oeu048005.1	000001000	--	--	--	NA	NA	NA
Oeu048137.2	000001000	--	--	--	NA	NA	NA
Oeu048146.1	000001000	--	--	--	NA	NA	NA
Oeu048420.1	000001000	--	--	--	NA	NA	NA
Oeu048474.1	000001000	--	--	--	NA	NA	NA
Oeu048477.1	000001000	vvi:100266137	K01735	3-dehydroquinate synthase	NA	NA	NA
Oeu048546.1	000001000	rcu:RCOM_0920800	K01090	protein phosphatase	NA	NA	NA
Oeu048664.2	000001000	vvi:100257579	K10781	--	NA	NA	NA
Oeu048726.2	000001000	rcu:RCOM_0776160	K14638	--	NA	NA	NA
Oeu048729.1	000001000	rcu:RCOM_0776160	K14638	--	NA	NA	NA
Oeu048788.1	000001000	ecb:100063350	K09414	heat shock transcription factor 1	NA	NA	NA
Oeu048951.1	000001000	ath:AT2G13790	K13417	--	NA	NA	NA
Oeu048989.1	000001000	vvi:100232972	K11159	carotenoid cleavage dioxygenase	NA	NA	NA
Oeu049019.1	000001000	rcu:RCOM_0496620	K14486	auxin response factor	NA	NA	NA
Oeu049084.1	000001000	ath:AT1G01390	K08237	hydroquinone glucosyltransferase	NA	NA	NA
Oeu049183.1	000001000	aag:AaeL_AAEL000567	K14258	facilitated trehalose transporter	NA	NA	NA
Oeu049305.1	000001000	pif:PITG_03934	K08857	NIMA (never in mitosis gene a)-related kinase	NA	NA	NA
Oeu049505.1	000001000	--	--	--	NA	NA	NA
Oeu049588.1	000001000	--	--	--	NA	NA	NA
Oeu049632.1	000001000	--	--	--	NA	NA	NA
Oeu050080.1	000001000	pop:POPTR_826066	K13412	calcium-dependent protein kinase	NA	NA	NA
Oeu050196.1	000001000	afm:AFUA_4G01050	K01552	--	NA	NA	NA
Oeu050300.1	000001000	ath:AT2G44110	K08472	mlo protein	NA	NA	NA
Oeu050306.1	000001000	pop:POPTR_558455	K12195	charged multivesicular body protein 6	NA	NA	NA
Oeu050327.2	000001000	vvi:100233046	K01738	cysteine synthase A	NA	NA	NA
Oeu050429.1	000001000	ppp:PHYPADRAFT_144039	K14209	solute carrier family 36 (proton-coupled amino acid transporter), member 1	NA	NA	NA
Oeu050537.1	000001000	--	--	--	NA	NA	NA
Oeu050749.1	000001000	osa:4341665	K14491	two-component response regulator ARR-B family	NA	NA	NA
Oeu051219.1	000001000	rcu:RCOM_0905690	K08235	xyloglucan:xyloglucosyl transferase	NA	NA	NA
Oeu051280.1	000001000	--	--	--	NA	NA	NA
Oeu051440.2	000001000	ath:AT5G03560	K03457	nucleobase:cation symporter-1, NCS1 family	NA	NA	NA
Oeu051519.1	000001000	--	--	--	NA	NA	NA
Oeu051617.1	000001000	ath:AT3G56630	K00517	--	NA	NA	NA
Oeu051664.1	000001000	--	--	--	NA	NA	NA
Oeu051994.1	000001000	vvi:100258180	K14488	SAUR family protein	NA	NA	NA
Oeu052299.1	000001000	pop:POPTR_827243	K00413	ubiquinol-cytochrome c reductase cytochrome c1 subunit	NA	NA	NA
Oeu052363.1	000001000	rcu:RCOM_0632150	K00162	pyruvate dehydrogenase E1 component subunit beta	NA	NA	NA
Oeu052695.1	000001000	cin:100183504	K01126	glycerophosphoryl diester phosphodiesterase	NA	NA	NA
Oeu052753.1	000001000	ath:AT1G24650	K00924	--	NA	NA	NA
Oeu053046.1	000001000	rcu:RCOM_0864530	K14496	abscisic acid receptor PYR/PYL family	NA	NA	NA
Oeu053126.1	000001000	--	--	--	NA	NA	NA
Oeu053156.1	000001000	--	--	--	NA	NA	NA
Oeu053314.1	000001000	pop:POPTR_559589	K00547	homocysteine S-methyltransferase	NA	NA	NA
Oeu053378.2	000001000	pop:POPTR_645273	K14494	DELLA protein	NA	NA	NA
Oeu053523.1	000001000	pop:POPTR_815665	K00083	cinnamyl-alcohol dehydrogenase	NA	NA	NA
Oeu053821.1	000001000	rcu:RCOM_0742270	K13457	disease resistance protein RPM1	NA	NA	NA
Oeu054150.1	000001000	osa:4337593	K00924	--	NA	NA	NA
Oeu054233.2	000001000	rcu:RCOM_0077940	K01805	xylose isomerase	NA	NA	NA
Oeu054279.1	000001000	--	--	--	NA	NA	NA
Oeu054395.2	000001000	rcu:RCOM_0218300	K13412	calcium-dependent protein kinase	NA	NA	NA
Oeu054621.3	000001000	--	--	--	NA	NA	NA
Oeu054683.1	000001000	dgr:Dgri_GH16833	K10407	kinesin light chain	NA	NA	NA
Oeu054879.1	000001000	--	--	--	NA	NA	NA
Oeu055186.1	000001000	pic:PICST_74520	K08332	vacuolar protein 8	NA	NA	NA
Oeu055225.1	000001000	osa:4339011	K02920	large subunit ribosomal protein L36e	NA	NA	NA
Oeu055274.1	000001000	rcu:RCOM_1436370	K00789	S-adenosylmethionine synthetase	NA	NA	NA
Oeu055501.1	000001000	vvi:100232912	K00800	3-phosphoshikimate 1-carboxyvinyltransferase	NA	NA	NA
Oeu055658.1	000001000	bfo:BRAFLDRAFT_65099	K08653	membrane-bound transcription factor site-1 protease	NA	NA	NA
Oeu055855.1	000001000	pop:POPTR_548061	K13430	serine/threonine-protein kinase PBS1	NA	NA	NA
Oeu055884.1	000001000	mbr:MONBRDRAFT_27193	K03515	DNA repair protein REV1	NA	NA	NA
Oeu056099.1	000001000	pop:POPTR_580932	K10695	E3 ubiquitin-protein ligase RNF1/2	NA	NA	NA
Oeu056216.1	000001000	pop:POPTR_550790	K03798	cell division protease FtsH	NA	NA	NA
Oeu056400.1	000001000	tet:TTHERM_00189520	K00344	NADPH2:quinone reductase	NA	NA	NA
Oeu056425.1	000001000	vvi:100248779	K00600	glycine hydroxymethyltransferase	NA	NA	NA
Oeu056509.1	000001000	--	--	--	NA	NA	NA
Oeu056531.1	000001000	vvi:100260604	K00889	1-phosphatidylinositol-4-phosphate 5-kinase	NA	NA	NA
Oeu056760.1	000001000	pop:POPTR_219180	K00234	succinate dehydrogenase (ubiquinone) flavoprotein subunit	NA	NA	NA
Oeu056934.2	000001000	pbe:PB000833.01.0	K10599	pre-mRNA-processing factor 19	NA	NA	NA
Oeu056980.1	000001000	--	--	--	NA	NA	NA
Oeu057169.1	000001000	pop:POPTR_565410	K00799	glutathione S-transferase	NA	NA	NA
Oeu057172.1	000001000	vvi:100246832	K03671	thioredoxin 1	NA	NA	NA
Oeu057276.1	000001000	--	--	--	NA	NA	NA
Oeu057532.1	000001000	pop:POPTR_567152	K07119	--	NA	NA	NA
Oeu057578.1	000001000	vvi:100233078	K01859	chalcone isomerase	NA	NA	NA
Oeu057808.1	000001000	pop:POPTR_818055	K07198	5'-AMP-activated protein kinase, catalytic alpha subunit	NA	NA	NA
Oeu057822.2	000001000	vvi:100258524	K13289	cathepsin A (carboxypeptidase C)	NA	NA	NA
[truncated: 2,633 more rows]
